# Supplementary material for: Comprehensive Succinylome Profiling Reveals the Pivotal Role of Lysine Succinylation in Energy Metabolism and Quorum Sensing of Staphylococcus epidermidis
Source: Front Microbiol. 2021 Feb 1;11:632367. doi: 10.3389/fmicb.2020.632367 (PMC7882547; doi:10.3389/fmicb.2020.632367)
Supplement: Supplementary file 1 [file Table_1.XLSX]

## Sheet: summary
		Succinylaiton sites	Succinylated proteins
	Exp.1	2229	799
	Exp.2	2253	794
	Exp.3	2070	781
	Total	2845	913
	Succinylation sites overlap
	1557 succinylation sites in 649 proteins were identified in the three-time repeat.

## Sheet: succinylation
					Rep.1						Rep.2						Rep.3
Protein accession	Position	Amino acid	Protein names	Gene names	Score	Modification sites probabilities	Mass error [ppm]	Charge	Localization prob	PEP	Score	Modification sites probabilities	Mass error [ppm]	Charge	Localization prob	PEP	Score	Modification sites probabilities	Mass error [ppm]	Charge	Localization prob	PEP
A0A0H2VDX0	147	K	Teichoic acid biosynthesis protein F	SE_0025	67.548	SLTFK(1)ENTR	1.1092	2	1	0.000147564
A0A0H2VDX0	441	K	Teichoic acid biosynthesis protein F	SE_0025	71.451	SSESDK(1)FK	1.7007	2	1	0.000420699
A0A0H2VDX0	530	K	Teichoic acid biosynthesis protein F	SE_0025	124.07	SYK(1)QDFYQQSR	0.31922	2	1	1.30998e-20							55.724	SYK(1)QDFYQQSR	-1.1278	2	1	0.00132217
A0A0H2VDY3	131	K	Uncharacterized protein	SE_0040	79.469	SYVFK(1)PK	-0.49507	3	1	0.000186105	79.469	SYVFK(1)PK	-1.1851	3	1	0.000714183	77.058	SYVFK(1)PK	0.33769	2	1	0.0002371
A0A0H2VE12	6	K	Cadmium resistance protein B	SE_0075	65.179	SEATK(1)PLEEK	-0.2278	2	1	4.34113e-05	81.92	SEATK(1)PLEEK	-0.51342	2	1	5.87149e-06
A0A0H2VE12	34	K	Cadmium resistance protein B	SE_0075	77.662	K(1)IPGVEDAK	-0.75348	2	1	1.89375e-05	85.355	K(1)IPGVEDAK	-0.55197	2	1	2.55341e-06	73.887	K(1)IPGVEDAK	-1.2999	2	1	0.000125471
A0A0H2VE12	76	K	Cadmium resistance protein B	SE_0075	81.784	VAPEK(1)PR	3.0315	2	1	0.000153286	81.784	VAPEK(1)PR	3.2879	2	1	0.000575081	48.561	VAPEK(1)PR	1.7087	2	1	0.0130746
A0A0H2VE12	86	K	Cadmium resistance protein B	SE_0075	61.78	RQAPQEVK(1)K	0.15485	3	1	0.00032751
A0A0H2VE12	154	K	Cadmium resistance protein B	SE_0075	83.948	VASEK(1)PVR	-0.41095	2	1	4.79983e-05	86.833	VASEK(1)PVR	0.24869	2	1	7.23063e-05	83.948	VASEK(1)PVR	-2.4293	2	1	7.60992e-05
A0A0H2VE12	736	K	Cadmium resistance protein B	SE_0075	77.058	K(1)LPFTVK	0.46145	3	1	0.000291179
A0A0H2VE16	101	K	Regulatory protein	SE_0080	84.479	TFTDDVPEK(1)K	1.0237	2	1	3.75726e-07	102.4	TFTDDVPEK(1)K	-0.25272	2	1	2.88409e-09	77.062	TFTDDVPEK(1)K	0.66146	2	1	1.82171e-05
A0A0H2VE16	251	K	Regulatory protein	SE_0080	69.812	K(0.187)K(0.813)EDITR	3.0245	3	0.813362	0.000778575
A0A0H2VE39	222	K	Transcription regulator Crp/Fnr family protein	SE_0104	105.65	TENIIYQDK(1)R	0.9104	2	1	4.34864e-11	58.098	TENIIYQDK(1)R	0.48929	2	1	0.000425746
A0A0H2VE45	54	K	Uncharacterized protein	SE_0110	87.323	HK(1)EDIIR	0.50274	2	1	5.69096e-05	86.833	HK(1)EDIIR	-1.811	3	1	0.000270638	103.83	HK(1)EDIIR	-0.2562	3	1	3.14992e-08
A0A0H2VE62	34	K	Cadmium efflux system accesory protein	SE_0073	81.017	NMGFAEYHK(1)K	0.3495	3	1	5.02337e-07	55.314	NMGFAEYHK(1)K	-0.30749	3	1	0.00053418	57.532	NMGFAEYHK(1)K	0.085232	3	1	0.000459048
A0A0H2VE63	103	K	Uncharacterized protein	SE_0128	78.324	DGFSK(1)DDTVK	0.23052	2	1	2.25671e-06							60.157	DGFSK(1)DDTVK	0.55802	2	1	0.000506875
A0A0H2VE63	128	K	Uncharacterized protein	SE_0128	122.39	GATANIDNVK(1)K	0.0839	3	1	1.16165e-20	122.39	GATANIDNVK(1)K	0.27507	3	1	5.33538e-16	130.1	GATANIDNVK(1)K	-1.1614	3	1	1.54494e-18
A0A0H2VE83	71	K	Uncharacterized protein	SE_0095	68.277	IK(1)EYDSPSSIK	1.3846	2	1	6.19813e-06	71.879	IK(1)EYDSPSSIK	2.0973	2	1	7.99258e-06	66.989	IK(1)EYDSPSSIK	2.259	2	1	0.000205403
A0A0H2VE83	80	K	Uncharacterized protein	SE_0095	128.22	IKEYDSPSSIK(1)K	0.17089	3	1	3.02949e-24	127.79	IKEYDSPSSIK(1)K	-0.33069	3	1	4.52468e-25	105.03	IKEYDSPSSIK(1)K	-0.086907	3	1	1.91083e-12
A0A0H2VE83	95	K	Uncharacterized protein	SE_0095	77.185	K(0.976)GDK(0.024)LDVTYK	-1.1886	3	0.975902	3.27845e-06
A0A0H2VE83	136	K	Uncharacterized protein	SE_0095	87.184	VINK(1)IPSNIK	0.24724	2	1	3.33575e-07							72.34	VINK(1)IPSNIK	1.0223	2	1	3.75067e-05
A0A0H2VE83	198	K	Uncharacterized protein	SE_0095	61.691	TK(1)GTLER	-1.0287	2	1	0.00262234	47.082	TK(1)GTLER	0.072661	2	1	0.0139141	42.864	TK(1)GTLER	-0.48442	2	1	0.0209077
A0A0H2VEB6	14	K	Uncharacterized protein	SE_0131	40.058	HINDFTK(1)K	1.7302	3	1	0.00934342
A0A0H2VEE8	85	K	Outer membrane protein	SE_0232	90.05	YQLDEHIK(1)K	0.8815	3	1	1.31158e-06	85.355	YQLDEHIK(1)K	-0.38925	3	1	1.94735e-06	87.258	YQLDEHIK(1)K	-0.30913	3	1	2.31039e-05
A0A0H2VEF4	2016	K	Surfactin synthetase	SE_0243	65.157	YIANHTEK(1)R	1.0904	3	1	0.000146996	40.331	YIANHTEK(1)R	1.953	3	1	0.00597122	55.461	YIANHTEK(1)R	0.49368	3	1	0.000530839
A0A0H2VEF9	147	K	Spermidine acetyltransferase	SE_0046	55.806	EQFYTK(1)GK	0.88977	2	1	0.00199489	55.806	EQFYTK(1)GK	0.0395	2	1	0.00159147	94.692	EQFYTK(1)GK	1.0055	2	1	3.39696e-06
A0A0H2VEG1	393	K	Dihydrolipoyl dehydrogenase	SE_0253	143.25	ALIK(1)GENEGFIK	0.94105	2	1	1.1363e-31	164.68	ALIK(1)GENEGFIK	0.47785	2	1	4.70546e-40	176.25	ALIK(1)GENEGFIK	0.79366	3	1	1.27469e-58
A0A0H2VEG5	80	K	Immunodominant antigen B	SE_0258	86.898	VNQK(1)YESK	-0.92383	3	1	3.16515e-05	107.21	VNQK(1)YESK	-0.70536	3	1	6.28813e-07	86.898	VNQK(1)YESK	-0.39428	3	1	5.61355e-05
A0A0H2VEG5	109	K	Immunodominant antigen B	SE_0258	60.345	ANNVQFK(1)IASR	-0.15991	2	1	0.000213887
A0A0H2VEG5	121	K	Immunodominant antigen B	SE_0258	97.734	TVTLDQVK(1)QK	-0.44207	2	1	1.30718e-09
A0A0H2VEJ6	257	K	Glycine betaine/carnitine/choline ABC transporter (ATP-bindin) opuCA	SE_0222	59.248	DAMIK(1)PVTVHVDR	-0.21709	3	1	0.000631292
A0A0H2VEK0	116	K	Uncharacterized protein	SE_0329	58.246	GIYTEDPK(1)R	1.5549	2	1	0.000575138	61.691	GIYTEDPK(1)R	-1.8624	2	1	0.0001726	53.756	GIYTEDPK(1)R	-0.048734	2	1	0.000969312
A0A0H2VEK5	8	K	Dihydroxyacetone kinase	SE_0236	96.745	LIQDK(1)NTILK	-0.79406	3	1	1.46328e-09	115.78	LIQDK(1)NTILK	1.3484	3	1	1.46053e-12	107.09	LIQDK(1)NTILK	2.3768	3	1	3.68201e-09
A0A0H2VEK5	141	K	Dihydroxyacetone kinase	SE_0236	68.27	VESVIVRDDIAISDPEK(1)R	0.91294	3	1	2.95083e-06	90.718	VESVIVRDDIAISDPEK(1)R	1.6667	3	1	4.78163e-12	80.245	VESVIVRDDIAISDPEK(1)R	0.2908	3	1	7.36785e-10
A0A0H2VEK5	171	K	Dihydroxyacetone kinase	SE_0236	90.759	SK(1)VEALLPDIK	-2.4529	3	1	8.56833e-09	106.32	SK(1)VEALLPDIK	-1.1308	3	1	8.37272e-12	92.151	SK(1)VEALLPDIK	-1.3549	3	1	9.43454e-08
A0A0H2VEK5	239	K	Dihydroxyacetone kinase	SE_0236	154.36	LLDQLYK(1)EIEK	-1.0503	2	1	5.26637e-36	143.42	LLDQLYK(1)EIEK	-0.40536	2	1	4.9574e-27	132.79	LLDQLYK(1)EIEK	-0.24424	3	1	8.55048e-19
A0A0H2VEM3	96	K	Dihydrolipoamide acetyltransferase component of pyruvate dehydrogenase complex	SE_0256	124.29	VK(1)EDNEHEKETQEVK	-0.019122	4	1	2.85715e-27	102.29	VK(0.858)EDNEHEK(0.142)ETQEVK	-0.72003	4	0.85786	6.7827e-16	88.385	VK(1)EDNEHEKETQEVK	0.44446	4	0.999868	6.31505e-11
A0A0H2VEM3	103	K	Dihydrolipoamide acetyltransferase component of pyruvate dehydrogenase complex	SE_0256	143.67	VKEDNEHEK(1)ETQEVK	0.55805	3	1	2.96527e-37	118.31	VKEDNEHEK(1)ETQEVK	-0.75452	3	0.999999	7.42863e-23	166.48	VKEDNEHEK(1)ETQEVK	0.57204	3	1	1.32681e-55
A0A0H2VEM3	152	K	Dihydrolipoamide acetyltransferase component of pyruvate dehydrogenase complex	SE_0256	64.841	IK(1)GTGGNHR	0.61876	3	1	0.000169371	58.083	IK(1)GTGGNHR	0.061419	3	1	0.000224844	65.474	IK(1)GTGGNHR	-0.47102	3	1	0.000218686
A0A0H2VEM4	10	K	Uncharacterized protein	SE_0368	114.02	QATEK(1)DVVAIR	0.43817	3	1	2.45775e-15	131.69	QATEK(1)DVVAIR	-0.070957	3	1	1.62233e-20	118.76	QATEK(1)DVVAIR	-0.16389	2	1	2.05098e-13
A0A0H2VEN7	62	K	2-hydroxy-6-oxo-6-phenylhexa-2,4-dienoic acid hydrolase	SE_0386	53.751	GHGYSDK(1)PR	0.11735	3	1	0.000869169	57.032	GHGYSDK(1)PR	0.79249	3	1	0.000238557	83.783	GHGYSDK(1)PR	-0.011035	3	1	3.18032e-05
A0A0H2VEN9	82	K	Uncharacterized protein	SE_0285	68.262	HGINFHEMAFK(1)EEK	0.79545	4	1	4.53211e-05	82.069	HGINFHEMAFK(1)EEK	0.13744	4	1	9.74809e-07
A0A0H2VEQ8	17	K	Teichoic acid biosynthesis protein X	SE_0414	71.531	LAIIIPVYNAEETIK(1)R	1.2275	3	1	1.90422e-05
A0A0H2VES5	85	K	Putative NADH-dependent flavin oxidoreductase	SE_0195	94.203	GFPGAIGIDNDDK(0.053)IPGLK(0.947)R	0.9614	3	0.947309	4.88439e-14
A0A0H2VES5	368	K	Putative NADH-dependent flavin oxidoreductase	SE_0195	103.76	VMDFMILDK(1)EEEHR	-0.30265	3	1	1.27601e-13
A0A0H2VES5	654	K	Putative NADH-dependent flavin oxidoreductase	SE_0195	79.148	DK(1)GVHFDR	0.82142	3	1	5.67689e-05	73.196	DK(1)GVHFDR	1.2104	3	1	0.000269933	42.338	DK(1)GVHFDR	1.3607	3	1	0.00675062
A0A0H2VES9	133	K	Uncharacterized protein	SE_0431	82.287	LAVGLLVDK(1)K	3.2386	3	1	4.7895e-07	82.287	LAVGLLVDK(1)K	0.10514	3	1	2.9604e-06	94.692	LAVGLLVDK(1)K	4.4155	2	1	1.42188e-07
A0A0H2VES9	177	K	Uncharacterized protein	SE_0431	171.78	IK(1)DIYQSMEEIADK	-0.11928	2	1	4.43847e-56	162.59	IK(1)DIYQSMEEIADK	-0.59135	3	1	6.16729e-46	151.56	IK(1)DIYQSMEEIADK	-0.91414	3	1	1.70106e-40
A0A0H2VEU3	269	K	Uncharacterized protein	SE_0219	129.77	ATNEALVEEAK(1)R	1.96	3	1	2.24105e-24	109.07	ATNEALVEEAK(1)R	-0.11063	2	1	1.06907e-14	102.5	ATNEALVEEAK(1)R	1.4993	3	1	3.50996e-12
A0A0H2VEV0	12	K	Uncharacterized protein	SE_0448	83.877	MHEQDFNILEGK(1)K	0.90883	3	1	7.9517e-09	71.558	MHEQDFNILEGK(1)K	0.16024	3	1	2.68004e-06	86.944	MHEQDFNILEGK(1)K	0.16937	3	1	1.81345e-08
A0A0H2VEV0	13	K	Uncharacterized protein	SE_0448	68.355	K(1)MTLVELGR	0.20442	2	1	0.000103022	64.39	K(1)MTLVELGR	0.6917	2	1	0.000138385
A0A0H2VEV0	32	K	Uncharacterized protein	SE_0448	134.99	TIK(1)DTTSDIKR	1.0949	3	1	6.64197e-25	81.017	TIK(1)DTTSDIK	-1.7065	2	1	6.02109e-06	93.345	TIK(1)DTTSDIK	-0.10163	3	1	3.74391e-07
A0A0H2VEV0	39	K	Uncharacterized protein	SE_0448	94.767	DTTSDIK(1)R	1.3451	2	1	2.03054e-10	80.219	DTTSDIK(1)R	-0.11451	2	1	0.000150825	89.189	DTTSDIK(1)R	1.3202	2	1	2.11937e-06
A0A0H2VEV0	83	K	Uncharacterized protein	SE_0448	77.662	LK(1)EIPVHIK	0.13675	3	1	1.92788e-05	77.662	LK(1)EIPVHIK	0.70458	3	1	3.24535e-05	105.98	LK(1)EIPVHIK	0.17474	3	1	5.47184e-08
A0A0H2VEV0	97	K	Uncharacterized protein	SE_0448	65.252	LISYISK(1)N	2.2748	2	1	0.000539673	68.787	LISYISK(1)N	-0.97366	2	1	0.000385006	121.99	LISYISK(1)N	0.71388	2	1	1.30463e-16
A0A0H2VEX3	24	K	Branched-chain alpha-keto acid dehydrogenase E1	SE_0254	58.596	FFEEK(1)VHK	-0.17873	3	1	0.00123211	65.246	FFEEK(1)VHK	-0.22369	3	1	0.000577814
A0A0H2VEX3	27	K	Branched-chain alpha-keto acid dehydrogenase E1	SE_0254	72.638	VHK(1)IFSDGR	0.36033	3	1	6.54921e-05	64.191	VHK(1)IFSDGR	0.37793	3	1	0.000145092	59.052	VHK(1)IFSDGR	0.58214	3	1	0.000404762
A0A0H2VEX3	226	K	Branched-chain alpha-keto acid dehydrogenase E1	SE_0254	130.47	K(1)GEGPTLIECDTYRK	-0.47917	3	1	5.42951e-28	126.63	K(1)GEGPTLIECDTYR	-3.5956	2	1	7.73577e-30	124.25	K(1)GEGPTLIECDTYR	-0.59063	2	1	2.72281e-25
A0A0H2VEX3	240	K	Branched-chain alpha-keto acid dehydrogenase E1	SE_0254	196.15	K(1)YGHFEGDEQK	0.2908	4	1	1.05599e-71	172.76	K(1)YGHFEGDEQK	0.21345	2	1	1.45363e-45	164.48	K(1)YGHFEGDEQK	-0.086864	3	1	2.16138e-44
A0A0H2VEX3	252	K	Branched-chain alpha-keto acid dehydrogenase E1	SE_0254	69.598	VK(1)SPDDR	0.1793	2	1	0.00115432	52.255	VK(1)SPDDR	-0.24813	2	1	0.00820581	51.864	VK(1)SPDDR	0.41677	2	1	0.0085334
A0A0H2VEX3	261	K	Branched-chain alpha-keto acid dehydrogenase E1	SE_0254	155.66	SPDDRNADK(1)NATVEFR	1.5917	3	1	4.07269e-36	176.99	SPDDRNADK(1)NATVEFR	1.3209	3	1	1.09493e-45	141.37	SPDDRNADK(1)NATVEFR	1.9538	3	1	2.18492e-25
A0A0H2VF00	29	K	Uncharacterized protein	SE_0452	107.11	IK(1)EHPDVQK	1.6057	3	1	4.72779e-12	98.898	IK(1)EHPDVQK	-0.7242	3	1	2.28088e-08	105.46	IK(1)EHPDVQK	-0.73656	3	1	9.75877e-08
A0A0H2VF00	66	K	Uncharacterized protein	SE_0452	91.853	EYVGDK(1)K	-1.0284	2	1	7.88883e-06	61.679	EYVGDK(1)K	0.1435	2	1	0.00211046	61.679	EYVGDK(1)K	-0.85754	2	1	0.00219143
A0A0H2VF00	67	K	Uncharacterized protein	SE_0452	89.355	K(1)QEFDNKR	-0.068432	3	1	1.24036e-05	56.258	K(1)QEFDNKR	-1.1308	3	0.999996	0.000826864	59.153	K(1)QEFDNKR	-1.3893	3	0.999998	0.00111378
A0A0H2VF00	73	K	Uncharacterized protein	SE_0452	107.79	QEFDNK(1)R	0.17074	2	1	3.17764e-10	82.645	QEFDNK(1)R	-0.14669	2	1	0.0025434	54.776	QEFDNK(1)R	-0.86552	2	1	0.00400447
A0A0H2VF00	112	K	Uncharacterized protein	SE_0452	64.42	LQK(1)NIEK	0.51569	2	1	0.0018639							46.447	LQK(1)NIEK	0.43669	2	1	0.015982
A0A0H2VF00	141	K	Uncharacterized protein	SE_0452	153.09	TQK(1)YEEQVGLTPGK	0.36731	3	1	3.24733e-45	153.09	TQK(1)YEEQVGLTPGK	1.1755	3	1	2.08593e-38	124.62	TQK(1)YEEQVGLTPGK	0.77256	2	1	2.00413e-25
A0A0H2VF00	159	K	Uncharacterized protein	SE_0452	78.516	IDHEIEK(1)K	0.19487	3	1	7.2008e-05	77.732	IDHEIEK(1)K	0.50317	3	1	0.000145088
A0A0H2VF00	207	K	Uncharacterized protein	SE_0452	167.89	K(1)YENYVADSVVK	1.1154	2	1	3.14169e-50	176.89	K(1)YENYVADSVVK	0.67377	3	1	5.72376e-50	165.64	K(1)YENYVADSVVK	0.42776	2	1	1.16213e-46
A0A0H2VF13	100	K	ABC transporter ATP-binding protein	SE_0500	77.533	K(1)YEEAVNR	-0.12244	2	1	0.000105636	77.662	K(1)YEEAVNR	0.00355	2	1	0.000191346	92.732	K(1)YEEAVNR	0.096848	2	1	1.47315e-05
A0A0H2VF13	153	K	ABC transporter ATP-binding protein	SE_0500	63.816	LGIHDTTK(1)K	2.2146	3	1	0.000230268							63.216	LGIHDTTK(1)K	1.8017	3	1	0.000296401
A0A0H2VF20	50	K	Uncharacterized protein	SE_0481	97.734	K(1)LSGNFESK	0.044956	2	1	1.18797e-08	67.113	K(1)LSGNFESK	0.50278	3	1	7.92063e-05	72.2	K(1)LSGNFESK	-0.45738	2	1	0.00014188
A0A0H2VF20	102	K	Uncharacterized protein	SE_0481	111.86	K(1)ISTVDYNK	0.58981	2	1	2.18594e-12	122.69	K(1)ISTVDYNK	-0.11367	2	1	2.24635e-12	108.9	K(1)ISTVDYNK	0.80443	2	1	5.36767e-11
A0A0H2VF20	112	K	Uncharacterized protein	SE_0481	48.284	SK(1)QTFDLK	0.24308	2	1	0.00556681							67.334	SK(1)QTFDLK	0.14971	2	1	0.000627875
A0A0H2VF26	18	K	Uncharacterized protein	SE_0369	75.213	VFK(1)DPIHR	0.39314	3	1	0.000188667	86.794	VFK(1)DPIHR	0.5187	3	1	7.2545e-05	96.034	VFK(1)DPIHR	-0.50223	3	1	2.97066e-07
A0A0H2VF26	416	K	Uncharacterized protein	SE_0369	78.516	IK(1)DYQIK	0.57702	2	1	0.000239154	77.732	IK(1)DYQIK	-0.30107	2	1	0.000818509
A0A0H2VF36	40	K	Uncharacterized protein	SE_0387	133.32	TVQQLNK(1)GDK	0.77815	2	1	7.59697e-25	133.32	TVQQLNK(1)GDK	1.0765	3	1	1.55783e-17	111.79	TVQQLNK(1)GDK	1.2506	3	1	4.50244e-12
A0A0H2VF36	60	K	Uncharacterized protein	SE_0387	129.25	K(1)YSHPIYSYNPNSNEK	-0.27955	3	1	1.2308e-27	168.05	K(1)YSHPIYSYNPNSNEK	-0.88536	3	1	2.82093e-54	137.91	K(1)YSHPIYSYNPNSNEK	-2.4792	4	1	4.7859e-37
A0A0H2VF36	118	K	Uncharacterized protein	SE_0387	66.692	AVK(1)QQLGHK	-0.43175	3	1	0.00012018	57.859	AVK(1)QQLGHK	0.57549	3	1	0.000227769
A0A0H2VF36	124	K	Uncharacterized protein	SE_0387	92.866	QQLGHK(1)AISR	1.5023	3	1	1.57945e-09	49.28	QQLGHK(1)AISR	0.65004	3	1	0.00206311	44.847	QQLGHK(1)AISR	0.97724	3	1	0.00294203
A0A0H2VF52	47	K	Teichoic acid biosynthesis protein	SE_0415	65.695	K(1)SYYDYEQR	2.5524	2	1	0.000127061	51.286	K(1)SYYDYEQR	0.29021	2	1	0.00125914
A0A0H2VF52	56	K	Teichoic acid biosynthesis protein	SE_0415	70.056	K(1)MMLESIR	-2.7055	2	1	0.000362395
A0A0H2VF52	123	K	Teichoic acid biosynthesis protein	SE_0415	99.815	IK(1)QELYGK	-1.089	2	1	3.08593e-07	101.65	IK(1)QELYGK	-0.77219	2	1	1.29396e-06	80.688	IK(1)QELYGK	0.010449	2	1	0.000125657
A0A0H2VF52	129	K	Teichoic acid biosynthesis protein	SE_0415	69.345	IKQELYGK(1)DTK	-1.165	3	0.999973	3.84028e-06	72.891	IKQELYGK(1)DTK	-0.55346	3	0.999993	4.48032e-06
A0A0H2VF65	8	K	Ribonucleoside-diphosphate reductase	SE_0513	177.38	K(1)YNHIELNNEVTKR	-1.0372	4	1	1.82354e-62	179.56	K(1)YNHIELNNEVTKR	0.092345	4	1	1.07885e-50	145.43	K(1)YNHIELNNEVTKR	0.41408	4	1	2.48874e-29
A0A0H2VF65	267	K	Ribonucleoside-diphosphate reductase	SE_0513	93.561	K(1)VNADEDLR	3.0415	2	1	1.78638e-08							103.31	K(1)VNADEDLR	1.7864	2	1	1.46454e-07
A0A0H2VF70	156	K	Ferrichrome ABC transporter	SE_0518	87.476	NLDEFK(1)K	-0.71371	2	1	5.42753e-05	91.853	NLDEFK(1)K	-0.68147	2	1	0.000150875	80.438	NLDEFK(1)K	-1.1888	3	1	7.88456e-05
A0A0H2VF70	191	K	Ferrichrome ABC transporter	SE_0518	69.598	IYDK(1)EDK	-2.6051	2	1	0.00115432	68.224	IYDK(1)EDK	-2.6318	2	1	0.00163538	79.474	IYDK(1)EDK	-4.3372	2	1	0.000131362
A0A0H2VF81	141	K	Uncharacterized protein	SE_0531	148.41	GYK(1)PDDIINELTEIR	0.75101	3	1	6.27134e-46	147.53	GYK(1)PDDIINELTEIR	1.0434	2	1	4.53294e-38	157.74	GYK(1)PDDIINELTEIR	-0.14166	2	1	7.15749e-46
A0A0H2VF81	170	K	Uncharacterized protein	SE_0531	54.776	NLQK(1)SGR	0.99425	2	1	0.00454402
A0A0H2VF81	198	K	Uncharacterized protein	SE_0531	96.604	FEEDGK(1)IHPHEK	0.93871	3	1	1.76899e-13							92.856	FEEDGK(1)IHPHEK	-0.2437	4	1	2.9454e-08
A0A0H2VF81	204	K	Uncharacterized protein	SE_0531	89.26	FEEDGKIHPHEK(1)VR	0.24756	5	0.999972	6.17142e-09							47.301	FEEDGK(0.005)IHPHEK(0.995)VR	0.87817	5	0.994541	0.0016485
A0A0H2VF84	8	K	Uncharacterized protein	SE_0582	52.716	MNKNLLK(1)K	4.2673	2	0.999972	0.00134643							52.716	MNKNLLK(1)K	4.437	3	0.999972	0.00219306
A0A0H2VF88	200	K	Phosphoglycerate mutase	SE_0587	76.064	DLINPIK(1)K	0.17121	3	1	0.00015609	76.679	DLINPIK(1)K	0.66312	3	1	0.000206937	95.502	DLINPIK(1)K	0.0042837	2	1	4.06782e-07
A0A0H2VF92	82	K	Thioredoxin	SE_0594	68.786	K(1)LAHLHSANAK	-1.3147	3	1	3.85512e-06	86.014	K(1)LAHLHSANAK	-0.043598	4	1	1.37097e-08	69.721	K(1)LAHLHSANAK	-0.82823	4	1	3.95393e-05
A0A0H2VF93	7	K	Carboxyesterase-like protein	SE_0564	56.956	LPK(1)PFFFEEGKR	2.6881	3	0.999971	0.000401253
A0A0H2VF93	15	K	Carboxyesterase-like protein	SE_0564	64.104	LPKPFFFEEGK(1)R	-0.62277	3	0.999999	6.92727e-05	55.335	LPKPFFFEEGK(1)R	-0.25764	3	0.999991	0.000570978
A0A0H2VF99	52	K	Uncharacterized protein	SE_0607	86.898	K(1)WDFDTFK	-2.8544	2	1	2.36626e-05	137.95	K(1)WDFDTFK	-0.27985	2	1	8.24304e-16	105.98	K(1)WDFDTFK	-1.4054	3	1	8.00507e-08
A0A0H2VF99	422	K	Uncharacterized protein	SE_0607	82.417	ELPIDDVK(1)R	0.3872	2	1	5.35597e-06	83.869	ELPIDDVK(1)R	-0.30224	2	1	4.95106e-06	72.59	ELPIDDVK(1)R	0.43678	2	1	0.000138093
A0A0H2VFA5	50	K	Uncharacterized protein	SE_0580	107.06	K(1)YEDFIHNCK	-0.5326	3	1	2.60216e-13	83.862	K(1)YEDFIHNCK	-0.72731	3	1	1.10184e-06	108.7	K(1)YEDFIHNCK	0.23297	3	1	4.12547e-12
A0A0H2VFB1	27	K	Uncharacterized protein	SE_0620	84.169	LTEDYNDNK(1)R	1.0855	2	1	3.90234e-07	88.021	LTEDYNDNK(1)R	1.2424	2	1	4.7194e-07	48.981	LTEDYNDNK(1)R	-0.77519	2	1	0.00256407
A0A0H2VFC5	55	K	Uncharacterized protein	SE_0647	64.711	K(1)ALSHFEK	-2.5417	3	1	0.000595162
A0A0H2VFC5	114	K	Uncharacterized protein	SE_0647	96.604	LK(1)EDYAIQYK	0.42909	2	1	1.4854e-09	100.93	LK(1)EDYAIQYK	1.1759	2	1	4.36114e-09	100.93	LK(1)EDYAIQYK	-0.090536	2	1	1.92814e-08
A0A0H2VFC9	33	K	Glutamate dehydrogenase	SE_0654	155.1	LGFDDGMYDLIK(1)EPIR	-1.0942	3	1	1.04458e-48	127.83	LGFDDGMYDLIK(1)EPIR	-0.13694	2	1	1.33885e-31
A0A0H2VFC9	70	K	Glutamate dehydrogenase	SE_0654	55.782	AQHNDAVGPTK(1)GGVR	-0.47119	3	1	0.00118903	47.491	AQHNDAVGPTK(1)GGVR	-0.67061	3	1	0.00404732
A0A0H2VFF0	36	K	Uncharacterized protein	SE_0522	80.219	QYK(1)EIHQK	-1.3093	3	1	5.22547e-05	80.438	QYK(1)EIHQK	-2.7991	3	1	0.000151726	84.615	QYK(1)EIHQK	0.12011	3	1	4.81895e-05
A0A0H2VFF5	71	K	Signal peptidase I	SE_0662	96.171	GNVIVFHANK(1)K	-0.20321	3	1	6.53003e-11	79.659	GNVIVFHANK(1)K	2.305	3	1	1.75323e-06	106.62	GNVIVFHANK(1)K	0.22601	3	1	3.64054e-10
A0A0H2VFF5	77	K	Signal peptidase I	SE_0662	55.37	KDDYVK(1)R	1.8542	3	0.999949	0.00301076
A0A0H2VFF5	163	K	Signal peptidase I	SE_0662	59.294	SFGLIDK(1)DQIVGK	-0.20552	2	1	0.000626724	66.004	SFGLIDK(1)DQIVGK	-1.0966	3	1	0.000230231	50.088	SFGLIDK(1)DQIVGK	-1.0798	3	1	0.00175372
A0A0H2VFF5	190	K	Signal peptidase I	SE_0662	104.82	SNFNPNNTK(1)N	0.12648	2	1	3.64159e-16	94.465	SNFNPNNTK(1)N	0.28864	2	1	2.34795e-13	87.184	SNFNPNNTK(1)N	0.48582	2	1	2.09066e-06
A0A0H2VFH0	121	K	Uncharacterized protein	SE_0638	54.982	GTIAIK(1)PIQ	0.61978	2	1	0.00104	74.376	GTIAIK(1)PIQ	0.86411	2	1	6.01467e-05	64.654	GTIAIK(1)PIQ	0.18077	2	1	0.000360166
A0A0H2VFH6	47	K	Uncharacterized protein	SE_0693	105.1	LK(1)QHHAALR	-0.35122	4	1	1.33815e-09	105.52	LK(1)QHHAALR	0.047643	4	1	9.10931e-09	102.62	LK(1)QHHAALR	-0.96225	3	1	1.26217e-07
A0A0H2VFH6	177	K	Uncharacterized protein	SE_0693	90.561	TLLQHFNLQHQK(1)PLNK	0.64325	3	1	5.59138e-09	123.02	TLLQHFNLQHQK(1)PLNK	-2.1381	4	1	2.3785e-23	48.899	TLLQHFNLQHQK(1)PLNK	-0.95931	4	1	0.00204891
A0A0H2VFJ9	39	K	Arsenate reductase	SE_0595	139.69	FLDEHDVNYESIDIVQHTPTK(1)K	0.89622	5	1	8.85874e-40	170.04	FLDEHDVNYESIDIVQHTPTK(1)K	-1.1484	4	1	8.95272e-72
A0A0H2VFK1	36	K	Thimet oligopeptidase-like protein	SE_0690	91.812	SDEAFEEAFK(1)SIEAK	-2.7281	3	1	3.10014e-09
A0A0H2VFK1	47	K	Thimet oligopeptidase-like protein	SE_0690	66.27	IGEEEK(1)FK	-0.079474	2	1	0.000658664	65.224	IGEEEK(1)FK	-0.72626	2	1	0.000741842	48.423	IGEEEK(1)FK	2.087	3	1	0.00599756
A0A0H2VFK1	92	K	Thimet oligopeptidase-like protein	SE_0690	204.69	QDQDTANDK(1)YTGLEAR	1.3111	2	1	8.21735e-102	276.3	QDQDTANDK(1)YTGLEAR	0.41034	2	1	5.81068e-171	235.02	QDQDTANDK(1)YTGLEAR	-0.12134	2	1	5.32665e-132
A0A0H2VFK1	243	K	Thimet oligopeptidase-like protein	SE_0690	132.51	AYGAHNNTLGATLAGEVK(1)K	0.65365	3	1	3.59078e-29	117.65	AYGAHNNTLGATLAGEVK(1)K	0.46866	3	1	6.99341e-25	124.63	AYGAHNNTLGATLAGEVK(1)K	1.0055	3	1	1.10151e-31
A0A0H2VFK1	244	K	Thimet oligopeptidase-like protein	SE_0690	66.087	K(1)NVFNAR	-0.018484	2	1	0.000215046	50.898	K(1)NVFNAR	0.074148	2	1	0.00735393	100.75	K(1)NVFNAR	0.31578	2	1	6.84244e-08
A0A0H2VFK1	281	K	Thimet oligopeptidase-like protein	SE_0690	69.721	TVHK(1)YLPLLHR	0.082822	4	1	5.93434e-06	90.05	TVHK(1)YLPLLHR	0.29899	4	1	1.42219e-08	78.342	TVHK(1)YLPLLHR	0.43831	4	1	2.78672e-05
A0A0H2VFK1	316	K	Thimet oligopeptidase-like protein	SE_0690	153.09	DVK(1)FEMPYEEAK	1.8637	2	1	5.56056e-40	132.08	DVK(1)FEMPYEEAK	3.8209	2	1	4.92096e-25	98.105	DVK(1)FEMPYEEAK	1.8397	3	1	9.47524e-12
A0A0H2VFK1	558	K	Thimet oligopeptidase-like protein	SE_0690	101.65	YINEFLK(1)K	-1.7541	2	1	1.62607e-07	93.649	YINEFLK(1)K	-1.088	3	1	2.96628e-05	113.62	YINEFLK(1)K	-0.70077	2	1	3.1261e-11
A0A0H2VFK1	598	K	Thimet oligopeptidase-like protein	SE_0690	112.13	LDAFEK(1)LMK	0.55276	2	1	2.81967e-12
A0A0H2VFK3	199	K	Lipoate--protein ligase	SE_0728	141.6	VANIEEFLEQPIDIEEFK(1)K	-0.86289	3	1	6.04875e-38	121.26	VANIEEFLEQPIDIEEFK(1)K	-0.239	3	1	4.13625e-25	119.76	VANIEEFLEQPIDIEEFK(1)K	-0.44813	3	1	2.66018e-25
A0A0H2VFK3	232	K	Lipoate--protein ligase	SE_0728	53.751	QLSDEK(1)YR	1.0485	2	1	0.00227187	85.355	QLSDEK(1)YR	0.51787	2	1	0.000104258	53.517	QLSDEK(1)YR	0.54598	2	1	0.00262407
A0A0H2VFK4	51	K	Lipoprotein	SE_0602	67.032	AKPLLK(1)K	-1.9112	3	0.999993	2.11169e-05	76.035	AKPLLK(1)K	-1.6128	3	0.999999	1.0899e-06	81.297	AKPLLK(1)K	-2.8209	3	1	5.24516e-12
A0A0H2VFK4	121	K	Lipoprotein	SE_0602	77.282	SLK(1)DLPK	2.9165	3	1	0.000278364							87.323	SLK(1)DLPK	0.95001	3	1	1.31762e-05
A0A0H2VFK4	171	K	Lipoprotein	SE_0602	107.57	FDDITENK(1)K	0.43115	3	1	3.40925e-12	100.88	FDDITENK(1)K	0.43715	3	1	1.47629e-08	115.71	FDDITENK(1)K	0.67016	3	1	2.03847e-11
A0A0H2VFK4	261	K	Lipoprotein	SE_0602	84.365	DK(1)YDGAVVPAK	0.76006	2	1	3.97843e-08	69.03	DK(1)YDGAVVPAK	-0.29376	2	1	6.35735e-05	73.877	DK(1)YDGAVVPAK	1.2213	3	1	4.4554e-05
A0A0H2VFL8	19	K	Glycerate dehydrogenase	SE_0622	58.098	QIPQHYVEQLK(1)K	2.4179	3	1	0.000379242
A0A0H2VFL9	33	K	Putative menaquinone-specific isochorismate synthase	SE_0743	73.834	TMK(1)PSVLFHLTEK	1.2568	3	1	8.55854e-06	65.374	TMK(1)PSVLFHLTEK	4.127	3	1	0.000263037	45.614	TMK(1)PSVLFHLTEK	-2.2364	3	1	0.00630379
A0A0H2VFL9	70	K	Putative menaquinone-specific isochorismate synthase	SE_0743	96.342	FK(1)NDFENK	-0.79473	2	1	4.81355e-07	73.233	FK(1)NDFENK	-2.3686	2	1	0.000345117	88.495	FK(1)NDFENK	-1.3199	3	1	4.53266e-05
A0A0H2VFL9	87	K	Putative menaquinone-specific isochorismate synthase	SE_0743	61.11	LK(1)NNIELIHPHNK	-0.68394	4	1	0.000650652
A0A0H2VFL9	205	K	Putative menaquinone-specific isochorismate synthase	SE_0743	84.169	EAIDTIDDNK(1)K	-0.1976	2	1	3.04589e-08	81.278	EAIDTIDDNK(1)K	3.0742	3	1	1.51693e-06	83.204	EAIDTIDDNK(1)K	1.2921	2	1	3.24861e-07
A0A0H2VFL9	275	K	Putative menaquinone-specific isochorismate synthase	SE_0743	59.597	AVAGTIK(1)R	-1.5636	2	1	0.00110947	47.869	AVAGTIK(1)R	-0.38353	2	1	0.00434201	71.692	AVAGTIK(1)R	-1.132	2	1	0.00037929
A0A0H2VFM8	471	K	Leucyl aminopeptidase	SE_0636	66.568	SATYK(1)GPK	-1.1782	2	1	0.000645001
A0A0H2VFN9	120	K	Uncharacterized protein	SE_0780	51.762	K(1)VSEALLK	-0.60135	2	1	0.00197743	61.765	K(1)VSEALLK	0.6186	2	1	0.00073434	67.704	K(1)VSEALLK	-0.34257	2	1	0.0005264
A0A0H2VFN9	131	K	Uncharacterized protein	SE_0780	91.867	VVIK(1)DVAK	-0.77822	2	1	4.12226e-06	91.867	VVIK(1)DVAK	-0.62578	2	1	5.31309e-05
A0A0H2VFN9	166	K	Uncharacterized protein	SE_0780	93.178	LGK(1)DHINK	0.91648	3	1	4.86127e-07							74.92	LGK(1)DHINK	1.2003	3	1	0.000215509
A0A0H2VFQ1	252	K	Autolysis and methicillin resistant-related protein	SE_0754	103.79	HTAFYDEK(1)PLQSEMAK	-0.09809	3	1	1.56524e-13	112.96	HTAFYDEK(1)PLQSEMAK	-0.60242	3	1	6.37989e-23	105.14	HTAFYDEK(1)PLQSEMAK	-0.21647	3	1	1.52799e-15
A0A0H2VFQ9	493	K	Pyruvate carboxylase	SE_0813	47.154	RPK(1)PEYESTK	-0.54736	3	1	0.00251758	51.286	RPK(1)PEYESTK	0.16338	3	1	0.00126351
A0A0H2VFQ9	634	K	Pyruvate carboxylase	SE_0813	82.261	NYPDNVIK(1)K	0.27085	2	1	5.43861e-06	83.862	NYPDNVIK(1)K	0.99896	2	1	4.98029e-06	73.499	NYPDNVIK(1)K	0.59269	2	1	0.000129238
A0A0H2VFQ9	635	K	Pyruvate carboxylase	SE_0813	85.676	K(1)FVHESAK	0.20116	3	1	2.87749e-05							96.948	K(1)FVHESAK	-0.18607	3	1	2.87269e-07
A0A0H2VFQ9	723	K	Pyruvate carboxylase	SE_0813	49.418	DMAGLLK(1)PK	-0.44217	3	1	0.00219894							59.153	DMAGLLK(1)PK	-0.27425	3	1	0.000596958
A0A0H2VFQ9	934	K	Pyruvate carboxylase	SE_0813	60.398	K(1)LQDVILK	-1.4174	2	1	0.00102876							67.113	K(1)LQDVILK	-1.9722	2	1	0.00057231
A0A0H2VFR3	46	K	GTP pyrophosphokinase	SE_0695	71.806	VK(1)PISSVIDK	-0.64949	2	1	1.66254e-05	84.479	VK(1)PISSVIDK	-1.1321	2	1	8.3295e-07	71.806	VK(1)PISSVIDK	-1.1745	2	1	3.94177e-05
A0A0H2VFR3	159	K	GTP pyrophosphokinase	SE_0695	96.707	YK(1)YDGAYPDEIQHR	-0.14202	3	1	5.26955e-13	103.13	YK(1)YDGAYPDEIQHR	-0.4368	3	1	1.22378e-15	117.48	YK(1)YDGAYPDEIQHR	-0.3576	3	1	3.56532e-19
A0A0H2VFS9	128	K	Uncharacterized protein	SE_0802	48.091	QK(0.837)K(0.163)DDPYIY	-0.60174	2	0.83674	0.00761835
A0A0H2VFT4	25	K	Uncharacterized protein	SE_0810	81.625	K(1)VTIDDLER	0.23328	2	1	5.77547e-06	76.942	K(1)VTIDDLER	0.48218	2	1	3.46003e-05	67.385	K(1)VTIDDLER	0.29303	2	1	0.000214491
A0A0H2VFT4	48	K	Uncharacterized protein	SE_0810	137.69	GVFDGTRPINFDDNK(1)EWNR	1.1903	3	1	9.89884e-38	92.679	GVFDGTRPINFDDNK(1)EWNR	0.71598	3	1	2.1063e-12	108.45	GVFDGTRPINFDDNK(1)EWNR	0.019094	3	1	3.3052e-21
A0A0H2VFT7	91	K	Penicillin-binding protein 1	SE_0856	57.859	LVAVVDK(1)K	-1.7113	2	1	0.0012846
A0A0H2VFT7	449	K	Penicillin-binding protein 1	SE_0856	86.8	GNMLK(1)PWFVSSIDNPITK	0.31014	3	1	1.7166e-09
A0A0H2VFT7	575	K	Penicillin-binding protein 1	SE_0856	141.13	AFK(1)PIMENTLK	-3.432	2	1	1.58337e-27	136.38	AFK(1)PIMENTLK	-0.9523	2	1	7.61998e-21	177.1	AFK(1)PIMENTLK	-1.1046	3	1	1.50115e-56
A0A0H2VFU5	10	K	Uncharacterized protein	SE_0826	116.51	K(0.815)YQGK(0.185)PFEFNQTVNFEHLR	-0.43195	4	0.815376	9.96691e-21	174.35	K(0.988)YQGK(0.012)PFEFNQTVNFEHLR	-0.46843	4	0.987979	9.84018e-70
A0A0H2VFU5	126	K	Uncharacterized protein	SE_0826	92.265	DIAEELVIIEK(1)PMR	1.8096	2	1	7.89163e-10
A0A0H2VFV7	253	K	Protein kinase	SE_0895	53.756	ATEK(0.195)DK(0.805)YHR	0.77487	3	0.804855	0.000784887							40.883	ATEK(0.02)DK(0.98)YHR	1.8318	4	0.979507	0.00431675
A0A0H2VFV7	280	K	Protein kinase	SE_0895	101.53	LNEEK(1)YELDK	-0.90894	2	1	7.07778e-10	101.53	LNEEK(1)YELDK	-0.49724	2	1	4.13376e-09	91.62	LNEEK(1)YELDK	-0.76183	2	1	1.06246e-06
A0A0H2VFW3	84	K	Chromosome partition protein Smc	smc	85.355	LK(1)LDNHSQK	0.99735	3	1	3.86789e-06	57.785	LK(1)LDNHSQK	1.5742	3	1	0.00022873	86.18	LK(1)LDNHSQK	1.0874	3	1	2.5141e-05
A0A0H2VFW3	592	K	Chromosome partition protein Smc	smc	84.169	HVAADIK(1)DVAR	0.1943	2	1	4.07423e-08	109.72	HVAADIK(1)DVAR	0.32631	2	1	3.73428e-12
A0A0H2VFW5	16	K	67 kDa myosin-crossreactive streptococcal antigen-like protein	SE_0776	73.887	K(1)PENVDNK	0.050178	2	1	0.000230866	85.355	K(1)PENVDNK	-0.24912	2	1	7.90151e-05	73.885	K(1)PENVDNK	-1.6647	2	1	0.000313907
A0A0H2VFW5	144	K	67 kDa myosin-crossreactive streptococcal antigen-like protein	SE_0776	147.26	RIDTDGDFTLTK(1)K	1.0357	3	1	7.60343e-40	143.98	RIDTDGDFTLTK(1)K	1.6931	3	1	1.37255e-31	147.26	RIDTDGDFTLTK(1)K	0.9314	3	1	1.47944e-28
A0A0H2VFW5	355	K	67 kDa myosin-crossreactive streptococcal antigen-like protein	SE_0776	208.15	SWFVSATATTDNK(1)K	0.20417	2	1	1.42897e-95	234.9	SWFVSATATTDNK(1)K	-2.0695	3	1	4.14407e-110	131.32	SWFVSATATTDNK(1)K	-1.2338	3	1	7.87301e-26
A0A0H2VFW5	366	K	67 kDa myosin-crossreactive streptococcal antigen-like protein	SE_0776	99.283	IISYIEQLCK(1)R	1.4815	3	1	4.46631e-11
A0A0H2VFW5	574	K	67 kDa myosin-crossreactive streptococcal antigen-like protein	SE_0776	101.3	SVLNTVLK(1)K	-1.4852	3	1	6.77255e-09	90.05	SVLNTVLK(1)K	-0.78887	3	1	1.64215e-06	102.53	SVLNTVLK(1)K	-0.75805	3	1	1.68323e-07
A0A0H2VFX3	38	K	Transcription termination/antitermination protein NusA	nusA	56.659	K(1)NYDSAR	3.0755	2	1	0.00300597							65.246	K(1)NYDSAR	2.2084	2	1	0.00130552
A0A0H2VFX3	172	K	Transcription termination/antitermination protein NusA	nusA	60.157	SPNEK(1)YIPNER	-0.26654	2	1	0.000221493	68.676	SPNEK(1)YIPNER	-0.50482	3	1	6.10608e-05	73.927	SPNEK(1)YIPNER	-0.49008	3	1	4.42715e-05
A0A0H2VFX3	185	K	Transcription termination/antitermination protein NusA	nusA	119.39	VYVNK(1)VEQTTK	2.2103	2	1	6.90125e-17	93.623	VYVNK(1)VEQTTK	2.966	2	1	7.19055e-09	98.105	VYVNK(1)VEQTTK	2.9793	2	1	2.81193e-09
A0A0H2VFX3	206	K	Transcription termination/antitermination protein NusA	nusA	83.313	SHPGLLK(1)R	-0.53604	3	1	3.85119e-05	66.073	SHPGLLK(1)R	-0.27618	3	1	0.000396582	80.438	SHPGLLK(1)R	1.0646	3	1	0.000118564
A0A0H2VFX5	29	K	Uncharacterized protein	SE_0790	109.66	K(1)YDDQVQK	0.43241	3	1	9.79612e-11	109.66	K(1)YDDQVQK	0.27437	3	1	2.53638e-07	121.73	K(1)YDDQVQK	0.95237	3	1	8.32273e-13
A0A0H2VFX5	93	K	Uncharacterized protein	SE_0790	66.056	QK(0.033)EFEK(0.967)EEK	2.408	3	0.966566	0.000113853	70.942	QKEFEK(1)EEK	1.8426	3	0.999937	4.85075e-05	83.182	QK(0.001)EFEK(0.999)EEK	1.8545	3	0.99872	4.11285e-05
A0A0H2VFX5	103	K	Uncharacterized protein	SE_0790	116.24	ALDNSEK(1)EFK	-1.0913	2	1	9.19348e-14	120.57	ALDNSEK(1)EFK	-1.4245	3	1	1.03404e-12	116.24	ALDNSEK(1)EFK	-1.4841	3	1	2.53303e-12
A0A0H2VFX5	181	K	Uncharacterized protein	SE_0790	90.15	AYK(1)EMNNK	0.19244	2	1	1.36317e-05	73.233	AYK(1)EMNNK	1.783	2	1	0.000345117	126.07	AYK(1)EMNNK	-0.05096	2	1	1.02578e-16
A0A0H2VFX5	201	K	Uncharacterized protein	SE_0790	110.39	EK(1)QDVDQLK	0.52567	2	1	3.48244e-12	112.71	EK(1)QDVDQLK	0.71314	2	1	8.38782e-12	121.9	EK(1)QDVDQLK	0.61161	2	1	2.60755e-13
A0A0H2VFY4	46	K	Putative 2-oxoacid ferredoxin oxidoreductase alpha subunit	SE_0967	88.392	IK(1)GGHTNNK	-0.49085	3	1	2.22968e-06
A0A0H2VFY4	401	K	Putative 2-oxoacid ferredoxin oxidoreductase alpha subunit	SE_0967	79.201	AEDDK(1)AYFK	-1.0356	2	1	9.44282e-06
A0A0H2VFY4	405	K	Putative 2-oxoacid ferredoxin oxidoreductase alpha subunit	SE_0967	69.672	AEDDKAYFK(1)R	-0.058334	3	0.999604	1.46657e-05	42.336	AEDDK(0.006)AYFK(0.994)R	0.87763	3	0.993913	0.00281875	77.744	AEDDKAYFK(1)R	0.053007	3	0.999982	1.50234e-05
A0A0H2VFY4	453	K	Putative 2-oxoacid ferredoxin oxidoreductase alpha subunit	SE_0967	50.127	QNQMEK(1)R	1.0264	2	1	0.0346223	50.703	QNQMEK(1)R	0.68838	2	1	0.00751663
A0A0H2VFY5	99	K	Uncharacterized protein	SE_0900	100.93	YTLEK(1)TLNVK	0.44943	2	1	8.02647e-10
A0A0H2VFY6	125	K	GTP-binding elongation factor	SE_0807	61.167	ALEQNLK(1)PVVVVNK	1.9547	3	1	2.82094e-08
A0A0H2VFY6	387	K	GTP-binding elongation factor	SE_0807	47	REGFELQVSK(1)PQVILR	0.62138	3	1	0.0029628							49.425	REGFELQVSK(1)PQVILR	-0.067873	3	1	0.00107791
A0A0H2VFY6	480	K	GTP-binding elongation factor	SE_0807	55.872	VK(1)AQIGGR	1.8129	2	1	0.001986	54.776	VK(1)AQIGGR	1.4549	2	1	0.00212837	71.877	VK(1)AQIGGR	-0.24194	2	1	0.000422719
A0A0H2VFZ8	78	K	Uncharacterized protein	SE_0822	48.091	YPYPEGNK(1)K	-1.1477	2	1	0.00279464	57.59	YPYPEGNK(1)K	-0.89329	2	1	0.000224606
A0A0H2VG08	38	K	Succinate dehydrogenase flavoprotein subunit	SE_0841	132.79	AAEQGAHVDLFSIVPVK(1)R	-0.084717	4	1	4.10274e-29	159.26	AAEQGAHVDLFSIVPVK(1)R	1.0979	3	1	1.10725e-55	137.45	AAEQGAHVDLFSIVPVK(1)R	-0.84511	3	1	5.5881e-40
A0A0H2VG08	450	K	Succinate dehydrogenase flavoprotein subunit	SE_0841	131.45	GTENAYK(1)LHR	0.93402	3	1	3.10726e-19	70.808	GTENAYK(1)LHR	0.61946	3	1	2.22866e-05	82.417	GTENAYK(1)LHR	-0.68679	3	1	2.53374e-06
A0A0H2VG08	477	K	Succinate dehydrogenase flavoprotein subunit	SE_0841	85.212	LLETDK(1)K	0.31187	2	1	7.82713e-05	94.407	LLETDK(1)K	-0.33534	2	1	7.16327e-05	73.26	LLETDK(1)K	-0.36728	2	1	0.000356573
A0A0H2VG08	534	K	Succinate dehydrogenase flavoprotein subunit	SE_0841	139.88	GAHYK(1)PEFPERNDEEWLK	-0.071018	4	1	1.70026e-37	177.67	GAHYK(1)PEFPERNDEEWLK	-0.55135	4	1	1.0985e-69	91.313	GAHYK(1)PEFPERNDEEWLK	0.18361	4	1	1.72714e-14
A0A0H2VG09	172	K	Uncharacterized protein	SE_1006	83.499	YHSQFK(1)TTR	0.32637	3	1	4.86871e-06	83.883	YHSQFK(1)TTR	-0.37974	3	1	5.03508e-06	103.88	YHSQFK(1)TTR	-1.2927	3	1	9.94227e-08
A0A0H2VG21	122	K	Cell-divisio initiation protein	SE_0867	116.84	RLAFQTEDMK(1)R	-1.1348	2	1	2.45287e-15	98.898	RLAFQTEDMK(1)R	-2.7823	2	1	3.88791e-09	125.97	RLAFQTEDMK(1)R	-1.4387	2	1	1.51902e-17
A0A0H2VG24	118	K	Uncharacterized protein	SE_1033	58.172	ADTFK(1)PIRLDR	0.82167	3	1	0.000207508	70.816	ADTFK(1)PIRLDR	0.3131	3	1	0.00039567	64.711	ADTFK(1)PIRLDR	0.32224	2	1	1.25298e-06
A0A0H2VG33	213	K	Ribulose-phosphate 3-epimerase	SE_0897	81.297	VTSLLK(1)E	-1.1463	2	1	0.000119759
A0A0H2VG37	100	K	Uncharacterized protein	SE_1064	84.507	K(1)YDDEESLR	-2.1885	2	1	4.24826e-06	83.045	K(1)YDDEESLR	0.22915	2	1	8.47632e-06	76.332	K(1)YDDEESLR	-0.89632	2	1	0.000101674
A0A0H2VG41	105	K	ABC transporter (ATP-binding protein)	SE_1072	83.423	EKDEIYMK(1)PDFSDEDGIR	-0.33683	3	0.999936	2.69278e-09	94.632	EKDEIYMK(1)PDFSDEDGIR	-0.14738	3	0.999954	2.35161e-12	86.748	EKDEIYMK(1)PDFSDEDGIR	0.019147	3	0.999914	2.34555e-14
A0A0H2VG41	263	K	ABC transporter (ATP-binding protein)	SE_1072	146.16	MK(1)ELQDFIAR	-1.4541	3	1	2.46145e-26	142.71	MK(1)ELQDFIAR	0.15913	2	1	1.20306e-45	130.56	MK(1)ELQDFIAR	-1.1653	2	1	8.78654e-18
A0A0H2VG41	435	K	ABC transporter (ATP-binding protein)	SE_1072	53.211	MLFSGEEVK(1)K	-0.65847	2	1	0.000691633	68.355	MLFSGEEVK(1)K	2.3312	2	1	0.000172037	62.466	MLFSGEEVK(1)K	1.2028	2	1	0.0005774
A0A0H2VG46	41	K	Uncharacterized protein	SE_0943	88.092	EGEIFADATGK(1)K	0.19625	2	1	1.4599e-09							88.338	EGEIFADATGK(1)K	-0.18737	2	1	4.30632e-08
A0A0H2VG48	4	K	Acylphosphatase	SE_1087	94.717	K(1)HIQVFGTVQGVGFR	1.2881	3	1	1.18903e-12	75.01	K(1)HIQVFGTVQGVGFR	1.8544	3	1	1.80507e-06	130.47	K(1)HIQVFGTVQGVGFR	1.6688	3	1	5.06893e-28
A0A0H2VG50	325	K	Processing proteinase-like protein	SE_0955	71.134	K(1)IIISHR	-0.65909	3	1	0.000746447	62.659	K(1)IIISHR	0.20513	3	1	0.0015101	69.998	K(1)IIISHR	0.2569	3	1	0.000383454
A0A0H2VG62	189	K	Uncharacterized protein	SE_1055	116.45	LEEQGANFVVK(1)DDFTSHVEK	0.85635	3	1	2.12752e-22	169.9	LEEQGANFVVK(1)DDFTSHVEK	1.0451	4	1	7.22673e-70	96.016	LEEQGANFVVK(1)DDFTSHVEK	1.0931	4	1	1.41337e-22
A0A0H2VG64	60	K	Uncharacterized protein	SE_0230	62.464	AK(1)DSHYR	-0.047267	3	1	0.00183231	69.198	AK(1)DSHYR	-1.0496	3	1	0.00114274	80.229	AK(1)DSHYR	0.79673	3	1	6.61858e-05
A0A0H2VG65	75	K	Glycerol uptake operon antiterminator regulatory protein	SE_0976	84.653	GLSHDEFACEYIIQQYK(1)PK	1.4923	3	1	1.03352e-09	109.04	GLSHDEFACEYIIQQYK(1)PK	0.2479	3	1	5.1418e-18	61.477	GLSHDEFACEYIIQQYK(1)PK	-0.82614	4	1	2.19119e-06
A0A0H2VG69	18	K	Uncharacterized protein	SE_0237	116.51	LLDLENTFK(1)EK	0.95777	2	1	1.34869e-15	121.66	LLDLENTFK(1)EK	-1.8712	3	1	8.30582e-16
A0A0H2VG69	48	K	Uncharacterized protein	SE_0237	68.224	GFEHLK(1)EK	-1.2438	3	1	0.000433003	66.27	GFEHLK(1)EK	-0.76876	3	1	0.000578936	59.35	GFEHLK(1)EK	-0.95842	3	1	0.000961029
A0A0H2VG69	100	K	Uncharacterized protein	SE_0237	154.26	MASAVNDEIDHDNLK(1)EVLK	0.20056	3	1	3.62925e-49	178.72	MASAVNDEIDHDNLK(1)EVLK	-0.11435	4	1	6.5354e-70	161.51	MASAVNDEIDHDNLK(1)EVLK	0.61011	4	1	2.96123e-52
A0A0H2VG69	136	K	Uncharacterized protein	SE_0237	169.08	EAVEK(0.938)NETVDLDK(0.062)LQSFANETK	-1.0932	3	0.937837	7.53339e-64
A0A0H2VG69	144	K	Uncharacterized protein	SE_0237	149.97	NETVDLDK(1)LQSFANETK	-0.75617	3	1	1.91607e-48	183.31	NETVDLDK(1)LQSFANETK	-1.1024	3	1	2.60325e-74
A0A0H2VG78	233	K	Bicyclomycin resistance protein TcaB	SE_0247	115.91	ITYDDSEIDK(1)ELK	0.14324	2	1	4.13996e-19	101.2	ITYDDSEIDK(1)ELK	2.2244	3	1	1.78834e-14	89.624	ITYDDSEIDK(1)ELK	1.2107	2	1	1.86313e-08
A0A0H2VG82	14	K	Uncharacterized protein	SE_1093	138.45	K(1)VEVTNTDAK	-0.80809	2	1	3.48514e-25	80.69	K(1)VEVTNTDAK	-2.3845	2	1	6.35246e-06	97.463	K(1)VEVTNTDAK	-1.9241	2	1	2.48168e-08
A0A0H2VG82	24	K	Uncharacterized protein	SE_1093	94.122	K(1)FTVADMLTIGK	0.41536	3	1	1.51498e-13	77.185	K(1)FTVADMLTIGK	0.30643	3	1	1.03633e-06
A0A0H2VG89	3	K	Bifunctional ligase/repressor BirA	birA	95.618	SK(1)YSQDVIR	-1.5138	2	1	1.99488e-08	99.343	SK(1)YSQDVIR	-0.05716	2	1	2.2061e-08	84.31	SK(1)YSQDVIR	0.032786	2	1	4.50661e-05
A0A0H2VG99	60	K	Uncharacterized protein	SE_1132	81.017	IK(1)VYEGDAK	0.38759	2	1	8.15647e-06							73.499	IK(1)VYEGDAK	1.23	2	1	0.000146166
A0A0H2VG99	180	K	Uncharacterized protein	SE_1132	122.64	NETFK(1)GTEVSR	-0.63002	2	1	1.518e-20	107.65	NETFK(1)GTEVSR	-0.8123	2	1	6.56754e-12	125.53	NETFK(1)GTEVSR	-1.6122	2	1	3.26268e-18
A0A0H2VGA0	22	K	30S ribosomal protein S1	SE_1164	47.844	VK(0.991)SVEK(0.009)DSER	0.032798	3	0.990885	0.00222216
A0A0H2VGA0	36	K	30S ribosomal protein S1	SE_1164	47.113	ISLSIK(1)DTLPTPFENIK	-0.16019	3	1	0.00270812
A0A0H2VGA0	49	K	30S ribosomal protein S1	SE_1164	233.31	GK(1)FHEDDVIEGTVVR	0.20709	3	1	6.38667e-132	142.39	GK(1)FHEDDVIEGTVVR	0.39066	2	1	7.85169e-38	201.57	GK(1)FHEDDVIEGTVVR	1.4818	2	1	1.72808e-81
A0A0H2VGA8	102	K	Staphylococcal respiratory response protein SrrA	SE_1176	179.79	GEETNRVEGFESGADDYIVK(1)PFSPR	0.41829	3	1	5.99434e-81	140.07	GEETNRVEGFESGADDYIVK(1)PFSPR	-0.58383	3	1	1.64794e-40	93.166	GEETNRVEGFESGADDYIVK(1)PFSPR	-0.056458	3	1	1.70041e-19
A0A0H2VGA8	204	K	Staphylococcal respiratory response protein SrrA	SE_1176	94.309	TVDTHVK(1)R	0.22221	3	1	4.3544e-07	140.14	TVDTHVK(1)R	0.076084	3	1	1.23872e-16	91.853	TVDTHVK(1)R	-1.2426	2	1	1.58756e-05
A0A0H2VGA8	234	K	Staphylococcal respiratory response protein SrrA	SE_1176	106.11	FEVK(1)PSDEPTK	-0.77244	3	1	5.97801e-15	87.719	FEVK(1)PSDEPTK	1.4074	3	1	1.6016e-08	84.892	FEVK(1)PSDEPTK	0.54853	2	1	2.61684e-07
A0A0H2VGA9	61	K	Amino acid carrier protein	SE_1038	74.789	ALTEK(1)PETLSSGEK	-0.54079	3	1	1.21959e-05							102.26	ALTEK(1)PETLSSGEK	0.012936	3	1	3.99141e-13
A0A0H2VGB1	293	K	Uncharacterized protein	SE_1184	116.24	VK(1)DIEYTQHLK	0.078104	3	1	1.11888e-15	113.24	VK(1)DIEYTQHLK	-0.7573	3	1	1.77629e-15	117.2	VK(1)DIEYTQHLK	-0.41483	3	1	2.05316e-13
A0A0H2VGB3	70	K	Thioredoxin reductase-like protein	SE_1168	58.246	LSIGDIPFIVEDSK(1)PR	-0.57945	3	1	0.000682146							61.127	LSIGDIPFIVEDSK(1)PR	2.8521	3	1	1.25168e-05
A0A0H2VGB3	196	K	Thioredoxin reductase-like protein	SE_1168	111.58	AIK(1)PWILPNFESLVNHEK	0.076126	3	1	7.43175e-20	89.468	AIK(1)PWILPNFESLVNHEK	-1.5696	3	1	7.11224e-12
A0A0H2VGB4	167	K	Alpha-amylase	SE_1191	167.61	K(1)QPDLNWENPDVR	-0.83578	3	1	5.20497e-51	178.23	K(1)QPDLNWENPDVR	-0.33661	3	1	1.54203e-50	159.22	K(1)QPDLNWENPDVR	-0.92878	3	1	7.12559e-38
A0A0H2VGB4	206	K	Alpha-amylase	SE_1191	104.22	VDAITHIK(1)K	0.032533	2	1	4.92431e-13	115.71	VDAITHIK(1)K	-0.73762	2	1	4.85825e-12	116.52	VDAITHIK(1)K	-0.52518	2	1	2.2361e-11
A0A0H2VGB4	207	K	Alpha-amylase	SE_1191	113.47	K(1)NFEAGDLPVPDGK	-0.2611	2	1	1.41873e-19	84.213	K(1)NFEAGDLPVPDGKK	0.074917	3	1	2.68867e-08
A0A0H2VGB4	220	K	Alpha-amylase	SE_1191	90.348	KNFEAGDLPVPDGK(1)K	1.1868	3	1	8.8524e-09	95.197	NFEAGDLPVPDGK(1)K	-1.1391	2	1	1.14802e-10	104.21	NFEAGDLPVPDGK(1)K	0.43927	2	1	3.62026e-13
A0A0H2VGB4	299	K	Alpha-amylase	SE_1191	75.738	FDVK(1)SYK	2.6215	2	1	0.000524229
A0A0H2VGB4	302	K	Alpha-amylase	SE_1191	115.71	SYK(1)QVLNR	1.1125	2	1	5.07672e-11	61.161	SYK(1)QVLNR	-0.27295	2	1	0.00100853	54.066	SYK(1)QVLNR	-1.4959	2	1	0.00226024
A0A0H2VGB4	393	K	Alpha-amylase	SE_1191	95.502	TEYQIVK(1)K	-0.78654	3	1	3.91106e-07	72.928	TEYQIVK(1)K	-0.27229	3	1	0.000266393	95.502	TEYQIVK(1)K	-0.073734	3	1	4.06782e-07
A0A0H2VGB4	405	K	Alpha-amylase	SE_1191	141.82	EGGDVNQLLDK(1)YK	1.0604	2	1	2.56665e-32	139.58	KEGGDVNQLLDK(1)YK	-0.030135	3	1	1.93388e-26	126.16	KEGGDVNQLLDK(1)YK	0.42517	3	1	8.29255e-22
A0A0H2VGB4	468	K	Alpha-amylase	SE_1191	108.56	K(1)SDLIYIYGK	0.31872	2	1	2.28388e-13	98.105	K(1)SDLIYIYGK	-0.65664	2	1	1.82041e-08	103.44	K(1)SDLIYIYGK	-0.25846	2	1	1.14293e-08
A0A0H2VGB8	15	K	Branched-chain alpha-keto acid dehydrogenase E1	SE_1198	123.79	SAGLTEEDLK(1)K	0.032051	2	1	1.011e-20	126.71	SAGLTEEDLK(1)K	1.3256	3	1	1.4667e-20	138.24	SAGLTEEDLK(1)K	-0.073609	3	1	2.74864e-25
A0A0H2VGB8	267	K	Branched-chain alpha-keto acid dehydrogenase E1	SE_1198	133.32	DLLK(1)QEDCNIK	-0.4442	2	1	3.845e-27	122.39	DLLK(1)QEDCNIK	0.17109	2	1	7.03987e-16	51.567	DLLK(1)QEDCNIK	-1.0691	3	1	0.00182627
A0A0H2VGC2	174	K	Acetyl-CoA carboxylase (Biotin carboxylase subunit) accC	SE_1207	171.36	VARDEK(1)ELETGYR	-0.17188	2	1	1.81532e-51	162.48	VARDEK(1)ELETGYR	-0.87335	3	1	7.76135e-39	149.49	VARDEK(1)ELETGYR	-0.10624	3	1	2.72901e-33
A0A0H2VGC3	74	K	Ferric uptake regulator-like protein	SE_1182	74.853	VLDK(1)INFGDGVAR	-1.6413	2	1	9.01394e-06	110.97	VLDK(1)INFGDGVAR	1.0607	2	1	2.35743e-15	66.568	VLDK(1)INFGDGVAR	-0.36974	2	1	8.01013e-05
A0A0H2VGC6	164	K	Octanoyltransferase LipM	lipM	89.827	K(1)IAGSAQTR	1.4328	2	1	1.43012e-06	53.567	K(1)IAGSAQTR	1.0459	2	1	0.000797161	69.721	K(1)IAGSAQTR	0.7685	2	1	0.000166014
A0A0H2VGC6	208	K	Octanoyltransferase LipM	lipM	111.61	MK(1)ENFVQK	-2.9802	2	1	1.05258e-10	111.61	MK(1)ENFVQK	0.57834	2	1	1.02176e-07	83.206	MK(1)ENFVQK	-0.38738	2	1	5.46054e-05
A0A0H2VGC6	248	K	Octanoyltransferase LipM	lipM	114.7	GLNIDFK(1)PLELTEK	-0.21405	3	1	1.15115e-19	129.05	GLNIDFK(1)PLELTEK	-0.41722	3	1	8.42778e-30	149.37	GLNIDFK(1)PLELTEK	-0.52385	2	1	3.04696e-40
A0A0H2VGD2	174	K	Dihydrolipoamide acetyltransferase component of pyruvate dehydrogenase complex	SE_1196	93.226	DIQNIINNPNDQEK(1)EK	0.36264	3	1	9.00098e-13	97.291	DIQNIINNPNDQEK(1)EK	-0.018913	3	1	1.80431e-11	76.586	KDIQNIINNPNDQEK(1)EK	-1.7121	3	1	2.11835e-09
A0A0H2VGD4	173	K	5-bromo-4-chloroindolyl phosphate hydrolysis protein XpaC	SE_1088	72.638	ITLDEIK(1)R	-0.075825	2	1	0.000273747	72.325	ITLDEIK(1)R	0.23252	2	1	0.000275952	63.184	ITLDEIK(1)R	-0.67909	2	1	1.07253e-06
A0A0H2VGD7	233	K	Geranyltranstransferase	SE_1202	63.624	K(1)VGSDIVNHK	-0.40769	3	1	9.00231e-05
A0A0H2VGE2	166	K	Uncharacterized protein	SE_1215	60.641	DLSSAFNTIK(1)K	-1.5946	3	1	0.000151198
A0A0H2VGE6	26	K	DEAD-box ATP-dependent RNA helicase CshB	cshB	149.71	NLNFEK(1)PTEIQNR	0.00911	3	1	1.30109e-40	182.03	NLNFEK(1)PTEIQNR	0.79864	3	1	2.79086e-51	180.84	NLNFEK(1)PTEIQNR	0.92451	2	1	7.87523e-60
A0A0H2VGE6	216	K	DEAD-box ATP-dependent RNA helicase CshB	cshB	53.924	AHNK(1)ENIEFYLIPTK	0.49372	3	1	0.00140708
A0A0H2VGE6	365	K	DEAD-box ATP-dependent RNA helicase CshB	cshB	102.4	GYK(1)FENVDIK	0.79363	2	1	5.70809e-10	117.79	GYK(1)FENVDIK	0.044633	2	1	1.52006e-12	133.05	GYK(1)FENVDIK	-1.4174	2	1	4.24059e-18
A0A0H2VGE6	418	K	DEAD-box ATP-dependent RNA helicase CshB	cshB	59.908	K(0.979)FK(0.021)QEVEK	0.61023	3	0.97859	0.000991536							54.191	K(0.856)FK(0.144)QEVEK	0.10947	3	0.855651	0.00180118
A0A0H2VGF2	146	K	Oxidoreductase ion channel	SE_0367	74.92	ELK(1)DEGK	0.13822	2	1	0.000608201	60.019	ELK(1)DEGK	0.85813	2	1	0.00307616
A0A0H2VGF2	238	K	Oxidoreductase ion channel	SE_0367	120.9	AERPDFQPDVFK(1)DNVR	-0.64246	3	1	3.60651e-27	107.62	YDENQTFEDHRAERPDFQPDVFK(1)DNVR	-0.20599	5	1	2.25004e-16	66.893	AERPDFQPDVFK(1)DNVR	-0.98377	3	1	3.05057e-06
A0A0H2VGF2	311	K	Oxidoreductase ion channel	SE_0367	96.668	IDSLFPIK(1)N	2.2565	2	1	1.3408e-08	65.465	IDSLFPIK(1)N	1.4755	2	1	0.000124747	72.879	IDSLFPIK(1)N	1.3588	2	1	0.000135274
A0A0H2VGG2	98	K	Penicillin-binding protein	SE_1138	60.255	HEHVNIK(1)DVPK	-0.38119	4	1	0.000240389	79.492	HEHVNIK(1)DVPK	-0.38473	3	1	2.45027e-06	65.179	HEHVNIK(1)DVPK	-1.7073	3	1	0.000259028
A0A0H2VGG2	125	K	Penicillin-binding protein	SE_1138	81.625	FYQHGALDYK(1)R	-1.1621	3	1	2.00059e-14	136.53	FYQHGALDYK(1)R	-0.27893	3	1	5.56072e-21	142.1	FYQHGALDYK(1)R	-0.014552	3	1	1.74269e-25
A0A0H2VGG2	166	K	Penicillin-binding protein	SE_1138	94.538	K(1)AQEAYLSYR	0.30722	2	1	1.35424e-09	69.846	K(1)AQEAYLSYR	0.17421	2	1	3.89258e-05	73.346	K(1)AQEAYLSYR	0.14238	2	1	2.99776e-05
A0A0H2VGG2	264	K	Penicillin-binding protein	SE_1138	45.28	INDK(1)QYADAK	-0.85185	2	1	0.00482909	85.554	INDK(1)QYADAK	-2.2081	2	1	7.69141e-07	58.595	INDK(1)QYADAK	-3.0008	2	1	0.000594227
A0A0H2VGG2	317	K	Penicillin-binding protein	SE_1138	79.639	DK(1)NLGSVLQSGIK	0.60907	3	1	1.20581e-08							126.77	DK(1)NLGSVLQSGIK	-0.17026	2	1	7.74379e-22
A0A0H2VGG2	380	K	Penicillin-binding protein	SE_1138	83.647	NYK(1)NVVER	1.731	2	1	4.96643e-05
A0A0H2VGG8	187	K	Lipopolysaccharide biosynthesis-related pr-like protein	SE_1146	106.93	HNEELK(1)DCYGISPEEK	-0.72608	3	1	4.31729e-19	99.813	HNEELK(1)DCYGISPEEK	1.1081	3	1	7.53341e-16	118.48	HNEELK(1)DCYGISPEEK	-0.99835	3	1	3.70097e-21
A0A0H2VGH3	268	K	Uncharacterized protein	SE_1263	108.36	HLHIPLQSGSDDVLK(1)R	3.6686	3	1	3.76725e-19	62.69	HLHIPLQSGSDDVLK(1)R	1.2863	3	1	0.000163833
A0A0H2VGH3	444	K	Uncharacterized protein	SE_1263	90.614	HATNQSEK(1)EVLV	-1.1985	2	1	8.33151e-10
A0A0H2VGH7	63	K	Staphylococcal accessory regulator A	SE_0390	115.91	DIINHLNYK(1)QPQVVK	-2.0255	4	1	1.73014e-19	142.45	DIINHLNYK(1)QPQVVK	-1.2371	3	1	6.09703e-38	115.91	DIINHLNYK(1)QPQVVK	-2.3588	3	1	1.27748e-20
A0A0H2VGH7	69	K	Staphylococcal accessory regulator A	SE_0390	91.867	QPQVVK(1)AVK	0.19322	2	1	4.67136e-07	93.649	QPQVVK(1)AVK	0.5291	2	1	1.24533e-06	91.867	QPQVVK(1)AVK	-0.20878	2	1	1.38725e-05
A0A0H2VGH7	82	K	Staphylococcal accessory regulator A	SE_0390	182.71	NLSQENYFNK(1)K	-1.7906	2	1	8.97238e-58	153.74	NLSQENYFNK(1)K	-2.0584	2	1	2.77438e-28	154.67	NLSQENYFNK(1)K	-0.96252	3	1	3.0753e-34
A0A0H2VGH7	103	K	Staphylococcal accessory regulator A	SE_0390	100.02	K(1)IDDLLK	-0.99111	2	1	5.10242e-07	78.149	K(1)IDDLLK	0.11505	2	1	0.000601351	99.442	K(1)IDDLLK	-0.15948	2	1	7.99653e-08
A0A0H2VGH7	109	K	Staphylococcal accessory regulator A	SE_0390	72.928	IDDLLK(1)R	2.0656	2	1	0.000242587	77.923	IDDLLK(1)R	2.3309	2	1	0.000599056	86.833	IDDLLK(1)R	-0.03886	2	1	1.83856e-05
A0A0H2VGH9	137	K	Putative dCMP deaminase	SE_1275	94.692	QSGIEYK(1)K	0.78534	2	1	4.2121e-07
A0A0H2VGI1	157	K	30S ribosomal protein S1	SE_1165	119.25	IK(1)VEELDPENNR	-0.94215	3	1	2.00777e-19	116.51	IK(1)VEELDPENNR	-0.31189	3	1	3.28348e-19	104.41	IK(1)VEELDPENNR	-0.20566	3	1	2.71722e-12
A0A0H2VGI1	173	K	30S ribosomal protein S1	SE_1165	136.3	K(1)AVEQLENDAK	-1.056	3	1	2.22961e-27	196.7	K(1)AVEQLENDAK	0.39191	3	1	6.28683e-71	126.1	K(1)AVEQLENDAK	0.27595	2	1	2.71766e-18
A0A0H2VGI1	183	K	30S ribosomal protein S1	SE_1165	152.47	KAVEQLENDAK(1)K	0.43112	2	1	5.22863e-36	124.62	KAVEQLENDAK(1)K	1.0342	2	1	1.84769e-18	102.97	KAVEQLENDAK(1)K	0.37138	4	1	2.42873e-12
A0A0H2VGI1	184	K	30S ribosomal protein S1	SE_1165	133.86	K(1)ASILDSLNEGDVIDGK	1.5312	3	1	5.19732e-37	89.344	K(1)ASILDSLNEGDVIDGK	0.89295	3	1	5.18995e-11
A0A0H2VGI5	42	K	Uncharacterized protein	SE_1281	79.863	GGINENMIQQISETLEK(1)R	1.8405	3	1	3.7481e-09	77.969	GGINENMIQQISETLEK(1)R	0.26002	3	1	4.46153e-08
A0A0H2VGI5	58	K	Uncharacterized protein	SE_1281	128.68	IHILQNNFDDK(1)K	0.80342	3	1	2.98663e-24	154.28	IHILQNNFDDK(1)K	0.62302	3	1	3.62767e-33	131.83	IHILQNNFDDK(1)K	-0.33776	3	1	2.33333e-21
A0A0H2VGI5	94	K	Uncharacterized protein	SE_1281	54.023	ESEENK(0.021)EIK(0.979)LPQ	0.6349	3	0.979048	0.000537449	70.54	ESEENK(0.005)EIK(0.995)LPQ	-0.2749	2	0.994813	0.000103451	98.156	ESEENKEIK(1)LPQ	-0.68211	3	0.99998	5.64881e-12
A0A0H2VGI8	80	K	Ferredoxin	SE_1172	128.57	IEDEPFDGDALK(1)FE	0.43488	2	1	1.25989e-27	89.46	IEDEPFDGDALK(1)FE	-2.387	2	1	4.21133e-10	135.26	IEDEPFDGDALK(1)FE	2.2009	2	1	2.9751e-27
A0A0H2VGJ7	204	K	Teichoic acid biosynthesis protein B	SE_0413	60.682	K(1)YHITNK	-0.85687	3	1	0.00217388
A0A0H2VGJ7	230	K	Teichoic acid biosynthesis protein B	SE_0413	67.08	TIDK(1)ENFER	-1.4275	2	1	0.000153223	80.245	TIDK(1)ENFER	0.48827	2	1	2.70009e-05	63.864	TIDK(1)ENFER	-0.1974	2	1	0.000394171
A0A0H2VGK1	226	K	ATP-binding cassette transporter A	SE_0418	95.417	LELDNAHTNLK(1)K	0.74611	3	1	1.34996e-13	74.987	LELDNAHTNLK(1)K	0.54539	3	1	1.3522e-06	92.856	LELDNAHTNLK(1)K	0.30555	3	1	1.43939e-08
A0A0H2VGK1	436	K	ATP-binding cassette transporter A	SE_0418	69.352	K(1)VDDEELIEYAK	0.29533	3	1	5.67454e-06
A0A0H2VGK1	563	K	ATP-binding cassette transporter A	SE_0418	122.2	GTHHELMASHDK(1)YR	-0.070736	3	1	2.31524e-27	152.16	GTHHELMASHDK(1)YR	0.35569	3	1	4.94392e-38	135.81	GTHHELMASHDK(1)YR	-0.43624	4	1	1.08846e-31
A0A0H2VGK2	292	K	Uncharacterized protein	SE_1306	96.143	QK(1)LESFIK	0.8699	2	1	4.91251e-07	66.056	QK(1)LESFIK	0.95884	2	1	0.000687273	76.228	QK(1)LESFIK	0.93183	2	1	0.000276046
A0A0H2VGK6	24	K	ADP-dependent (S)-NAD(P)H-hydrate dehydratase	nnrD	74.962	DETHK(1)GDYGK	-0.35488	3	1	7.35873e-06	61.958	DETHK(1)GDYGK	-0.16739	3	1	0.000307526	69.721	DETHK(1)GDYGK	0.035577	3	1	3.15596e-05
A0A0H2VGK6	141	K	ADP-dependent (S)-NAD(P)H-hydrate dehydratase	nnrD	99.013	LK(1)PQIPTCR	-0.16703	3	1	1.02264e-08	79.986	LK(1)PQIPTCR	-0.75167	3	1	2.46759e-05	89.047	LK(1)PQIPTCR	-1.9286	3	1	2.55113e-05
A0A0H2VGK6	156	K	ADP-dependent (S)-NAD(P)H-hydrate dehydratase	nnrD	81.709	VIFTPHQK(1)EWER	-1.4175	3	1	3.64353e-09
A0A0H2VGL1	34	K	Acetyl-CoA carboxylase biotin carboxyl carrier subunit	SE_1208	83.948	GSVVNLK(1)K	0.44674	2	1	3.58835e-05	93.649	GSVVNLK(1)K	-0.48556	2	1	2.96628e-05	73.233	GSVVNLK(1)K	0.50755	2	1	0.000333346
A0A0H2VGL8	35	K	Uncharacterized protein	SE_0447	86.833	SIDQLK(1)K	-0.51479	2	1	6.10917e-05	68.95	SIDQLK(1)K	0.18768	2	1	0.00114277	103.74	SIDQLK(1)K	0.5237	2	1	4.21994e-08
A0A0H2VGM5	33	K	Uncharacterized protein	SE_1232	88.596	LNEFK(1)QQGK	0.37329	2	1	2.78496e-06
A0A0H2VGM5	100	K	Uncharacterized protein	SE_1232	97.957	SVQK(1)HLDHSGEL	-0.038898	3	1	1.04314e-13	79.089	SVQK(1)HLDHSGEL	0.34257	3	1	1.02968e-06	104.24	SVQK(1)HLDHSGEL	0.76265	3	1	1.9024e-12
A0A0H2VGM9	146	K	Cobalamin synthesis related protein	SE_0459	54.198	QQYTDSTK(1)R	0.24262	2	1	0.000826104	56.404	QQYTDSTK(1)R	-0.17591	2	1	0.000239634
A0A0H2VGN1	231	K	Penicillin-binding protein 3	SE_1238	49.189	K(1)YPYGDTLR	1.3775	2	1	0.00226956	110.53	K(1)YPYGDTLR	0.54573	2	1	2.45748e-09	83.278	K(1)YPYGDTLR	0.40582	2	1	4.36162e-05
A0A0H2VGN8	60	K	Alkaline phosphatase synthesis sensor protein	SE_1368	48.527	EK(1)EITNIAHNEK	0.45141	3	1	0.0029989
A0A0H2VGP0	16	K	Primosomal protein	SE_1358	63.727	NIMGDSQNLDK(1)R	-0.2862	2	1	9.43533e-05
A0A0H2VGP0	22	K	Primosomal protein	SE_1358	97.273	IK(1)QNVINDTDVK	-0.26116	2	1	1.48705e-13	103.83	IK(1)QNVINDTDVK	-0.223	2	1	3.59564e-14
A0A0H2VGP0	102	K	Primosomal protein	SE_1358	106.38	IK(1)HDEER	0.16831	3	1	2.39813e-10	58.716	IK(1)HDEER	0.049311	3	1	0.00257922	75.761	IK(1)HDEER	0.40474	3	1	2.74978e-11
A0A0H2VGP0	128	K	Primosomal protein	SE_1358	57.149	LK(1)DIYMNNR	0.75578	2	1	0.000860313	88.948	LK(1)DIYMNNR	-1.5611	2	1	2.44891e-06	54.198	LK(1)DIYMNNR	0.33405	2	1	0.000972309
A0A0H2VGP0	205	K	Primosomal protein	SE_1358	69.864	GGFK(1)DGSFEK	-1.2442	2	1	2.09076e-05	47.429	GGFK(1)DGSFEK	-0.82899	2	1	0.00317108	72.29	GGFK(1)DGSFEK	1.1268	2	1	3.7684e-05
A0A0H2VGP9	384	K	D-serine/D-alanine/glycine transporter	SE_1372	54.776	K(1)NPELHK	2.6022	3	1	0.00340291	45.68	K(1)NPELHK	0.7134	3	1	0.00893623	43.808	K(1)NPELHK	1.5735	3	1	0.0137722
A0A0H2VGQ3	61	K	Ribosomal silencing factor RsfS	rsfS	88.021	EVAHK(1)HDIDVK	-0.93848	3	1	1.66955e-08	102.87	EVAHK(1)HDIDVK	0.45019	3	1	1.02099e-11	81.565	EVAHK(1)HDIDVK	0.013628	3	1	8.23219e-07
A0A0H2VGQ3	67	K	Ribosomal silencing factor RsfS	rsfS	57.281	HDIDVK(1)R	-0.39804	2	1	0.00287675	68.214	HDIDVK(1)R	-1.1572	2	1	0.000946195	63.565	HDIDVK(1)R	-0.27439	3	1	0.00136856
A0A0H2VGR2	93	K	Smooth muscle caldesmon	SE_1411	81.642	SK(1)VENYR	1.0796	2	1	0.000155292	85.161	SK(1)VENYR	-1.4988	2	1	0.000395988	67.507	SK(1)VENYR	-0.35987	2	1	0.000841472
A0A0H2VGR2	111	K	Smooth muscle caldesmon	SE_1411	55.064	SK(1)VEQLK	0.55522	2	1	0.00446414							85.676	SK(1)VEQLK	-0.36658	2	1	2.36772e-05
A0A0H2VGR2	369	K	Smooth muscle caldesmon	SE_1411	96.113	K(1)HSNNPHSQK	0.81578	4	1	9.95889e-10	74.841	K(1)HSNNPHSQK	0.49254	4	1	1.50082e-05
A0A0H2VGR2	405	K	Smooth muscle caldesmon	SE_1411	43.68	GKQQHTPNQNK(1)R	1.0974	4	0.999957	0.00517874	41.399	QQHTPNQNK(1)R	0.82359	3	1	0.00431488	49.3	QQHTPNQNK(1)R	1.5882	3	1	0.00195677
A0A0H2VGR3	204	K	Uncharacterized protein	SE_0493	57.047	GTEDFK(1)K	0.6827	2	1	0.0174263	51.193	GTEDFK(1)K	-0.43956	2	1	0.00363933	71.379	GTEDFK(1)K	2.4369	2	1	0.000429337
A0A0H2VGR7	14	K	Thioredoxin-like protein	SE_1417	180.48	LESEQQFEELK(1)K	-1.7124	3	1	7.86708e-62	139.3	LESEQQFEELK(1)K	-0.86696	3	1	5.43559e-26	139.86	LESEQQFEELK(1)K	-0.078465	3	1	8.67053e-28
A0A0H2VGR7	39	K	Thioredoxin-like protein	SE_1417	76.073	VIEPDLPK(1)LEK	1.7711	2	1	1.72485e-06							41.218	VIEPDLPK(1)LEK	2.137	3	1	0.00505199
A0A0H2VGR7	90	K	Thioredoxin-like protein	SE_1417	87.519	K(1)SIDQIDQFLSQHI	-1.7915	3	1	1.30913e-08
A0A0H2VGR9	33	K	Uncharacterized protein	SE_1425	126.19	LK(1)QEYNK	1.8411	2	1	4.98333e-17	104.37	LK(1)QEYNK	0.144	3	1	1.08724e-06	89.55	LK(1)QEYNK	-0.58371	3	1	9.44029e-06
A0A0H2VGR9	40	K	Uncharacterized protein	SE_1425	81.017	YK(1)EDPESYK	0.18477	2	1	8.15647e-06	75.819	YK(1)EDPESYK	0.094546	3	1	5.19952e-05	81.017	YK(1)EDPESYK	-0.25823	2	1	6.34271e-05
A0A0H2VGR9	69	K	Uncharacterized protein	SE_1425	107.09	ANETIQEVK(1)K	-1.5536	3	1	2.59083e-13	96.745	ANETIQEVK(1)K	0.4737	2	1	7.94122e-08	114.72	ANETIQEVK(1)K	0.098329	2	1	2.83397e-12
A0A0H2VGR9	97	K	Uncharacterized protein	SE_1425	95.459	IIGK(1)NDQTQDDIEEGKFDAEGGATVNNNLR	-0.44102	4	1	4.75919e-26	179.86	IIGK(1)NDQTQDDIEEGKFDAEGGATVNNNLR	-1.3899	4	1	5.96646e-81	169.13	IIGK(1)NDQTQDDIEEGKFDAEGGATVNNNLR	-0.31818	4	1	5.22153e-90
A0A0H2VGR9	140	K	Uncharacterized protein	SE_1425	101.65	NALQDK(0.878)K(0.122)E	0.38362	2	0.877587	4.43276e-07	96.143	NALQDK(0.963)K(0.037)E	-0.05844	2	0.963139	0.000587221	68.657	NALQDK(0.901)K(0.099)E	-0.054999	2	0.900973	0.00609449
A0A0H2VGR9	141	K	Uncharacterized protein	SE_1425	113.18	NALQDK(0.004)K(0.996)E	0.63365	3	0.996346	5.806e-11	98.233	NALQDK(0.001)K(0.999)E	1.1995	3	0.998907	1.92048e-06	105.94	NALQDK(0.009)K(0.991)E	0.35908	3	0.990689	7.60388e-08
A0A0H2VGS8	144	K	Lysophospholipase-like protein	SE_1436	40.941	FK(1)VGITPQDLTR	-1.002	2	1	0.0107005
A0A0H2VGS8	185	K	Lysophospholipase-like protein	SE_1436	83.278	MK(1)ETMDHIR	-0.48974	3	1	4.98807e-06	96.342	MK(1)ETMDHIR	-0.24985	3	1	4.3371e-07	115.82	MK(1)ETMDHIR	1.3292	3	1	1.91933e-11
A0A0H2VGS8	195	K	Lysophospholipase-like protein	SE_1436	105.53	DIK(1)PISALIMYGTNDK	1.0811	3	1	3.43617e-14
A0A0H2VGT2	98	K	Uncharacterized protein	SE_1443	85.676	FIDDDK(1)QK	3.5183	2	1	3.84241e-05	67.897	FIDDDK(1)QK	2.8921	2	1	0.000566398	57.859	FIDDDK(1)QK	3.2073	2	1	0.00146025
A0A0H2VGT2	197	K	Uncharacterized protein	SE_1443	115.71	K(1)HGWDTPQK	-0.50925	3	1	1.09026e-12	115.71	K(1)HGWDTPQK	-0.55065	3	1	4.85825e-12	103.55	K(1)HGWDTPQK	-1.3487	3	1	1.11107e-07
A0A0H2VGT2	276	K	Uncharacterized protein	SE_1443	147.26	LYVYK(1)DDDKHQK	-0.098971	4	1	6.37654e-40	170.18	LYVYK(1)DDDKHQK	0.46178	4	1	9.09902e-50	139.46	LYVYK(1)DDDK	1.5269	2	1	8.4694e-28
A0A0H2VGT2	280	K	Uncharacterized protein	SE_1443	83.182	LYVYKDDDK(1)HQK	-0.46427	4	0.999994	2.59135e-09	54.343	LYVYK(0.003)DDDK(0.997)HQK	-0.70836	4	0.997489	0.000761112	85.554	LYVYKDDDK(1)HQK	0.075777	4	0.999935	5.73184e-08
A0A0H2VGT3	44	K	Uncharacterized protein	SE_1457	50.354	NQTEAHYK(1)EK	0.016115	3	1	0.0012701	49.025	NQTEAHYK(1)EK	0.73323	3	1	0.00211983
A0A0H2VGT3	51	K	Uncharacterized protein	SE_1457	76.341	EQHLK(1)ESHEEALEK	-1.3323	4	1	1.11446e-05
A0A0H2VGU2	33	K	Aldehyde-alcohol dehydrogenase	SE_0506	58.172	GQEALK(1)ELSK	0.99191	3	1	0.000296431
A0A0H2VGU2	105	K	Aldehyde-alcohol dehydrogenase	SE_0506	98.105	TVGIIGEDK(1)QK	0.2143	3	1	7.00712e-11	100.04	TVGIIGEDK(1)QK	0.30329	3	1	1.6953e-11	96.745	TVGIIGEDK(1)QK	0.45158	3	1	3.17841e-09
A0A0H2VGU2	307	K	Aldehyde-alcohol dehydrogenase	SE_0506	88.338	TAVK(1)PDIVGK	-0.89096	3	1	2.61516e-07	74.611	TAVK(1)PDIVGK	-0.23622	2	1	2.07936e-05	110.08	TAVK(1)PDIVGK	0.54738	2	1	5.26272e-12
A0A0H2VGU2	703	K	Aldehyde-alcohol dehydrogenase	SE_0506	158.02	SSVQENDK(1)HSR	0.82041	3	1	1.46216e-36	120.57	SSVQENDK(1)HSR	-0.35056	3	1	7.93189e-16	112.84	SSVQENDK(1)HSR	-0.81058	3	1	3.93381e-13
A0A0H2VGU2	760	K	Aldehyde-alcohol dehydrogenase	SE_0506	83.647	YNAK(1)DPQK	1.4595	2	1	4.96643e-05	80.231	YNAK(1)DPQK	0.72446	2	1	0.000198749	75.738	YNAK(1)DPQK	0.42045	2	1	0.000196938
A0A0H2VGU7	220	K	Ribonucleoside-diphosphate reductase minor subunit	SE_0514	58.699	QK(1)ADQEMYK	0.89254	2	1	0.000526047	44.425	QK(1)ADQEMYK	0.23317	2	1	0.000607543	81.017	QK(1)ADQEMYK	1.4509	3	1	5.49822e-05
A0A0H2VGU8	291	K	Uncharacterized protein	SE_1476	43.419	TWDFK(1)EPHFK	0.057316	3	1	0.00455757	63.624	TWDFK(1)EPHFK	0.1931	3	1	0.00025104
A0A0H2VGV2	138	K	Uncharacterized protein	SE_1474	45.68	NK(1)TDVHR	0.43669	3	1	0.0102297							69.198	NK(1)TDVHR	1.4645	3	1	0.000391137
A0A0H2VGW6	147	K	Uncharacterized protein	SE_0554	91.401	ESPNEK(1)DQSSTQQKPQQNK	0.84727	4	0.999958	1.18326e-10
A0A0H2VGW9	443	K	Protein-export membrane protein SecDF	SE_1320	68.972	HDINESK(1)DVHDLK	-0.99067	4	1	2.41894e-05	46.318	HDINESK(1)DVHDLK	-0.47594	4	1	0.00727877	86.944	HDINESK(1)DVHDLK	0.0012112	4	1	3.98164e-08
A0A0H2VGX0	127	K	Ribonuclease R	rnr	91.867	GK(1)IEGEVK	1.3065	2	1	4.12226e-06	60.398	GK(1)IEGEVK	1.2889	2	1	0.00105865	74.841	GK(1)IEGEVK	0.29071	2	1	0.0003228
A0A0H2VGX0	161	K	Ribonuclease R	rnr	53.08	HFGFVLPDDK(1)R	1.6022	3	1	0.000380326	62.466	HFGFVLPDDK(1)R	-0.24551	3	1	0.000193765
A0A0H2VGX0	577	K	Ribonuclease R	rnr	84.892	K(1)YLIENSMDKK	0.30274	3	1	2.55843e-08	92.856	K(1)YLIENSMDKK	1.1166	3	1	5.08359e-09
A0A0H2VGX0	586	K	Ribonuclease R	rnr	76.326	KYLIENSMDK(1)K	-1.4442	3	1	1.08606e-06							63.091	KYLIENSMDK(1)K	0.78543	3	0.999999	0.000489496
A0A0H2VGX0	621	K	Ribonuclease R	rnr	104.41	AIEAERDTDELK(1)K	2.6554	3	1	1.94606e-14	75.764	AIEAERDTDELK(1)K	-0.39208	3	1	1.90052e-06	120.6	AIEAERDTDELK(1)K	0.19188	3	1	1.29601e-17
A0A0H2VGX0	695	K	Ribonuclease R	rnr	96.551	VK(1)VTHVDVEER	-0.79238	2	1	6.38022e-11	92.792	VK(1)VTHVDVEER	-0.63876	3	1	6.58099e-09	97.463	VK(1)VTHVDVEER	1.0767	3	1	2.00928e-09
A0A0H2VGX0	775	K	Ribonuclease R	rnr	44.564	QGNTHHK(1)PFYK	2.2405	4	1	0.00700675	50.354	QGNTHHK(1)PFYK	3.1054	3	1	0.0020904	68.536	QGNTHHK(1)PFYK	1.7006	3	1	5.02567e-05
A0A0H2VGX2	35	K	Uncharacterized protein	SE_1333	123.29	KEETLYSEDEK(1)K	-0.047539	3	1	6.11406e-24	101.43	KEETLYSEDEK(1)K	0.95395	3	1	2.80383e-14	110.44	KEETLYSEDEK(1)K	2.2673	3	1	1.12912e-15
A0A0H2VGX4	365	K	Protoporphyrinogen oxidase	SE_1511	80.014	K(1)WPFTTPEGK	-0.8638	2	1	5.84273e-07							67.385	K(1)WPFTTPEGK	1.7834	2	1	9.08911e-05
A0A0H2VGY2	388	K	Uncharacterized protein	SE_1525	83.633	LLK(1)DEMRGEQNDN	-1.5122	2	1	2.22524e-08	57.047	LLK(1)DEMR	0.76699	2	1	0.00359802	58.782	LLK(1)DEMR	0.097118	2	1	0.00329211
A0A0H2VGZ3	731	K	Galactosamine-containing minor teichoic acid biosynthesis protein	SE_0170	68.657	NDYK(1)IPSR	-1.3577	2	1	0.000549027	42.336	NDYK(1)IPSR	-0.82488	2	1	0.00861336	51.445	NDYK(1)IPSR	-2.1009	2	1	0.00399606
A0A0H2VGZ6	235	K	ABC transporter (ATP-binding protein)	SE_0606	51.762	SGGPELAK(1)R	0.74887	2	1	0.00103911	51.276	SGGPELAK(1)R	-1.949	2	1	0.00126116	50.108	SGGPELAK(1)R	-3.7982	2	1	0.00187583
A0A0H2VH01	82	K	Cmp-binding-factor 1	SE_1523	91.853	QMK(1)IHQIR	0.027226	3	1	3.19361e-06	86.833	QMK(1)IHQIR	-0.56568	3	1	6.76983e-05	68.371	K(0.024)QMK(0.976)IHQIR	-2.1184	4	0.976125	0.000134318
A0A0H2VH02	56	K	Uncharacterized protein	SE_1557	54.776	NK(1)IEPGK	-0.70522	2	1	0.00454402
A0A0H2VH06	255	K	Poly(Glycerophosphate chain) D-alanine transfer protein	SE_0627	76.357	ANTQSNK(1)YDIR	0.02589	2	1	1.56163e-06	104.17	ANTQSNK(1)YDIR	0.14438	2	1	1.13055e-11
A0A0H2VH07	31	K	Uncharacterized protein	SE_1567	91.853	HSLK(1)QSFK	0.49757	3	1	3.19361e-06	67.838	HSLK(1)QSFK	-0.1574	3	1	0.000445043	60.436	HSLK(1)QSFK	-0.35454	3	1	0.000830551
A0A0H2VH07	35	K	Uncharacterized protein	SE_1567	83.948	QSFK(1)DIK	1.3312	2	1	0.000122613	73.233	QSFK(1)DIK	1.8266	3	1	0.0010888	75.738	QSFK(1)DIK	0.71119	3	1	0.000198476
A0A0H2VH09	50	K	Uncharacterized protein	SE_1536	142.1	EHAPVFDELK(1)K	-0.8052	3	1	9.73919e-28	138.45	EHAPVFDELK(1)K	-0.2734	3	1	2.8905e-21	149.23	EHAPVFDELK(1)K	0.047351	3	1	5.30031e-34
A0A0H2VH25	88	K	3-oxoacyl-[acyl-carrier-protein] synthase 2	SE_0678	105.19	EAVK(1)DAQLNINEK	-0.035965	3	1	1.10556e-14	104.81	EAVK(1)DAQLNINEK	-0.45377	3	1	9.48856e-15	127.71	EAVK(1)DAQLNINEK	0.027394	3	1	4.64037e-22
A0A0H2VH25	97	K	3-oxoacyl-[acyl-carrier-protein] synthase 2	SE_0678	91.589	EAVKDAQLNINEK(1)NADR	0.17879	3	1	7.73626e-10
A0A0H2VH28	211	K	Uncharacterized protein	SE_1549	85.212	K(1)HIYQQNR	-0.2555	3	1	3.07004e-05	49.933	K(1)HIYQQNR	1.5012	3	1	0.00268946	98.523	K(1)HIYQQNR	-1.3679	3	1	2.48231e-07
A0A0H2VH29	96	K	Acylglycerol-3-phosphate O-acyltransferase-like protein	SE_1404	47.849	K(1)PVNLLK	-0.29331	2	1	0.007941
A0A0H2VH29	124	K	Acylglycerol-3-phosphate O-acyltransferase-like protein	SE_1404	96.957	TSVEGAPLK(1)R	0.86206	3	1	1.06894e-09	72.434	TSVEGAPLK(1)R	-0.32441	2	1	1.91275e-05	79.201	TSVEGAPLK(1)R	0.5331	2	1	1.14476e-05
A0A0H2VH29	206	K	Acylglycerol-3-phosphate O-acyltransferase-like protein	SE_1404	134.68	ELNEISHSLK(1)K	-0.57314	3	1	2.57918e-27	141.13	ELNEISHSLK(1)K	0.50512	3	1	4.53189e-27	106.32	ELNEISHSLK(1)K	-0.71715	2	1	5.28684e-10
A0A0H2VH35	949	K	DNA translocase stage III sporulation prot	SE_1414	63.216	NITAFNK(1)K	-0.13277	2	1	0.000744814	78.149	NITAFNK(1)K	0.18649	2	1	0.000140048	56.632	NITAFNK(1)K	-0.030773	3	1	0.00138638
A0A0H2VH36	101	K	Aspartate transaminase protein	SE_1627	62.166	MLK(1)ENPDLK	-1.8301	2	1	0.000256791	54.198	MLK(1)ENPDLK	3.7529	2	1	0.000600987
A0A0H2VH40	3	K	Glycerol dehydrogenase	SE_0235	66.492	SK(1)FIYQSPGR	2.5318	2	1	2.83407e-05	100.93	SK(1)FIYQSPGR	0.67533	2	1	4.36114e-09	100.93	SK(1)FIYQSPGR	1.3724	2	1	4.35793e-11
A0A0H2VH40	85	K	Glycerol dehydrogenase	SE_0235	76.759	EK(1)NIDVVIGLGGGK	-1.0049	3	1	6.45678e-06	145.69	EK(1)NIDVVIGLGGGK	2.9721	2	1	1.61094e-37	128.06	EK(1)NIDVVIGLGGGK	-0.28124	2	1	2.02373e-25
A0A0H2VH40	196	K	Glycerol dehydrogenase	SE_0235	157.85	RQGQNMFHGK(1)PTLASLAIAQK	-0.64093	4	1	1.16048e-50	153.25	QGQNMFHGK(1)PTLASLAIAQK	-1.423	3	1	4.92671e-45	169.85	QGQNMFHGK(1)PTLASLAIAQK	-1.7599	3	1	2.90901e-67
A0A0H2VH53	207	K	Riboflavin biosynthesis protein RibD	SE_1441	91.867	VPDGK(1)HPIR	0.68945	2	1	4.67136e-07	93.649	VPDGK(1)HPIR	0.21202	2	1	1.24533e-06	77.192	VPDGK(1)HPIR	-0.32147	2	1	7.10366e-05
A0A0H2VH55	351	K	Nitric oxide synthase oxygenase	SE_1598	43.308	K(0.042)EEPMK(0.958)CPFH	-1.442	3	0.957843	0.00479857	49.3	K(0.008)EEPMK(0.992)CPFH	-1.2809	3	0.99229	0.00160857	56.404	K(0.002)EEPMK(0.998)CPFH	-0.08055	3	0.997847	0.000592784
A0A0H2VH58	44	K	Branched-chain alpha-keto acid dehydrogenase E1	SE_0255	100.97	VDHIK(1)DDDTFGGVFGVTK	-1.6965	4	1	5.41428e-14	114.55	VDHIK(1)DDDTFGGVFGVTK	2.1847	3	1	2.16572e-24	105.79	VDHIK(1)DDDTFGGVFGVTK	-0.69554	3	1	2.43063e-19
A0A0H2VH58	266	K	Branched-chain alpha-keto acid dehydrogenase E1	SE_0255	209.31	SVSPWDQETVLDSVK(1)K	-1.3073	2	1	3.16442e-102	206.8	SVSPWDQETVLDSVK(1)K	0.21477	2	1	1.65703e-87	223.29	SVSPWDQETVLDSVK(1)K	0.084277	2	1	2.51772e-113
A0A0H2VH58	342	K	Branched-chain alpha-keto acid dehydrogenase E1	SE_0255	128.54	VLDIASELIDDLK(1)K	-0.008077	3	1	9.48574e-28	122.46	VLDIASELIDDLK(1)K	0.12854	3	1	6.62448e-23	131.06	VLDIASELIDDLK(1)K	-0.2718	3	1	8.38357e-26
A0A0H2VH59	52	K	Uncharacterized protein	SE_0727	107.32	TVINHK(1)R	0.28376	2	1	2.1919e-10	98.418	TVINHK(1)R	-0.050662	2	1	3.42732e-06	81.191	TVINHK(1)R	0.12958	2	1	4.97324e-05
A0A0H2VH68	374	K	Pyrimidine nucleoside transport protein	SE_0283	91.307	SLNDEK(1)GDVVAR	-0.61271	2	1	5.25441e-10	115.83	SLNDEK(1)GDVVAR	-1.5589	2	1	3.50878e-19	139.77	SLNDEK(1)GDVVAR	-1.3567	2	1	9.90173e-28
A0A0H2VH73	203	K	Phosphomethylpyrimidine kinase	SE_1692	113.61	NETYTFENK(1)R	-0.53393	2	1	5.73471e-22	81.709	NETYTFENK(1)R	-0.55773	2	1	4.77588e-06	124.12	NETYTFENK(1)R	-0.0087196	2	1	1.81744e-17
A0A0H2VH90	67	K	Uncharacterized protein	SE_0339	52.255	GGDK(1)DPYR	-0.19264	2	1	0.00247349	48.794	GGDK(1)DPYR	-0.76027	2	1	0.00524676
A0A0H2VH93	376	K	Uncharacterized protein	SE_0779	91.658	THPHYK(1)PSK	0.83933	4	1	4.67908e-07	98.04	THPHYK(1)PSK	0.42849	3	1	9.43246e-08	86.898	THPHYK(1)PSK	1.1812	3	1	2.3146e-05
A0A0H2VHA1	148	K	Putative myo-inositol-1(Or 4)-monophosphatase	SE_0805	139.78	LEMIQNTELK(1)R	0.26704	2	1	1.47551e-27	175.57	VGQGAFENTHKLEMIQNTELK(1)R	-0.20134	4	1	6.10911e-47	47.606	LEMIQNTELK(1)R	0.37555	2	1	0.00378064
A0A0H2VHA9	118	K	Glycerophosphoryl diester phosphodiesterase	SE_0819	44.614	VSEHTLAELK(1)R	0.021943	3	1	0.00103737	58.476	VSEHTLAELK(1)R	2.0635	3	1	1.1863e-07
A0A0H2VHB0	46	K	Uncharacterized protein	SE_1615	117.2	TK(1)EIVSDIENNN	-0.28645	2	1	1.63306e-18	79.089	TK(1)EIVSDIENNN	-0.07456	2	1	1.31941e-06	81.565	TK(1)EIVSDIENNN	0.1355	2	1	8.22302e-07
A0A0H2VHB1	161	K	Iron-binding protein	SE_0383	60.157	ELVDETK(1)HNVDK	1.5363	3	1	0.000279576	116.19	ELVDETK(1)HNVDK	0.82189	3	1	2.64527e-19
A0A0H2VHB1	286	K	Iron-binding protein	SE_0383	58.592	IDEGLK(1)DLR	-1.9411	2	1	0.000740642	53.124	IDEGLK(1)DLR	-0.025032	2	1	0.00117036
A0A0H2VHB1	294	K	Iron-binding protein	SE_0383	47.603	DLRDDIYK(1)K	0.29244	3	1	0.00278483
A0A0H2VHB7	205	K	DNA-dependent DNA polymerase beta chain	SE_0836	40.067	K(1)VQQQLLR	-1.3265	2	1	0.0093218	51.346	K(1)VQQQLLR	-1.421	2	1	0.00296833
A0A0H2VHB7	218	K	DNA-dependent DNA polymerase beta chain	SE_0836	59.227	VK(1)DVAVGDTK	0.94343	2	1	0.000337376	57.106	VK(1)DVAVGDTK	2.1823	2	1	0.000604857
A0A0H2VHB8	293	K	D-3-phosphoglycerate dehydrogenase	SE_1546	92.838	EATDIFK(1)K	0.10487	2	1	4.90164e-07	82.645	EATDIFK(1)K	-0.042418	2	1	0.000112365	82.287	EATDIFK(1)K	0.97001	2	1	7.72224e-05
A0A0H2VHC8	164	K	Lipoprotein	SE_0405	75.738	SLEHHDK(1)K	-0.14801	4	1	0.000142583							62.546	SLEHHDK(1)K	1.6254	4	1	0.000609819
A0A0H2VHC8	186	K	Lipoprotein	SE_0405	60.255	LEELNK(1)DSK	-1.0668	2	1	0.000602751
A0A0H2VHC8	191	K	Lipoprotein	SE_0405	53.751	NK(1)FDDIPK	-0.10799	2	1	0.00227187							52.482	NK(1)FDDIPK	0.49878	3	1	0.00222781
A0A0H2VHC8	260	K	Lipoprotein	SE_0405	68.786	HLLVETSVDK(1)K	-0.40269	3	1	4.42322e-06	69.721	HLLVETSVDK(1)K	0.090909	3	1	2.02264e-05
A0A0H2VHC8	271	K	Lipoprotein	SE_0405	136.24	AMQSLSEETK(1)K	0.49781	2	1	2.24159e-27	127.71	AMQSLSEETK(1)K	0.88772	2	1	1.783e-20	128.54	AMQSLSEETK(1)K	0.16894	2	1	2.00139e-18
A0A0H2VHD1	45	K	Ferrichrome ABC transporter	SE_1768	101.2	DGVEIK(1)HEEGTTK	-0.80447	3	1	6.45661e-14	84.759	DGVEIK(1)HEEGTTK	-1.9844	3	1	9.44464e-10	91.812	DGVEIK(1)HEEGTTK	-1.7831	3	1	7.55327e-09
A0A0H2VHD1	119	K	Ferrichrome ABC transporter	SE_1768	88.075	LK(1)PDLIIADNNR	-0.94617	3	1	1.96043e-09	128.76	LK(1)PDLIIADNNR	0.58358	3	1	6.85437e-25	164.64	LK(1)PDLIIADNNR	1.7187	2	1	1.44624e-46
A0A0H2VHD1	135	K	Ferrichrome ABC transporter	SE_1768	76.064	GIYK(1)DLNK	0.52322	2	1	0.000208788	91.867	GIYK(1)DLNK	0.68043	2	1	5.31309e-05	115.71	GIYK(1)DLNK	1.3716	2	1	2.64777e-11
A0A0H2VHD1	169	K	Ferrichrome ABC transporter	SE_1768	106.62	ALGK(1)EEEGK	-1.7857	2	1	4.91618e-12	91.549	ALGK(1)EEEGK	-2.2941	2	1	1.78294e-06	75.416	ALGK(1)EEEGK	0.040267	2	1	0.000125074
A0A0H2VHD1	174	K	Ferrichrome ABC transporter	SE_1768	59.198	ALGKEEEGK(1)K	-0.90074	3	0.999874	0.000232939	50.354	ALGKEEEGK(1)K	-1.8639	3	0.999778	0.00142554	46.819	ALGK(0.002)EEEGK(0.998)K	-0.86917	3	0.99847	0.0030348
A0A0H2VHD1	182	K	Ferrichrome ABC transporter	SE_1768	64.42	RLEEHDK(1)K	0.47688	3	1	0.000522865	71.501	RLEEHDK(1)K	0.39406	3	1	0.000904042	65.224	RLEEHDK(1)K	-1.2714	3	1	0.000672617
A0A0H2VHD1	188	K	Ferrichrome ABC transporter	SE_1768	77.732	KIEEYK(1)K	0.63817	3	1	0.000219746	76.679	KIEEYK(1)K	0.70349	3	1	0.000537713	77.732	KIEEYK(1)K	-0.11483	3	1	0.000171704
A0A0H2VHD1	282	K	Ferrichrome ABC transporter	SE_1768	54.982	ELEK(1)DPVWK	2.4181	3	1	0.000791514	77.744	ELEK(1)DPVWK	2.6929	3	1	4.11241e-05
A0A0H2VHD1	287	K	Ferrichrome ABC transporter	SE_1768	55.353	ELEKDPVWK(1)K	-0.49698	3	0.999837	0.000363531	68.536	ELEKDPVWK(1)K	-0.66734	3	0.999996	6.60386e-05
A0A0H2VHD1	326	K	Ferrichrome ABC transporter	SE_1768	80.165	ELVELSK(1)K	0.69739	3	1	5.16385e-05	74.301	ELVELSK(1)K	-0.19346	3	1	0.000186568	73.233	ELVELSK(1)K	1.5904	3	1	0.000333346
A0A0H2VHD2	71	K	UDP-N-acetylmuramyl tripeptide synthetase-like protein	SE_1577	46.797	TTTSNLIGHTLK(1)K	0.91369	3	1	0.00485206	75.589	TTTSNLIGHTLK(1)K	1.5959	3	1	1.83799e-06
A0A0H2VHD3	98	K	Teichoic acid biosynthesis protein	SE_0410	54.525	LK(1)QPLKR	-0.71956	3	0.999826	0.00317217
A0A0H2VHD4	24	K	Fructokinase	SE_1639	65.842	LK(1)DVEQFSR	0.53349	2	1	0.000168182	60.255	LK(1)DVEQFSR	1.9836	2	1	0.000251768	74.53	LK(1)DVEQFSR	-0.068593	2	1	0.000134825
A0A0H2VHD4	175	K	Fructokinase	SE_1639	42.466	LPLWEDK(1)LECQR	4.1933	3	1	0.00710999							40.224	LPLWEDK(1)LECQR	2.4308	2	1	0.0107792
A0A0H2VHD7	37	K	Uncharacterized protein	SE_1594	46.129	RIEK(1)PVYK	-0.019969	3	1	0.00507219	51.346	RIEK(1)PVYK	1.235	3	1	0.00356087	45.68	RIEK(1)PVYK	0.67527	3	1	0.00646378
A0A0H2VHE0	170	K	Pseudouridine synthase	SE_0872	95.147	K(1)YTALVHGNIPHDYGTIDAPIGR	-1.0048	3	1	2.7122e-18	74.222	K(1)YTALVHGNIPHDYGTIDAPIGR	-1.4369	3	1	1.93516e-10	172.98	K(1)YTALVHGNIPHDYGTIDAPIGR	0.24097	3	1	2.28543e-73
A0A0H2VHE4	64	K	Fibrinogen binding protein	SE_0884	42.3	K(1)YDNPFTPPMFAR	2.7766	3	1	0.00794792	55.105	K(1)YDNPFTPPMFAR	-2.3645	3	1	0.000926894	106.29	K(1)YDNPFTPPMFAR	0.24569	2	1	4.59699e-13
A0A0H2VHF1	113	K	RNA polymerase sigma factor	SE_1668	43.769	IK(1)EIGPR	-0.048212	2	1	0.0159254	40.067	IK(1)EIGPR	1.1555	2	1	0.0261053
A0A0H2VHF4	179	K	Malonyl CoA-acyl carrier protein transacylase	SE_0905	115.78	SLIDELVK(1)K	-1.418	2	1	1.06937e-12	115.78	SLIDELVK(1)K	-0.6463	3	1	6.33072e-12	115.78	SLIDELVK(1)K	0.30929	3	1	2.53891e-11
A0A0H2VHF4	242	K	Malonyl CoA-acyl carrier protein transacylase	SE_0905	90.913	GETDAEVIK(1)R	-0.16708	2	1	7.52164e-08	76.927	GETDAEVIK(1)R	0.35335	2	1	1.21749e-05	76.228	GETDAEVIK(1)R	0.17534	2	1	2.08585e-05
A0A0H2VHF8	35	K	UDP-N-acetylmuramoyl-tripeptide--D-alanyl-D-alanine ligase	murF	55.575	K(1)INEGALFIPFKGENVDGHR	-1.0772	4	0.999994	0.000100687
A0A0H2VHF8	46	K	UDP-N-acetylmuramoyl-tripeptide--D-alanyl-D-alanine ligase	murF	71.148	KINEGALFIPFK(1)GENVDGHR	-0.6385	4	0.999998	4.935e-07	77.959	KINEGALFIPFK(1)GENVDGHR	-0.66288	4	0.999999	8.79272e-09	64.377	KINEGALFIPFK(1)GENVDGHR	-0.71033	4	0.999984	1.6715e-07
A0A0H2VHF8	208	K	UDP-N-acetylmuramoyl-tripeptide--D-alanyl-D-alanine ligase	murF	142.1	AK(1)FEITTGLK	-0.78242	3	1	2.57394e-25	98.105	AK(1)FEITTGLK	1.0962	2	1	2.40198e-08	116.24	AK(1)FEITTGLK	-0.91411	2	1	2.53303e-12
A0A0H2VHG1	210	K	Zinc metalloprotease	SE_0938	70.783	K(0.991)SPADEAGLHK(0.009)GDK	-0.062935	4	0.991122	1.96612e-05
A0A0H2VHG2	5	K	Putative flavohemoprotein	SE_0440	150.69	MLTEK(1)EQDIIK	1.6238	3	1	8.61504e-36	166.7	MLTEK(1)EQDIIK	1.0698	2	1	5.51328e-36	139.46	MLTEK(1)EQDIIK	3.0246	2	1	2.74684e-25
A0A0H2VHG2	49	K	Putative flavohemoprotein	SE_0440	206.62	MFEANPELLNMFNQTNQK(1)K	-0.44355	3	1	2.24074e-110
A0A0H2VHG2	323	K	Putative flavohemoprotein	SE_0440	88.338	DK(1)EGYLEAK	0.12167	2	1	2.96811e-06							91.961	DK(1)EGYLEAK	0.075239	2	1	1.34823e-05
A0A0H2VHG4	63	K	ModA protein	SE_1852	90.906	ALGNEFK(1)K	0.19134	2	1	7.06278e-06	115.71	ALGNEFK(1)K	0.047356	2	1	3.78144e-10	103.55	ALGNEFK(1)K	-0.2412	2	1	1.55814e-07
A0A0H2VHG4	106	K	ModA protein	SE_1852	49.097	DIDLLK(1)K	-0.16793	2	1	0.00672786							52.786	DIDLLK(1)K	-0.55567	2	1	0.00642445
A0A0H2VHG6	46	K	Riboflavin biosynthesis protein	SE_0949	48.561	AK(1)EHQLK	3.8615	3	1	0.00737899	48.561	AK(1)EHQLK	2.6875	3	1	0.00958464
A0A0H2VHG6	191	K	Riboflavin biosynthesis protein	SE_0949	90.793	IK(1)GTVVQGEK	-0.14153	3	1	1.08126e-07							51.726	IK(1)GTVVQGEK	-0.47611	2	1	0.00192349
A0A0H2VHG6	247	K	Riboflavin biosynthesis protein	SE_0949	77.068	GVANVGVK(1)PTFHDPTR	-0.52533	3	1	4.96372e-06							76.82	GVANVGVK(1)PTFHDPTR	0.016363	3	1	1.61342e-08
A0A0H2VHG9	70	K	Inosine-adenosine-guanosine-nucleoside hydrolase	SE_1857	63.301	GK(1)NPFPK	0.17064	2	1	0.00217486	68.915	GK(1)NPFPK	-0.33837	2	1	0.00151398	81.297	GK(1)NPFPK	-0.24848	2	1	5.16035e-05
A0A0H2VHG9	267	K	Inosine-adenosine-guanosine-nucleoside hydrolase	SE_1857	73.296	LK(1)IDVVSQGPSQGR	-0.34225	2	1	2.17403e-05	101.53	LK(1)IDVVSQGPSQGR	-0.58309	2	1	1.83851e-15	75.445	LK(1)IDVVSQGPSQGR	-0.49099	2	1	2.90868e-06
A0A0H2VHH3	14	K	Cytokinin riboside 5'-monophosphate phosphoribohydrolase	SE_0450	82.287	GK(1)NPSYVK	0.63257	2	1	5.72007e-05	93.649	GK(1)NPSYVK	0.0085584	2	1	3.91391e-05	71.451	GK(1)NPSYVK	-0.65754	2	1	0.000437108
A0A0H2VHH3	180	K	Cytokinin riboside 5'-monophosphate phosphoribohydrolase	SE_0450	87.435	HYK(1)PLGVR	0.72293	3	1	2.86785e-05	101.64	HYK(1)PLGVR	-1.2203	3	1	1.01009e-06	89.142	HYK(1)PLGVR	-0.32125	2	1	4.09503e-05
A0A0H2VHH8	83	K	Transcriptional regulator	SE_0457	79.659	RMEQVDLIK(1)R	-1.267	2	1	5.52602e-07	87.184	RMEQVDLIK(1)R	-0.40311	3	1	4.10006e-07	79.659	RMEQVDLIK(1)R	-0.27352	3	1	9.35445e-06
A0A0H2VHH8	128	K	Transcriptional regulator	SE_0457	77.533	EEVK(1)ELNR	-2.2992	2	1	3.11589e-06	86.898	EEVK(1)ELNR	-2.8258	2	1	9.21401e-05	90.263	EEVK(1)ELNR	-1.6038	2	1	3.33698e-05
A0A0H2VHH9	3	K	Uncharacterized protein	SE_1875	93.237	MDK(1)HTNYNELESK	-0.15899	3	1	1.60845e-13	53.946	MDK(1)HTNYNELESK	-1.6477	3	1	0.00199091	66.568	MDK(1)HTNYNELESK	-0.39172	3	1	0.000110587
A0A0H2VHI2	208	K	Uncharacterized protein	SE_1740	58.699	HIHEK(1)PPIPGR	-0.041845	4	1	0.000309962	56.404	HIHEK(1)PPIPGR	0.34377	4	1	0.000665187
A0A0H2VHI2	229	K	Uncharacterized protein	SE_1740	52.821	DIK(1)PISLGHLNK	-1.4544	3	1	0.000656709	104.17	DIK(1)PISLGHLNK	0.30289	3	1	2.69526e-14	100.22	DIK(1)PISLGHLNK	-0.22979	3	1	3.68261e-12
A0A0H2VHI5	128	K	Uncharacterized protein	SE_1745	173.37	EAFDASGDLK(1)PYTIAK	1.4759	2	1	1.19051e-62
A0A0H2VHJ9	247	K	Transcriptional regulator	SE_1898	54.023	K(0.202)YNEYK(0.798)ENHELT	0.17599	3	0.798454	0.000537449
A0A0H2VHL1	180	K	Quinone oxidoreductase	SE_1778	72.243	VVGIAGGDK(1)K	0.036326	2	1	1.17287e-05	101.65	VVGIAGGDK(1)K	-1.56	3	1	4.5281e-18	89.171	VVGIAGGDK(1)K	-1.0937	2	1	4.97931e-11
A0A0H2VHL1	198	K	Quinone oxidoreductase	SE_1778	65.224	FDAGIDYK(1)K	-0.56233	3	1	0.000142829	94.692	FDAGIDYK(1)K	-3.2217	2	1	1.22235e-07	83.862	FDAGIDYK(1)K	0.41641	2	1	4.14844e-05
A0A0H2VHL1	253	K	Quinone oxidoreductase	SE_1778	124.37	IPVCGAISSYNHPEK(1)DIGPR	0.21721	3	1	1.48932e-29	121.01	IPVCGAISSYNHPEK(1)DIGPR	-0.1299	3	1	1.98206e-25	164.02	IPVCGAISSYNHPEK(1)DIGPR	-0.75034	3	1	5.84577e-67
A0A0H2VHL7	504	K	Glycine betaine transporter	SE_1031	80.312	K(1)FLGLTLTPNK	-1.85	2	1	4.45364e-08	59.198	K(1)FLGLTLTPNK	2.0087	3	1	0.000271936	113.67	K(1)FLGLTLTPNK	0.31645	3	1	3.73204e-13
A0A0H2VHL7	535	K	Glycine betaine transporter	SE_1031	78.69	YQQEDYETDILEK(1)R	-0.8832	3	1	8.19528e-07	63.682	YQQEDYETDILEK(1)R	0.74328	3	1	0.000291145
A0A0H2VHL9	104	K	General stress protein 20U	SE_1738	56.916	DFSK(1)ISK	-0.10681	2	1	0.00394947	59.153	DFSK(1)ISK	0.09588	2	1	0.00322827
A0A0H2VHM0	6	K	Mannnose-6 phospate isomelase pmi	SE_1743	148.18	PLFLK(1)PIFLDK	0.12311	2	1	1.09087e-35	127.17	PLFLK(1)PIFLDK	-0.63504	3	1	2.45191e-20	159.99	PLFLK(1)PIFLDK	0.42786	2	1	1.02099e-34
A0A0H2VHM2	42	K	Esterase	SE_1929	134.13	K(1)HQQPATLNVK	0.15291	3	1	2.70393e-27	109.16	K(1)HQQPATLNVK	0.35037	3	1	2.60414e-12	110.84	K(1)HQQPATLNVK	1.9437	3	1	5.00813e-13
A0A0H2VHM4	299	K	Uncharacterized protein	SE_1748	44.349	EFIFK(1)NFI	1.5025	2	1	0.0088721	51.346	EFIFK(1)NFI	0.18881	2	1	0.00391663	51.346	EFIFK(1)NFI	0.16504	2	1	0.00406194
A0A0H2VHM9	283	K	L-lactate permease lctP-like protein	SE_1945	46.129	DVK(1)PEAPK	-3.2268	3	1	0.0056147	49.715	DVK(1)PEAPK	-0.16505	3	1	0.00371995
A0A0H2VHN5	478	K	Transcription regulatory protein	SE_1961	42.396	NSLITK(1)R	-0.71856	2	1	0.0132404
A0A0H2VHP1	10	K	Respiratory nitrate reductase alpha chain	SE_1975	100.38	FGLNFFK(1)PTEK	-3.4889	2	1	4.99534e-11	103.44	FGLNFFK(1)PTEK	-1.1088	2	1	1.23087e-11	149.23	FGLNFFK(1)PTEK	-0.6494	2	1	5.9946e-34
A0A0H2VHP1	107	K	Respiratory nitrate reductase alpha chain	SE_1975	94.407	VK(1)YPYIR	0.88282	2	1	1.32053e-06	81.297	VK(1)YPYIR	0.87506	2	1	0.000604351	70.912	VK(1)YPYIR	0.85537	2	1	0.000506008
A0A0H2VHP1	1070	K	Respiratory nitrate reductase alpha chain	SE_1975	46.069	VK(1)GGQDTLVLR	-1.8815	2	1	0.00515512	54.068	VK(1)GGQDTLVLR	-1.9785	2	1	0.00137685	75.986	VK(1)GGQDTLVLR	-0.84663	2	1	3.2665e-05
A0A0H2VHP9	160	K	Suppressor protein suhB	SE_1884	75.819	EAIISFK(1)PQVLK	-0.26718	3	1	1.88945e-06	83.045	EAIISFK(1)PQVLK	1.5651	3	1	2.6172e-07	74.962	EAIISFK(1)PQVLK	2.1798	3	1	2.22421e-05
A0A0H2VHQ3	190	K	Diaminopimelate decarboxylase	lysA	57.59	ATK(1)HLQLK	-0.001864	3	1	0.00133534	68.016	ATK(1)HLQLK	-1.3124	3	1	0.000435928
A0A0H2VHR0	38	K	Uncharacterized protein	SE_1901	47.706	K(1)WFMTTQR	2.6457	2	1	0.00452484
A0A0H2VHS1	285	K	Glycine betaine/carnitine/choline ABC transporter (Osmoprotec) opuCC	SE_2016	53.756	K(1)HHYFEEK	-0.58644	3	1	0.00170081	57.931	K(1)HHYFEEK	-1.0143	3	1	0.000705495
A0A0H2VHT6	120	K	Uncharacterized protein	SE_1133	87.639	LK(1)HAHQEK	-0.0097291	4	1	3.04385e-05	80.438	LK(1)HAHQEK	0.3115	4	1	0.000220647	89.355	LK(1)HAHQEK	0.40116	4	1	5.67838e-05
A0A0H2VHT8	45	K	Multidrug resistance protein	SE_1932	57.177	STIDSK(1)R	0.80976	2	1	0.00289824	41.652	STIDSK(1)R	0.83473	2	1	0.0160413
A0A0H2VHV0	3	K	DNA-binding protein II	SE_1160	182	MNK(1)TDLINAVAEQADLTK(1)K	-0.90201	3	1	9.65566e-77	169.58	MNK(1)TDLINAVAEQADLTK(1)K	-2.0484	4	1	4.21293e-69	178.72	MNK(1)TDLINAVAEQADLTK(1)K	-0.63037	3	1	1.37671e-74
A0A0H2VHV0	18	K	DNA-binding protein II	SE_1160	197.45	TDLINAVAEQADLTK(1)K	-4.2028	3	1	9.07275e-88	230.82	TDLINAVAEQADLTK(1)K	0.73802	3	1	1.25091e-116	206.59	TDLINAVAEQADLTK(1)K	-0.44645	2	1	4.22335e-96
A0A0H2VHV0	19	K	DNA-binding protein II	SE_1160	235.24	K(1)EAGSAVDAVFESIQNSLAK	-0.21866	3	1	2.86314e-153	175.59	K(1)EAGSAVDAVFESIQNSLAK	2.7226	3	1	2.95932e-70	153.25	K(1)EAGSAVDAVFESIQNSLAK	-0.10469	3	1	6.03703e-55
A0A0H2VHV0	59	K	DNA-binding protein II	SE_1160	44.425	K(1)GRNPQTGK	0.16856	3	1	0.00418231	52.579	K(1)GRNPQTGK	-0.012467	3	1	0.000802505
A0A0H2VHV0	67	K	DNA-binding protein II	SE_1160	130.21	NPQTGK(1)EIDIPASK	0.44514	2	1	7.98239e-28	129.05	NPQTGK(1)EIDIPASK	0.59729	2	1	8.42778e-30	138.91	NPQTGK(1)EIDIPASK	1.0895	2	1	5.7693e-32
A0A0H2VHV0	80	K	DNA-binding protein II	SE_1160	75.213	VPAFK(1)AGK	0.12633	3	1	0.000247896	75.213	VPAFK(1)AGK	0.33856	2	1	0.000303715	66.073	VPAFK(1)AGK	0.59089	2	1	0.000738632
A0A0H2VHV0	86	K	DNA-binding protein II	SE_1160	91.318	ALK(1)DAVK	-0.84783	2	1	1.45278e-05	91.906	ALK(1)DAVK	-1.2883	2	1	2.18206e-07	91.906	ALK(1)DAVK	-1.0174	2	1	8.48362e-07
A0A0H2VHV5	4	K	Putative NADH-dependent flavin oxidoreductase	SE_0650	132.17	NNK(1)YEPLFK	2.9034	2	1	2.26779e-19	129.82	NNK(1)YEPLFK	-0.75634	2	1	2.31516e-17	136.96	NNK(1)YEPLFK	-0.038029	2	1	1.75701e-24
A0A0H2VHV5	137	K	Putative NADH-dependent flavin oxidoreductase	SE_0650	71.806	SFGQQK(1)EHDAR	0.30408	3	1	3.17611e-06	104.59	SFGQQK(1)EHDAR	-1.1633	3	1	8.37715e-12	67.519	SFGQQK(1)EHDAR	0.0019313	3	1	0.000102872
A0A0H2VHV5	273	K	Putative NADH-dependent flavin oxidoreductase	SE_0650	54.982	EGK(0.845)YK(0.155)GENR	-0.69416	3	0.845411	0.000715036	43.308	EGK(0.83)YK(0.17)GENR	-0.18406	3	0.829901	0.00231335
A0A0H2VHV8	9	K	Uncharacterized protein	SE_2055	71.692	LK(1)IDANKR	-1.1389	3	0.999999	0.000281626
A0A0H2VHW1	108	K	Staphylococcal respiratory response protein SrrB	SE_1175	50.108	QMFNEIK(1)K	1.6494	2	1	0.00301653
A0A0H2VHW9	81	K	Transcription regulator AraC/XylS family	SE_1190	89.55	LMDVAK(1)K	-0.088182	2	1	3.23e-05	65.252	LMDVAK(1)K	0.21259	2	1	0.00163489	77.058	LMDVAK(1)K	-0.94481	2	1	0.000209639
A0A0H2VHX6	194	K	Nitrate reductase delta chain	SE_1973	158.25	ACIVPLK(1)EVENHA	-0.3582	3	1	2.33285e-41	158.01	ACIVPLK(1)EVENHA	-1.3523	3	1	4.47479e-40	147.96	ACIVPLK(1)EVENHA	-1.6476	3	1	8.69345e-30
A0A0H2VHX7	61	K	Uncharacterized protein	SE_1206	97.431	DLK(1)IEAK	-0.070925	2	1	9.76682e-07							61.691	DLK(1)IEAK	-0.40897	2	1	0.00247499
A0A0H2VHY0	217	K	Nitrite reductase	SE_1978	159.52	EIIGDK(1)DVEAIK	-0.85867	2	1	4.74932e-41	42.031	EIIGDK(1)DVEAIK	-0.58777	2	1	0.0074358	137.8	EIIGDK(1)DVEAIK	-1.1168	2	1	1.20707e-27
A0A0H2VHY0	512	K	Nitrite reductase	SE_1978	60.91	HVLDFK(1)DK	-0.72192	3	1	0.000994742	58.981	HVLDFK(1)DK	0.28529	3	1	0.000898769
A0A0H2VHY0	584	K	Nitrite reductase	SE_1978	60.436	K(1)YNVPLVK	-0.84729	2	1	0.00102488	79.474	K(1)YNVPLVK	0.11739	2	1	0.00016263	60.91	K(1)YNVPLVK	-1.2999	2	1	0.00105409
A0A0H2VHY0	605	K	Nitrite reductase	SE_1978	78.342	K(1)EELPQVWK	-0.2753	2	1	1.28019e-05	81.017	K(1)EELPQVWK	-0.31806	3	1	1.71595e-05	79.659	K(1)EELPQVWK	-0.37071	2	1	6.92932e-05
A0A0H2VHY0	765	K	Nitrite reductase	SE_1978	57.59	QK(1)ELYLR	-0.2887	2	1	0.00376221	72.23	QK(1)ELYLR	-1.544	2	1	0.00114907	60.436	QK(1)ELYLR	-1.2094	2	1	0.00282745
A0A0H2VHY0	800	K	Nitrite reductase	SE_1978	83.377	IFEVEK(1)V	0.92139	2	1	9.77148e-05	62.714	IFEVEK(1)V	-1.2896	2	1	0.00197265	71.949	IFEVEK(1)V	-0.049971	2	1	0.000407288
A0A0H2VHZ4	71	K	ABC transporter (Periplasmic amino acid-binding protein)	SE_1993	102.07	AVAK(1)EENLK	0.2849	3	1	5.76758e-09	112.13	AVAK(1)EENLK	0.37985	2	1	5.59032e-10	112.13	AVAK(1)EENLK	1.4569	2	1	4.57013e-11
A0A0H2VHZ4	133	K	ABC transporter (Periplasmic amino acid-binding protein)	SE_1993	145.69	ENEK(1)DITSFNDVK	-0.74939	2	1	4.84151e-33	173.71	ENEK(1)DITSFNDVK	0.88259	3	1	4.12607e-50	163.8	ENEK(1)DITSFNDVK	0.046941	2	1	1.49757e-47
A0A0H2VHZ4	252	K	ABC transporter (Periplasmic amino acid-binding protein)	SE_1993	110.92	K(1)WFGQDVSKPE	0.55286	2	1	7.81676e-15	100.22	K(1)WFGQDVSKPE	0.92202	2	1	5.01406e-10	102.87	K(1)WFGQDVSKPE	-3.4351	2	1	1.75225e-08
A0A0H2VHZ6	99	K	Uncharacterized protein	SE_1235	80.69	ENLNEEK(1)PIK	0.085531	2	1	7.39319e-07	62.338	ENLNEEK(1)PIK	-0.4079	2	1	0.000377546
A0A0H2VHZ9	188	K	Glycerate kinase	SE_1999	80.165	LK(1)DVNIK	0.14693	3	1	0.000145442	89.698	LK(1)DVNIK	-0.42433	3	1	0.000262492	103.74	LK(1)DVNIK	0.41459	3	1	4.77271e-08
A0A0H2VI04	45	K	Putative beta-subunit of L-serine dehydratas	SE_2081	83.53	AVLGDMPK(1)HIEIR	-0.10116	3	1	8.40633e-09	74.987	AVLGDMPK(1)HIEIR	-0.11116	3	1	2.65129e-06	72.681	AVLGDMPK(1)HIEIR	-1.1102	3	1	7.85054e-06
A0A0H2VI04	216	K	Putative beta-subunit of L-serine dehydratas	SE_2081	90.412	DK(1)HSDLNVSYIK	0.56894	3	1	7.02191e-10	163.99	DK(1)HSDLNVSYIK	0.34706	3	1	5.53742e-40	143.05	DK(1)HSDLNVSYIK	1.1608	3	1	6.29448e-28
A0A0H2VI08	190	K	Sodium/glutamate symporter	SE_1924	73.233	YDLK(1)PEHR	-1.9656	2	1	4.94412e-05	46.819	RYDLK(1)PEHR	-0.59543	4	1	0.00158535	41.117	YDLK(1)PEHR	-0.34016	3	1	0.00379259
A0A0H2VI12	319	K	Uncharacterized protein	SE_0753	72.705	ITNK(1)NDFLDQR	-0.74426	2	1	3.65747e-06	83.204	ITNK(1)NDFLDQR	-0.074741	2	1	7.73951e-07	113.99	ITNK(1)NDFLDQR	-0.46247	2	1	5.11081e-13
A0A0H2VI16	10	K	Sorbitol dehydrogenase	SE_2019	103.21	AAVWYGQK(1)DVR	-0.3497	2	1	2.4824e-11	121.02	AAVWYGQK(1)DVR	1.4311	2	1	9.395e-16	99.283	AAVWYGQK(1)DVR	-0.30257	2	1	2.49466e-09
A0A0H2VI16	23	K	Sorbitol dehydrogenase	SE_2019	117.7	AIK(1)DNEVQVK	0.6127	3	1	3.90421e-14	130.56	AIK(1)DNEVQVK	-0.80522	2	1	2.15433e-17	100.93	AIK(1)DNEVQVK	1.0966	2	1	1.92814e-08
A0A0H2VI16	100	K	Sorbitol dehydrogenase	SE_2019	94.465	VVVNPTVSK(1)R	-1.0761	3	1	1.36283e-09	62.466	VVVNPTVSK(1)R	-0.48715	3	1	0.000281926	99.568	VVVNPTVSK(1)R	-1.4497	3	1	2.01015e-08
A0A0H2VI16	340	K	Sorbitol dehydrogenase	SE_2019	103.19	SQAK(1)ILVR	-0.25054	2	1	1.40584e-07	79.986	SQAK(1)ILVR	-0.96886	2	1	0.000203886	46.406	SQAK(1)ILVR	0.049381	2	1	0.00733358
A0A0H2VI21	14	K	Uncharacterized protein	SE_1946	68.846	LK(1)EQMER	0.49059	2	1	0.0012315
A0A0H2VI21	315	K	Uncharacterized protein	SE_1946	80.69	IIQLWHGTPIK(1)K	1.2151	3	1	3.92397e-09	96.604	IIQLWHGTPIK(1)K	4.2557	3	1	1.91672e-18
A0A0H2VI21	391	K	Uncharacterized protein	SE_1946	69.275	INDVGLHK(1)R	-0.96822	3	1	9.4872e-05
A0A0H2VI23	4	K	Uncharacterized protein	SE_0777	71.451	TNK(1)EFEK	0.58757	2	1	0.000964213	50.473	TNK(1)EFEK	-0.030683	2	1	0.0101722	71.451	TNK(1)EFEK	-0.074266	2	1	0.000482456
A0A0H2VI23	8	K	Uncharacterized protein	SE_0777	82.417	TNKEFEK(1)K	0.60502	2	0.999999	0.000115109	83.499	TNKEFEK(1)K	-0.40973	4	1	0.000158746	93.096	TNKEFEK(1)K	-0.65407	2	0.999998	0.000162885
A0A0H2VI23	22	K	Uncharacterized protein	SE_0777	135.09	LK(1)EQNEEK(1)TDDIEQTKK	1.0524	4	1	6.47183e-37	112.34	LK(1)EQNEEK	-1.0262	2	1	2.3233e-18	118.31	LK(1)EQNEEK(0.995)TDDIEQTK(0.005)K	0.056143	4	1	3.48762e-22
A0A0H2VI23	28	K	Uncharacterized protein	SE_0777	135.09	LK(1)EQNEEK(1)TDDIEQTKK	1.0524	4	1	6.47183e-37	93.768	LKEQNEEK(1)TDDIEQTK	1.0231	5	0.999927	5.80984e-11	148.44	EQNEEK(1)TDDIEQTKK	1.3152	3	0.99997	1.78086e-38
A0A0H2VI23	36	K	Uncharacterized protein	SE_0777	132.32	TDDIEQTK(1)K	1.1901	3	1	1.99048e-18	112.34	TDDIEQTK(1)K	-0.20596	2	1	2.3233e-18	136.26	TDDIEQTK(1)K	0.98015	2	1	4.23238e-38
A0A0H2VI25	6	K	Uncharacterized protein	SE_2112	69.229	K(1)LNELLEDNQK	-0.66789	2	1	4.22555e-06							113.69	K(1)LNELLEDNQK	-0.037145	2	1	3.72474e-13
A0A0H2VI25	16	K	Uncharacterized protein	SE_2112	116.51	KLNELLEDNQK(1)K	-1.1142	3	1	1.45336e-18	61.48	LNELLEDNQK(1)K	1.2176	3	1	0.000217349	96.464	LNELLEDNQK(1)K	-0.91988	3	1	6.56927e-12
A0A0H2VI25	23	K	Uncharacterized protein	SE_2112	40.352	K(0.136)LFK(0.864)YDHK	0.61683	4	0.864046	0.00766786	48.423	K(0.241)LFK(0.759)YDHK	-1.0579	4	0.758965	0.00302049
A0A0H2VI25	95	K	Uncharacterized protein	SE_2112	67.903	K(1)AYAQNK	-0.62248	2	1	0.000184255
A0A0H2VI25	109	K	Uncharacterized protein	SE_2112	55.755	DLNPNHLK(1)DITADK	-3.2594	3	1	0.0011225
A0A0H2VI31	34	K	Dihydrolipoyl dehydrogenase	SE_0794	50.088	AAQLGQK(1)VTIVEK	-0.41368	3	1	0.00262864	72.705	AAQLGQK(1)VTIVEK	-1.1325	3	1	3.29499e-06	50.088	AAQLGQK(1)VTIVEK	-0.035824	3	1	0.00175372
A0A0H2VI31	111	K	Dihydrolipoyl dehydrogenase	SE_0794	78.098	GNK(1)VEIVR	-1.2735	3	1	8.48335e-06	71.614	GNK(1)VEIVR	0.19796	2	1	0.000378993	91.867	GNK(1)VEIVR	0.40911	2	1	2.25152e-05
A0A0H2VI31	161	K	Dihydrolipoyl dehydrogenase	SE_0794	119.38	HAIIATGSRPIEIPNFEFGK(1)R	1.9769	4	1	5.62505e-24	142.97	HAIIATGSRPIEIPNFEFGK(1)R	0.71768	3	1	3.7874e-46	94.45	HAIIATGSRPIEIPNFEFGK(1)R	1.4264	4	1	1.97541e-17
A0A0H2VI31	224	K	Dihydrolipoyl dehydrogenase	SE_0794	93.649	QMTQPVK(1)K	-1.516	3	1	4.60007e-07	101.65	QMTQPVK(1)K	0.45479	3	1	1.94629e-07	101.65	QMTQPVK(1)K	-1.8479	3	1	2.15094e-07
A0A0H2VI31	230	K	Dihydrolipoyl dehydrogenase	SE_0794	106.58	EK(1)GIEIVTEAMAK	3.49	3	1	1.12482e-18	119.96	EK(1)GIEIVTEAMAK	0.74941	3	1	5.90396e-20	89.231	EK(1)GIEIVTEAMAK	3.2821	3	1	1.34383e-08
A0A0H2VI31	300	K	Dihydrolipoyl dehydrogenase	SE_0794	73.951	GLLEVDK(1)QSR	1.2448	2	1	1.18963e-05	50.194	GLLEVDK(1)QSR	0.94039	2	1	0.00238309
A0A0H2VI31	376	K	Dihydrolipoyl dehydrogenase	SE_0794	110.08	EEGLSIK(1)ASK	-0.39428	2	1	2.63381e-13	92.19	EEGLSIK(1)ASK	-0.4185	2	1	3.75189e-07	101.89	EEGLSIK(1)ASK	-0.57644	2	1	1.68566e-08
A0A0H2VI31	379	K	Dihydrolipoyl dehydrogenase	SE_0794	95.162	ASK(1)FPYAANGR	-0.78527	2	1	9.61363e-11	57.106	ASK(1)FPYAANGR	1.296	2	1	0.000557069	52.576	ASK(1)FPYAANGR	0.87378	2	1	0.00231472
A0A0H2VI37	216	K	Poly (Glycerol-phosphate) alpha-glucosyltransferase	SE_2041	57.859	NEK(1)DLFK	1.4229	2	1	0.00368745							70.816	NEK(1)DLFK	0.37673	2	1	0.000510221
A0A0H2VI37	324	K	Poly (Glycerol-phosphate) alpha-glucosyltransferase	SE_2041	76.759	SYGQQDTHDK(1)EDR	1.6023	3	1	3.68476e-06	80.746	SYGQQDTHDK(1)EDR	1.0437	3	1	1.02711e-06
A0A0H2VI37	400	K	Poly (Glycerol-phosphate) alpha-glucosyltransferase	SE_2041	64.265	HPLEEFK(1)K	-1.5335	3	1	0.000640269	84.568	HPLEEFK(1)K	-0.46314	3	1	6.38312e-05	75.213	HPLEEFK(1)K	-0.57511	3	1	0.000217901
A0A0H2VI37	480	K	Poly (Glycerol-phosphate) alpha-glucosyltransferase	SE_2041	50.354	TK(0.071)ETLK(0.929)YEQAK	-0.043962	3	0.929105	0.00122486	78.814	TK(0.001)ETLK(0.999)YEQAK	0.23894	3	0.999056	2.1782e-06	46.88	TK(0.016)ETLK(0.984)YEQAK	2.6422	3	0.983706	0.00377399
A0A0H2VI38	26	K	General stress protein 26	SE_1962	82.85	AIEK(1)VLNSSK	-0.022023	2	1	6.04344e-07	98.902	AIEK(1)VLNSSK	0.15442	3	1	5.12871e-09	51.979	AIEK(1)VLNSSK	-0.73856	2	1	0.00183361
A0A0H2VI38	123	K	General stress protein 26	SE_1962	140.46	TFFNSK(1)EDPELCVLK	0.17355	2	1	9.05441e-37	211.78	TFFNSK(1)EDPELCVLK	0.30848	2	1	1.04983e-94
A0A0H2VI39	15	K	Uncharacterized protein	SE_1307	150.69	FK(1)DSDNEQVNK	-0.064971	2	1	8.61504e-36	166.97	FK(1)DSDNEQVNK	-0.12729	2	1	3.69363e-36	148.62	FK(1)DSDNEQVNK	0.15024	3	1	4.99286e-27
A0A0H2VI39	28	K	Uncharacterized protein	SE_1307	106.29	DK(1)INEYTGGEDNK	-1.9465	3	1	1.14954e-18	109.51	DK(1)INEYTGGEDNK	-1.9188	3	1	3.65874e-15	91.032	DK(1)INEYTGGEDNK	-0.16225	3	1	9.33146e-09
A0A0H2VI39	41	K	Uncharacterized protein	SE_1307	79.652	INEYTGGEDNK(0.01)DK(0.99)K	-0.0094181	3	0.989969	3.10445e-08	115.68	INEYTGGEDNK(0.004)DK(0.996)K	0.36624	3	0.996216	1.70625e-22	106.42	INEYTGGEDNK(0.066)DK(0.934)K	0.025434	3	0.933789	1.32535e-13
A0A0H2VI40	6	K	Dihydroorotate dehydrogenase (quinone)	SE_2132	95.531	LVK(1)PLLFK	-1.0491	2	1	5.21713e-07	91.853	LVK(1)PLLFK	-3.1406	2	1	5.32357e-05	62.546	LVK(1)PLLFK	-2.8299	2	1	0.00104845
A0A0H2VI51	67	K	Nickel ABC transporter nickel-binding protein	SE_1981	91.906	VK(1)PLLVK	-0.34349	2	1	9.80256e-06	56.122	VK(1)PLLVK	0.828	2	1	0.00393906
A0A0H2VI51	307	K	Nickel ABC transporter nickel-binding protein	SE_1981	89.911	SLEK(1)EEIQSQDIKR	-1.0717	3	1	6.23584e-09	50.04	SLEK(0.999)EEIQSQDIK(0.001)R	-0.88188	3	0.999243	0.00283849
A0A0H2VI51	316	K	Nickel ABC transporter nickel-binding protein	SE_1981	101.01	SLEKEEIQSQDIK(1)R	-0.93962	3	1	2.5605e-13	51.771	SLEKEEIQSQDIK(1)R	-0.54003	3	0.999953	0.00223283	84.753	SLEKEEIQSQDIK(1)R	0.41838	3	1	1.21174e-08
A0A0H2VI52	106	K	Glycine oxidase	SE_2058	58.508	IANEHDDISSIK(1)R	-1.0444	3	1	0.000692709							73.834	IANEHDDISSIK(1)R	-0.26561	3	1	7.14841e-06
A0A0H2VI52	300	K	Glycine oxidase	SE_2058	62.717	DSHILK(1)K	1.2944	3	1	0.00175029	43.124	DSHILK(1)K	0.74328	3	1	0.0105667	58.981	DSHILK(1)K	-0.25799	3	1	0.00227273
A0A0H2VI54	30	K	Phosphoenolpyruvate-protein phosphatase	SE_2160	103.31	GANLSEMK(1)R	-0.56664	3	1	3.88067e-09	97.472	GANLSEMK(1)R	-0.20519	3	1	2.01962e-07	90.827	GANLSEMK(1)R	0.75158	3	1	1.60609e-05
A0A0H2VI54	117	K	Phosphoenolpyruvate-protein phosphatase	SE_2160	122.19	ISMPGMMDTILNLGLNDDNVK(1)K	-1.881	3	1	4.14851e-30	168.05	ISMPGMMDTILNLGLNDDNVK(1)K	0.97257	3	1	1.27585e-59
A0A0H2VI54	118	K	Phosphoenolpyruvate-protein phosphatase	SE_2160	45.908	K(0.998)LVDK(0.002)TNDAR	-0.032702	3	0.998422	0.0030511
A0A0H2VI54	122	K	Phosphoenolpyruvate-protein phosphatase	SE_2160	107.09	LVDK(1)TNDAR	-1.6551	2	1	2.38268e-13	81.771	LVDK(1)TNDAR	-1.6362	2	1	3.94748e-06	95.477	LVDK(1)TNDAR	-2.3667	2	1	2.73772e-08
A0A0H2VI54	193	K	Phosphoenolpyruvate-protein phosphatase	SE_2160	111.65	YKEIYVEEAYK(1)PFPQEPLK	0.74467	3	1	2.8497e-20	98.281	EIYVEEAYK(1)PFPQEPLK	-1.9389	3	1	1.07707e-12	119.38	EIYVEEAYK(1)PFPQEPLK	-3.0299	3	1	3.67135e-25
A0A0H2VI54	288	K	Phosphoenolpyruvate-protein phosphatase	SE_2160	74.611	TPK(1)DIDTLK	0.15256	2	1	6.22091e-05	42.976	TPK(1)DIDTLK	-0.56868	2	1	0.00388226
A0A0H2VI54	593	K	Phosphoenolpyruvate-protein phosphatase	SE_2160	77.662	VQALEK(1)IK	-1.1139	2	1	0.000135366							76.943	VQALEK(1)IK	-0.42804	3	1	1.07352e-06
A0A0H2VI56	84	K	Glycine betaine aldehyde dehydrogenase gbsA	SE_2166	46.352	IK(1)ENREELAK	-0.53716	3	1	0.00286098							53.013	IK(1)ENREELAK	-0.45212	3	1	0.00121229
A0A0H2VI56	180	K	Glycine betaine aldehyde dehydrogenase gbsA	SE_2166	113.73	IAPALATGCSLVMK(1)PSEITPLTTIR	2.804	4	1	6.99471e-26	102.21	IAPALATGCSLVMK(1)PSEITPLTTIR	2.8428	4	1	4.87154e-23	139.28	IAPALATGCSLVMK(1)PSEITPLTTIR	2.3187	4	1	1.00762e-51
A0A0H2VI56	470	K	Glycine betaine aldehyde dehydrogenase gbsA	SE_2166	89.911	ELGK(1)EGLEEYLVSK	-0.49051	3	1	6.9028e-09	54.237	ELGK(1)EGLEEYLVSK	3.4275	3	1	0.00175306
A0A0H2VI57	7	K	Succinate dehydrogenase iron-sulfur protein subunit	SE_0842	99.5	ANQSLK(1)ETPK	0.41696	2	1	1.02849e-09	117.79	ANQSLK(1)ETPK	-0.1462	2	1	1.52006e-12	81.92	ANQSLK(1)ETPK	0.68832	2	1	3.9098e-06
A0A0H2VI57	146	K	Succinate dehydrogenase iron-sulfur protein subunit	SE_0842	58.119	MFDNLK(1)R	0.22948	2	1	0.00394042	58.815	MFDNLK(1)R	0.31864	2	1	0.00249162	60.118	MFDNLK(1)R	-0.40489	2	1	0.004458
A0A0H2VI62	459	K	Single-strand DNA-specific exonuclease	SE_1318	94.487	VDAQLEEK(1)EINIK	-0.73779	2	1	2.03225e-13
A0A0H2VI64	19	K	Uncharacterized protein	SE_0863	101.9	EIDASIK(1)K	-0.55544	2	1	1.5331e-07	88.338	IEKEIDASIK(1)K	-0.16336	3	1	9.20299e-09	74.987	IEKEIDASIK(1)K	-1.2636	3	0.999999	3.16764e-05
A0A0H2VI72	66	K	Uncharacterized protein	SE_0882	55.531	HSIEIFK(1)R	0.55429	3	1	0.00152175	75.738	HSIEIFK(1)R	0.20145	3	1	0.000169192	65.246	HSIEIFK(1)R	-1.7352	3	1	0.000569742
A0A0H2VI78	20	K	Uncharacterized protein	SE_2200	141.54	K(1)YQNHVNQAPNIEY	-0.12324	2	1	3.64703e-36	139.46	K(1)YQNHVNQAPNIEY	0.023683	2	1	5.91544e-31	160.18	K(1)YQNHVNQAPNIEY	0.26161	2	1	4.23154e-41
A0A0H2VI81	392	K	DNA polymerase I	SE_1367	94.747	HLVQWLEDK(1)NTTK	-0.24282	3	1	1.51184e-13
A0A0H2VI81	403	K	DNA polymerase I	SE_1367	70.816	K(1)TYVSAHR	-0.46771	3	1	0.000336878	96.311	K(1)TYVSAHR	-0.95833	3	1	1.05422e-05	57.249	K(1)TYVSAHR	-0.61693	3	1	0.00106312
A0A0H2VI81	668	K	DNA polymerase I	SE_1367	51.346	AFK(1)PTSK	-0.16252	2	1	0.00607537	54.982	K(0.007)AFK(0.993)PTSK	-1.9163	3	0.993314	0.00123261	45.081	AFK(1)PTSK	0.21023	2	1	0.00896622
A0A0H2VI85	341	K	Malate dehydrogenase-like protein	SE_1377	165.45	GALDVEATHINEDMK(1)K	0.19228	3	1	2.66539e-61	150.39	GALDVEATHINEDMK(1)K	0.083819	3	1	9.84584e-43	138.19	GALDVEATHINEDMK(1)K	-0.48072	3	1	4.66397e-37
A0A0H2VI90	22	K	Signal recognition particle protein	ffh	94.465	GK(1)VTEADIK	-0.46917	2	1	2.21601e-08	84.479	GK(1)VTEADIK	0.45648	2	1	3.59329e-06	105.46	GK(1)VTEADIK	0.18367	2	1	9.75877e-08
A0A0H2VI90	269	K	Signal recognition particle protein	ffh	71.501	SVTQK(1)PIK	-0.184	3	1	0.000318419	72.928	SVTQK(1)PIK	-0.4025	3	1	0.000351498	123.35	SVTQK(1)PIK	0.40209	3	1	1.3249e-16
A0A0H2VI90	424	K	Signal recognition particle protein	ffh	50.703	QFNDMK(1)K	-0.17136	2	1	0.00516638	45.335	QFNDMK(1)K	-0.6376	2	1	0.0234683	41.448	QFNDMK(1)K	0.10842	2	1	0.0202379
A0A0H2VI93	59	K	Ribosome biogenesis GTPase A	SE_0921	86.086	VVILNK(1)K	-0.33173	2	1	6.90015e-05	89.673	VVILNK(1)K	-0.37349	2	1	0.000199485	86.866	VVILNK(1)K	-0.28294	2	1	1.83122e-05
A0A0H2VI93	107	K	Ribosome biogenesis GTPase A	SE_0921	72.275	ATQEK(1)FDR	0.54579	2	1	0.000382847	84.817	ATQEK(1)FDR	0.069926	2	1	0.000108477	51.276	ATQEK(1)FDR	0.81446	2	1	0.00410804
A0A0H2VI93	187	K	Ribosome biogenesis GTPase A	SE_0921	66.056	FEDEEVGK(1)K	3.1503	2	1	0.000123799	76.064	FEDEEVGK(1)K	2.4213	3	1	2.92543e-05	115.78	FEDEEVGK(1)K	0.96269	2	1	2.53891e-11
A0A0H2VI93	222	K	Ribosome biogenesis GTPase A	SE_0921	100.02	HDVSALK(1)R	-0.859	3	1	2.2357e-07	93.429	HDVSALK(1)R	-1.0771	3	1	2.36219e-05	93.429	HDVSALK(1)R	-1.2566	3	1	8.39027e-06
A0A0H2VI95	203	K	Glycerophosphoryl diester phosphodiesterase	SE_1397	85.554	K(1)FMQLAHEEELK	0.84312	3	1	2.30645e-09
A0A0H2VI98	117	K	Uncharacterized protein	SE_1402	86.898	ETLK(1)EIAK	0.18435	2	1	3.16515e-05	85.807	ETLK(1)EIAK	-0.14046	2	1	0.000100704	67.207	ETLK(1)EIAK	-1.9135	2	1	0.000639049
A0A0H2VI98	204	K	Uncharacterized protein	SE_1402	91.318	DIQDFK(1)K	3.3054	2	1	8.35721e-09	67.032	DIQDFK(1)K	1.1761	3	1	0.00106618	80.438	DIQDFK(1)K	1.1565	2	1	7.88456e-05
A0A0H2VI99	197	K	Acetoin(Diacetyl)reductase	SE_2225	85.387	NITVNAFAPGIVETPMMK(1)GIAEK	-1.1183	3	1	1.08044e-12
A0A0H2VI99	225	K	Acetoin(Diacetyl)reductase	SE_2225	113.38	QFTDQIALK(1)R	0.80497	2	1	1.28212e-13	134.98	QFTDQIALK(1)R	1.8957	2	1	9.09327e-18	146.16	QFTDQIALK(1)R	0.64887	2	1	3.44343e-25
A0A0H2VIA3	100	K	Phospho-2-dehydro-3-deoxyheptonate aldolase	SE_1410	97.734	LK(1)PEDTIVK	0.93293	2	1	1.58905e-08	94.465	LK(1)PEDTIVK	-0.24866	2	1	1.03626e-06	87.568	LK(1)PEDTIVK	0.47159	2	1	3.16188e-05
A0A0H2VIA3	155	K	Phospho-2-dehydro-3-deoxyheptonate aldolase	SE_1410	54.525	GGAFK(1)PR	0.56544	2	1	0.00461382	46.37	GGAFK(1)PR	2.4185	2	1	0.014699	44.611	GGAFK(1)PR	1.1366	2	1	0.0185062
A0A0H2VIA3	231	K	Phospho-2-dehydro-3-deoxyheptonate aldolase	SE_1410	51.445	TDKPILLK(1)R	0.41287	3	0.999566	0.001095	50.353	TDKPILLK(1)R	0.42127	3	0.999866	0.00116514	49.3	TDKPILLK(1)R	0.78771	3	0.99974	0.0019424
A0A0H2VIA4	83	K	Phage infection protein	SE_2230	79.267	K(1)NDSFDWQFVSR	0.99926	2	1	4.38969e-09	113.37	K(1)NDSFDWQFVSR	0.67828	2	1	3.27186e-19
A0A0H2VIA4	96	K	Phage infection protein	SE_2230	60.064	EK(1)ADHEIK	-0.28019	3	1	0.00108154	73.885	EK(1)ADHEIK	0.27425	3	1	0.000258687	61.765	EK(1)ADHEIK	-0.57021	3	1	0.000752005
A0A0H2VIA4	115	K	Phage infection protein	SE_2230	92.112	K(1)FTHEITGTLR	-0.34256	3	1	1.46962e-09							47.062	K(1)FTHEITGTLR	-0.16418	3	1	0.0031538
A0A0H2VIA5	5	K	Pyruvate oxidase	SE_2103	81.565	AQIK(1)ANEALVK	-1.1787	2	1	5.34528e-08	75.088	AQIK(1)ANEALVK	0.57975	3	1	5.94711e-06
A0A0H2VIA5	171	K	Pyruvate oxidase	SE_2103	80.165	IK(1)DTTNR	-0.55835	2	1	0.000176227	79.893	IK(1)DTTNR	0.47955	2	1	0.00068871	60.019	IK(1)DTTNR	-0.865	2	1	0.00294463
A0A0H2VIA5	182	K	Pyruvate oxidase	SE_2103	60.364	AVDTTK(0.993)PK(0.007)PASPK	1.2949	3	0.993269	0.000471142
A0A0H2VIA5	205	K	Pyruvate oxidase	SE_2103	121.45	K(1)PVMLIGLGTQHAK	-1.026	4	1	2.43497e-27	93.478	K(1)PVMLIGLGTQHAK	0.99835	4	1	1.34248e-10	100.31	K(1)PVMLIGLGTQHAK	-0.44958	4	1	5.46254e-13
A0A0H2VIA5	290	K	Pyruvate oxidase	SE_2103	153.04	K(0.046)NIK(0.954)AIQIDTNEENIGAR	0.83766	3	0.953725	8.86772e-49	129.43	K(0.01)NIK(0.99)AIQIDTNEENIGAR	0.96301	3	0.98983	3.0795e-33	81.639	K(0.115)NIK(0.885)AIQIDTNEENIGAR	1.7729	3	0.885095	5.56885e-12
A0A0H2VIA5	306	K	Pyruvate oxidase	SE_2103	143.98	FK(1)INVGILGDSK	-1.7847	2	1	8.89326e-32	69.03	FK(1)INVGILGDSK	1.0745	3	1	3.97315e-05	72.705	FK(1)INVGILGDSK	-1.2897	3	1	2.96542e-05
A0A0H2VIA5	331	K	Pyruvate oxidase	SE_2103	73.632	HVAK(1)RPFLDK	-0.93762	4	1	7.90022e-06
A0A0H2VIA5	561	K	Pyruvate oxidase	SE_2103	126.26	SITEDK(1)NLDFDQIPPISVAAK	0.56799	3	1	7.03721e-30	73.294	SITEDK(1)NLDFDQIPPISVAAK	2.9787	4	1	1.38195e-09	117.03	SITEDK(1)NLDFDQIPPISVAAK	0.53011	4	1	8.49167e-30
A0A0H2VIA7	219	K	Precessing proteinase	SE_0956	73.885	LVEK(1)HENQR	-1.3856	3	1	5.40192e-05	77.14	LVEK(1)HENQR	-0.76993	2	1	3.47572e-05	127.94	LVEK(1)HENQR	-0.51665	3	1	7.8583e-17
A0A0H2VIA8	270	K	Endo-1,4-beta-glucanase	SE_1418	102.52	IKDGTMILK(1)PLFR	-0.44457	3	0.999999	4.23641e-14	81.632	IKDGTMILK(1)PLFR	-1.1771	3	0.999988	6.07471e-07	103.76	IKDGTMILK(1)PLFR	-2.6148	3	1	9.14392e-13
A0A0H2VIB1	68	K	3-hydroxy-3-methylglutaryl CoA synthase	SE_2110	101.38	DIITEEDK(1)K	2.2857	2	1	6.64979e-09	104.22	DIITEEDK(1)K	1.1903	2	1	1.05021e-08	94.692	DIITEEDK(1)K	0.91339	2	1	1.95282e-06
A0A0H2VIB2	201	K	Glucarate transporter	SE_2056	81.972	MVNDAEK(1)R	-0.22671	2	1	4.40687e-05	88.392	MVNDAEK(1)R	0.46	2	1	6.09425e-05	100.02	MVNDAEK(1)R	-1.1899	2	1	2.65919e-07
A0A0H2VIB3	147	K	Pseudouridine synthase	SE_1426	73.082	HPITQFDIDK(1)FK	0.74482	3	1	3.53068e-06
A0A0H2VIC1	23	K	Proline dehydrohenase-like protein	SE_1437	86.882	K(1)MGPQMGANR	-0.74768	2	1	2.63521e-07
A0A0H2VIC1	135	K	Proline dehydrohenase-like protein	SE_1437	141.06	MHINIDTEK(1)YDSLSK	0.1099	3	1	3.11006e-28	147.12	MHINIDTEK(1)YDSLSK	-0.44174	3	1	4.27104e-38	134.14	MHINIDTEK(1)YDSLSK	-0.87096	3	1	1.21876e-28
A0A0H2VIC1	183	K	Proline dehydrohenase-like protein	SE_1437	83.614	LVK(1)GAYK	-0.47069	2	1	0.000127339	74.415	LVK(1)GAYK	-0.44661	2	1	0.00101778	74.415	LVK(1)GAYK	-0.1284	2	1	0.000352732
A0A0H2VIC1	187	K	Proline dehydrohenase-like protein	SE_1437	182.35	GAYK(1)EDASIAFQSK	-0.15123	2	1	2.16225e-67	204.82	GAYK(1)EDASIAFQSK	-0.083163	2	1	3.23032e-80	182.35	GAYK(1)EDASIAFQSK	0.86184	2	1	1.48034e-62
A0A0H2VIC9	111	K	Transaldolase	SE_1449	42.19	RLSSK(1)QVR	0.72048	3	1	0.00734661
A0A0H2VID2	213	K	ABC transporter (ATP-binding protein)	SE_0998	77.776	IQLDDSPENIK(1)R	1.042	2	1	7.03929e-07							96.464	IQLDDSPENIK(1)R	0.57101	2	1	7.02232e-12
A0A0H2VID3	266	K	Plant metabolite dehydrogenase-like protein	SE_1456	56.548	IDQLNQDK(1)R	-0.46902	2	1	0.000680429	118.28	IDQLNQDK(1)R	0.4766	2	1	4.85454e-12	86.243	IDQLNQDK(1)R	0.14937	2	1	3.27946e-05
A0A0H2VID5	46	K	Uncharacterized protein	SE_2278	98.337	TLNHPVINTLK(1)K	1.5708	3	1	9.78049e-14	91.62	TLNHPVINTLK(1)K	0.4149	3	1	6.04134e-10	79.875	TLNHPVINTLK(1)K	0.89158	3	1	6.36956e-06
A0A0H2VID5	263	K	Uncharacterized protein	SE_2278	56.725	VQTHDSLK(1)R	0.8851	3	1	0.000670588	55.084	VQTHDSLK(1)R	-0.36834	3	1	0.000373663	73.885	VQTHDSLK(1)R	0.31401	3	1	9.96692e-05
A0A0H2VIE5	76	K	Abortive phage resistance protein	SE_1475	118.19	ADK(1)EESNELFLDFLK	0.41675	3	1	6.43313e-20
A0A0H2VIE5	99	K	Abortive phage resistance protein	SE_1475	137.8	EQPFGQSINLK(1)K	-0.044424	2	1	2.23442e-31	130.2	EQPFGQSINLK(1)K	-1.1012	2	1	4.56074e-25	109.83	EQPFGQSINLK(1)K	0.99498	3	1	1.27019e-15
A0A0H2VIE9	96	K	Uncharacterized protein	SE_1014	108.7	GK(1)HDWTHTAK	1.2435	4	1	3.33514e-13	133.42	GK(1)HDWTHTAK	0.76489	4	1	1.74383e-17	86.344	GK(1)HDWTHTAK	0.58809	3	1	3.75231e-06
A0A0H2VIF2	159	K	Sortase	SE_2076	61.161	DVK(1)PTEVK	2.1651	2	1	0.000231129							46.001	DVK(1)PTEVK	1.8877	2	1	0.000575246
A0A0H2VIF2	172	K	Sortase	SE_2076	74.92	VLDEHPNK(1)K	-0.82026	2	1	4.37902e-05	77.732	VLDEHPNK(1)K	0.35052	3	1	2.3809e-05	89.047	VLDEHPNK(1)K	-0.24442	3	1	1.79163e-05
A0A0H2VIG3	143	K	Uncharacterized protein	SE_2325	114.5	FK(1)NCEFK	0.73725	2	1	1.20768e-10	89.355	FK(1)NCEFK	1.1689	2	1	0.000272595	80.438	FK(1)NCEFK	1.1352	2	1	8.91734e-05
A0A0H2VIG7	53	K	Uncharacterized protein	SE_2095	107.06	TFESIDDAK(1)K	0.025391	3	1	2.59772e-13	85.813	TFESIDDAK(1)K	0.6946	2	1	5.71281e-07	126.19	TFESIDDAK(1)K	0.49003	2	1	1.4829e-17
A0A0H2VIG7	60	K	Uncharacterized protein	SE_2095	52.395	ALNETK(1)YQTAGK	-1.3091	3	1	0.000678634	73.273	ALNETK(1)YQTAGK	2.3904	3	1	2.15842e-06
A0A0H2VIG7	218	K	Uncharacterized protein	SE_2095	109.04	K(0.993)YEK(0.007)EDPMLGIDGSK	0.064904	3	0.993149	4.51935e-19	109.04	K(0.993)YEK(0.007)EDPMLGIDGSK	-0.061817	3	0.992719	2.50293e-16	99.663	K(0.993)YEK(0.007)EDPMLGIDGSK	0.86624	3	0.992508	9.72057e-15
A0A0H2VIG7	318	K	Uncharacterized protein	SE_2095	86.794	FLEQLK(1)K	-1.2841	2	1	6.15046e-05	83.614	FLEQLK(1)K	0.092124	2	1	0.000268831	85.212	FLEQLK(1)K	-0.25017	3	1	2.19574e-05
A0A0H2VIH6	58	K	Secretory antigen SsaA	SE_2108	48.188	AQLGK(1)PVSNR	-0.25056	2	1	0.00301774
A0A0H2VIH6	84	K	Secretory antigen SsaA	SE_2108	112.71	SGYATGHK(1)PR	0.83317	3	1	1.44669e-13	101.66	SGYATGHK(1)PR	-1.7066	3	1	3.18704e-09	86.882	SGYATGHK(1)PR	-0.19517	3	1	1.65153e-06
A0A0H2VIH6	87	K	Secretory antigen SsaA	SE_2108	119.53	K(1)YAVMQSTR	0.70099	2	1	3.65543e-15	100.92	K(1)YAVMQSTR	-0.50367	2	1	1.47088e-08	99.973	K(1)YAVMQSTR	-0.76049	2	1	2.39953e-07
A0A0H2VII2	16	K	Uncharacterized protein	SE_2346	97.813	LDYEEQIK(1)K	-0.14256	2	1	1.17656e-08
A0A0H2VII2	260	K	Uncharacterized protein	SE_2346	81.771	K(1)NDLLTFK	-1.7095	2	1	4.4901e-05	73.499	K(1)NDLLTFK	-2.7975	2	1	0.000257336	72.321	K(1)NDLLTFK	-2.8729	2	1	0.000360548
A0A0H2VII9	105	K	Uncharacterized protein	SE_2128	89.355	IK(1)HDQYK	-0.033022	2	1	4.59712e-05	91.069	IK(1)HDQYK	0.19129	3	1	0.000222167	57.177	IK(1)HDQYK	-1.1445	3	1	0.00251949
A0A0H2VII9	272	K	Uncharacterized protein	SE_2128	84.508	K(1)IPLVLVFEGMDAAGK	1.3509	3	1	2.27687e-08	84.508	K(1)IPLVLVFEGMDAAGK	-0.030058	3	1	1.6467e-10
A0A0H2VII9	405	K	Uncharacterized protein	SE_2128	87.568	ENNPDK(1)QWK	-1.4469	2	1	3.51362e-06							53.567	ENNPDK(1)QWK	-0.031582	2	1	0.00114945
A0A0H2VII9	463	K	Uncharacterized protein	SE_2128	71.176	K(1)CEEVLWGVK	0.87339	2	1	1.34682e-05
A0A0H2VIJ0	176	K	Uncharacterized protein	SE_1524	52.482	KEELYK(1)K	0.58619	3	0.999928	0.00356257	58.433	KEELYK(1)K	0.14	3	0.999982	0.00204567	62.546	KEELYK(1)K	0.2252	3	0.999981	0.00184854
A0A0H2VIJ0	204	K	Uncharacterized protein	SE_1524	40.767	NEESK(1)LDTYHR	-0.40753	3	1	0.0071004							95.618	NEESK(1)LDTYHR	0.71105	3	1	2.34388e-09
A0A0H2VIJ0	215	K	Uncharacterized protein	SE_1524	69.825	LVDDK(1)DK	-0.70405	2	1	0.00113109	60.91	LVDDK(1)DK	0.33017	2	1	0.00291966
A0A0H2VIJ0	241	K	Uncharacterized protein	SE_1524	108.63	QK(1)EVALHDQTQEWK	2.3025	3	1	2.59602e-19	136.39	QK(1)EVALHDQTQEWK	-0.0326	3	1	2.36851e-30	93.424	QK(1)EVALHDQTQEWK	1.4017	3	1	1.61728e-09
A0A0H2VIJ0	338	K	Uncharacterized protein	SE_1524	66.393	SIEK(1)DIADKQR	-0.86633	3	0.999979	5.00505e-06	93.649	SIEK(1)DIADK	0.52151	3	1	4.36105e-09	48.513	SIEK(1)DIADKQR	0.40433	3	0.999623	0.00324074
A0A0H2VIJ0	398	K	Uncharacterized protein	SE_1524	76.843	GLEENK(1)IER	0.54341	2	1	3.52304e-05							43.77	GLEENK(1)IER	0.72581	2	1	0.00390236
A0A0H2VIJ0	445	K	Uncharacterized protein	SE_1524	132.08	LK(1)ETFEEEQTQK	4.0377	3	1	8.96992e-25	132.08	LK(1)ETFEEEQTQK	-0.67083	2	1	4.92096e-25	132.5	LK(1)ETFEEEQTQK	-0.57676	2	1	1.80985e-21
A0A0H2VIJ0	590	K	Uncharacterized protein	SE_1524	82.279	HSIIEIK(1)K	-0.49352	3	1	4.28699e-05	77.923	HSIIEIK(1)K	-1.1601	3	1	0.000142785
A0A0H2VIJ0	619	K	Uncharacterized protein	SE_1524	150.11	AHDK(1)YIIDLNQQR	-0.10624	2	1	1.25152e-40	139.86	AHDK(1)YIIDLNQQR	0.027315	2	1	1.36881e-26	126.1	AHDK(1)YIIDLNQQR	0.24882	2	1	5.6208e-22
A0A0H2VIK2	36	K	Uncharacterized protein	SE_2376	99.442	IK(1)CEHCQR	-0.27094	3	1	2.48996e-07	98.582	IK(1)CEHCQR	-0.46821	3	1	1.29593e-06	95.502	IK(1)CEHCQR	-0.6025	3	1	3.097e-07
A0A0H2VIK3	20	K	Uncharacterized protein	SE_2239	83.862	ELYDASK(1)PK	0.85217	2	1	6.1401e-06	58.592	ELYDASK(1)PK	1.4436	2	1	0.00027959
A0A0H2VIK3	93	K	Uncharacterized protein	SE_2239	111.46	HFEAGHGK(1)K	-0.62187	4	1	1.96019e-12	111.46	HFEAGHGK(1)K	-0.86426	3	1	1.25006e-09	113.62	HFEAGHGK(1)K	0.53187	4	1	2.72198e-11
A0A0H2VIL1	112	K	Peptide methionine sulfoxide reductase MsrA	msrA	100.22	K(1)QQIDEEGIFK	2.1638	2	1	3.83622e-11	102.87	K(1)QQIDEEGIFK	1.0676	2	1	9.9152e-12
A0A0H2VIL1	147	K	Peptide methionine sulfoxide reductase MsrA	msrA	61.444	NFYPAEEYHQDYYK(1)K	0.27647	3	1	0.00051624							98.281	NFYPAEEYHQDYYK(1)K	-1.6379	3	1	9.53853e-15
A0A0H2VIL1	148	K	Peptide methionine sulfoxide reductase MsrA	msrA	151.55	K(1)NPTHYEQYQR	-2.3002	3	1	5.8671e-36	105.03	K(1)NPTHYEQYQR	-1.2007	3	1	5.85806e-12	134.56	K(1)NPTHYEQYQR	-0.31924	3	1	1.88077e-19
A0A0H2VIL1	163	K	Peptide methionine sulfoxide reductase MsrA	msrA	101.53	K(1)AFIESHWGGSK	-0.59433	3	1	5.71074e-14	75.764	K(1)AFIESHWGGSK	-2.2628	3	1	1.62662e-06	94.717	K(1)AFIESHWGGSK	-1.0637	3	1	2.18766e-18
A0A0H2VIL4	27	K	Acetate-CoA ligase	SE_2161	76.478	YASEDHK(1)K	-0.45483	3	1	0.000142131	63.673	YASEDHK(1)K	-0.24242	3	1	0.000487638	85.642	YASEDHK(1)K	-0.98706	3	1	4.53947e-05
A0A0H2VIL4	103	K	Acetate-CoA ligase	SE_2161	47.594	TK(1)DLQYR	1.6795	2	1	0.0109524	70.256	TK(1)DLQYR	0.59265	2	1	0.0012785	67.897	TK(1)DLQYR	0.053898	2	1	0.000731979
A0A0H2VIL4	137	K	Acetate-CoA ligase	SE_2161	50.04	EYDQLK(1)K	1.5286	2	1	0.00581081	58.815	EYDQLK(1)K	0.32254	2	1	0.00249162	75.213	EYDQLK(1)K	-0.36617	2	1	0.000281024
A0A0H2VIL4	155	K	Acetate-CoA ligase	SE_2161	131.25	FIVAGHKEDWVSIEDEK(1)EK	1.0191	4	1	9.73286e-29							100.97	FIVAGHKEDWVSIEDEK(1)EK	0.84552	4	1	2.13989e-19
A0A0H2VIL4	308	K	Acetate-CoA ligase	SE_2161	71.379	EVVEQFK(1)R	-0.11198	2	1	0.000317504							76.1	EVVEQFK(1)R	1.17	3	1	0.000247893
A0A0H2VIL4	383	K	Acetate-CoA ligase	SE_2161	133.86	GYFK(1)DEAR	-1.6729	2	1	2.03268e-22	128.38	GYFK(1)DEAR	-0.83389	2	1	5.13369e-15	116.05	GYFK(1)DEAR	-1.2607	2	1	2.50512e-11
A0A0H2VIL4	492	K	Acetate-CoA ligase	SE_2161	87.568	NEVAPYK(1)YPR	0.18313	3	1	3.09609e-07	94.767	NEVAPYK(1)YPR	1.1994	2	1	2.2217e-07	93.345	NEVAPYK(1)YPR	2.2026	3	1	5.56166e-07
A0A0H2VIL4	525	K	Acetate-CoA ligase	SE_2161	80.438	YK(1)QQDSSH	1.0344	2	1	6.74437e-05	61.679	YK(1)QQDSSH	-1.5125	2	1	0.000974565	41.448	YK(1)QQDSSH	-0.94953	2	1	0.0106628
A0A0H2VIL9	68	K	Aminopeptidase ampS	SE_1564	132.08	LK(1)FENESVEHFEK	0.33269	3	1	1.07963e-25	127.03	LK(1)FENESVEHFEK	-0.23586	3	1	2.15865e-25	87.824	LK(1)FENESVEHFEK	0.9238	3	1	1.66449e-08
A0A0H2VIL9	305	K	Aminopeptidase ampS	SE_1564	85.837	LLK(1)DLIATDEGACR	-2.1923	3	1	1.78069e-08							58.32	LLK(1)DLIATDEGACR	-1.5714	3	1	0.000122626
A0A0H2VIM1	559	K	Uncharacterized protein	SE_1131	85.837	NEFVTSNQDIK(1)R	-0.13747	2	1	2.2085e-09
A0A0H2VIM4	211	K	Anaerobic ribonucleoside-triphosphate reductase	SE_2172	123.51	K(1)IQQAILHTR	-0.42624	3	1	1.81083e-18	104.82	K(1)IQQAILHTR	0.40949	3	1	1.66971e-09	143.5	K(1)IQQAILHTR	0.94439	3	1	5.51137e-25
A0A0H2VIM4	602	K	Anaerobic ribonucleoside-triphosphate reductase	SE_2172	63.419	QK(1)EICAR	-1.4048	2	1	0.00214225	62.582	QK(1)EICAR	-0.97657	2	1	0.00262608	63.419	QK(1)EICAR	-0.86308	2	1	0.00198979
A0A0H2VIN0	218	K	Uncharacterized protein	SE_1588	73.951	DLSDK(1)EIEK	-1.2712	2	1	7.01802e-05
A0A0H2VIN0	377	K	Uncharacterized protein	SE_1588	45.368	IK(1)DGNTPR	-0.37575	2	1	0.0080163
A0A0H2VIN3	12	K	Uncharacterized protein	SE_2186	93.667	FCPHCGNPIK(1)K	-0.31683	3	1	8.19136e-11							61.765	FCPHCGNPIK(1)K	-0.18028	3	1	0.000507975
A0A0H2VIN7	135	K	DNA-binding protein Spo0J-like protein	SE_2414	91.657	ENLSVVEEAEAYK(1)K	1.1894	3	1	2.19376e-09	43.592	ENLSVVEEAEAYK(1)K	2.1548	3	1	0.00482865	138.19	ENLSVVEEAEAYK(1)K	1.2761	3	1	4.3467e-32
A0A0H2VIP4	11	K	Transposition regulatory protein tnpC	SE_1611	56.956	QEQLK(1)QLHAER	1.5402	3	1	0.000267169	47.606	QEQLK(1)QLHAER	-1.706	3	1	0.00284175
A0A0H2VIQ1	75	K	Recombinase	SE_p303	114.72	K(1)YDDVQTVIK	-0.44828	2	1	1.00291e-13	125.54	K(1)YDDVQTVIK	0.37831	2	1	1.25697e-13	125.54	K(1)YDDVQTVIK	-0.54589	2	1	1.58828e-17
A0A0H2VIQ1	154	K	Recombinase	SE_p303	71.501	K(1)YSPHSK	0.27751	3	1	0.0007182	91.853	K(1)YSPHSK	0.39828	3	1	0.000115064	77.282	K(1)YSPHSK	0.66742	3	1	0.000159604
A0A0H2VIQ1	187	K	Recombinase	SE_p303	71.888	LK(1)HEVGMSTVHR	0.676	4	1	6.16615e-06
A0A0H2VIQ5	146	K	Glucose-6-phosphate 1-dehydrogenase	zwf	127.79	SSGLTQTTGFK(1)R	0.79214	2	1	3.58682e-24	98.592	SSGLTQTTGFK(1)R	-0.2759	2	1	4.38187e-14	99.161	SSGLTQTTGFK(1)R	0.34841	2	1	5.45432e-12
A0A0H2VIQ5	152	K	Glucose-6-phosphate 1-dehydrogenase	zwf	111.83	LVIEK(1)PFGSDLK	-0.8598	3	1	5.3781e-18	127.71	LVIEK(1)PFGSDLK	-1.9736	3	1	7.46541e-25	178.22	LVIEK(1)PFGSDLK	0.090789	2	1	1.0784e-58
A0A0H2VIQ5	173	K	Glucose-6-phosphate 1-dehydrogenase	zwf	72.817	SFK(1)EEEIYR	-0.79683	2	1	9.89896e-06	77.744	SFK(1)EEEIYR	0.087119	2	1	4.11241e-05	81.625	SFK(1)EEEIYR	-1.1146	2	1	5.67314e-05
A0A0H2VIQ5	285	K	Glucose-6-phosphate 1-dehydrogenase	zwf	82.417	QLKPEEVK(1)K	0.006649	3	0.999999	4.92567e-06	81.017	QLKPEEVK(1)K	0.038894	3	0.999998	1.38068e-05	91.549	QLKPEEVK(1)K	-0.31451	3	1	1.25584e-05
A0A0H2VIR5	523	K	DNA repair protein RecN	SE_1200	55.755	ELK(0.994)DENK(0.006)IDEIAR	0.64878	3	0.994395	0.000880599	87.519	ELK(0.959)DENK(0.041)IDEIAR	0.34371	3	0.958953	5.88905e-10	52.599	ELK(0.995)DENK(0.005)IDEIAR	1.2819	3	0.995284	0.00124444
A0A0H2VIR8	6	K	Xaa-Pro dipeptidase	SE_1214	108.7	K(1)VLDIIEHK	0.14128	3	1	3.08949e-12	94.465	K(1)VLDIIEHK	-1.127	3	1	5.98953e-07	100.88	K(1)VLDIIEHK	-0.47198	3	1	1.70456e-07
A0A0H2VIR8	129	K	Xaa-Pro dipeptidase	SE_1214	72.2	NK(1)EEIQLIQK	0.21633	3	1	1.19915e-05							53.567	NK(1)EEIQLIQK	0.56758	3	1	0.000853892
A0A0H2VIR8	200	K	Xaa-Pro dipeptidase	SE_1214	125.3	GALPHGVASDK(1)R	0.55693	2	1	5.29279e-24	124.39	GALPHGVASDK(1)R	-0.9649	3	1	5.24987e-20	124.39	GALPHGVASDK(1)R	1.4724	3	1	9.10596e-21
A0A0H2VIR8	255	K	Xaa-Pro dipeptidase	SE_1214	109.83	AIEQIK(1)PGMTAK	-0.58103	2	1	6.77035e-18	100.11	AIEQIK(1)PGMTAK	0.41982	2	1	5.14807e-14	95.264	AIEQIK(1)PGMTAK	0.68056	3	1	8.73099e-12
A0A0H2VIS3	71	K	Autolysin	SE_2231	47.712	K(1)STSDSK(1)DK(1)DSNK	-1.9141	4	1	0.00513318
A0A0H2VIS3	77	K	Autolysin	SE_2231	47.712	K(1)STSDSK(1)DK(1)DSNK	-1.9141	4	1	0.00513318
A0A0H2VIS3	79	K	Autolysin	SE_2231	47.712	K(1)STSDSK(1)DK(1)DSNK	-1.9141	4	1	0.00513318
A0A0H2VIS3	465	K	Autolysin	SE_2231	85.006	HGIDGNPSIYK(1)PTWK	0.51062	3	1	3.4238e-08	89.624	HGIDGNPSIYK(1)PTWK	-0.7255	3	1	2.25751e-10	62.104	HGIDGNPSIYK(1)PTWK	1.3769	3	1	1.81302e-05
A0A0H2VIS5	192	K	Glycoprotein endopeptidase	SE_1652	130.47	QLIQK(1)PENIHSFTPK	0.22981	3	1	1.02656e-27	128.71	QLIQK(1)PENIHSFTPK	0.84346	3	1	2.48371e-30	113.01	QLIQK(1)PENIHSFTPK	1.1913	3	1	1.88938e-20
A0A0H2VIT3	70	K	Uncharacterized protein	SE_p504	76.228	K(1)YYSITSK	0.50281	2	1	0.000150466	98.048	K(1)YYSITSK	0.51642	2	1	3.48533e-06	125.97	K(1)YYSITSK	-0.43984	2	1	9.16591e-17
A0A0H2VIT4	96	K	SigmaB regulation protein RsbU	SE_1671	89.992	LQVHDK(1)EMDLASR	0.70573	3	1	2.34305e-09	58.885	LQVHDK(1)EMDLASR	-1.6497	3	1	0.000600958
A0A0H2VIT6	611	K	Streptococcal hemagglutinin protein	SE_2249	158.98	FK(1)DVQGPQISVDSQTR	0.2173	3	1	2.37709e-49	132.14	FK(1)DVQGPQISVDSQTR	0.78011	3	1	8.85095e-32	248.75	FK(1)DVQGPQISVDSQTR	0.5883	3	1	2.03569e-152
A0A0H2VIT7	22	K	Glucokinase	SE_1233	115.12	LGIFDK(1)DLEQLHK	-0.819	3	1	3.83679e-19	190.27	LGIFDK(1)DLEQLHK	-0.27027	3	1	4.06282e-62	140.82	LGIFDK(1)DLEQLHK	0.60353	4	1	5.6566e-29
A0A0H2VIT7	324	K	Glucokinase	SE_1233	73.499	TYIIDK(1)EGAK	1.7004	2	1	1.28923e-05	67.385	TYIIDK(1)EGAK	-0.17495	2	1	0.000158291
A0A0H2VIU7	260	K	Threonylcarbamoyl-AMP synthase	SE_1713	74.611	IANDDK(1)WSK	2.1219	2	1	6.22091e-05	91.313	IANDDK(1)WSK	0.41123	2	1	1.84337e-06
A0A0H2VIU8	126	K	Uncharacterized protein	SE_1251	95.531	LFVSLFK(1)E	-0.54672	2	1	3.90032e-07	77.282	LFVSLFK(1)E	0.52922	2	1	0.00019737	55.676	LFVSLFK(1)E	0.73753	2	1	0.00146065
A0A0H2VIV0	254	K	ATP-dependent zinc metalloprotease FtsH	ftsH	82.426	DLFENAK(1)K	0.90852	3	1	4.22597e-05	73.9	VRDLFENAK(1)K	-0.2175	3	1	1.35645e-05	69.628	VRDLFENAK(1)K	-0.79908	3	1	0.000350144
A0A0H2VIV0	351	K	ATP-dependent zinc metalloprotease FtsH	ftsH	115.12	NK(1)PLDETVDLK	-0.64777	3	1	1.9679e-15	125.53	NK(1)PLDETVDLK	-0.40314	2	1	1.65561e-16	87.667	NK(1)PLDETVDLK	-1.8316	3	1	1.55627e-07
A0A0H2VIV0	411	K	ATP-dependent zinc metalloprotease FtsH	ftsH	69.998	VIAGPAK(1)K	0.023265	2	1	0.000364385	67.981	VIAGPAK(1)K	-1.9442	2	1	0.000425102	65.252	VIAGPAK(1)K	0.94583	2	1	0.000716848
A0A0H2VIV0	632	K	ATP-dependent zinc metalloprotease FtsH	ftsH	97.45	NENSDYSDGK(1)YGK	1.4971	2	1	1.50996e-13	139.58	NENSDYSDGK(1)YGK	0.32889	2	1	1.93388e-26	135.72	NENSDYSDGK(1)YGK	0.79693	3	1	1.37951e-28
A0A0H2VIV1	52	K	Conserved hypothetical proetin	SE_p521	83.877	K(1)YGFEINTEDR	-0.18108	2	1	1.18778e-08	98	K(1)YGFEINTEDR	-0.75809	2	1	4.90875e-10	70.68	K(1)YGFEINTEDR	-0.69673	2	1	5.53274e-05
A0A0H2VIV1	219	K	Conserved hypothetical proetin	SE_p521	97.45	NNNASEETK(1)NDHGVK	-0.17945	3	1	9.16086e-13	104.16	NNNASEETK(1)NDHGVK	-0.48688	3	1	7.78337e-16
A0A0H2VIV7	85	K	Uncharacterized protein	SE_1733	70.438	K(1)GLPLGDK(1)ELPK	0.47741	2	1	5.91035e-05	79.492	K(1)GLPLGDK(1)ELPK	0.75512	3	1	9.45467e-06
A0A0H2VIV7	92	K	Uncharacterized protein	SE_1733	81.625	K(1)GLPLGDK(1)ELPK	0.47741	2	1	5.31619e-08	91.961	K(1)GLPLGDK(1)ELPK	0.75512	3	1	9.67473e-09	110.08	GLPLGDK(1)ELPK	-0.66604	2	1	7.61917e-13
A0A0H2VIW2	90	K	Signal peptidase I	SE_2397	46.069	LIGKPGDSVEYK(1)K	-0.50363	3	0.999644	0.00491476	71.513	LIGKPGDSVEYK(1)K	-0.12653	3	0.999997	2.83724e-06	55.724	LIGKPGDSVEYK(1)K	-0.59834	3	0.999971	0.000392669
A0A0H2VIW4	49	K	Uncharacterized protein	SE_2300	103.01	AGNTTFLCGVK(1)DDR	-1.0186	2	1	2.23618e-13							51.03	AGNTTFLCGVK(1)DDR	-0.98106	2	1	0.00169746
A0A0H2VIW5	17	K	Uncharacterized protein	SE_1279	62.464	EKLPDK(1)R	1.7475	3	0.999979	0.00165527	72.789	EKLPDK(1)R	0.091492	3	0.999995	0.000680216
A0A0H2VIW5	41	K	Uncharacterized protein	SE_1279	99.5	LAEIYDGDIK(1)K	1.9744	2	1	4.31478e-11	128.85	LAEIYDGDIK(1)K	1.6708	2	1	1.62542e-20	100.04	LAEIYDGDIK(1)K	1.9781	2	1	2.02603e-09
A0A0H2VIW5	134	K	Uncharacterized protein	SE_1279	69.721	K(1)TPGVEEIR	0.80595	2	1	9.06886e-05	106.4	K(1)TPGVEEIR	1.0749	2	1	7.72614e-09	80.758	K(1)TPGVEEIR	0.89409	2	1	5.85933e-05
A0A0H2VIW5	160	K	Uncharacterized protein	SE_1279	41.117	TIYEISK(1)R	-0.40829	2	1	0.00866248	66.27	TIYEISK(1)R	0.31545	2	1	0.000510201	76.1	TIYEISK(1)R	-0.25207	2	1	0.000247893
A0A0H2VIX7	44	K	Iron-sulfur cofactor synthesis protein-like protein	SE_1305	90.709	K(1)YLDQSR	-1.9529	2	1	2.00178e-05	114.5	K(1)YLDQSR	-1.0187	2	1	1.18324e-09	99.136	K(1)YLDQSR	-1.6479	2	1	8.26559e-08
A0A0H2VIY3	613	K	Uncharacterized protein	SE_1772	74.184	QHLNNIK(1)R	0.37688	3	1	0.000221029	51.346	QHLNNIK(1)R	0.29101	3	1	0.00226379	83.206	QHLNNIK(1)R	-0.45913	3	1	5.69681e-05
A0A0H2VIY4	139	K	DNA-directed DNA polymerase	SE_p301	55.806	TIK(1)PDVDVR	0.70601	2	1	0.000971625	54.784	TIK(1)PDVDVR	0.6645	2	1	0.000726676	52.391	TIK(1)PDVDVR	0.66608	2	1	0.00148005
A0A0H2VIY4	906	K	DNA-directed DNA polymerase	SE_p301	52.071	AYDSKEDLEK(1)R	0.35359	3	0.999903	0.000377235							42.797	AYDSK(0.002)EDLEK(0.998)R	1.6194	3	0.997869	0.00510659
A0A0H2VIZ4	674	K	Acriflavin resistance protein	SE_1834	71.176	HIETFK(1)QPGEWK	-0.04958	3	1	4.67363e-06	54.343	HIETFK(1)QPGEWK	-1.7295	3	1	0.00106977
A0A0H2VIZ4	706	K	Acriflavin resistance protein	SE_1834	76.358	GPNTSAMK(1)DTVNRVEK	-0.29718	3	1	5.72105e-06	89.624	GPNTSAMK(1)DTVNR	0.40882	2	1	7.79287e-10
A0A0H2VIZ7	47	K	Uncharacterized protein	SE_2360	88.338	EK(1)DIFSSNK	-0.057838	2	1	2.96811e-06	98.156	EK(1)DIFSSNK	-0.21698	2	1	9.11367e-08	67.385	EK(1)DIFSSNK	-0.087544	2	1	0.000164783
A0A0H2VIZ7	54	K	Uncharacterized protein	SE_2360	48.091	DIFSSNK(1)K	0.58385	2	1	0.00428292							47.603	DIFSSNK(1)K	0.72431	2	1	0.000788764
A0A0H2VIZ7	122	K	Uncharacterized protein	SE_2360	58.981	NDLHFK(1)K	0.36595	3	1	0.00252793	77.732	NDLHFK(1)K	1.3311	3	1	0.000620332	69.825	NDLHFK(1)K	0.1988	3	1	0.000388797
A0A0H2VIZ7	135	K	Uncharacterized protein	SE_2360	80.905	NNHIPEEYK(1)DPTDR	-0.71248	3	1	3.10093e-08	125.73	NNHIPEEYK(1)DPTDR	-0.38627	3	1	2.17098e-23	55.98	NNHIPEEYK(1)DPTDR	-1.3703	3	1	0.000150426
A0A0H2VJ02	21	K	Uncharacterized protein	SE_1310	65.252	MK(1)HQFSR	-0.64178	3	1	0.00124266	49.442	MK(1)HQFSR	0.059985	3	1	0.00456395	58.782	MK(1)HQFSR	-0.89828	3	1	0.000510199
A0A0H2VJ04	13	K	Single-stranded DNA-binding protein	SE_2371	74.173	LTK(1)DPEYR	-0.16012	2	1	0.000295668	83.998	LTK(1)DPEYR	-0.2644	2	1	0.000119956	85.676	LTK(1)DPEYR	-1.2051	3	1	6.44066e-05
A0A0H2VJ10	61	K	SarR protein	SE_1868	102.5	EIATCSEFK(1)PYYLTK	-1.3117	3	1	3.75429e-13	194.58	EIATCSEFK(1)PYYLTK	-0.52435	2	1	4.13509e-68	168.41	EIATCSEFK(1)PYYLTK	0.19885	3	1	1.26474e-55
A0A0H2VJ10	73	K	SarR protein	SE_1868	104.05	LK(1)DLNLLSK	-2.3793	2	1	2.87629e-09	95.642	LK(1)DLNLLSK	-0.55802	2	1	5.7352e-07	115.29	LK(1)DLNLLSK	-1.6234	2	1	3.10164e-11
A0A0H2VJ15	228	K	D-octopine dehydrogenase	SE_1874	110.38	EGITK(1)HTVR	0.31281	3	1	2.65204e-12	101.97	EGITK(1)HTVR	0.46166	3	1	1.37635e-08	92.538	EGITK(1)HTVR	-0.77555	3	1	7.47163e-06
A0A0H2VJ18	51	K	Monooxygenase	SE_1880	54.539	K(1)LGHHDLAK	-0.41376	4	1	0.000686076
A0A0H2VJ19	404	K	Lysine-specific permease	SE_1356	67.214	AFDK(1)QNYDK	1.3567	2	1	0.000151595
A0A0H2VJ27	64	K	Citrate synthase	SE_1371	120.92	LPNENELSELK(1)EK	2.0972	2	1	1.74704e-24	153.23	LPNENELSELK(1)EK	3.3296	2	1	7.98738e-33	171.08	LPNENELSELK(1)EK	3.0285	2	1	5.75136e-48
A0A0H2VJ27	117	K	Citrate synthase	SE_1371	207.13	TSVSYVAHFDPEAENESDENK(1)YDR	0.46196	4	1	3.3838e-114	194.97	TSVSYVAHFDPEAENESDENK(1)YDR	0.46987	4	1	1.69933e-90	210.14	TSVSYVAHFDPEAENESDENK(1)YDR	-2.28	3	1	1.16617e-118
A0A0H2VJ27	252	K	Citrate synthase	SE_1371	60.899	DK(1)IMGFGHR	1.404	3	1	0.000418082							43.651	DK(1)IMGFGHR	0.55266	3	1	0.00264945
A0A0H2VJ27	262	K	Citrate synthase	SE_1371	71.379	VYK(1)DGDPR	-0.86607	2	1	0.000423973	69.812	VYK(1)DGDPR	0.23132	2	1	0.000440734	89.355	VYK(1)DGDPR	0.058875	2	1	3.95132e-05
A0A0H2VJ27	357	K	Citrate synthase	SE_1371	102.52	AK(1)YIGEQNRK	-0.47151	3	1	6.70277e-09	105.98	AK(1)YIGEQNRK	0.06947	2	1	1.09084e-08	99.283	AK(1)YIGEQNR	-0.79931	2	1	2.93256e-07
A0A0H2VJ27	365	K	Citrate synthase	SE_1371	82.417	K(1)YVPIEERP	0.76182	2	1	1.46007e-05	94.363	K(1)YVPIEERP	1.3	2	1	3.19023e-05	99.283	K(1)YVPIEERP	0.98053	2	1	3.36392e-06
A0A0H2VJ31	14	K	Uncharacterized protein	SE_1381	150.69	HILLGVDTQIK(1)NEK	0.0037521	4	1	4.35449e-45	150.14	HILLGVDTQIK(1)NEK	-0.46801	3	1	6.2638e-38	159.5	HILLGVDTQIK(1)NEK	-0.045608	4	1	4.32182e-41
A0A0H2VJ31	20	K	Uncharacterized protein	SE_1381	63.419	ALK(1)EVSR	0.042433	2	1	0.00214225							45.081	ALK(1)EVSR	0.49229	2	1	0.0178593
A0A0H2VJ31	55	K	Uncharacterized protein	SE_1381	128.85	AGVHLDK(1)LTEK	1.3458	3	1	6.14309e-21	117.79	AGVHLDK(1)LTEK	-0.95832	3	1	1.49411e-15	148.28	AGVHLDK(1)LTEK	1.4368	2	1	1.48791e-26
A0A0H2VJ31	59	K	Uncharacterized protein	SE_1381	113.99	AGVHLDKLTEK(1)R	0.27386	4	0.999978	2.42881e-18	83.204	AGVHLDKLTEK(1)R	0.50385	4	0.999905	1.64326e-07	131.06	AGVHLDKLTEK(1)R	1.1725	4	0.999999	2.67888e-21
A0A0H2VJ31	62	K	Uncharacterized protein	SE_1381	56.043	SK(1)GLESTLK	1.8915	3	1	0.000724538							57.164	SK(1)GLESTLK	0.45392	2	1	0.000682573
A0A0H2VJ31	88	K	Uncharacterized protein	SE_1381	99.815	GNAK(1)DELLK	-0.032951	2	1	9.05551e-09	97.734	GNAK(1)DELLK	-3.554	2	1	1.99338e-07	97.734	GNAK(1)DELLK	-2.2154	2	1	3.42312e-07
A0A0H2VJ33	117	K	PTS system arbutin-like IIBC component	SE_1897	116.24	K(1)GVENTTGLK	1.4515	2	1	6.87303e-14	95.417	K(1)GVENTTGLK	0.92495	2	1	1.39132e-07	56.205	K(1)GVENTTGLK	2.2157	2	1	0.00064353
A0A0H2VJ33	464	K	PTS system arbutin-like IIBC component	SE_1897	175.01	ENIK(1)DVTNCTTR	0.88122	3	1	1.91241e-61	134.06	ENIK(1)DVTNCTTR	-0.42772	2	1	3.76903e-25	136.83	ENIK(1)DVTNCTTR	-1.1343	2	1	1.31368e-27
A0A0H2VJ42	328	K	Serine proteinase Do	SE_1405	85.676	ELHTHK(1)DK	-2.1688	3	1	4.24627e-05	62.546	ELHTHK(1)DK	-1.4765	4	1	0.00104142
A0A0H2VJ42	345	K	Serine proteinase Do	SE_1405	69.92	K(1)GDIITGIDGK	2.1607	2	1	3.92903e-06	80.69	K(1)GDIITGIDGK	0.34483	3	1	1.37334e-06	85.45	K(1)GDIITGIDGK	0.025462	3	1	2.64239e-07
A0A0H2VJ42	358	K	Serine proteinase Do	SE_1405	77.062	QIK(1)DDTDLR	-1.0463	2	1	3.25827e-05	47.844	QIK(1)DDTDLR	-0.94777	2	1	0.00258134	112.83	QIK(1)DDTDLR	-0.86069	2	1	4.24258e-11
A0A0H2VJ45	37	K	Phenylalanyl-tRNA synthetase (Beta subunit)	SE_1415	114.28	HGVVEIK(1)K	2.0597	2	1	5.21673e-11	85.212	HGVVEIK(1)K	-1.4809	3	1	6.09092e-05	95.909	HGVVEIK(1)K	1.2309	3	1	3.94064e-07
A0A0H2VJ45	103	K	Phenylalanyl-tRNA synthetase (Beta subunit)	SE_1415	66.299	EK(1)HPNADK	0.50365	3	1	0.000500293	71.614	EK(1)HPNADK	0.19166	3	1	0.000295767	64.711	EK(1)HPNADK	0.52224	3	1	0.000577738
A0A0H2VJ52	21	K	Uncharacterized protein	SE_p304	64.04	NK(0.005)EDYVK(0.995)DTEQIR	-1.2846	3	0.995247	0.000144553	91.812	NKEDYVK(1)DTEQIR	-0.44716	3	0.999981	3.56999e-10	76.759	NK(0.001)EDYVK(0.999)DTEQIR	-1.7646	3	0.999499	5.30574e-06
A0A0H2VJ52	50	K	Uncharacterized protein	SE_p304	91.658	LANHQHK(1)FDK	-0.25289	3	1	4.11344e-08	94.309	LANHQHK(1)FDK	0.79675	4	1	2.83005e-07	77.662	LANHQHK(1)FDK	-0.33944	4	1	2.65222e-05
A0A0H2VJ54	117	K	Uncharacterized protein	SE_1928	70.028	GK(1)YDITSK	1.1093	2	1	0.000486041	67.334	GK(1)YDITSK	0.21096	2	1	0.000603379	72.434	GK(1)YDITSK	1.1778	2	1	0.000403957
A0A0H2VJ58	68	K	Uncharacterized protein	SE_1933	46.88	QGDK(0.005)LDK(0.995)GDK	1.485	3	0.99524	0.00263512
A0A0H2VJ66	27	K	Uncharacterized protein	SE_1950	49.595	ELTK(1)DDLPEGDVLIK	-1.9976	3	1	0.00267934	86.539	ELTK(1)DDLPEGDVLIK	-1.672	3	1	3.04917e-10	105.14	ELTK(1)DDLPEGDVLIK	-2.0277	3	1	3.03215e-15
A0A0H2VJ66	210	K	Uncharacterized protein	SE_1950	55.261	LPEDNSK(1)PLEK	-0.34	2	1	0.000419607							64.121	LPEDNSK(1)PLEK	-0.15248	2	1	0.000489682
A0A0H2VJ66	214	K	Uncharacterized protein	SE_1950	50.275	LPEDNSKPLEK(1)R	0.74051	3	0.999527	0.00163819	72.29	LPEDNSKPLEK(1)R	0.59217	3	0.99995	1.83565e-06	81.92	LPEDNSKPLEK(1)R	1.5894	3	0.999996	9.86763e-08
A0A0H2VJ66	292	K	Uncharacterized protein	SE_1950	116.24	DLK(1)PQQLHDIK	0.23668	3	1	1.11888e-15	145	DLK(1)PQQLHDIK	-0.30992	3	1	4.25653e-27	120.87	DLK(1)PQQLHDIK	0.27501	3	1	4.67563e-14
A0A0H2VJ81	109	K	Uncharacterized protein	SE_1965	104.22	AK(1)HSDFDQK	-0.16777	3	1	2.62256e-09	96.342	AK(1)HSDFDQK	-1.0567	3	1	4.3371e-07	104.22	AK(1)HSDFDQK	-0.19307	3	1	9.21054e-08
A0A0H2VJ83	70	K	Nitrate reductase beta chain narH	SE_1974	84.244	GGWVLNK(1)K	0.45821	3	1	3.47169e-05	57.281	GGWVLNK(1)K	-0.0652	2	1	0.000957385	89.55	GGWVLNK(1)K	0.38254	3	1	3.37693e-05
A0A0H2VJ83	230	K	Nitrate reductase beta chain narH	SE_1974	94.692	YCMTGCPYK(1)K	-0.25948	2	1	4.0973e-15							112.13	YCMTGCPYK(1)K	-1.2209	2	1	3.84918e-12
A0A0H2VJ83	290	K	Nitrate reductase beta chain narH	SE_1974	144.72	DEK(1)DLYEK	0.80613	2	1	7.98017e-38	125.73	DEK(1)DLYEK	0.34861	2	1	2.80984e-24	118.72	DEK(1)DLYEK	0.4618	2	1	4.23393e-21
A0A0H2VJ98	165	K	FmhA protein	SE_1989	84.507	DK(1)SEDQLLK	-0.86373	2	1	5.68254e-06	108.7	DK(1)SEDQLLK	-0.052179	2	1	6.33138e-09	70.685	DK(1)SEDQLLK	0.30012	2	1	0.000177149
A0A0H2VJ98	263	K	FmhA protein	SE_1989	125.82	HQNLNQQLK(1)DVEK	-1.2993	3	1	7.93676e-25	158.01	HQNLNQQLK(1)DVEK	-0.89792	3	1	3.49214e-40	141.13	HQNLNQQLK(1)DVEK	-0.89586	3	1	5.4406e-29
A0A0H2VJ98	281	K	FmhA protein	SE_1989	75.213	TK(1)HTQVK	-0.49473	3	1	0.000440018
A0A0H2VJ98	286	K	FmhA protein	SE_1989	73.386	HTQVK(1)QQFDSNAR	0.89899	3	1	9.30446e-06	94.09	HTQVK(1)QQFDSNAR	0.45603	3	1	2.99391e-10
A0A0H2VJ98	382	K	FmhA protein	SE_1989	88.495	FK(1)EGFNAK	-0.05786	2	1	2.28008e-05	80.231	FK(1)EGFNAK	0.96358	2	1	0.000198749	99.815	FK(1)EGFNAK	0.76304	3	1	3.07879e-07
A0A0H2VJ98	408	K	FmhA protein	SE_1989	54.066	VK(1)QELESR	-0.42042	2	1	0.00222943							42.338	VK(1)QELESR	-0.73046	2	1	0.0100282
A0A0H2VJA5	12	K	Uncharacterized protein	SE_2000	153.81	DSYK(1)YDDQYQNHR	-0.71349	3	1	6.00659e-41	169.98	DSYK(1)YDDQYQNHR	0.61018	3	1	4.5676e-50	143.31	DSYK(1)YDDQYQNHR	0.41713	3	1	1.25729e-29
A0A0H2VJA7	145	K	Mobilization protein	SE_p605	59.709	AQGLSVPEK(1)DTAR	0.78414	2	1	0.000769871							47.774	AQGLSVPEK(1)DTAR	-0.75731	3	1	0.00243648
A0A0H2VJB0	524	K	Uncharacterized protein	SE_2005	75.109	K(1)HFPDVR	-0.11683	3	1	0.00044092	71.501	K(1)HFPDVR	-0.37051	3	1	0.000689463	71.501	K(1)HFPDVR	0.83506	3	1	0.000337274
A0A0H2VJC8	112	K	Uncharacterized protein	SE_1535	104.88	EAAAGLPEDVK(1)EYFTAR	-0.71478	2	1	4.02025e-14
A0A0H2VJD8	75	K	Uncharacterized protein	SE_1547	97.068	K(1)HQNFIK	0.93894	3	1	7.6233e-07	94.006	K(1)HQNFIK	1.0548	3	1	7.84492e-05	83.614	K(1)HQNFIK	0.09851	3	1	2.02357e-05
A0A0H2VJD8	81	K	Uncharacterized protein	SE_1547	90.986	HQNFIK(1)K	-2.4541	3	1	1.71137e-05	77.923	KHQNFIK(1)K	-0.053551	4	1	0.000137164	83.377	HQNFIK(1)K	-1.0635	3	1	2.06512e-05
A0A0H2VJE0	211	K	Gluconate permease	SE_2044	40.239	MVPTAYK(1)R	-2.0524	2	1	0.013434	43.218	MVPTAYK(1)R	-0.45765	2	1	0.012079	54.712	MVPTAYK(1)R	-0.96077	2	1	0.00280009
A0A0H2VJF6	45	K	Uncharacterized protein	SE_2059	90.005	QDK(1)YEEYTVR	0.18655	2	1	1.57326e-07	104.24	QDK(1)YEEYTVR	-1.8422	2	1	1.4319e-10	94.122	QDK(1)YEEYTVR	-1.3039	2	1	3.28248e-07
A0A0H2VJG0	360	K	Nicotinate phosphoribosyltransferase	SE_1597	46.426	VTTPGK(1)K	1.3067	2	1	0.00932383
A0A0H2VJG4	257	K	Aldehyde dehydrogenase	SE_1603	68.224	VK(1)NDLIK	-0.15776	2	1	0.00129539	60.019	VK(1)NDLIK	-0.91139	2	1	0.00307616	72.23	VK(1)NDLIK	0.79833	2	1	0.000448356
A0A0H2VJH4	78	K	Uncharacterized protein	SE_1619	97.071	GFVVNK(1)K	-0.75049	2	1	7.6074e-07	100.07	GFVVNK(1)K	-0.74864	2	1	3.92439e-06	86.866	GFVVNK(1)K	-0.78565	2	1	1.83122e-05
A0A0H2VJJ0	285	K	Putative L-serine dehydratase	SE_2080	181.4	ETGLGGLAGTPTGEEIK(1)R	0.75985	2	1	8.36244e-77	203.56	ETGLGGLAGTPTGEEIK(1)R	1.1685	3	1	1.4498e-95	151.95	ETGLGGLAGTPTGEEIK(1)R	0.41257	3	1	1.77131e-50
A0A0H2VJJ0	287	K	Putative L-serine dehydratase	SE_2080	123.95	K(1)IFGEADNMVK	-0.15265	2	1	9.92322e-21	105.65	K(1)IFGEADNMVK	-0.22994	2	1	7.04285e-12	142.97	K(1)IFGEADNMVK	-1.4842	3	1	1.51557e-25
A0A0H2VJJ5	25	K	Ribokinase	rbsK	50.305	RFPK(1)PGETLHINQAQK	0.80826	4	1	0.00157772
A0A0H2VJJ5	78	K	Ribokinase	rbsK	91.076	VGKDGNANFILEDFK(1)K	-0.36056	4	1	1.30478e-09	117.2	VGKDGNANFILEDFK(1)K	0.10897	4	1	6.2214e-20	96.707	DGNANFILEDFK(1)K	-0.67195	3	1	1.92242e-12
A0A0H2VJJ5	290	K	Ribokinase	rbsK	100.09	K(1)GAQASIPTR	-0.78401	2	1	6.99766e-10	75.115	K(1)GAQASIPTR	-0.78571	2	1	1.49785e-05	79.659	K(1)GAQASIPTR	-0.23831	2	1	9.99958e-06
A0A0H2VJJ8	137	K	Uncharacterized protein	SE_1667	43.808	LDTK(1)IEDK	0.97866	4	1	0.0103071							50.703	LDTK(1)IEDK	1.5847	4	1	0.0064489
A0A0H2VJK1	8	K	Sorbitol dehydrogenase-like protein	SE_2098	147.56	AYEYLK(1)PGHAQLTDK	1.2852	3	1	5.11865e-46	136.57	AYEYLK(1)PGHAQLTDK	0.76152	3	1	8.32202e-31	130.29	AYEYLK(1)PGHAQLTDK	0.52104	3	1	5.03007e-28
A0A0H2VJK1	19	K	Sorbitol dehydrogenase-like protein	SE_2098	107.82	EK(1)PTITSSTDAIIR	-2.7357	3	1	3.66416e-19	99.055	EK(1)PTITSSTDAIIR	-3.3309	3	1	7.79043e-16	119.65	EK(1)PTITSSTDAIIR	-2.0749	3	1	2.72777e-19
A0A0H2VJK1	46	K	Sorbitol dehydrogenase-like protein	SE_2098	144.17	TTICGTDLHIIK(1)GDTPEVK	-0.29956	3	1	2.98564e-38	121.44	TTICGTDLHIIK(1)GDTPEVK	0.79437	3	1	5.40104e-25	110.6	TTICGTDLHIIK(1)GDTPEVK	-0.022283	3	1	1.31585e-24
A0A0H2VJK1	227	K	Sorbitol dehydrogenase-like protein	SE_2098	93.649	ETETAIK(1)K	-0.78891	2	1	4.60007e-07	85.212	ETETAIK(1)K	-1.6446	2	1	6.09092e-05	101.28	ETETAIK(1)K	-1.2968	3	1	1.79818e-07
A0A0H2VJK1	230	K	Sorbitol dehydrogenase-like protein	SE_2098	89.55	VK(1)SLNPR	0.29634	3	1	3.28822e-05	102.71	VK(1)SLNPR	0.26088	3	1	3.17783e-06	51.059	VK(1)SLNPR	1.154	2	1	0.00963981
A0A0H2VJK1	338	K	Sorbitol dehydrogenase-like protein	SE_2098	87.149	NATDHK(1)AIK	0.10244	3	1	2.90009e-06	76.943	NATDHK(1)AIK	-0.60821	3	1	3.56244e-05	57.785	NATDHK(1)AIK	0.97967	3	1	0.00044149
A0A0H2VJL3	11	K	Dehydrogenase	SE_2117	47.706	IK(1)GYTQNR	0.43813	2	1	0.0060525
A0A0H2VJL3	104	K	Dehydrogenase	SE_2117	107.95	AYAHDLK(1)DEK	2.2765	2	1	2.45466e-13	113.69	AYAHDLK(1)DEK	0.14642	3	1	1.74618e-12	89.171	AYAHDLK(1)DEK	1.2632	3	1	1.19912e-06
A0A0H2VJL5	88	K	Transcription termination factor Rho	rho	133.48	GEK(1)DIYISASQIR	0.5908	2	1	7.0466e-32	94.487	GEK(1)DIYISASQIR	0.088358	2	1	3.48444e-10	110.97	GEK(1)DIYISASQIR	0.14381	2	1	1.2726e-16
A0A0H2VJL5	414	K	Transcription termination factor Rho	rho	103.91	SK(1)NNEEFFK	-0.23105	2	1	4.04454e-09	54.198	SK(1)NNEEFFK	0.31596	2	1	0.000883357	88.596	SK(1)NNEEFFK	0.25227	2	1	2.73742e-05
A0A0H2VJL7	594	K	Acyltransferase	SE_2125	66.056	ALSNEIIK(1)K	-0.067151	3	1	0.000123799							48.998	ALSNEIIK(1)K	-0.34974	2	1	0.00215149
A0A0H2VJM6	93	K	Uncharacterized protein	SE_1739	55.604	LIPK(1)PLR	0.10041	2	1	0.00431414	50.025	LIPK(1)PLR	0.79907	2	1	0.010667
A0A0H2VJN5	290	K	Lytic regulatory protein	SE_1749	90.759	MK(1)DQQTHIQQDK	-2.0197	3	1	5.85015e-10							103.76	MK(1)DQQTHIQQDK	-1.5959	3	1	2.11616e-12
A0A0H2VJP0	354	K	Iron-sulfur cluster carrier protein	SE_1756	87.806	KVIASTQK(1)Q	-1.0318	2	1	6.8162e-06	77.662	KVIASTQK(1)Q	-0.39717	2	1	0.0012486	80.688	KVIASTQK(1)Q	-0.50533	2	1	0.000769
A0A0H2VJP3	67	K	Aminoacylase	SE_2164	56.043	VTIAGK(1)HPGK	1.8916	3	1	0.000376463
A0A0H2VJQ4	177	K	Uncharacterized protein	SE_1776	71.692	K(1)LEVNVR	-1.1523	2	1	0.000702333	102.51	K(1)LEVNVR	-1.1987	2	1	3.14941e-06	65.246	K(1)LEVNVR	-1.2335	2	1	0.00130552
A0A0H2VJQ8	218	K	Dihydrolipoamide dehydrogenase	SE_2184	68.016	LK(1)DEGVK	0.017328	2	1	0.00131668	56.258	LK(1)DEGVK	0.72726	2	1	0.0037887	51.949	LK(1)DEGVK	0.43518	2	1	0.00841638
A0A0H2VJQ8	234	K	Dihydrolipoamide dehydrogenase	SE_2184	62.969	SVK(1)PNAQR	0.74678	2	1	0.00102959	60.892	SVK(1)PNAQR	0.44666	2	1	0.00102623	55.235	SVK(1)PNAQR	-1.1372	2	1	0.00169076
A0A0H2VJQ8	359	K	Dihydrolipoamide dehydrogenase	SE_2184	64.82	K(1)DDTYMIK	-0.94133	2	1	0.000321315
A0A0H2VJR5	23	K	Uncharacterized protein	SE_1832	70.056	LQNDLEK(1)R	-0.32511	2	1	0.000362395	57.55	LQNDLEK(1)R	0.98148	2	1	0.000944019	61.56	LQNDLEK(1)R	0.40871	2	1	0.00100364
A0A0H2VJS2	134	K	Teichoic acid biosynthesis protein F	SE_2199	67.334	IK(1)NEFIAK	2.6456	2	1	0.000609807
A0A0H2VJS8	518	K	Uncharacterized protein	SE_2204	48.794	NITDNHNK(1)K	1.3229	3	1	0.0024626
A0A0H2VJS9	471	K	Putative indole-3-pyruvate decarboxylase	SE_2210	62.162	MIHGMK(1)EPYNDIR	-1.8248	3	1	0.000323382
A0A0H2VJT4	21	K	Arginine repressor	argR	62.717	QNHIYK(1)K	0.31218	3	1	0.00175029
A0A0H2VJU6	209	K	Lyt divergon expression attenuator LytR	SE_1883	47.774	SRK(1)EDGAGGDFGR	0.86032	3	1	0.00383737							60.178	SRK(1)EDGAGGDFGR	0.17719	3	1	0.000258606
A0A0H2VJU6	269	K	Lyt divergon expression attenuator LytR	SE_1883	76.728	TK(0.81)YK(0.19)DANDQVNR	-0.54865	3	0.809754	1.21466e-06	121.24	TK(0.989)YK(0.011)DANDQVNR	-0.16626	3	0.989414	1.05372e-19	132.31	TK(1)YKDANDQVNR	2.2385	3	0.9996	2.37318e-21
A0A0H2VJU6	271	K	Lyt divergon expression attenuator LytR	SE_1883	117.21	YK(1)DANDQVNR	-0.032242	2	1	6.49378e-14	113.61	YK(1)DANDQVNR	0.66207	2	1	2.25111e-12	105.36	YK(1)DANDQVNR	-0.48834	2	1	8.06443e-09
A0A0H2VJV1	160	K	Uncharacterized protein	SE_1888	62.969	K(1)YDAHAK	1.0655	3	1	0.00169792	58.716	K(1)YDAHAK	-1.1471	3	1	0.00191025	51.346	K(1)YDAHAK	0.34579	3	1	0.00649327
A0A0H2VJV8	132	K	Uncharacterized protein	SE_2246	71.141	VK(1)PIHCR	0.68858	3	1	0.000758016
A0A0H2VJX0	11	K	Dehydrogenase	SE_1905	103.66	FK(1)TDNYEK	0.44049	2	1	9.73849e-15	100.97	FK(1)TDNYEK	0.72672	2	1	1.2311e-17	93.096	FK(1)TDNYEK	-1.2143	2	1	1.41998e-05
A0A0H2VJX0	17	K	Dehydrogenase	SE_1905	49.537	TDNYEK(1)QEQEVPGIQAK	-0.05831	3	1	0.00176095
A0A0H2VJX8	42	K	Uncharacterized protein	SE_2277	122.96	AGTDIK(1)ENDELIIR	-0.3507	2	1	2.82916e-27	94.994	AGTDIK(1)ENDELIIR	-2.05	2	1	1.61045e-10
A0A0H2VJX8	54	K	Uncharacterized protein	SE_2277	52.167	FGQK(1)LVTVK	1.1203	2	1	0.00127336	76.228	FGQK(1)LVTVK	0.31512	2	1	4.96887e-05	73.499	FGQK(1)LVTVK	-0.0094404	2	1	0.000146166
A0A0H2VK03	83	K	Uncharacterized protein	SE_2317	55.531	LFTSFK(1)K	-1.874	2	1	0.00324041	52.937	LFTSFK(1)K	-0.99968	2	1	0.00564894	72.789	LFTSFK(1)K	-0.59823	2	1	0.000374789
A0A0H2VK03	84	K	Uncharacterized protein	SE_2317	47.187	K(1)VRDEYDYH	-0.71023	3	1	0.00296771
A0A0H2VK04	433	K	Teichoic acid biosynthesis protein F	SE_1948	60.436	TPLYLNK(1)K	-0.79431	2	1	0.00102488	57.59	TPLYLNK(1)K	-0.48493	2	1	0.000942031	53.968	TPLYLNK(1)K	0.14121	2	1	0.00205594
A0A0H2VK04	538	K	Teichoic acid biosynthesis protein F	SE_1948	72.2	THLNLPSDK(1)K	-0.77713	3	1	1.17994e-05	65.056	THLNLPSDK(1)K	-0.36828	3	1	0.00014998	63.694	THLNLPSDK(1)K	-0.76564	3	1	0.000217104
A0A0H2VK22	72	K	Uncharacterized protein	SE_1963	108.7	K(1)EDFVMLFK	-0.37051	2	1	3.08422e-12	97.734	K(1)EDFVMLFK	-0.51372	2	1	1.51074e-07
A0A0H2VK22	80	K	Uncharacterized protein	SE_1963	113.24	EDFVMLFK(1)DEK	1.8342	2	1	2.80438e-15	90.707	EDFVMLFK(1)DEK	-0.15669	3	1	7.22978e-10	83.692	KEDFVMLFK(1)DEK	-2.2044	3	0.999999	8.54355e-08
A0A0H2VK22	92	K	Uncharacterized protein	SE_1963	109.07	K(1)VDHDDVPHGLMSK	-0.42943	3	1	2.45132e-19	123.02	K(1)VDHDDVPHGLMSK	1.4958	4	1	5.69833e-23	128.06	K(1)VDHDDVPHGLMSK	-0.071047	3	1	1.42125e-25
A0A0H2VK49	62	K	Ribosome-binding ATPase YchF	ychF	81.157	K(1)TIPTTFEFTDIAGIVK	1.8424	3	1	1.06086e-08	85.362	K(1)TIPTTFEFTDIAGIVK	2.1783	3	1	7.46638e-11
A0A0H2VK71	171	K	Uncharacterized protein	SE_2398	47.603	QQMK(1)PHEK	-0.096678	3	1	0.00467224	63.816	QQMK(1)PHEK	1.0724	3	1	0.000651071	56.258	QQMK(1)PHEK	-0.19562	3	1	0.00107764
A0A0H2VK93	215	K	Replication initiator protein	SE_p203	46.016	VEIELK(1)R	-1.0562	2	1	0.00972242	66.073	VEIELK(1)R	-2.6954	2	1	0.00152564	93.374	VEIELK(1)R	-1.1177	2	1	3.97438e-06
A0A0H2VK94	52	K	Mutator protein mutT	SE_2040	86.498	IENGETEK(1)DALIR	-0.022556	2	1	7.38707e-09	83.869	IENGETEK(1)DALIR	0.60197	3	1	1.87704e-07	67.234	IENGETEK(1)DALIR	0.31622	3	1	3.76004e-05
A0A0H2VK98	55	K	Uncharacterized protein	SE_p302	89.231	K(1)LENLLTHDER	0.61323	3	1	1.19833e-08	119.25	K(1)LENLLTHDER	-0.46389	2	1	9.4216e-16	58.04	K(1)LENLLTHDER	0.87167	3	1	0.00076727
A0A0H2VKA1	24	K	Glycerol-3-phosphate transporter	SE_2047	61.962	VDDTYK(1)R	1.5304	2	1	0.00190415							60.436	VDDTYK(1)R	2.8159	2	1	0.00249998
A0A0H2VKA5	60	K	Uncharacterized protein	SE_p307	111.63	THK(1)DINTLAQK	-0.90275	3	1	2.67954e-15	103.91	THK(1)DINTLAQK	-1.4034	3	1	9.10523e-12
A0A0H2VKA5	104	K	Uncharacterized protein	SE_p307	73.233	GLTDNLK(1)K	-0.28688	2	1	0.000253302	56.013	GLTDNLK(1)K	0.23527	2	1	0.00112433	66.692	GLTDNLK(1)K	0.045519	2	1	0.000605016
A0A0H2VKA6	80	K	GTP-pyrophosphokinase	SE_2052	85.355	VK(1)EMHSLVK	-0.11784	3	1	3.86789e-06
A0A0H2VKA6	195	K	GTP-pyrophosphokinase	SE_2052	86.898	YK(1)NDTDTEK	2.1425	3	1	3.0354e-06	99.752	YK(1)NDTDTEK	1.6945	2	1	2.13732e-08	61.344	YK(1)NDTDTEK	1.5006	2	1	0.000502647
A0A0H2VKB2	154	K	Thiamine phosphate synthase	SE_2057	50.127	K(1)EWSTHA	2.1108	2	1	0.00572698
A0A0H2VKD4	11	K	Uncharacterized protein	SE_2069	113.11	QGDHK(1)FYVGDDENNPK	0.48426	3	1	2.20286e-19	151.44	QGDHK(1)FYVGDDENNPK	0.62728	3	1	9.95223e-43	128.99	QGDHK(1)FYVGDDENNPK	-0.20519	3	1	3.18724e-28
A0A0H2VKD4	83	K	Uncharacterized protein	SE_2069	110.97	NVLEK(1)DDHAQDVYLG	1.1712	2	1	5.36446e-19	113.01	NVLEK(1)DDHAQDVYLG	-0.078804	2	1	2.00626e-22	111.64	NVLEK(1)DDHAQDVYLG	1.1295	2	1	3.23717e-20
A0A0H2VKG8	188	K	Uncharacterized protein	SE_2135	66.692	YLPSDFK(1)K	-2.116	2	1	0.000477934							66.27	YLPSDFK(1)K	-1.3143	2	1	0.000637772
A0A0H2VKH0	80	K	Alpha-acetolactate decarboxylase	SE_2143	107.69	FK(1)ADSSFK	0.46217	2	1	1.19619e-10	83.948	FK(1)ADSSFK	0.21857	3	1	9.44394e-05	84.615	FK(1)ADSSFK	-0.47767	2	1	4.81895e-05
A0A0H2VKH0	90	K	Alpha-acetolactate decarboxylase	SE_2143	116.78	TSNK(1)NQEEVFDEVKK	1.655	4	1	1.08381e-19	95.662	TSNK(1)NQEEVFDEVKK	0.67847	3	1	5.53164e-11
A0A0H2VKH0	100	K	Alpha-acetolactate decarboxylase	SE_2143	145.6	TSNKNQEEVFDEVK(1)K	0.37311	3	1	2.14832e-28	133.15	TSNKNQEEVFDEVK(1)K	-1.8626	4	1	5.8229e-23	129.54	TSNKNQEEVFDEVK(1)K	0.12535	3	1	1.2081e-27
A0A0H2VKH0	119	K	Alpha-acetolactate decarboxylase	SE_2143	81.296	ISGTFK(1)K	0.23076	2	1	0.000119763	81.296	ISGTFK(1)K	0.2853	2	1	0.000458044	81.296	ISGTFK(1)K	0.058212	3	1	4.56423e-05
A0A0H2VKH8	149	K	Replication protein	SE_p608	82.279	IK(1)IDDFR	1.1708	2	1	0.000146271	68.383	IK(1)IDDFR	1.6806	2	1	0.00160746	65.246	IK(1)IDDFR	1.2856	2	1	0.00147653
A0A0H2VKI0	380	K	Coenzyme A disulfide reductase	SE_2154	69.338	IIYDK(1)DTHR	-0.54496	3	1	9.58402e-05	72.607	IIYDK(1)DTHR	0.27962	3	1	5.47371e-05	81.525	IIYDK(1)DTHR	-0.084897	3	1	3.89295e-05
A0A0H2VKP3	394	K	Uncharacterized protein	SE_2232	91.701	NEVEDIMK(1)R	-0.19313	2	1	4.36952e-07	52.903	NEVEDIMK(1)R	-0.021927	2	1	0.000931707	84.479	NEVEDIMK(1)R	-0.30021	2	1	3.92304e-05
A0A0H2VKQ1	293	K	Glycosyltransferase Gtf1	gtf1	68.016	QYK(1)NDCPR	-0.22222	2	1	0.000578465	93.598	QYK(1)NDCPR	-0.86747	2	1	3.95417e-05
A0A0H2VKQ9	240	K	Alkylphosphonate ABC tranporter	SE_2256	85.554	DQPNVFK(1)DTK	0.29955	2	1	4.35427e-07	58.32	DQPNVFK(1)DTK	-0.27932	2	1	0.000552128	92.856	DQPNVFK(1)DTK	-0.078784	2	1	6.99626e-07
A0A0H2VKS1	18	K	Polyribonucleotide nucleotidyltransferase	SE_2275	78.324	K(1)FGAFVELPEGK	1.4481	3	1	3.81688e-07	78.324	K(1)FGAFVELPEGK	1.4237	3	1	8.72543e-07	75.088	K(1)FGAFVELPEGK	-1.4151	3	1	2.27726e-05
A0A0H2VKS1	74	K	Polyribonucleotide nucleotidyltransferase	SE_2275	71.379	ISLSIK(1)K	-0.40513	2	1	0.000726313	62.546	ISLSIK(1)K	0.14937	2	1	0.00199502	81.296	ISLSIK(1)K	-0.11037	2	1	4.56423e-05
A0A0H2VKS1	92	K	Polyribonucleotide nucleotidyltransferase	SE_2275	68.016	ANHGK(1)PVQK	0.21592	2	1	0.000108							47.603	ANHGK(1)PVQK	-0.23789	3	1	0.00190193
A0A0H2VKS1	102	K	Polyribonucleotide nucleotidyltransferase	SE_2275	61.561	TEDFEK(1)K	0.83978	3	1	0.00199095	74.415	TEDFEK(1)K	1.4339	3	1	0.000588272	91.318	TEDFEK(1)K	1.4748	3	1	8.50368e-06
A0A0H2VKS1	103	K	Polyribonucleotide nucleotidyltransferase	SE_2275	56.434	K(1)LSNFLK	-0.17856	2	1	0.00305275							51.066	K(1)LSNFLK	0.2604	2	1	0.00851492
A0A0H2VKS1	114	K	Polyribonucleotide nucleotidyltransferase	SE_2275	98.105	DSEDK(1)LTSIK	1.5399	2	1	1.24862e-09
A0A0H2VKT2	27	K	Ribosomal RNA small subunit methyltransferase I	rsmI	71.208	K(1)VDVIACEDTR	-1.392	2	1	3.3765e-06
A0A0H2VKZ1	267	K	Transcription terminator	SE_2378	42.869	SEAEFK(1)R	0.81922	2	1	0.0127806	63.565	SEAEFK(1)R	0.41244	2	1	0.00185942	60.895	SEAEFK(1)R	-0.55359	2	1	0.00238599
A0A0H2VL23	7	K	Uncharacterized protein	SE_p305	71.379	HK(1)LPETER	0.28887	2	1	0.000322674	84.615	HK(1)LPETERK	-0.43014	4	1	1.97588e-06	40.331	HK(1)LPETER	2.7943	2	1	0.0147305
A0A0H2VL23	132	K	Uncharacterized protein	SE_p305	42.311	K(1)NIGDFNR	-1.6479	2	1	0.00791273	63.184	K(1)NIGDFNR	-1.0283	2	1	0.00066372	52.49	K(1)NIGDFNR	1.7091	2	1	0.00292159
A0A0H2VL57	308	K	Uncharacterized protein	SE_p513	155.79	TPEIMK(1)DDTLNYQQK	-0.50026	3	1	7.37306e-49	148.44	TPEIMK(1)DDTLNYQQK	-0.12148	3	1	7.44744e-43	107.35	TPEIMK(1)DDTLNYQQK	0.3405	3	1	4.35344e-16
A0A0H2VL79	6	K	Mobilization protein	SE_p606	136.81	DK(1)YNDDNNKNINQTR	0.80566	3	1	9.92794e-37	120.84	DK(1)YNDDNNKNINQTR	0.71047	3	0.999977	1.13407e-19	119.45	DK(1)YNDDNNKNINQTR	0.14099	3	1	6.51353e-21
A0A0H2VL79	77	K	Mobilization protein	SE_p606	80.688	RLEEIEK(1)R	0.84249	2	1	4.54166e-05	81.263	RLEEIEK(1)R	0.68017	2	1	0.000108031	95.502	RLEEIEK(1)R	-0.10697	2	1	3.80538e-07
A0A0H2VL79	128	K	Mobilization protein	SE_p606	159.69	INNDNLK(1)QDFHTAIQK	0.036391	3	1	6.72271e-50							140.46	INNDNLK(1)QDFHTAIQK	0.092368	3	1	3.51083e-37
P0A041	38	K	Penicillinase repressor	blaI	44.863	YK(1)EVSDK	0.78329	2	1	0.0145028	66.27	YK(1)EVSDK	-0.32053	2	1	0.00197841	56.432	YK(1)EVSDK	0.90528	2	1	0.00395226
P0C0M5	122	K	Thymidylate synthase	thyA	103.88	SQQDPEFNEQYK(1)EEMK	-0.63065	3	1	5.2038e-14	80.316	SQQDPEFNEQYK(1)EEMK	0.77744	3	1	1.92729e-07	141.6	SQQDPEFNEQYK(0.999)EEMK(0.001)K	-0.13767	3	0.998513	2.85678e-38
P0C0M5	126	K	Thymidylate synthase	thyA	119.8	SQQDPEFNEQYK(0.008)EEMK(0.992)K	1.3562	4	0.991668	2.61803e-27							77.08	SQQDPEFNEQYK(0.001)EEMK(0.999)K	-0.73079	3	0.999001	1.91483e-09
P0C0M5	140	K	Thymidylate synthase	thyA	83.182	ILNDDAFAK(1)K	0.56685	2	1	4.36312e-07	132.32	ILNDDAFAK(1)K	1.3065	3	1	1.34424e-17	121.02	ILNDDAFAK(1)K	-0.33771	2	1	3.65698e-13
P0C0M9	190	K	Guanylate kinase	gmk	74.649	IQSIVEAEHLK(1)R	0.12853	3	1	2.54995e-06	61.167	IQSIVEAEHLK(1)R	-1.9803	3	1	0.000192758	72.681	IQSIVEAEHLK(1)R	-0.39724	3	1	3.10182e-05
P0C0N1	34	K	Ornithine carbamoyltransferase	argF	52.576	AK(1)YIGTEKPMLK	0.055288	3	0.999737	0.000604663	116.51	AK(1)YIGTEKPMLK	-0.55171	3	1	2.00228e-19	103.44	AK(1)YIGTEKPMLK	0.41151	4	1	2.2242e-12
P0C0N1	40	K	Ornithine carbamoyltransferase	argF	120.77	YIGTEK(1)PMLK	-0.94007	2	1	3.11227e-18	118.28	YIGTEK(1)PMLK	-0.43078	2	1	1.43511e-12	118.28	YIGTEK(1)PMLK	0.4743	3	1	8.92812e-17
P0C0N1	44	K	Ornithine carbamoyltransferase	argF	82.437	YIGTEKPMLK(1)NK	-0.49513	3	0.999945	3.06913e-09	111.79	YIGTEKPMLK(1)NK	-0.09869	3	0.999998	1.68476e-15	113.24	YIGTEKPMLK(1)NK	-0.39092	3	0.999996	8.54435e-16
P0C0N1	46	K	Ornithine carbamoyltransferase	argF	83.182	NK(1)NIALLFEK	1.4178	2	1	5.83618e-07	121.02	NK(1)NIALLFEK	3.2005	2	1	9.55819e-13
P0C0N1	54	K	Ornithine carbamoyltransferase	argF	113.76	NIALLFEK(1)DSTR	1.2599	3	1	4.03461e-18	126.09	NIALLFEK(1)DSTR	3.5776	3	1	1.33064e-20	99.834	NIALLFEK(1)DSTR	1.5261	3	1	5.72596e-12
P0C0N1	91	K	Ornithine carbamoyltransferase	argF	49.189	K(0.002)ETAK(0.998)DTAR	-1.576	3	0.997939	0.00208722	42.843	K(0.005)ETAK(0.995)DTAR	-1.3516	3	0.995219	0.0023891
P0C0N1	251	K	Ornithine carbamoyltransferase	argF	181.26	LLK(1)PYQVNQALLEK	-0.28277	2	1	2.6521e-67	187.37	LLK(1)PYQVNQALLEK	0.85026	2	1	5.18523e-67	187.37	LLK(1)PYQVNQALLEK	0.45053	3	1	3.68685e-63
P0C0N3	3	K	10 kDa chaperonin	groS	97.798	MLK(1)PLGNR	0.055783	2	1	4.08918e-07	98.997	MLK(1)PLGNR	-0.76134	2	1	1.61098e-06	101.41	MLK(1)PLGNR	-0.47252	2	1	2.51536e-07
P0C0N3	33	K	10 kDa chaperonin	groS	111.34	EK(1)SNEGVIIAVGQGR	-0.45816	2	1	5.13146e-19	111.22	EK(1)SNEGVIIAVGQGR	-0.1391	2	1	1.48356e-16	106.38	EK(1)SNEGVIIAVGQGR	-0.12904	2	1	2.86292e-15
P0C0N7	41	K	60 kDa chaperonin	groL	129.85	NVVLDK(1)DYTTPLITNDGVTIAK	-3.228	3	1	1.24697e-30							117.35	NVVLDK(1)DYTTPLITNDGVTIAK	-2.2522	3	1	1.60346e-30
P0C0N7	140	K	60 kDa chaperonin	groL	151.89	VENK(1)NEIAQVGAISAADEEIGR	0.085939	3	1	9.56979e-51	111.53	VENK(1)NEIAQVGAISAADEEIGR	0.44916	3	1	8.65413e-21	147	VENK(1)NEIAQVGAISAADEEIGR	-1.6223	3	1	2.82075e-46
P0C0N7	320	K	60 kDa chaperonin	groL	91.616	DASLDMLGTANK(1)VEVTK	2.3907	3	1	8.30974e-10
P0C0N7	360	K	60 kDa chaperonin	groL	156.49	AQIEETDSEFDK(1)EK	-0.96624	3	1	2.20259e-45	173.03	AQIEETDSEFDK(1)EK	-0.48872	3	1	2.12128e-55	146.3	AQIEETDSEFDK(1)EK	-0.03631	3	1	1.45349e-32
P0C0N7	388	K	60 kDa chaperonin	groL	132.17	VGAASETELK(1)ER	-1.7761	2	1	6.20299e-25	143.97	VGAASETELK(1)ER	-0.68239	2	1	1.41353e-31	145.28	VGAASETELK(1)ER	-0.89107	2	1	2.59527e-28
P0C0P4	33	K	Ferric uptake regulation protein	fur	69.275	EDK(1)YLNAK	1.48	2	1	0.000520616	79.148	EDK(1)YLNAK	1.8367	2	1	0.0002214	79.148	EDK(1)YLNAK	0.81382	2	1	0.000177585
P0C0Q6	30	K	Superoxide dismutase [Mn/Fe]	sodA	77.221	QTMEIHHDK(1)HHNTYVTK	-0.25146	4	1	1.13365e-06	118.37	QTMEIHHDK(1)HHNTYVTK	1.058	4	1	2.65561e-23	149.36	QTMEIHHDK(1)HHNTYVTK	-0.18311	4	1	1.11964e-46
P0C0Q6	103	K	Superoxide dismutase [Mn/Fe]	sodA	116.19	IK(1)EQWGSLDEFKK	-0.30555	4	1	2.39676e-19	132.97	IK(1)EQWGSLDEFKK	-0.33684	3	1	8.59988e-26	99.069	IK(1)EQWGSLDEFKK	-0.19701	3	1	1.81221e-12
P0C0Q6	113	K	Superoxide dismutase [Mn/Fe]	sodA	138.19	IKEQWGSLDEFK(1)K	-0.54884	4	1	3.1054e-32	143.98	IKEQWGSLDEFK(1)K	0.82497	3	1	3.57113e-27	133.16	IKEQWGSLDEFK(1)K	1.5645	3	1	6.48075e-19
P0C0Q6	119	K	Superoxide dismutase [Mn/Fe]	sodA	115.7	EFADK(1)AAAR	-0.12123	2	1	1.46156e-12	99.53	EFADK(1)AAAR	1.1373	2	1	2.17458e-08	126.39	EFADK(1)AAAR	0.58489	2	1	1.41224e-16
P0C0Q8	75	K	Anti-sigma-B factor antagonist	rsbV	50.604	ALNQNDK(1)NLYILGVSER	-0.95256	3	1	0.00134412
P0C0R0	43	K	DNA gyrase subunit A	gyrA	87.258	DGLK(1)PVHR	-0.051801	2	1	2.35055e-09	82.426	DGLK(1)PVHR	0.6735	2	1	0.000152846	101.25	DGLK(1)PVHR	-0.46061	3	1	2.57156e-07
P0C0R4	246	K	Lipase	lip	88.495	EEPLK(1)VDK	2.4555	2	1	2.28008e-05	74.841	EEPLK(1)VDK	2.4754	2	1	0.000311487	74.841	EEPLK(1)VDK	1.4396	2	1	0.0003228
P0C0R4	389	K	Lipase	lip	56.339	VDYGAAHAAK(1)YGHER	1.4463	4	1	0.00163155	69.431	VDYGAAHAAK(1)YGHER	-0.70778	4	1	6.17321e-05
P59253	193	K	Glycerol-3-phosphate acyltransferase	plsY	74.165	IFK(1)GEEPK	-0.82307	3	1	0.00029602	80.688	IFK(1)GEEPK	-0.16019	2	1	0.000189185	80.688	IFK(1)GEEPK	0.14009	3	1	0.000125657
P59377	14	K	30S ribosomal protein S11	rpsK	63.864	K(1)NIENGVAHIR	-0.71739	3	1	5.35481e-05							49.632	K(1)NIENGVAHIR	-2.2403	3	1	0.00244163
P66175	22	K	50S ribosomal protein L29	rpmC	113.22	SSK(1)EELFNLR	1.6294	2	1	1.75798e-13	125.7	SSK(1)EELFNLR	2.1105	3	1	1.08104e-13	148.91	SSK(1)EELFNLR	2.0701	2	1	1.92054e-33
P66255	10	K	50S ribosomal protein L34	rpmH	101.64	TYQPNK(1)R	-0.54706	3	1	3.7198e-07	101.64	TYQPNK(1)R	-1.2946	3	1	3.42506e-06	71.296	TYQPNK(1)R	0.27287	3	1	0.000432577
P66255	15	K	50S ribosomal protein L34	rpmH	56.013	K(0.002)HSK(0.998)VHGFR	0.75165	4	0.997628	0.000598411
P66336	11	K	30S ribosomal protein S10	rpsJ	80.098	LK(1)AYDHR	-0.022696	2	1	0.000134847	113.41	LK(1)AYDHR	0.51215	3	1	1.32874e-09	92.491	LK(1)AYDHR	2.4864	2	1	4.50596e-06
P66336	24	K	30S ribosomal protein S10	rpsJ	177.04	VIDQSAEK(1)IVETAK	0.0071954	2	1	4.54497e-67	149.97	VIDQSAEK(1)IVETAK	-0.94512	2	1	8.34622e-38	59.709	VIDQSAEK(1)IVETAK	-0.2688	3	1	0.000106137
P66336	30	K	30S ribosomal protein S10	rpsJ	89.752	IVETAK(1)R	-0.7823	2	1	3.0155e-05	84.916	IVETAK(1)R	-0.24129	2	1	0.000305581	62.464	IVETAK(1)R	-0.48186	2	1	0.0019964
P66336	57	K	30S ribosomal protein S10	rpsJ	68.657	AVHK(0.958)YK(0.042)DSR	0.54729	4	0.958112	8.4114e-05	109.29	AVHK(1)YKDSR	-0.35501	4	0.999507	2.96145e-09	93.598	AVHK(0.994)YK(0.006)DSR	0.50509	4	0.993716	5.56424e-06
P66523	8	K	30S ribosomal protein S21	rpsU	100.93	K(1)NESLEDALRR	0.27617	3	1	3.09656e-11	109.72	K(1)NESLEDALRR	1.25	2	1	2.27717e-12	113.99	K(1)NESLEDALRR	-0.83072	3	1	4.22735e-13
P66523	25	K	30S ribosomal protein S21	rpsU	92.65	SVSK(1)SGTIQEVR	-0.13525	2	1	2.27336e-13
P66523	40	K	30S ribosomal protein S21	rpsU	96.229	EFYEK(1)PSVK	-0.12989	2	1	1.87761e-08	44.863	EFYEK(1)PSVK	0.33512	2	1	0.00274994	44.863	EFYEK(1)PSVK	0.06383	2	1	0.00359507
P66523	44	K	30S ribosomal protein S21	rpsU	46.352	EFYEK(0.002)PSVK(0.998)R	-2.5919	3	0.997863	0.00286098
P66618	25	K	30S ribosomal protein S7	rpsG	92.051	LVTK(1)LINK	1.1543	2	1	3.09992e-06	45.972	LVTK(1)LINK	0.29646	3	1	0.00524258	74.376	LVTK(1)LINK	-0.097879	3	1	0.000270609
P66618	35	K	30S ribosomal protein S7	rpsG	66.087	IMLDGK(1)R	0.11579	2	1	0.00113234	62.717	IMLDGK(1)R	0.57944	2	1	0.00197226	70.912	IMLDGK(1)R	0.31775	2	1	0.000447404
P66618	114	K	30S ribosomal protein S7	rpsG	67.385	LRGEK(1)TMEDR	-0.67655	3	1	1.81317e-05	65.241	LRGEK(1)TMEDR	-0.50898	3	1	0.00015332
P66618	137	K	30S ribosomal protein S7	rpsG	62.969	K(1)REDTHK	-0.66416	3	1	0.00155884	44.349	K(1)REDTHK	-0.34794	4	1	0.0093998
P66618	143	K	30S ribosomal protein S7	rpsG	85.536	K(0.05)REDTHK(0.95)MAEANK	-0.25294	5	0.95047	4.38719e-09							60.345	K(0.076)REDTHK(0.924)MAEANK	0.8767	5	0.924219	0.000161749
Q7CCJ4	4	K	PTS system glucose-specific EIICBA component	ptsG	45.68	K(1)LFGQMQR	0.81425	2	1	0.0192791
Q7CCJ4	460	K	PTS system glucose-specific EIICBA component	ptsG	73.632	SK(1)VDVAGLK	-0.73815	2	1	7.40417e-05	72.531	SK(1)VDVAGLK	-0.73302	2	1	7.05678e-05	107.06	SK(1)VDVAGLK	-0.068119	2	1	4.70688e-08
Q7CCJ4	493	K	PTS system glucose-specific EIICBA component	ptsG	72.34	SDQIK(1)HDMAK	1.1625	3	1	1.1031e-05	96.745	SDQIK(1)HDMAK	-0.95797	2	1	1.04782e-07	69.721	SDQIK(1)HDMAK	0.64475	3	1	6.47256e-05
Q7CCK6	35	K	Protein GlcT	glcT	60.799	GIGFNK(1)K	-0.40451	2	1	0.00214588
Q8CMK8	124	K	Membrane protein insertase YidC 1	yidC1	74.987	MAANQELMEVYK(1)K	-0.94095	3	1	6.0935e-06	84.365	MAANQELMEVYK(1)K	-0.33464	3	1	5.79374e-09	98.942	MAANQELMEVYK(1)K	-2.2351	3	1	1.55932e-12
Q8CML1	2	K	Putative septation protein SpoVG	spoVG	46.426	MK(1)VTDVR	-0.030187	2	1	0.0096897	49.358	MK(1)VTDVR	-1.875	2	1	0.0114019	60.682	MK(1)VTDVR	-0.22244	2	1	0.0027585
Q8CML1	10	K	Putative septation protein SpoVG	spoVG	55.676	K(1)IQTDGR	-0.86128	2	1	0.00321017	77.318	K(1)IQTDGR	-2.1801	2	1	0.000639204	65.313	K(1)IQTDGR	-1.1948	2	1	0.00128905
Q8CML1	50	K	Putative septation protein SpoVG	spoVG	80.738	VIEGNSGLFVAMPSK(1)R	0.13511	3	1	3.35205e-08	142.26	VIEGNSGLFVAMPSK(1)R	-0.61065	2	1	3.8083e-42
Q8CMM0	39	K	Probable glycine dehydrogenase (decarboxylating) subunit 1	gcvPA	102.64	SISELFDDIPTDILLK(1)R	1.0924	3	1	8.97124e-14	134.14	SISELFDDIPTDILLK(1)R	-0.88367	3	1	1.86628e-32	108.63	SISELFDDIPTDILLK(1)R	-0.21002	3	1	1.11761e-21
Q8CMM0	369	K	Probable glycine dehydrogenase (decarboxylating) subunit 1	gcvPA	109.83	NK(1)FEEHGFEVLK	-0.75773	2	1	6.31494e-18	145.43	NK(1)FEEHGFEVLK	-0.89279	2	1	1.56264e-31	127.36	NK(1)FEEHGFEVLK	-0.31542	2	1	7.514e-21
Q8CMM0	433	K	Probable glycine dehydrogenase (decarboxylating) subunit 1	gcvPA	95.264	SK(1)DEIDDFVTK	0.047418	2	1	9.52302e-11	102.52	SK(1)DEIDDFVTK	-1.4939	3	1	1.35638e-11	112.42	SK(1)DEIDDFVTK	-0.49071	2	1	6.1144e-13
Q8CMM1	204	K	Probable glycine dehydrogenase (decarboxylating) subunit 2	gcvPB	82.417	GEVDIEDLK(1)R	-0.1122	2	1	4.72069e-07	100.88	GEVDIEDLK(1)R	-0.46038	3	1	3.32036e-09	100.88	GEVDIEDLK(1)R	-4.184	2	1	1.71665e-08
Q8CMM1	312	K	Probable glycine dehydrogenase (decarboxylating) subunit 2	gcvPB	128.22	YK(1)YDNDIPNSIGR	-1.4918	2	1	6.96843e-25	153.32	YK(1)YDNDIPNSIGR	-4.2023	2	1	7.46108e-33	154.48	YK(1)YDNDIPNSIGR	-3.9245	2	1	2.08492e-37
Q8CMM1	368	K	Probable glycine dehydrogenase (decarboxylating) subunit 2	gcvPB	79.639	LK(1)NHFEIPFNQYCK	1.5108	3	1	3.43996e-08
Q8CMM1	487	K	Probable glycine dehydrogenase (decarboxylating) subunit 2	gcvPB	86.898	FEELK(1)DEK	0.18281	3	1	3.16515e-05	76.282	FEELK(1)DEK	0.96886	2	1	0.00028135	76.228	FEELK(1)DEK	-0.20764	2	1	0.000276046
Q8CMM1	492	K	Probable glycine dehydrogenase (decarboxylating) subunit 2	gcvPB	164.68	YK(1)EHTNIDSEDN	0.57907	2	1	6.544e-50	164.64	YK(1)EHTNIDSEDN	-0.60469	2	1	4.75549e-40	143.42	YK(1)EHTNIDSEDN	1.4861	3	1	5.88849e-28
Q8CMM3	93	K	UDP-N-acetylglucosamine--N-acetylmuramyl-(pentapeptide) pyrophosphoryl-undecaprenol N-acetylglucosamine transferase	murG	87.184	QK(1)PDLLFSK	-2.9788	3	1	3.78547e-06	74.611	QK(1)PDLLFSK	-0.5284	2	1	5.88213e-05	84.479	QK(1)PDLLFSK	-2.0485	2	1	4.43691e-05
Q8CMM3	234	K	UDP-N-acetylglucosamine--N-acetylmuramyl-(pentapeptide) pyrophosphoryl-undecaprenol N-acetylglucosamine transferase	murG	116.55	GLVDDSINK(1)K	0.33523	3	1	6.23119e-14	145.46	GLVDDSINK(1)K	1.5128	2	1	2.62568e-24	112.13	GLVDDSINK(1)K	-0.12853	2	1	3.84918e-12
Q8CMN5	161	K	tRNA modification GTPase MnmE	mnmE	75.109	LSDLIK(1)K	0.052375	2	1	0.000440168	47.657	LSDLIK(1)K	-0.89208	2	1	0.0100639	73.248	LSDLIK(1)K	-0.23376	2	1	0.000357033
Q8CMN6	74	K	tRNA uridine 5-carboxymethylaminomethyl modification enzyme MnmG	mnmG	54.784	TIDK(1)THIQMR	-0.84044	3	1	0.000423794
Q8CMN6	471	K	tRNA uridine 5-carboxymethylaminomethyl modification enzyme MnmG	mnmG	112.13	RQQIK(1)DEIQR	1.1799	3	1	2.81967e-12	75.566	RQQIK(1)DEIQR	1.312	3	1	1.14913e-05
Q8CMN6	483	K	tRNA uridine 5-carboxymethylaminomethyl modification enzyme MnmG	mnmG	141	IK(1)PNEHTQAIIEAK	0.4492	3	1	4.10338e-36	113.4	IK(1)PNEHTQAIIEAK	-0.77761	3	1	2.90545e-22	125.97	IK(1)PNEHTQAIIEAK	-0.26634	3	1	1.75158e-25
Q8CMN6	501	K	tRNA uridine 5-carboxymethylaminomethyl modification enzyme MnmG	mnmG	101.2	LK(1)DGILAIDLLR	-0.045559	2	1	8.18601e-14	83.633	LK(1)DGILAIDLLR	2.4978	3	1	1.675e-07	86.413	LK(1)DGILAIDLLR	-0.78265	2	1	7.87088e-08
Q8CMN6	565	K	tRNA uridine 5-carboxymethylaminomethyl modification enzyme MnmG	mnmG	63.091	K(1)IPEDLDYSK	0.4261	2	1	0.000109552	84.479	K(1)IPEDLDYSK	-0.33463	2	1	6.31276e-07	81.92	K(1)IPEDLDYSK	-0.19912	2	1	3.45698e-06
Q8CMN6	590	K	tRNA uridine 5-carboxymethylaminomethyl modification enzyme MnmG	mnmG	90.561	LAEVK(1)PLNIAQASR	-1.9223	2	1	6.78357e-09	149.37	LAEVK(1)PLNIAQASR	-2.0256	2	1	9.43601e-38	120.32	LAEVK(1)PLNIAQASR	-0.26646	2	1	1.93906e-19
Q8CMQ1	318	K	Alkyl hydroperoxide reductase subunit F	ahpF	84.054	K(1)LNIPGEDR	-0.82517	2	1	4.48841e-06	85.355	K(1)LNIPGEDR	-2.1376	2	1	2.55341e-06	67.334	K(1)LNIPGEDR	-0.41822	2	1	1.17179e-06
Q8CMQ2	20	K	Alkyl hydroperoxide reductase subunit C	ahpC	154.65	K(1)DEFK(1)EVTQEDFK	3.9807	3	1	4.70109e-41	143.93	K(1)DEFK(1)EVTQEDFK	1.1291	3	1	3.90128e-32	138.19	K(1)DEFKEVTQEDFK	-0.5947	3	0.999683	9.25361e-29
Q8CMQ2	24	K	Alkyl hydroperoxide reductase subunit C	ahpC	149.35	K(1)DEFK(1)EVTQEDFK	3.9807	3	1	9.26289e-41	181.58	K(1)DEFK(1)EVTQEDFK	1.1291	3	1	1.45577e-49	159.22	KDEFK(1)EVTQEDFK	-0.016035	2	0.999992	6.66587e-38
Q8CMQ2	155	K	Alkyl hydroperoxide reductase subunit C	ahpC	45.68	IK(1)AAQYVR	2.9019	2	1	0.00775411	58.981	IK(1)AAQYVR	0.19304	2	1	0.00115167	55.872	IK(1)AAQYVR	-0.27358	2	1	0.00163475
Q8CMQ2	171	K	Alkyl hydroperoxide reductase subunit C	ahpC	190.93	QHPGEVCPAK(1)WEEGSESLQPGLDLVGKI	3.208	3	1	1.11718e-100	177.12	QHPGEVCPAK(1)WEEGSESLQPGLDLVGKI	0.38904	4	1	6.95682e-80	207.13	QHPGEVCPAK(1)WEEGSESLQPGLDLVGKI	0.79747	4	1	1.8237e-125
Q8CMQ2	188	K	Alkyl hydroperoxide reductase subunit C	ahpC	124.29	WEEGSESLQPGLDLVGK(1)I	-0.45393	2	1	1.30119e-27	137.73	WEEGSESLQPGLDLVGK(1)I	-1.7505	2	1	9.65167e-34	152.88	WEEGSESLQPGLDLVGK(1)I	-1.0321	3	1	4.4683e-69
Q8CMQ4	186	K	NADPH-dependent oxidoreductase	nfrA	128.71	HIFHK(1)DQYDANQHQQR	-1.1498	5	1	2.07662e-27	63.29	HIFHK(1)DQYDANQHQQR	-0.49074	4	1	0.000130305	102.65	HIFHK(1)DQYDANQHQQR	0.65408	3	1	2.64539e-15
Q8CMQ4	244	K	NADPH-dependent oxidoreductase	nfrA	102.52	TRLDMLDELK(1)K	-0.14582	3	1	5.01098e-09	94.692	TRLDMLDELK(1)K	0.76011	3	1	7.41347e-07	113.93	TRLDMLDELK(1)K	1.6297	3	1	3.30182e-11
Q8CMQ7	264	K	Inosine-5'-monophosphate dehydrogenase	guaB	90.906	GVINQVK(1)HIK	1.7353	3	1	7.69265e-08	80.755	GVINQVK(1)HIK	1.9732	3	1	6.43795e-06	70.056	GVINQVK(1)HIK	1.5342	3	1	3.07505e-05
Q8CMQ7	409	K	Inosine-5'-monophosphate dehydrogenase	guaB	89.171	YFQEDK(1)TPR	-0.43297	2	1	2.37741e-06	110.39	YFQEDK(1)TPR	0.48522	2	1	3.48876e-09	124.67	YFQEDK(1)TPR	-0.14915	2	1	1.68248e-16
Q8CMQ7	413	K	Inosine-5'-monophosphate dehydrogenase	guaB	88.734	K(1)FVPEGIEGR	-0.99734	2	1	1.77003e-07	102.05	K(1)FVPEGIEGR	-1.0477	2	1	2.98524e-09	84.821	K(1)FVPEGIEGR	-3.4961	2	1	2.70413e-06
Q8CMQ7	453	K	Inosine-5'-monophosphate dehydrogenase	guaB	156.01	AGMGYTGSENLK(1)K	-0.23118	2	1	3.84549e-41	156.01	AGMGYTGSENLK(1)K	-0.25056	2	1	3.07475e-40	134.49	AGMGYTGSENLK(1)K	-0.15389	2	1	5.56464e-23
Q8CMQ8	408	K	GMP synthase [glutamine-hydrolyzing]	guaA	40.278	VLGEITEDK(1)LEIVR	-1.208	3	1	0.00836273
Q8CMT6	4	K	Cysteine synthase	cysK	154.26	AQK(1)PVDYVTQIIGNTPVVK	-0.53381	4	1	3.62925e-49	171.25	AQK(1)PVDYVTQIIGNTPVVK	-0.97584	4	1	1.8996e-69
Q8CMT6	64	K	Cysteine synthase	cysK	130.15	IK(1)PGDTIVEPTSGNTGIGLAFVCAAK	0.2244	3	1	1.45041e-37	161.68	IK(1)PGDTIVEPTSGNTGIGLAFVCAAK	2.5636	3	1	3.21517e-62	106.93	IK(1)PGDTIVEPTSGNTGIGLAFVCAAK	1.0239	3	1	2.63123e-29
Q8CMT7	66	K	Dihydropteroate synthase	folP	63.091	EVSLK(1)EEMNR	-1.1964	2	1	0.000146539	62.088	EVSLK(1)EEMNR	1.4428	2	1	0.000388426
Q8CMT8	82	K	Dihydroneopterin aldolase	folB	65.842	IAK(1)HINSHYNR	1.408	4	1	8.39415e-06	59.198	IAK(1)HINSHYNR	1.483	4	1	0.00053395	51.286	IAK(1)HINSHYNR	1.009	3	1	0.00272385
Q8CMV4	127	K	Organic hydroperoxide resistance protein-like 2	SE_2233	80.032	FVEQAHQFCPYSK(1)ATR	-1.201	3	1	3.61151e-08	99.915	FVEQAHQFCPYSK(1)ATR	-0.75736	3	1	7.47318e-16	65.175	FVEQAHQFCPYSK(1)ATR	-1.0506	3	1	5.47146e-06
Q8CMW1	16	K	Arginine deiminase 2	arcA2	89.698	LK(1)TVLLK	0.31284	3	1	4.11042e-05	89.698	LK(1)TVLLK	-3.2785	3	1	0.000262492	101.54	LK(1)TVLLK	-0.57185	3	1	6.95649e-08
Q8CMW1	97	K	Arginine deiminase 2	arcA2	91.549	K(1)TILGHEK	-0.41379	3	1	4.39664e-06	79.148	K(1)TILGHEK	-0.91198	3	1	0.000127968	95.775	K(1)TILGHEK	-0.70117	3	1	3.16337e-07
Q8CMW1	108	K	Arginine deiminase 2	arcA2	184	K(1)LFSTLSNQALINK	-2.4223	2	1	1.06519e-67	143.98	K(1)LFSTLSNQALINK	-2.3494	3	1	1.1113e-37	175.21	K(1)LFSTLSNQALINK	-2.6186	3	1	4.44261e-52
Q8CMW1	198	K	Arginine deiminase 2	arcA2	123.68	FK(1)DENIPLWVDR	3.529	3	1	8.54196e-24	111.07	FK(1)DENIPLWVDR	2.0865	2	1	5.76771e-15	117.08	FK(1)DENIPLWVDR	2.478	3	1	5.77735e-16
Q8CMW1	249	K	Arginine deiminase 2	arcA2	100.93	RIFK(1)DPLSTFK	0.54168	3	1	8.02647e-10	110.54	RIFK(1)DPLSTFK	1.2421	3	1	1.45247e-12	83.182	RIFK(1)DPLSTFK	0.21042	3	1	3.53922e-06
Q8CMW1	256	K	Arginine deiminase 2	arcA2	62.558	DPLSTFK(1)K	-0.094494	3	1	0.000811143
Q8CMW1	257	K	Arginine deiminase 2	arcA2	85.554	K(1)VVAIEIPTSR	0.58442	2	1	2.54023e-08	66.393	K(1)VVAIEIPTSR	0.90368	2	1	0.000130911	85.672	K(1)VVAIEIPTSR	0.41924	2	1	2.58243e-07
Q8CMW2	40	K	Ornithine carbamoyltransferase 2, catabolic	arcB2	83.998	YK(1)QQGTPHR	-0.55086	3	1	4.59943e-06	100.25	YK(1)QQGTPHR	0.49957	3	1	1.60321e-08	74.173	YK(1)QQGTPHR	0.2412	3	1	9.34062e-05
Q8CMX5	283	K	Sulfite reductase [NADPH] hemoprotein beta-component	cysI	100.93	EK(1)VVDVCEK	-0.038508	3	1	9.75748e-09	71.085	EK(1)VVDVCEK	0.36238	2	1	7.87384e-05	73.435	EK(1)VVDVCEK	-0.40817	2	1	0.000146876
Q8CMY2	32	K	Oxygen-dependent choline dehydrogenase	betA	78.078	LSEDK(0.049)DK(0.951)NVLVLEAGR	-0.90366	3	0.95065	2.11285e-06	116.06	LSEDK(0.038)DK(0.962)NVLVLEAGR	-0.31147	3	0.961511	3.84382e-23	96.143	LSEDK(0.211)DK(0.789)NVLVLEAGR	-2.2463	3	0.788739	6.84087e-15
Q8CMY2	131	K	Oxygen-dependent choline dehydrogenase	betA	67.136	K(1)LETTYGAAPYDK	0.57163	3	1	1.94023e-05
Q8CMY2	237	K	Oxygen-dependent choline dehydrogenase	betA	147.28	LIFDENNSK(1)K	-1.2193	3	1	1.64005e-33	115.33	LIFDENNSK(1)K	-0.19765	3	1	1.47859e-12	129.82	LIFDENNSK(1)K	-0.4533	3	1	8.97093e-18
Q8CMY2	238	K	Oxygen-dependent choline dehydrogenase	betA	76.228	K(1)VTGVTFK	0.025569	2	1	0.000150466	96.342	K(1)VTGVTFK	0.23026	2	1	1.36387e-05	94.692	K(1)VTGVTFK	0.045481	2	1	3.00353e-06
Q8CMY2	245	K	Oxygen-dependent choline dehydrogenase	betA	82.417	VTGVTFK(1)K	0.23043	2	1	5.58797e-10	73.233	VTGVTFK(1)K	-1.3917	2	1	0.000261557	73.233	VTGVTFK(1)K	-1.538	2	1	4.83178e-11
Q8CMY2	339	K	Oxygen-dependent choline dehydrogenase	betA	85.28	K(1)GAAASNHFEGGGFVR	0.098217	3	1	2.05651e-08	128.99	K(1)GAAASNHFEGGGFVR	-0.38258	3	1	7.03318e-32	86.798	K(1)GAAASNHFEGGGFVR	-0.62121	3	1	4.16615e-11
Q8CMY2	411	K	Oxygen-dependent choline dehydrogenase	betA	99.407	SK(0.055)DPFEK(0.945)PSIVFNYLSTK	-0.15236	4	0.945292	6.40145e-14	114.46	SK(0.21)DPFEK(0.79)PSIVFNYLSTK	2.2832	3	0.789745	1.70478e-24
Q8CMY2	470	K	Oxygen-dependent choline dehydrogenase	betA	73.296	K(1)DGETALHPSCSAK	1.2862	3	1	1.62808e-05	78.69	K(1)DGETALHPSCSAK	0.7467	3	1	1.22021e-06	80.632	K(1)DGETALHPSCSAK	1.4516	3	1	3.62251e-07
Q8CMY4	81	K	Probable malate:quinone oxidoreductase 4	mqo4	143.64	AK(1)EINEQFEISK	-0.61622	3	1	1.00484e-31	160.65	AK(1)EINEQFEISK	1.2542	3	1	9.5555e-40	130.72	AK(1)EINEQFEISK	0.16264	2	1	4.36183e-21
Q8CMY4	126	K	Probable malate:quinone oxidoreductase 4	mqo4	47.603	GK(0.029)NNVK(0.971)FLK	-0.099914	3	0.971222	0.00278483	68.224	GKNNVK(1)FLK	1.0009	3	0.999681	7.22353e-05	62.463	GK(0.001)NNVK(0.999)FLK	1.315	3	0.999214	0.000375903
Q8CMY4	155	K	Probable malate:quinone oxidoreductase 4	mqo4	91.318	K(1)WIPLMMK	-1.2394	3	1	5.35443e-06	83.206	K(1)WIPLMMK	-0.22899	3	1	7.8911e-05	60.436	K(1)WIPLMMK	-0.76888	2	1	0.0010909
Q8CMY4	167	K	Probable malate:quinone oxidoreductase 4	mqo4	69.92	GREDK(1)GYMAASK	0.77066	3	1	4.90216e-06	71.879	GREDK(1)GYMAASK	0.15333	3	1	1.8981e-06	52.071	GREDK(1)GYMAASK	0.1423	3	1	0.002033
Q8CMY4	189	K	Probable malate:quinone oxidoreductase 4	mqo4	107.32	K(1)MAQNLK	0.40134	2	1	2.18816e-10	89.55	K(1)MAQNLK	-1.4224	2	1	0.000202243	105.39	K(1)MAQNLK	-0.29731	3	1	2.76848e-08
Q8CMY4	205	K	Probable malate:quinone oxidoreductase 4	mqo4	136.96	NSPNVEVQYK(1)HEVVDFER	-0.5213	3	1	2.70115e-37	157.85	NSPNVEVQYK(1)HEVVDFER	-0.6937	3	1	1.71955e-55	108.13	NSPNVEVQYK(1)HEVVDFER	0.26825	3	1	3.60212e-20
Q8CMY4	290	K	Probable malate:quinone oxidoreductase 4	mqo4	94.234	VYGK(1)EPPGTPPMTVPHLDTR	0.54478	4	1	6.75558e-16	96.234	VYGK(1)EPPGTPPMTVPHLDTR	0.025501	4	1	3.52536e-13	103.4	VYGK(1)EPPGTPPMTVPHLDTR	0.14499	3	1	2.7163e-23
Q8CMY4	401	K	Probable malate:quinone oxidoreductase 4	mqo4	127.36	VQVIK(1)DTEENGK	-2.0714	2	1	5.19557e-24	133.16	VQVIK(1)DTEENGK	-1.7297	2	1	4.29308e-25	122.55	VQVIK(1)DTEENGK	-1.1992	3	1	8.09283e-21
Q8CMY4	455	K	Probable malate:quinone oxidoreductase 4	mqo4	119.25	NFPEYAK(1)DWEPK	-0.79543	2	1	1.52806e-19	74.987	NFPEYAK(1)DWEPK	-1.7441	3	1	1.82574e-06	132.97	NFPEYAK(1)DWEPK	-2.2666	2	1	2.25364e-21
Q8CMY4	460	K	Probable malate:quinone oxidoreductase 4	mqo4	44.753	DWEPK(0.986)IK(0.014)K	-0.16631	3	0.985651	0.00586661
Q8CMY5	3	K	Fructose-bisphosphate aldolase class 1	fda	69.275	MNK(1)EQLEK	0.12133	2	1	0.000300904	67.704	MNK(1)EQLEK	-0.94605	2	1	0.000393973	109.66	MNK(1)EQLEK	-0.85964	2	1	4.52075e-11
Q8CMY5	8	K	Fructose-bisphosphate aldolase class 1	fda	83.182	EQLEK(1)MTHGK	0.4813	3	1	4.44176e-07	61.409	EQLEK(1)MTHGK	-0.11908	3	1	0.0004011	68.536	EQLEK(1)MTHGK	-0.7194	3	1	3.44146e-05
Q8CMY5	28	K	Fructose-bisphosphate aldolase class 1	fda	54.764	GFIAALDQSGGSTPK(1)ALK	2.7043	3	1	0.000440794
Q8CMY5	101	K	Fructose-bisphosphate aldolase class 1	fda	121.9	GVVPFLK(1)VDK	-0.5801	2	1	2.82673e-18	110.39	GVVPFLK(1)VDK	-1.7291	2	1	7.8466e-10	100.88	GVVPFLK(1)VDK	-1.9965	2	1	1.94151e-08
Q8CMY5	104	K	Fructose-bisphosphate aldolase class 1	fda	91.961	VDK(1)GLAEEK	-0.11371	2	1	4.0015e-07	91.961	VDK(1)GLAEEK	0.33527	2	1	1.67746e-06	91.961	VDK(1)GLAEEK	1.0951	2	1	1.34823e-05
Q8CMY5	117	K	Fructose-bisphosphate aldolase class 1	fda	272.42	NGVQLMK(1)PIDDLDETLDR	0.056556	2	1	8.17408e-210	212.58	NGVQLMK(1)PIDDLDETLDRANER	-2.2282	3	1	1.21469e-109	88.385	NGVQLMK(1)PIDDLDETLDR	-1.2808	3	1	3.15009e-14
Q8CMY5	138	K	Fructose-bisphosphate aldolase class 1	fda	78.324	HIFGTK(1)MR	-1.0311	3	1	7.99142e-05	82.716	HIFGTK(1)MR	-0.60953	3	1	0.00011454	71.922	HIFGTK(1)MR	-1.8109	3	1	0.000283542
Q8CMY5	185	K	Fructose-bisphosphate aldolase class 1	fda	76.478	DK(1)SEIEK	-1.2402	3	1	0.000341225	94.114	DK(1)SEIEK	1.1059	2	1	0.00010344	104.44	DK(1)SEIEK	-0.63225	2	1	2.74587e-08
Q8CMY5	190	K	Fructose-bisphosphate aldolase class 1	fda	53.237	DK(0.001)SEIEK(0.999)VLK	0.88546	3	0.99935	0.000435359	62.466	DKSEIEK(1)VLK	0.66602	3	0.999922	0.000226842	49.632	DK(0.001)SEIEK(0.999)VLK	0.34877	3	0.99886	0.00220722
Q8CMY5	223	K	Fructose-bisphosphate aldolase class 1	fda	197	LTIPTEANLYK(1)DLADHPNVVR	-0.83553	4	1	2.3954e-94	225.39	LTIPTEANLYK(1)DLADHPNVVR	-0.27527	3	1	3.72607e-134	240.94	LTIPTEANLYK(1)DLADHPNVVR	0.40428	4	1	5.82917e-145
Q8CMY5	251	K	Fructose-bisphosphate aldolase class 1	fda	157.58	LLK(1)DNDELIASFSR	-0.78994	3	1	1.54329e-45	115.91	LLK(1)DNDELIASFSR	-0.62564	3	1	2.34756e-22	89.911	LLK(1)DNDELIASFSR	0.64545	3	1	4.9579e-09
Q8CMY5	295	K	Fructose-bisphosphate aldolase class 1	fda	120.54	ALGDAVDSIYDASVNK(1)N	-2.8777	3	1	2.94714e-27	176.56	ALGDAVDSIYDASVNK(1)N	-2.9854	3	1	2.31002e-63	40.983	ALGDAVDSIYDASVNK(1)N	-0.73798	3	1	0.00210845
Q8CMZ0	42	K	L-lactate dehydrogenase	ldh	113.66	DK(1)VEADVK	2.016	2	1	5.93974e-11	104.01	DK(1)VEADVK	1.1229	2	1	7.88752e-07	89.679	DK(1)VEADVK	-0.78375	2	1	3.73211e-05
Q8CMZ0	72	K	L-lactate dehydrogenase	ldh	110.78	AGEYEDCK(1)DADLVVITAGAPQKPGETR	-1.53	4	1	1.31423e-28	129.72	AGEYEDCK(1)DADLVVITAGAPQKPGETR	-1.3145	4	1	5.10669e-41	110.78	AGEYEDCK(1)DADLVVITAGAPQKPGETR	-0.83472	4	1	5.24915e-37
Q8CMZ0	86	K	L-lactate dehydrogenase	ldh	198.99	AGEYEDCKDADLVVITAGAPQK(1)PGETR	0.21313	3	1	1.76676e-101	173.35	AGEYEDCKDADLVVITAGAPQK(1)PGETR	0.49993	3	1	2.1915e-77	138.78	AGEYEDCKDADLVVITAGAPQK(1)PGETR	-0.40759	3	1	8.9592e-59
Q8CMZ0	97	K	L-lactate dehydrogenase	ldh	120.06	LQLVEK(1)NTK	0.15209	2	1	4.62673e-17	120.06	LQLVEK(1)NTK	-1.1473	2	1	5.01464e-12	116.55	LQLVEK(1)NTK	-0.9622	3	1	2.51565e-11
Q8CMZ0	133	K	L-lactate dehydrogenase	ldh	106.32	YVK(1)EVTGLPAER	-2.8434	2	1	9.21989e-18	101.3	YVK(1)EVTGLPAER	-1.5879	2	1	4.65093e-14	113.25	YVK(1)EVTGLPAER	0.029294	2	1	1.03145e-15
Q8CMZ0	300	K	L-lactate dehydrogenase	ldh	128.1	IYETPLNDNELQLLEK(1)SVK	-0.73783	3	1	3.22501e-28	81.807	IYETPLNDNELQLLEK(1)SVK	1.278	3	1	1.4332e-08	139.9	IYETPLNDNELQLLEK(1)SVK	0.60361	3	1	1.36421e-40
Q8CMZ0	303	K	L-lactate dehydrogenase	ldh	45.873	SVK(1)TLEDTYDSIK	3.8425	3	1	0.00557745	151.8	SVK(1)TLEDTYDSIK	0.99637	2	1	1.66089e-32
Q8CN01	4	K	Copper chaperone CopZ	copZ	51.346	MTQK(1)IIK	1.0797	2	1	0.00607537
Q8CN01	7	K	Copper chaperone CopZ	copZ	88.42	IIK(1)VEGMSCEHCR	-0.13004	3	1	3.58269e-09	95.264	IIK(1)VEGMSCEHCR	0.91381	2	1	2.79576e-10	124.45	IIK(1)VEGMSCEHCR	0.56861	3	1	6.61825e-22
Q8CN01	57	K	Copper chaperone CopZ	copZ	129.11	VTFENMK(1)EAIEEQGYDVK	-1.3446	3	1	5.96916e-28
Q8CN04	249	K	1-pyrroline-5-carboxylate dehydrogenase	rocA	104.18	EIGDYLVDHK(1)DTHFVTFTGSR	-0.55439	4	1	9.25257e-17	110.33	EIGDYLVDHK(1)DTHFVTFTGSR	0.16933	4	1	4.87935e-20
Q8CN04	281	K	1-pyrroline-5-carboxylate dehydrogenase	rocA	127.3	SAVVQEGQQFLK(1)R	0.93578	3	1	6.20405e-25	145.43	SAVVQEGQQFLK(1)R	0.11395	2	1	4.1638e-32	143.46	SAVVQEGQQFLK(1)R	3.3624	2	1	4.9704e-29
Q8CN04	378	K	1-pyrroline-5-carboxylate dehydrogenase	rocA	99.815	NYIEIGK(1)K	0.90494	2	1	7.69542e-08	103.55	NYIEIGK(1)K	0.3883	2	1	8.08354e-07	111.61	NYIEIGK(1)K	-0.34583	2	1	3.88213e-11
Q8CN17	103	K	D-ribose pyranase	rbsD	105.03	FIAHSEMK(1)EMLK	-2.1178	3	1	1.27362e-14
Q8CN22	120	K	D-lactate dehydrogenase	ldhD	76.064	K(1)FPTIEK	0.54605	2	1	0.000366911
Q8CN23	25	K	Putative NAD(P)H nitroreductase SE_2073	SE_2073	71.379	EFDPTK(1)K	0.36803	3	1	0.000726313	71.501	EFDPTK(1)K	0.6159	2	1	0.000904042	83.206	EFDPTK(1)K	0.11346	2	1	2.63761e-05
Q8CN23	26	K	Putative NAD(P)H nitroreductase SE_2073	SE_2073	186.72	K(1)ISDEDFNTILETGR	-1.8664	2	1	1.33907e-69	236.78	K(1)ISDEDFNTILETGR	-1.4892	3	1	7.55462e-111	220.87	K(1)ISDEDFNTILETGR	-0.78784	3	1	7.01723e-113
Q8CN23	89	K	Putative NAD(P)H nitroreductase SE_2073	SE_2073	169.37	K(1)NVTAHTDYVQHLLR	-0.59344	4	1	6.71676e-57	218.78	K(1)NVTAHTDYVQHLLR	0.54933	4	1	2.78924e-95	168.05	K(1)NVTAHTDYVQHLLR	1.1629	3	1	9.32156e-56
Q8CN23	107	K	Putative NAD(P)H nitroreductase SE_2073	SE_2073	176.23	K(1)YEESTIPAFENK	0.4114	2	1	2.03245e-62	172.43	K(1)YEESTIPAFENK	0.29854	2	1	3.57829e-50	148.7	K(1)YEESTIPAFENK	2.1448	3	1	7.84221e-31
Q8CN23	204	K	Putative NAD(P)H nitroreductase SE_2073	SE_2073	70.256	AQEPK(1)HGK	1.9706	3	1	0.000361955	52.255	AQEPK(1)HGK	1.5084	3	1	0.00268668	58.23	AQEPK(1)HGK	1.0135	3	1	0.000961029
Q8CN24	312	K	Putative aldehyde dehydrogenase AldA	aldA	137.05	LK(1)EAFENIK	-0.28633	3	1	5.85712e-24	116.55	LK(1)EAFENIK	-1.2389	3	1	7.75651e-12	138.08	LK(1)EAFENIK	-0.89212	3	1	8.26996e-24
Q8CN24	341	K	Putative aldehyde dehydrogenase AldA	aldA	55.437	MSAQTGPEQLDK(1)IESYIK	1.6081	3	1	0.000413284	77.031	MSAQTGPEQLDK(1)IESYIK	2.1538	3	1	6.90492e-08
Q8CN24	354	K	Putative aldehyde dehydrogenase AldA	aldA	165.66	IAEEDDK(1)ANILTGGHR	-1.1617	2	1	3.46937e-61	151.39	IAEEDDK(1)ANILTGGHR	-1.495	2	1	1.29459e-42	152.88	IAEEDDK(1)ANILTGGHR	-2.0946	2	1	7.53836e-46
Q8CN24	438	K	Putative aldehyde dehydrogenase AldA	aldA	42.19	ALNVAK(1)AMR	1.0034	2	1	0.00751233
Q8CN24	463	K	Putative aldehyde dehydrogenase AldA	aldA	104.88	IWINTYNQIPAGAPFGGYK(1)K	-0.61105	3	1	6.3977e-17	104.88	IWINTYNQIPAGAPFGGYK(1)K	-1.1441	3	1	2.89205e-18	132.64	IWINTYNQIPAGAPFGGYK(1)K	0.87623	4	1	1.19335e-36
Q8CN24	473	K	Putative aldehyde dehydrogenase AldA	aldA	109.66	EVYK(1)DAIK	1.5254	3	1	1.31035e-10	109.66	EVYK(1)DAIK	1.3979	3	1	3.34667e-07	98.048	EVYK(1)DAIK	1.7882	3	1	3.70214e-07
Q8CN27	292	K	Fructose-1,6-bisphosphatase class 3	fbp	130.1	YYDAENPAFK(1)PK	0.051213	2	1	2.7004e-24	128.57	YYDAENPAFK(1)PK	1.7404	3	1	6.96969e-25	109.44	YYDAENPAFK(1)PK	1.2173	2	1	1.48313e-15
Q8CN38	44	K	Phosphoglucomutase	pgcA	81.771	GK(1)FGLGEGR	0.60919	2	1	7.622e-06	82.029	GK(1)FGLGEGR	1.7074	2	1	1.69257e-05	61.593	GK(1)FGLGEGR	-0.84113	2	1	0.000491899
Q8CN38	323	K	Phosphoglucomutase	pgcA	58.274	IK(1)QTEGLPNR	0.47584	2	1	0.000384466	72.29	IK(1)QTEGLPNR	0.094022	2	1	2.55312e-05
Q8CN38	413	K	Phosphoglucomutase	pgcA	81.625	YAAELK(1)NEGR	-1.6007	2	1	6.80917e-07	92.611	YAAELK(1)NEGR	-1.7571	2	1	3.50183e-07	79.889	YAAELK(1)NEGR	0.39199	2	1	1.04849e-05
Q8CN38	481	K	Phosphoglucomutase	pgcA	68.536	VIAIEDFETGK(1)K	1.6209	3	1	6.15615e-06							67.08	VIAIEDFETGK(1)K	-0.28964	3	1	0.000123018
Q8CN61	41	K	2,3-bisphosphoglycerate-dependent phosphoglycerate mutase	gpmA	103.83	QGIEEAQSAGK(1)K	-1.9862	2	1	2.77414e-14							118.52	QGIEEAQSAGK(1)K	-0.51651	2	1	3.59759e-16
Q8CN61	98	K	2,3-bisphosphoglycerate-dependent phosphoglycerate mutase	gpmA	133.15	HYGGLQGLNK(1)DDAR	0.27351	3	1	9.86982e-36	130.15	HYGGLQGLNK(1)DDAR	0.30894	3	1	5.94667e-30	120.59	HYGGLQGLNK(1)DDAR	-0.32832	3	1	1.08823e-19
Q8CN61	104	K	2,3-bisphosphoglycerate-dependent phosphoglycerate mutase	gpmA	80.69	K(1)WGEDQVHQWR	0.51195	2	1	3.28518e-09
Q8CN89	187	K	Uncharacterized lipoprotein SE_1947	SE_1947	134.13	YVFSFK(1)DPSK	1.2128	2	1	7.13395e-25	127.83	YVFSFK(1)DPSK	4.1663	2	1	2.74499e-17	131.12	YVFSFK(1)DPSK	-0.046723	2	1	7.77506e-18
Q8CN91	33	K	Probable malate:quinone oxidoreductase 1	mqo1	178.23	ELTPEK(1)DIQLFER	-1.442	2	1	2.22148e-62	178.23	ELTPEK(1)DIQLFER	-1.0204	3	1	2.03466e-50	178.68	ELTPEK(1)DIQLFER	0.14091	3	1	9.95024e-60
Q8CN91	205	K	Probable malate:quinone oxidoreductase 1	mqo1	83.692	NVGINYK(1)HEVLDIK	-0.12321	3	1	2.35504e-08
Q8CN91	212	K	Probable malate:quinone oxidoreductase 1	mqo1	103.55	HEVLDIK(1)K	0.34187	2	1	9.19436e-08	79.474	HEVLDIK(1)K	0.0015569	2	1	0.000124029	80.688	HEVLDIK(1)K	0.13807	3	1	0.000111104
Q8CN91	275	K	Probable malate:quinone oxidoreductase 1	mqo1	133.23	CK(1)NPDVIHR	-0.86939	2	1	1.0774e-23	115.42	CK(1)NPDVIHR	-0.34108	3	1	8.63563e-12	101.38	CK(1)NPDVIHR	-0.66042	2	1	2.26799e-07
Q8CN91	286	K	Probable malate:quinone oxidoreductase 1	mqo1	85.212	HHAK(1)VYGK	1.4862	3	1	3.12004e-05	77.282	HHAK(1)VYGK	0.67566	3	1	0.000203235	75.109	HHAK(1)VYGK	-0.86784	3	1	0.000211213
Q8CN91	384	K	Probable malate:quinone oxidoreductase 1	mqo1	124.63	VFLPEAK(1)DEDWEVITAGQR	-1.0222	3	1	5.47949e-28	114.99	VFLPEAK(1)DEDWEVITAGQR	1.2965	3	1	1.22938e-24
Q8CN91	401	K	Probable malate:quinone oxidoreductase 1	mqo1	88.596	VQVIK(1)DTDK	-0.68602	2	1	2.78496e-06	110.39	VQVIK(1)DTDK	-0.83171	2	1	3.48876e-09	88.596	VQVIK(1)DTDK	-0.25766	3	1	2.73742e-05
Q8CN91	461	K	Probable malate:quinone oxidoreductase 1	mqo1	70.438	IK(1)EMVPSFGLK	-1.8756	2	1	4.95836e-06	71.176	IK(1)EMVPSFGLK	1.0841	3	1	6.58715e-06	50.354	IK(1)EMVPSFGLK	-1.6795	3	1	0.00214851
Q8CN91	486	K	Probable malate:quinone oxidoreductase 1	mqo1	133.86	LSEHEDMYHSINEEVK(1)K	-0.44425	3	1	5.19524e-37	164.01	LSEHEDMYHSINEEVK(1)K	-0.89448	4	1	1.07315e-53	211.78	LSEHEDMYHSINEEVK(1)K	0.23389	3	1	1.10768e-97
Q8CN92	195	K	Heme response regulator HssR	hssR	60.91	TVDVHIK(1)R	1.1563	3	1	0.000978801	55.37	TVDVHIK(1)R	-0.28454	3	1	0.00105132	45.68	TVDVHIK(1)R	0.28763	3	1	0.00548814
Q8CNB8	276	K	Putative 2-hydroxyacid dehydrogenase SE_1879	SE_1879	116.39	SFK(1)NVVLTPHIGNATFEAR	3.1486	3	1	1.25938e-20	126.91	SFK(1)NVVLTPHIGNATFEAR	0.80232	3	1	2.84656e-33
Q8CNB8	305	K	Putative 2-hydroxyacid dehydrogenase SE_1879	SE_1879	123.79	IVANDTIK(1)K	-1.4315	3	1	2.46668e-17	100.88	IVANDTIK(1)K	-1.074	2	1	1.47629e-08	112.13	IVANDTIK(1)K	-1.3789	3	1	4.04083e-11
Q8CNC6	182	K	Urease accessory protein UreG	ureG	77.899	GNRPFAFTNLK(1)TDEGLEK	4.4407	3	1	2.97088e-07
Q8CNC8	40	K	Urease accessory protein UreE	ureE	127.79	VK(1)TDHGNEIGIR	-2.1041	3	1	3.65147e-24	89.231	VK(1)TDHGNEIGIR	0.64615	2	1	1.41253e-09	128.35	VK(1)TDHGNEIGIR	-0.63448	3	1	6.57719e-21
Q8CNC8	137	K	Urease accessory protein UreE	ureE	68.787	K(1)VNQAFR	0.6913	2	1	0.000925216	68.312	K(1)VNQAFR	0.50937	2	1	0.00122763	45.952	K(1)VNQAFR	-0.30966	2	1	0.0147325
Q8CND0	77	K	Urease subunit beta	ureB	95.502	FEPGDEK(1)K	1.0252	2	1	3.91106e-07	85.676	FEPGDEK(1)K	1.6084	2	1	7.71044e-05	93.649	FEPGDEK(1)K	2.4792	3	1	9.24527e-06
Q8CNE1	243	K	Molybdopterin molybdenumtransferase	moeA	95.531	SIEVVK(1)K	1.186	2	1	8.91717e-07	49.358	SIEVVK(1)K	0.65005	3	1	0.00659024	60.788	SIEVVK(1)K	0.51782	3	1	0.00191636
Q8CNE3	116	K	Molybdopterin synthase catalytic subunit	moaE	68.536	IK(1)EIVPIWK	-0.60118	2	1	0.000135626
Q8CNE6	2	K	GTP 3',8-cyclase	moaA	45.908	MK(1)EVIQDK	0.64541	2	1	0.00437097	41.08	MK(1)EVIQDK	1.6475	2	1	0.00829037	64.82	MK(1)EVIQDK	-0.33544	2	1	0.000735707
Q8CNF5	117	K	Tagatose 1,6-diphosphate aldolase	lacD	110.08	LK(1)EQGANAVK	-2.4049	2	1	2.63381e-13	115.33	LK(1)EQGANAVK	-0.29826	3	1	1.95096e-12	99.539	LK(1)EQGANAVK	-2.0592	2	1	2.28093e-08
Q8CNF5	186	K	Tagatose 1,6-diphosphate aldolase	lacD	47.869	K(1)VNEAMK	1.849	2	1	0.0115496	74.301	K(1)VNEAMK	-2.623	2	1	0.000776561	72.23	K(1)VNEAMK	-4.2295	2	1	0.000685264
Q8CNF6	101	K	PTS system lactose-specific EIIA component	lacF	98.997	HLIELYK(1)K	-0.12661	3	1	2.61585e-07	109.71	HLIELYK(1)K	-0.34818	2	1	2.49058e-07	109.71	HLIELYK(1)K	-0.15348	2	1	4.59216e-11
Q8CNF7	432	K	PTS system lactose-specific EIICB component	lacE	79.659	EANNELK(1)EK	-0.2818	2	1	9.11857e-06	53.567	EANNELK(1)EK	-0.37996	2	1	0.00105183	60.255	EANNELK(1)EK	-0.56395	2	1	0.000549512
Q8CNF8	221	K	6-phospho-beta-galactosidase	lacG	87.468	GEIGVVHALPTK(1)YPYDPSNPEDVR	1.3971	3	1	4.88843e-13	85.013	GEIGVVHALPTK(1)YPYDPSNPEDVR	0.86222	3	1	4.21426e-16	76.959	GEIGVVHALPTK(1)YPYDPSNPEDVR	0.45176	3	1	1.64561e-13
Q8CNF8	363	K	6-phospho-beta-galactosidase	lacG	98.04	VVK(1)DYPNYHK	-0.29501	3	1	9.58054e-10	86.898	VVK(1)DYPNYHK	0.10762	3	1	5.37972e-07	98.048	VVK(1)DYPNYHK	-0.37743	3	1	1.7896e-08
Q8CNF8	387	K	6-phospho-beta-galactosidase	lacG	89.047	DVFDEK(1)EK	-0.6395	2	1	1.97432e-05	79.128	DVFDEK(1)EK	0.92221	3	1	0.000221832	77.533	DVFDEK(1)EK	1.0588	3	1	0.000232032
Q8CNG0	24	K	Alkaline shock protein 23	asp23	164.41	K(1)EQQQAQNNQPQFENK	0.95037	4	1	3.00477e-61	78.244	K(1)EQQQAQNNQPQFENK	-0.11835	4	1	6.80703e-07	150.76	K(1)EQQQAQNNQPQFENK	0.15194	3	1	6.49577e-46
Q8CNG0	115	K	Alkaline shock protein 23	asp23	70.256	K(1)VTDLVK	-0.48786	2	1	0.000812516							68.016	K(1)VTDLVK	-1.563	2	1	0.000617675
Q8CNG0	151	K	Alkaline shock protein 23	asp23	72.531	EWQQK(0.988)NEK(0.012)DNK	0.21249	3	0.98844	2.09257e-07
Q8CNG6	4	K	Probable uridylyltransferase SE_1761	SE_1761	105.46	MLDK(1)NQLEK	-0.26289	2	1	1.06963e-09	111.61	MLDK(1)NQLEK	1.3237	3	1	1.12211e-09	94.767	MLDK(1)NQLEK	-1.7806	2	1	1.89835e-06
Q8CNG6	390	K	Probable uridylyltransferase SE_1761	SE_1761	96.773	EGKDSVHTATEDLK(1)R	0.46528	3	1	8.92954e-13	88.243	EGKDSVHTATEDLK(1)R	-1.5226	4	1	1.85825e-10	58.04	DSVHTATEDLK(1)R	-0.070385	3	1	0.000695992
Q8CNH0	3	K	Phosphoglucosamine mutase	glmM	119.27	GK(1)YFGTDGVR	-0.69574	2	1	7.43737e-15	83.182	GK(1)YFGTDGVR	0.49627	2	1	3.2938e-06	108.9	GK(1)YFGTDGVR	0.035729	2	1	5.78285e-12
Q8CNH0	38	K	Phosphoglucosamine mutase	glmM	86.772	YGGYVLAHNK(1)GEK	1.5732	3	1	5.36456e-09							61.11	YGGYVLAHNK(1)GEK	-0.88196	3	1	0.000187624
Q8CNH0	370	K	Phosphoglucosamine mutase	glmM	99.439	K(1)YPQSLINVR	-0.78227	3	1	7.7606e-10	107.03	K(1)YPQSLINVR	-0.3285	3	1	1.55812e-09	112.83	K(1)YPQSLINVR	0.090254	3	1	3.00569e-12
Q8CNH7	13	K	Deoxyribose-phosphate aldolase	deoC	84.365	LIDHTLLK(1)PDSTK	0.065643	3	1	7.62336e-09	82.069	LIDHTLLK(1)PDSTK	-2.6089	3	1	6.54147e-07	98.902	LIDHTLLK(1)PDSTK	-0.1244	3	1	1.50094e-12
Q8CNH7	133	K	Deoxyribose-phosphate aldolase	deoC	125.54	VIIETVLLTEK(1)EK	-1.4312	3	1	8.23915e-25	122.33	VIIETVLLTEK(1)EK	-0.32119	3	1	3.76715e-20
Q8CNH7	137	K	Deoxyribose-phosphate aldolase	deoC	119.46	IK(1)ACQLSEAAGAHFVK	1.5186	3	1	2.84227e-21	117.18	IK(1)ACQLSEAAGAHFVK	-0.097765	3	1	4.39347e-23
Q8CNH7	170	K	Deoxyribose-phosphate aldolase	deoC	77.204	LMK(1)DTVGDRLEVK	1.7793	3	1	2.65897e-06	91.313	LMK(1)DTVGDRLEVK	1.322	3	1	1.84337e-06	61.409	LMK(1)DTVGDRLEVK	0.46399	3	1	0.00022154
Q8CNH8	123	K	Pyrimidine-nucleoside phosphorylase	pdp	157.23	GLGHTGGTIDK(1)LESVK	0.16432	3	1	4.56884e-49	145.69	GLGHTGGTIDK(1)LESVK	0.11256	3	1	2.82687e-42	123.29	GLGHTGGTIDK(1)LESVK	0.50643	3	1	1.52726e-38
Q8CNH8	162	K	Pyrimidine-nucleoside phosphorylase	pdp	155.71	LVNDNQVAVIGQSGNLTPADK(1)K	-0.033569	3	1	5.04618e-51	45.135	LVNDNQVAVIGQSGNLTPADK(1)K	2.2404	4	1	0.000620665	92.8	LVNDNQVAVIGQSGNLTPADK(1)K	-0.77248	3	1	1.56669e-17
Q8CNH8	188	K	Pyrimidine-nucleoside phosphorylase	pdp	53.3	K(1)IAAGADAIVLDVK	-0.31441	3	1	0.00137469							53.3	K(1)IAAGADAIVLDVK	-0.070457	3	1	0.000589566
Q8CNH8	390	K	Pyrimidine-nucleoside phosphorylase	pdp	101.92	VGEHVEK(1)GENILTIHTNTK	0.21822	4	1	2.71982e-14	157.85	VGEHVEK(1)GENILTIHTNTK	0.86857	4	1	1.47331e-55	155.49	VGEHVEK(1)GENILTIHTNTK	0.29836	4	1	6.12607e-51
Q8CNH9	185	K	Phosphopentomutase	deoB	95.531	ELTK(1)DPK	-1.086	2	1	1.19278e-06	73.248	ELTK(1)DPK	0.87151	2	1	0.0010879	89.142	ELTK(1)DPK	0.463	3	1	1.01239e-05
Q8CNH9	218	K	Phosphopentomutase	deoB	84.297	TSNRHDYALK(1)PFGR	0.26783	4	1	1.80651e-08	85.533	TSNRHDYALK(1)PFGR	-0.64253	3	1	1.83711e-08	99.927	TSNRHDYALK(1)PFGR	0.059774	3	1	6.73136e-13
Q8CNH9	303	K	Phosphopentomutase	deoB	90.422	DKEGYAQAIK(1)DFDLR	0.081174	3	1	8.54645e-09	81.51	DKEGYAQAIK(1)DFDLR	0.68113	3	0.999995	4.45564e-07
Q8CNI0	3	K	S-ribosylhomocysteine lyase	luxS	77.726	TK(1)MNVESFNLDHTK	3.0244	3	1	3.63996e-06
Q8CNI0	144	K	S-ribosylhomocysteine lyase	luxS	94.801	TIAQAFLDK(1)R	-0.5448	3	1	1.32549e-09	87.568	TIAQAFLDK(1)R	-0.87946	3	1	3.75456e-07	81.625	TIAQAFLDK(1)R	-1.2564	3	1	3.00069e-06
Q8CNI2	100	K	CTP synthase	pyrG	80.229	VYSHVLK(1)K	-1.6307	3	1	5.13743e-05	95.352	VYSHVLK(1)K	-1.4334	2	1	1.4892e-05	78.516	VYSHVLK(1)K	0.12039	3	1	0.000168893
Q8CNI2	190	K	CTP synthase	pyrG	100.88	TK(1)PTQHSVK	0.36521	3	1	7.50323e-09							77.662	TK(1)PTQHSVK	0.50488	3	1	6.75485e-05
Q8CNI2	197	K	CTP synthase	pyrG	44.436	TKPTQHSVK(1)ELR	4.1755	3	0.999582	0.00521601
Q8CNI2	232	K	CTP synthase	pyrG	89.698	IALFCDIK(1)K	-0.63881	3	1	1.5008e-06	109.66	IALFCDIK(1)K	-0.42453	2	1	3.56615e-09	109.66	IALFCDIK(1)K	1.0095	3	1	5.0549e-11
Q8CNI2	322	K	CTP synthase	pyrG	81.784	HAGYPFK(1)K	0.39838	3	1	4.48466e-05	79.469	HAGYPFK(1)K	0.71941	2	1	0.000162716	79.469	HAGYPFK(1)K	0.20055	2	1	0.000147468
Q8CNI2	453	K	CTP synthase	pyrG	145.23	IYNK(1)NDIEER	-0.45415	2	1	7.82714e-26	134.75	IYNK(1)NDIEER	-0.36129	2	1	1.24805e-17	111.52	IYNK(1)NDIEER	-0.92667	2	1	4.62136e-12
Q8CNI3	7	K	Fructose-bisphosphate aldolase	fba	130.72	PLVSMK(1)EMLIDAK	-0.25921	2	1	3.38015e-25	109	PLVSMK(1)EMLIDAK	2.3518	3	1	4.28918e-15	112.44	PLVSMK(1)EMLIDAK	2.9904	3	1	7.42371e-17
Q8CNI3	185	K	Fructose-bisphosphate aldolase	fba	167.61	TGIDTLAPALGSVHGPYK(1)GEPK	2.6807	3	1	1.10218e-63	204.5	TGIDTLAPALGSVHGPYK(1)GEPK	0.97721	3	1	9.96342e-102	171.47	TGIDTLAPALGSVHGPYK(1)GEPK	0.80482	4	1	2.29459e-68
Q8CNI3	221	K	Fructose-bisphosphate aldolase	fba	78.814	DIQK(1)AIPYGTAK	-1.0473	3	1	1.23681e-07							78.814	DIQK(1)AIPYGTAK	0.077022	2	1	1.42462e-05
Q8CNI3	252	K	Fructose-bisphosphate aldolase	fba	171.21	EVLNNDK(1)DVYDPR	-0.51357	2	1	2.81037e-51	148.57	EVLNNDK(1)DVYDPR	-0.25234	2	1	3.60241e-32	159.22	EVLNNDK(1)DVYDPR	0.90301	2	1	8.05896e-38
Q8CNI3	259	K	Fructose-bisphosphate aldolase	fba	97.075	K(1)YLGPAR	1.1915	3	1	7.61727e-07	92.467	K(1)YLGPAR	-0.63754	2	1	0.0001372	122.79	K(1)YLGPAR	1.0646	3	1	2.51556e-17
Q8CNI3	269	K	Fructose-bisphosphate aldolase	fba	96.342	EAIK(1)ETVK	0.96319	2	1	4.81355e-07	103.88	EAIK(1)ETVK	0.35485	2	1	1.02689e-06	96.342	EAIK(1)ETVK	0.17806	2	1	4.30421e-07
Q8CNI5	270	K	Putative aldehyde dehydrogenase SE_1720	SE_1720	146.2	K(1)VVNNTGQVCTAGTR	-0.70532	2	1	4.33722e-38	166.48	K(1)VVNNTGQVCTAGTR	-0.55335	2	1	5.85937e-47	99.055	K(1)VVNNTGQVCTAGTR	-0.21453	2	1	1.11019e-14
Q8CNI5	292	K	Putative aldehyde dehydrogenase SE_1720	SE_1720	189.1	VLIPESIK(1)EDYLTAVK	-0.9018	2	1	3.30398e-87	185.25	VLIPESIK(1)EDYLTAVK	0.33193	2	1	6.27506e-74	172.2	VLIPESIK(1)EDYLTAVK	0.54768	2	1	3.0165e-56
Q8CNI5	305	K	Putative aldehyde dehydrogenase SE_1720	SE_1720	82.279	EAFSK(1)VK	-0.65909	2	1	0.000146271	79.474	EAFSK(1)VK	-0.82351	2	1	0.000713855
Q8CNI5	351	K	Putative aldehyde dehydrogenase SE_1720	SE_1720	114.63	GINEGAELFYGGPGK(1)PEGLDK	-1.948	3	1	2.04321e-22	129.85	GINEGAELFYGGPGK(1)PEGLDK	-1.449	3	1	1.07427e-35	85.805	GINEGAELFYGGPGK(1)PEGLDK	0.83333	3	1	2.77185e-16
Q8CNI5	439	K	Putative aldehyde dehydrogenase SE_1720	SE_1720	50.353	K(1)PDLPFGGYK	1.858	3	1	0.00124989
Q8CNI7	175	K	Peptide chain release factor 1	prfA	104.2	LK(1)FENGAHR	-1.9489	3	1	2.65759e-09	55.064	LK(1)FENGAHR	-1.4892	3	1	0.000508723
Q8CNJ3	68	K	ATP synthase subunit b	atpF	113.99	INAQK(1)LEEENRK	0.8713	3	1	2.66345e-18	131.06	INAQK(1)LEEENRK	0.93521	3	1	3.3638e-25	121.56	INAQK(1)LEEENRK	1.7025	4	1	3.88554e-17
Q8CNJ3	78	K	ATP synthase subunit b	atpF	139.32	TLK(1)ETQDEVQK	2.133	3	1	1.60291e-27	151.98	TLK(1)ETQDEVQK	1.3132	3	1	8.98021e-28	159.94	TLK(1)ETQDEVQK	0.54083	2	1	7.03901e-35
Q8CNJ3	97	K	ATP synthase subunit b	atpF	127.03	K(1)QHEEIIHEANEK	0.62517	4	1	5.5386e-25	118.51	K(1)QHEEIIHEANEK	-1.741	3	1	6.36081e-20	127.18	K(1)QHEEIIHEANEK	-0.18681	3	1	5.18221e-22
Q8CNJ3	158	K	ATP synthase subunit b	atpF	222.75	EISEQDQK(1)ELVEK	-0.2018	2	1	1.46629e-107	166.9	EISEQDQK(1)ELVEK	-1.1027	3	1	7.15318e-41	157.23	EISEQDQK(1)ELVEK	0.63135	2	1	1.34184e-37
Q8CNJ4	129	K	ATP synthase subunit delta	atpH	76.847	IVELIK(1)K	-1.5774	2	1	0.000307406	79.469	IVELIK(1)K	-1.5101	3	1	0.000541265	77.058	IVELIK(1)K	-2.8971	2	1	0.000209639
Q8CNJ5	4	K	ATP synthase subunit alpha	atpA	120.9	AIK(1)AEEISALLR	-1.1528	3	1	1.10717e-23	126.56	AIK(1)AEEISALLR	-0.97691	2	1	8.13613e-25
Q8CNJ5	132	K	ATP synthase subunit alpha	atpA	40.883	K(1)ATGVMDR	-0.93601	2	1	0.00880935	59.908	K(1)ATGVMDR	-0.047986	2	1	0.000826719
Q8CNJ5	140	K	ATP synthase subunit alpha	atpA	60.157	K(1)SVDEPLQTGIK	2.9327	3	1	0.000275096
Q8CNJ5	373	K	ATP synthase subunit alpha	atpA	93.623	VGGSAQIK(1)AMK	-1.4279	2	1	1.0977e-10	108.56	VGGSAQIK(1)AMK	-0.67934	2	1	5.31423e-12	71.176	VGGSAQIK(1)AMK	0.13122	2	1	5.97788e-05
Q8CNJ5	377	K	ATP synthase subunit alpha	atpA	73.208	K(1)VAGTLR	-0.07629	2	1	0.000586062
Q8CNJ5	486	K	ATP synthase subunit alpha	atpA	119.38	ETGALPDADK(1)FDSAITEFK	0.28775	3	1	9.31272e-24	123.19	ETGALPDADK(1)FDSAITEFK	0.64783	2	1	4.51891e-25	120.4	ETGALPDADK(1)FDSAITEFK	0.41344	3	1	4.84569e-30
Q8CNJ5	495	K	ATP synthase subunit alpha	atpA	143.93	ETGALPDADKFDSAITEFK(1)K	2.9305	3	1	1.62789e-39	61.276	ETGALPDADKFDSAITEFK(1)K	-0.020778	4	0.999998	6.06837e-06	141.78	ETGALPDADKFDSAITEFK(1)K	0.27135	3	1	1.23443e-44
Q8CNJ5	500	K	ATP synthase subunit alpha	atpA	55.531	K(0.022)GFNK(0.978)SEE	-0.94802	3	0.978436	0.00139711							86.866	GFNK(1)SEE	0.24711	2	1	2.07109e-05
Q8CNJ6	5	K	ATP synthase gamma chain	atpG	79.201	ASLK(1)EIDSR	-0.98137	2	1	9.44282e-06
Q8CNJ7	74	K	ATP synthase subunit beta	atpD	93.556	GMEVK(1)DTGR	0.46377	2	1	2.39048e-08	123.75	GMEVK(1)DTGR	0.028498	2	1	2.13886e-12	95.483	GMEVK(1)DTGR	-0.89413	2	1	4.13597e-07
Q8CNJ7	206	K	ATP synthase subunit beta	atpD	83.423	TREGNDLYYEMSDSGVIK(1)K	0.54207	3	1	1.08024e-09	96.379	TREGNDLYYEMSDSGVIK(1)K	-0.24086	3	1	7.48808e-13	49.537	EGNDLYYEMSDSGVIK(1)K	1.1793	3	1	0.000560889
Q8CNJ7	373	K	ATP synthase subunit beta	atpD	108.98	EVQSTLQK(1)YR	1.3288	2	1	2.9379e-13	101.71	EVQSTLQK(1)YR	0.053286	2	1	4.06598e-09	92.247	EVQSTLQK(1)YR	-0.29204	2	1	8.78636e-07
Q8CNJ7	441	K	ATP synthase subunit beta	atpD	163.56	TTVADFRDILDGK(1)YDHIPEDAFR	0.5351	4	1	4.3814e-61	232.15	TTVADFRDILDGK(1)YDHIPEDAFR	0.38457	4	1	1.37426e-116	240.82	DILDGK(1)YDHIPEDAFR	0.9424	3	1	1.30146e-132
Q8CNJ9	33	K	3-hydroxyacyl-[acyl-carrier-protein] dehydratase FabZ	fabZ	66.299	IVEYEEGK(1)R	-1.3655	2	1	0.000121812	83.862	IVEYEEGK(1)R	0.62289	2	1	4.98029e-06	79.148	IVEYEEGK(1)R	-2.4795	2	1	7.42641e-05
Q8CNJ9	116	K	3-hydroxyacyl-[acyl-carrier-protein] dehydratase FabZ	fabZ	44.395	IK(1)GPIGK	0.66296	2	1	0.0151121	48.561	IK(1)GPIGK	0.47845	3	1	0.0101983	62.717	IK(1)GPIGK	0.58741	3	1	0.00218684
Q8CNK1	187	K	Aminopyrimidine aminohydrolase	tenA	47.062	LTK(1)HCSETEK	1.8232	3	1	0.00283051
Q8CNK1	194	K	Aminopyrimidine aminohydrolase	tenA	93.162	HCSETEK(1)K	-1.9583	3	1	4.78912e-07	84.568	HCSETEK(1)K	-0.38638	3	1	6.38312e-05	83.206	HCSETEK(1)K	-0.10791	3	1	5.69681e-05
Q8CNK3	174	K	Cardiolipin synthase 2	cls2	75.819	K(1)AEEGIEVK	0.046409	2	1	3.55885e-05	73.435	K(1)AEEGIEVK	1.9225	3	1	4.96127e-05
Q8CNK3	268	K	Cardiolipin synthase 2	cls2	68.262	IK(1)GDAVNALQLR	2.287	2	1	8.43644e-06	52.5	IK(1)GDAVNALQLR	0.23916	2	1	0.00217703	45.992	IK(1)GDAVNALQLR	0.5656	2	1	0.00501651
Q8CNL9	288	K	tRNA N6-adenosine threonylcarbamoyltransferase	tsaD	70.399	NALSEACK(1)K	1.5673	3	1	8.47082e-05
Q8CNM5	110	K	Accessory gene regulator protein A	agrA	133.48	VAAMDFIFK(1)DDPSELK	-1.2134	3	1	6.17337e-37	130.72	VAAMDFIFK(1)DDPSELK	-0.37941	3	1	8.07467e-32
Q8CNM5	146	K	Accessory gene regulator protein A	agrA	92.906	ESNVDTIELK(1)R	0.92524	2	1	8.68096e-11	84.365	ESNVDTIELK(1)R	0.21183	2	1	2.54963e-08	101.32	ESNVDTIELK(1)R	0.571	2	1	1.72033e-09
Q8CNN7	160	K	Probable manganese-dependent inorganic pyrophosphatase	ppaC	104.21	SPTCTK(1)EDVDAAQALK	-1.3218	3	1	1.2731e-13	169.92	SPTCTK(1)EDVDAAQALK	-0.2288	3	1	1.09444e-62
Q8CNN7	231	K	Probable manganese-dependent inorganic pyrophosphatase	ppaC	97.271	IAQVNTVDIDEVLDRK(1)EEFEK	-0.84706	4	1	2.50397e-16	168.75	IAQVNTVDIDEVLDRK(1)EEFEK	0.66519	3	1	1.37132e-71
Q8CNN7	271	K	Probable manganese-dependent inorganic pyrophosphatase	ppaC	88.495	ILVVGAEK(1)DK	0.97142	3	1	1.91528e-07	139.86	ILVVGAEK(1)DK	0.2088	3	1	1.44415e-18	128.01	ILVVGAEK(1)DK	-0.15103	3	1	1.34429e-17
Q8CNP1	69	K	NH(3)-dependent NAD(+) synthetase	nadE	123.73	LAQLAVNELK(1)EEGR	0.20757	2	1	2.61395e-27	141.55	LAQLAVNELK(1)EEGR	0.77867	2	1	2.36283e-37	95.195	LAQLAVNELK(1)EEGR	-1.5756	3	1	8.48804e-13
Q8CNP5	74	K	Bacterial non-heme ferritin	ftnA	77.185	GEHAIFDTIK(1)APK	1.1425	3	1	2.97621e-06	86.288	GEHAIFDTIK(1)APK	1.6527	3	1	8.38805e-10
Q8CNP5	88	K	Bacterial non-heme ferritin	ftnA	213.49	VEFSSILETFK(1)DSLAQER	1.3356	3	1	5.10549e-111	255.72	VEFSSILETFK(1)DSLAQER	1.8403	3	1	5.78187e-159	181.51	VEFSSILETFK(1)DSLAQER	2.1725	3	1	3.13593e-74
Q8CNQ7	73	K	Peroxide-responsive repressor PerR	perR	65.627	VFK(1)DIGIVK	-0.023453	2	1	0.000170782	90.827	VFK(1)DIGIVK	-0.80522	2	1	1.9679e-06	90.05	VFK(1)DIGIVK	0.39646	2	1	2.13709e-05
Q8CNR1	172	K	Fumarate hydratase class II	fumC	124.51	EK(1)EDQYQSIIK	0.068249	2	1	1.2449e-20	49.025	EK(1)EDQYQSIIK	-0.25978	3	1	0.00245378	125.03	EK(1)EDQYQSIIK	-0.1929	2	1	3.42656e-18
Q8CNR4	48	K	Foldase protein PrsA	prsA	85.212	VADVMK(1)K	-0.005493	3	1	7.82713e-05	85.212	VADVMK(1)K	-0.48738	3	1	0.000298978	85.212	VADVMK(1)K	0.067344	2	1	2.19574e-05
Q8CNR4	71	K	Foldase protein PrsA	prsA	73.248	VLADK(1)YK	0.27192	3	1	0.000779755	83.206	VLADK(1)YK	0.083654	3	1	0.000489636	90.05	VLADK(1)YK	1.2731	3	1	1.95736e-05
Q8CNR4	83	K	Foldase protein PrsA	prsA	76.679	DIDK(1)DIK	0.043081	2	1	0.000427689	46.426	DIDK(1)DIK	-0.67137	2	1	0.0146379	58.433	DIDK(1)DIK	0.091701	2	1	0.00339004
Q8CNR4	86	K	Foldase protein PrsA	prsA	66.299	DIDKDIK(1)K	-0.23705	3	0.999725	0.000451954	71.379	DIDK(0.002)DIK(0.998)K	0.23309	3	0.998254	0.000234098	72.607	DIDKDIK(1)K	-0.36215	3	0.999854	0.000329303
Q8CNR4	113	K	Foldase protein PrsA	prsA	134.88	QQGMSFDDYK(1)EQK	-0.17081	2	1	6.29008e-32	69.92	QQGMSFDDYK(1)EQK	0.63107	3	1	3.00103e-05	113.24	QQGMSFDDYK(1)EQK	0.30346	3	1	6.7979e-17
Q8CNR4	135	K	Foldase protein PrsA	prsA	91.313	VNVSDK(1)EIK	0.25513	2	1	8.5932e-07	105.2	VNVSDK(1)EIK	-0.087269	2	1	9.53635e-09	98.898	VNVSDK(1)EIK	0.097216	2	1	2.60109e-07
Q8CNR4	143	K	Foldase protein PrsA	prsA	69.825	K(1)ASHILIK	-1.0324	3	1	0.000370988	71.379	K(1)ASHILIK	-0.62795	3	1	0.000221886	69.825	K(1)ASHILIK	0.68157	3	1	0.000345479
Q8CNR4	158	K	Foldase protein PrsA	prsA	78.324	SSDK(1)EGLSDK	-0.011452	2	1	2.25671e-06
Q8CNR4	164	K	Foldase protein PrsA	prsA	91.961	SSDKEGLSDK(1)K	-0.21505	4	1	1.69137e-09	59.198	SSDKEGLSDK(1)K	0.50017	4	0.999995	0.000286902	79.492	SSDKEGLSDK(1)K	0.54954	3	0.999999	1.06768e-05
Q8CNR4	175	K	Foldase protein PrsA	prsA	89.301	IQK(1)EVEKNPNK	0.099706	3	0.999959	1.07859e-08	59.227	IQK(0.999)EVEK(0.001)NPNK	0.22523	3	0.999073	0.000286173	83.182	IQK(1)EVEKNPNK	1.9185	3	0.999832	3.04441e-07
Q8CNR4	179	K	Foldase protein PrsA	prsA	65.88	EVEK(1)NPNK	-0.13934	3	1	1.19243e-05	107.35	EVEK(1)NPNK	0.4049	2	1	5.24021e-16	116.37	EVEK(1)NPNK	0.01104	2	1	6.73136e-13
Q8CNR4	189	K	Foldase protein PrsA	prsA	63.565	FGEIAK(1)K	-0.031365	2	1	0.00157116	57.281	FGEIAK(1)K	-0.47883	3	1	0.00269579	66.073	FGEIAK(1)K	-0.26649	2	1	0.00110021
Q8CNR4	224	K	Foldase protein PrsA	prsA	51.276	LK(1)EGEVSK	0.73566	2	1	0.00305327	66.568	LK(1)EGEVSK	1.729	3	1	0.000510127	64.82	LK(1)EGEVSK	0.76124	2	1	0.000848707
Q8CNR4	259	K	Foldase protein PrsA	prsA	87.639	QK(1)LIEEK	0.32188	2	1	7.02829e-05	80.219	QK(1)LIEEK	0.65331	2	1	0.000669113	76.679	QK(1)LIEEK	1.0937	2	1	0.000253673
Q8CNR4	284	K	Foldase protein PrsA	prsA	85.676	EYK(1)VDYK	1.1319	2	1	9.81191e-05	89.355	EYK(1)VDYK	0.2874	2	1	0.000272595	96.948	EYK(1)VDYK	0.1382	2	1	1.15229e-07
Q8CNR4	305	K	Foldase protein PrsA	prsA	94.122	AIEDSILDPDK(1)IK	-0.76207	2	1	1.59571e-13	86.288	AIEDSILDPDK(1)IK	0.85841	3	1	8.38805e-10	78.964	AIEDSILDPDK(1)IK	1.9583	3	1	2.40828e-06
Q8CNR9	85	K	Signal transduction protein TRAP	traP	110.39	K(1)LLLVDVPLR	0.51044	3	1	1.90452e-13	88.596	K(1)LLLVDVPLR	0.94767	2	1	4.46044e-07	96.229	K(1)LLLVDVPLR	2.2294	2	1	2.75802e-08
Q8CNR9	106	K	Signal transduction protein TRAP	traP	146.36	LLK(1)PTEGSTYK	-0.55027	3	1	6.87211e-29	116.24	LLK(1)PTEGSTYK	0.42055	2	1	1.76114e-15	105.65	LLK(1)PTEGSTYK	0.68389	2	1	7.79538e-10
Q8CNS1	131	K	Ferrochelatase	hemH	96.143	AQEK(1)ADEYGIQLTHIK	-2.1315	3	1	6.94788e-13	90.422	AQEK(1)ADEYGIQLTHIK	-2.5962	3	1	1.2782e-10	52.866	AQEK(1)ADEYGIQLTHIK	-1.0672	3	1	0.000338512
Q8CNS1	243	K	Ferrochelatase	hemH	101.38	DLYK(1)EHQFK	1.0138	3	1	6.76964e-09	89.827	DLYK(1)EHQFK	-0.32375	3	1	1.73567e-06	58.63	DLYK(1)EHQFK	0.0491	3	1	0.000417015
Q8CNT5	279	K	S-adenosylmethionine synthase	metK	73.082	HGGGCFSGK(1)DPTK	-1.3609	3	1	9.81156e-06	79.089	HGGGCFSGK(1)DPTK	1.5662	3	1	5.3542e-07	84.352	HGGGCFSGK(1)DPTK	0.17199	3	1	2.45612e-08
Q8CNT5	283	K	S-adenosylmethionine synthase	metK	71.781	HGGGCFSGK(0.007)DPTK(0.993)VDR	-2.1194	4	0.992931	1.54086e-05	104.94	HGGGCFSGK(0.001)DPTK(0.999)VDR	-1.5405	4	0.998722	3.18677e-16
Q8CNT5	345	K	S-adenosylmethionine synthase	metK	89.301	K(1)HFDLRPAGIIK	0.35972	4	1	8.87923e-10	98.902	K(1)HFDLRPAGIIK	0.85812	4	1	3.13862e-14	90.412	K(1)HFDLRPAGIIK	0.54603	3	1	2.82254e-08
Q8CNT5	388	K	S-adenosylmethionine synthase	metK	61.593	LDK(1)VNVLK	0.29456	2	1	0.00121496
Q8CNU3	134	K	6,7-dimethyl-8-ribityllumazine synthase	ribH	63.639	AGNK(1)GSEAAVSAIEMANLIK	1.9335	3	1	2.31339e-05
Q8CNU8	108	K	Leucine--tRNA ligase	leuS	65.88	NIQTFK(1)R	-0.12461	2	1	0.00114825	68.224	NIQTFK(1)R	0.54979	2	1	0.00123942	84.368	NIQTFK(1)R	0.38378	2	1	2.38158e-05
Q8CNU8	557	K	Leucine--tRNA ligase	leuS	57.288	VLYDLGVVPTK(1)EPFQK	-0.065232	3	1	0.000768313	74.296	VLYDLGVVPTK(1)EPFQK	2.9119	3	1	1.22563e-06	91.076	VLYDLGVVPTK(1)EPFQK	2.0148	3	1	1.94179e-11
Q8CNU8	643	K	Leucine--tRNA ligase	leuS	170.66	LIITDENSINK(1)K	0.25848	2	1	1.63083e-50	103.91	LIITDENSINK(1)K	-0.27711	2	1	2.0601e-14	164.48	LIITDENSINK(1)K	-0.46933	2	1	1.29773e-46
Q8CNU8	695	K	Leucine--tRNA ligase	leuS	65.949	TNEVYK(1)PYIEGFVK	0.078796	2	1	4.98615e-05
Q8CNU8	790	K	Leucine--tRNA ligase	leuS	66.073	K(1)VIAVPQK	-1.0849	3	1	0.00050004
Q8CNV2	356	K	Putative dipeptidase SE_1424	SE_1424	110.97	YPEGFK(1)FEDAIDR	2.3327	2	1	9.76936e-19	130.72	YPEGFK(1)FEDAIDR	4.1705	2	1	2.00956e-25	102.29	YPEGFK(1)FEDAIDR	3.4256	2	1	1.4449e-12
Q8CNV2	382	K	Putative dipeptidase SE_1424	SE_1424	95.751	VQK(1)PHYVDK	0.95121	3	1	9.91696e-13	89.358	VQK(1)PHYVDK	-1.1956	3	1	1.65468e-10	93.226	VQK(1)PHYVDK	0.69058	3	1	1.77986e-11
Q8CNV8	30	K	Catabolite control protein A	ccpA	113.69	VVNGNQNVK(1)PETR	-0.75854	3	1	6.66622e-19	86.944	VVNGNQNVK(1)PETR	0.63151	2	1	1.01667e-09	113.76	VVNGNQNVK(1)PETR	1.1682	2	1	9.49901e-17
Q8CNV8	36	K	Catabolite control protein A	ccpA	80.688	NK(1)VNEVIK	0.14823	2	1	6.60571e-05	103.55	NK(1)VNEVIK	-0.5096	2	1	1.0666e-06	88.495	NK(1)VNEVIK	-0.35789	2	1	4.53266e-05
Q8CNV8	42	K	Catabolite control protein A	ccpA	88.495	VNEVIK(1)R	-1.0239	2	1	1.96378e-06	83.862	VNEVIK(1)R	-0.10738	2	1	4.00723e-06	110.39	VNEVIK(1)R	-0.19341	2	1	6.17194e-10
Q8CNV8	104	K	Catabolite control protein A	ccpA	179.79	YHSIISNSDNDPEK(1)EK	-0.45941	3	1	7.45531e-74							172.91	YHSIISNSDNDPEK(1)EK	-0.52635	3	1	1.60883e-56
Q8CNV8	150	K	Catabolite control protein A	ccpA	60.95	SLINQSSVPVVVSGTDGK(1)DDHIASVNIDFK	-1.6228	4	1	5.49704e-10	61.538	SLINQSSVPVVVSGTDGK(1)DDHIASVNIDFK	0.82395	4	1	2.46915e-10	62.052	SLINQSSVPVVVSGTDGK(1)DDHIASVNIDFK	0.48076	3	1	6.96603e-11
Q8CNV9	16	K	Formate--tetrahydrofolate ligase	fhs	63.073	LK(1)PISEIAR	0.74902	2	1	0.000369068
Q8CNV9	368	K	Formate--tetrahydrofolate ligase	fhs	81.381	HVNNIK(1)K	0.72782	3	1	0.000119066	55.441	HVNNIK(1)K	1.0521	3	1	0.00271091	47.743	HVNNIK(1)K	0.79849	3	1	0.00997228
Q8CNW5	38	K	Septation ring formation regulator EzrA	ezrA	147.36	K(1)NEIEQLPLDDNLRK	0.005542	3	1	5.79045e-45	58.246	K(1)NEIEQLPLDDNLRK	0.059607	3	1	0.000410583	137.21	K(1)NEIEQLPLDDNLR	1.568	2	1	5.97779e-32
Q8CNW5	65	K	Septation ring formation regulator EzrA	ezrA	84.916	TK(1)YDAMK	0.055575	2	1	7.77565e-05	85.212	TK(1)YDAMK	-0.0089608	2	1	0.000307863	86.794	TK(1)YDAMK	-0.4832	2	1	1.40631e-05
Q8CNW5	226	K	Septation ring formation regulator EzrA	ezrA	78.191	ETQK(1)ELPGQFQDLK	-0.3976	3	1	2.28614e-06	65.212	ETQK(1)ELPGQFQDLK	-1.0267	3	1	0.000303815	82.109	ETQK(1)ELPGQFQDLK	-0.25609	3	1	1.23763e-08
Q8CNW5	305	K	Septation ring formation regulator EzrA	ezrA	91.889	AK(1)NEVEETKDIITDDLFK	-0.80317	3	0.999914	1.63701e-10
Q8CNW5	427	K	Septation ring formation regulator EzrA	ezrA	50.703	K(1)EEVYRR	-0.55565	3	1	0.00475131	50.127	K(1)EEVYRR	1.1645	3	1	0.00643612
Q8CNW5	472	K	Septation ring formation regulator EzrA	ezrA	54.259	ERPIHVK(1)QLK	0.9783	4	1	0.000365362	66.056	ERPIHVK(1)QLK	-1.0974	3	1	0.000119954	40.496	ERPIHVK(1)QLK	-1.703	4	1	0.00569428
Q8CNW5	563	K	Septation ring formation regulator EzrA	ezrA	51.445	HIEEQVIK(1)E	0.5893	2	1	0.00119066	45.598	HIEEQVIK(1)E	-1.9674	2	1	0.00241122	51.445	HIEEQVIK(1)E	2.7307	2	1	0.00154348
Q8CNW7	84	K	Probable tRNA sulfurtransferase	thiI	73.233	IDK(1)NEEK	0.12013	2	1	0.000781291							43.635	IDK(1)NEEK	0.067406	2	1	0.0198482
Q8CNW7	404	K	Probable tRNA sulfurtransferase	thiI	116.24	EQSTDSLIK(1)DLF	0.5216	2	1	2.30421e-18	107.17	EQSTDSLIK(1)DLF	-0.13552	2	1	2.20615e-14	113.24	EQSTDSLIK(1)DLF	0.4049	2	1	1.033e-15
Q8CNW8	2	K	Alanine dehydrogenase	ald	49.358	MK(1)IGIPK	-0.081488	3	1	0.00659015							79.116	MK(1)IGIPK	-0.60576	2	1	0.000147027
Q8CNW8	7	K	Alanine dehydrogenase	ald	51.445	IGIPK(1)EIK	-0.76833	2	1	0.00291126	43.308	IGIPK(1)EIK	-0.67386	2	1	0.00810673	45.368	IGIPK(1)EIK	-1.1501	2	1	0.00802136
Q8CNW8	10	K	Alanine dehydrogenase	ald	49.3	EIK(1)NNENR	0.48703	2	1	0.00471296	68.657	EIK(1)NNENR	0.30937	2	1	0.000516527	45.158	EIK(1)NNENR	3.5744	2	1	0.00816036
Q8CNW8	74	K	Alanine dehydrogenase	ald	106.26	VK(1)EPLESEYK	-0.021698	2	1	3.69675e-13	127.56	VK(1)EPLESEYK	0.24886	3	1	2.80383e-17	107.17	VK(1)EPLESEYK	0.45971	3	1	3.48617e-09
Q8CNW8	169	K	Alanine dehydrogenase	ald	146.67	GK(1)VTIIGGGQAGTNAAK	-1.5793	3	1	2.5388e-48	114.58	GK(1)VTIIGGGQAGTNAAK	-0.17623	3	1	2.67819e-23	129.42	GK(1)VTIIGGGQAGTNAAK	-0.65772	3	1	2.25783e-29
Q8CNW9	140	K	Uncharacterized peptidase SE_1383	SE_1383	103.91	SEDEIINIK(1)K	-0.66332	2	1	2.48707e-10	96.229	SEDEIINIK(1)K	-0.11831	2	1	1.02589e-07	94.309	SEDEIINIK(1)K	-0.86001	2	1	1.91876e-07
Q8CNW9	175	K	Uncharacterized peptidase SE_1383	SE_1383	137.8	EVVNHIENEIK(1)K	0.34461	2	1	2.23442e-31	120.84	EVVNHIENEIK(1)K	-2.5521	4	1	1.07491e-19	110.38	EVVNHIENEIK(1)K	0.80262	3	1	9.63576e-16
Q8CNW9	259	K	Uncharacterized peptidase SE_1383	SE_1383	75.819	SIK(1)PGVTIK	0.16344	3	1	4.76038e-05	73.435	SIK(1)PGVTIK	0.27835	3	1	6.54624e-05	68.536	SIK(1)PGVTIK	-0.96453	2	1	0.000200802
Q8CNX4	5	K	Isocitrate dehydrogenase [NADP]	icd	73.435	SAEK(1)ITQSK	-0.10288	2	1	7.64185e-05	58.829	SAEK(1)ITQSK	-0.42087	2	1	0.00027563
Q8CNX4	53	K	Isocitrate dehydrogenase [NADP]	icd	60.895	AYNGEK(1)R	-1.3416	2	1	0.00212581	92.187	AYNGEK(1)R	-1.7072	2	1	5.19449e-11
Q8CNX4	58	K	Isocitrate dehydrogenase [NADP]	icd	74.987	RIEWK(1)EVLAGQK	2.9161	3	1	2.1576e-06	86.772	RIEWK(1)EVLAGQK	1.3927	3	1	1.0918e-09	59.796	RIEWK(1)EVLAGQK	0.00042009	3	1	0.000688677
Q8CNX4	132	K	Isocitrate dehydrogenase [NADP]	icd	56.081	GVPSPVK(1)RPEDVDMVIFR	-1.8207	3	1	0.000349548	96.447	GVPSPVK(1)RPEDVDMVIFR	-2.0621	3	1	1.22501e-12	114.54	GVPSPVK(1)RPEDVDMVIFR	0.102	3	1	3.2503e-24
Q8CNX4	163	K	Isocitrate dehydrogenase [NADP]	icd	77.662	QGTSEVK(1)K	0.19079	2	1	0.000101199	53.756	QGTSEVK(1)K	0.2182	2	1	0.002016	67.334	QGTSEVK(1)K	-0.097527	3	1	0.000555156
Q8CNX4	189	K	Isocitrate dehydrogenase [NADP]	icd	110.97	FPETSGIGIK(1)PVSK	-0.42584	2	1	2.67991e-19	101.53	FPETSGIGIK(1)PVSK	-0.057703	2	1	1.83851e-15	103.79	FPETSGIGIK(1)PVSK	-0.4421	4	1	4.48672e-13
Q8CNX4	213	K	Isocitrate dehydrogenase [NADP]	icd	78.149	K(1)SVTLVHK	-0.49206	3	1	8.46386e-05	63.216	K(1)SVTLVHK	-1.8726	3	1	0.000504973
Q8CNX4	220	K	Isocitrate dehydrogenase [NADP]	icd	90.614	SVTLVHK(1)GNIMK	-0.042664	3	1	6.34088e-10
Q8CNX4	225	K	Isocitrate dehydrogenase [NADP]	icd	140.82	GNIMK(1)FTEGSFK	0.15856	2	1	1.96021e-31	162.93	GNIMK(1)FTEGSFK	3.2737	2	1	6.81749e-40	138.21	GNIMK(1)FTEGSFK	-0.16045	2	1	1.16117e-27
Q8CNX4	262	K	Isocitrate dehydrogenase [NADP]	icd	113.76	GK(1)DAANEAQSK	3.0649	2	1	2.57417e-15	101.3	GK(1)DAANEAQSK	0.73594	2	1	1.52239e-11	79.875	GK(1)DAANEAQSK	1.6916	2	1	1.075e-05
Q8CNX4	419	K	Isocitrate dehydrogenase [NADP]	icd	119.77	EVSTSDFADELIK(1)NIR	-1.096	3	1	4.36062e-27
Q8CNY0	57	K	Glyceraldehyde-3-phosphate dehydrogenase 2	gapA2	86.772	K(1)VEPIESGIK	-0.18874	2	1	2.68628e-07	86.772	K(1)VEPIESGIK	0.16432	2	1	5.28109e-07	80.312	K(1)VEPIESGIK	-0.13793	2	1	7.93356e-06
Q8CNY0	194	K	Glyceraldehyde-3-phosphate dehydrogenase 2	gapA2	74.562	NIDNPHK(1)DLRR	-0.62296	3	1	5.05474e-06	57.175	NIDNPHK(1)DLRR	-0.46956	3	1	0.000337977	93.442	NIDNPHK(1)DLRR	0.73917	3	1	3.55291e-07
Q8CNY0	218	K	Glyceraldehyde-3-phosphate dehydrogenase 2	gapA2	53.448	ALK(1)EVLPEVEGK	-1.3789	3	1	0.000624509	119.87	ALK(1)EVLPEVEGK	-1.9587	3	1	2.17929e-19
Q8CNY4	7	K	Trigger factor	tig	86.866	TATWEK(1)K	-0.11473	2	1	6.08424e-05	83.614	TATWEK(1)K	0.13039	2	1	0.000268831	71.379	TATWEK(1)K	-1.1825	3	1	0.000429337
Q8CNY4	8	K	Trigger factor	tig	90.385	K(1)EGNEGVLTVTVPAEK	1.1735	3	1	6.00209e-09	90.385	K(1)EGNEGVLTVTVPAEK	-0.67813	3	1	9.50992e-11	99.392	K(1)EGNEGVLTVTVPAEK	-0.12194	3	1	4.28589e-15
Q8CNY4	33	K	Trigger factor	tig	115.71	ALDQAFK(1)K	0.7724	2	1	3.79535e-11	107.57	ALDQAFK(1)K	0.71074	3	1	4.43095e-07	115.71	ALDQAFK(1)K	1.0583	3	1	2.34111e-11
Q8CNY4	37	K	Trigger factor	tig	105.98	VVK(1)QINVPGFR	1.0585	3	1	2.7585e-13	114.4	VVK(1)QINVPGFR	-0.016959	2	1	1.62061e-15	79.201	VVK(1)QINVPGFR	0.35935	2	1	1.45456e-05
Q8CNY4	48	K	Trigger factor	tig	60.255	GK(1)VPRPIFEQR	0.60132	3	1	0.000149557							57.401	GK(1)VPRPIFEQR	0.72311	3	1	0.000956065
Q8CNY4	213	K	Trigger factor	tig	174.7	TGDEK(1)DVVVTFPEEYHAEELAGK	0.48369	3	1	3.81139e-80	139.46	TGDEK(1)DVVVTFPEEYHAEELAGK	-1.8143	3	1	2.21578e-37	152.07	TGDEK(1)DVVVTFPEEYHAEELAGK	0.062789	3	1	4.66682e-61
Q8CNY4	236	K	Trigger factor	tig	68.016	EATFK(1)TK	-0.11809	2	1	0.00131668	76.679	EATFK(1)TK	-0.54986	2	1	0.000881781	87.476	EATFK(1)TK	0.71984	2	1	1.91911e-05
Q8CNY4	350	K	Trigger factor	tig	122.33	DQMK(1)DDAEQR	1.5339	2	1	2.71866e-18	128.08	IQQQGLDLQTYYQISGQNEEQLRDQMK(1)DDAEQR	0.84434	4	1	1.18685e-17	110.08	DQMK(1)DDAEQR	1.0489	2	1	5.26272e-12
Q8CNY4	408	K	Trigger factor	tig	149	STLGNTDIVK(1)NDVR	2.8541	2	1	6.74694e-45	194.01	STLGNTDIVK(1)NDVR	1.91	3	1	1.47897e-67	138.91	STLGNTDIVK(1)NDVR	2.5024	2	1	5.7693e-32
Q8CNY4	415	K	Trigger factor	tig	117.71	IQK(1)VIDLLR	2.517	2	1	6.98322e-13	100.79	IQK(1)VIDLLR	-0.67917	2	1	1.96322e-08	63.415	IQK(1)VIDLLR	-2.7429	2	1	0.000413469
Q8CNY4	425	K	Trigger factor	tig	96.673	DNAK(1)YVEATKED	-0.17978	2	1	3.23854e-13	73.834	DNAK(1)YVEATKED	-0.88848	2	0.999993	7.88545e-05	67.136	DNAK(1)YVEATKED	-0.86302	2	0.999994	0.00195087
Q8CNY4	431	K	Trigger factor	tig	77.282	YVEATK(1)ED	-1.2578	2	1	0.000152822	87.323	YVEATK(1)ED	-0.55799	2	1	8.88075e-05	98.997	YVEATK(1)ED	-0.59538	2	1	3.36755e-07
Q8CNY5	3	K	ATP-dependent Clp protease ATP-binding subunit ClpX	clpX	119.25	FK(1)FNEDEENLK	-1.677	3	1	1.28111e-16	99.941	FK(1)FNEDEENLK	0.25846	2	1	1.70837e-11	100.73	FK(1)FNEDEENLK	-0.46823	2	1	2.10545e-09
Q8CNY5	190	K	ATP-dependent Clp protease ATP-binding subunit ClpX	clpX	78.513	K(1)SENTSITR	0.17179	2	1	1.12579e-05	93.345	K(1)SENTSITR	0.28995	2	1	1.00274e-06	57.149	K(1)SENTSITR	1.4027	2	1	0.000604102
Q8CNY8	302	K	Porphobilinogen deaminase	hemC	83.862	QGAYDIIK(1)K	0.16483	2	1	4.59033e-06							66.056	QGAYDIIK(1)K	0.37904	2	1	0.000265085
Q8CNZ1	5	K	Glutamate-1-semialdehyde 2,1-aminomutase 1	hemL1	99.442	SFEK(1)SIK	-0.46795	2	1	7.47952e-07	88.819	SFEK(1)SIK	0.51305	2	1	0.000288359	99.442	SFEK(1)SIK	-0.23035	2	1	9.04398e-08
Q8CNZ1	337	K	Glutamate-1-semialdehyde 2,1-aminomutase 1	hemL1	101.65	GLK(1)EVFAK	1.0117	2	1	2.17506e-07	71.379	GLK(1)EVFAK	0.68307	2	1	0.00038389	101.65	GLK(1)EVFAK	-1.3306	2	1	2.43269e-07
Q8CNZ7	26	K	GTPase Obg	obg	61.87	EK(1)YVPFGGPAGGDGGK	0.15652	2	1	0.000467872	54.964	EK(1)YVPFGGPAGGDGGK	0.13855	3	1	0.000817675	69.081	EK(1)YVPFGGPAGGDGGK	2.3821	3	1	4.15696e-08
Q8CNZ7	359	K	GTPase Obg	obg	160.22	HTPSADK(1)FTISR	0.82655	3	1	7.46044e-50	117.2	HTPSADK(1)FTISR	-0.18601	3	1	2.38545e-19	118.76	HTPSADK(1)FTISR	0.20435	3	1	2.55117e-16
Q8CP02	175	K	Probable cell wall amidase LytH	lytH	82.515	SNDK(1)YVSLDDR	0.78081	2	1	4.88136e-08	91.202	SNDK(1)YVSLDDR	-0.0077075	2	1	1.08098e-08	143.98	SNDK(1)YVSLDDR	1.0469	2	1	1.4172e-25
Q8CP08	18	K	5'-methylthioadenosine/S-adenosylhomocysteine nucleosidase	mtnN	79.652	K(1)LNDMNEINIAHVK	0.65687	3	1	3.38142e-08
Q8CP08	126	K	5'-methylthioadenosine/S-adenosylhomocysteine nucleosidase	mtnN	88.021	TYTTDPTLLK(1)K	0.63369	3	1	1.63999e-08	122.7	TYTTDPTLLK(1)K	0.60623	3	1	4.93573e-16	105.2	TYTTDPTLLK(1)K	1.3142	3	1	7.95349e-10
Q8CP16	90	K	Protein GrpE	grpE	96.113	LYAEFENYK(1)R	-0.67443	3	1	1.16839e-09	61.593	LYAEFENYK(1)R	-1.6654	2	1	0.000236925	107.21	LYAEFENYK(1)R	-0.3167	3	1	2.37785e-09
Q8CP17	54	K	Chaperone protein DnaK	dnaK	107.2	NGETQVGEVAK(1)R	1.354	3	1	6.43702e-18	79.614	NGETQVGEVAK(1)R	-0.039611	2	1	9.00943e-07	113.54	NGETQVGEVAK(1)R	1.0216	3	1	8.81941e-16
Q8CP17	68	K	Chaperone protein DnaK	dnaK	241.3	RQAITNPNTVQSIK(1)R	-0.70191	3	1	4.93664e-151	156.72	RQAITNPNTVQSIK(1)R	0.90167	3	1	9.24437e-46	182.17	QAITNPNTVQSIK(1)R	0.3375	2	1	1.34479e-62
Q8CP17	76	K	Chaperone protein DnaK	dnaK	152	HMGTDYK(1)VDIEGK	-0.83577	3	1	1.01501e-40	183	RHMGTDYK(1)VDIEGK	-0.3809	4	1	1.11271e-61	146.59	RHMGTDYK(1)VDIEGK	0.58674	3	1	2.32106e-29
Q8CP17	129	K	Chaperone protein DnaK	dnaK	48.981	QATK(1)DAGK	0.95476	2	1	0.00498135	74.841	QATK(1)DAGK	1.9119	2	1	0.000311487	56.043	QATK(1)DAGK	2.1114	2	1	0.00161975
Q8CP17	157	K	Chaperone protein DnaK	dnaK	152.13	IINEPTAAALAYGLDK(1)TETDQK	0.15284	3	1	9.29187e-51	174.63	IINEPTAAALAYGLDK(1)TETDQK	3.4973	4	1	6.01143e-72	189.82	IINEPTAAALAYGLDK(1)TETDQK	-0.07897	3	1	8.57178e-96
Q8CP17	233	K	Chaperone protein DnaK	dnaK	52.579	LK(1)DAAEK	-0.27751	2	1	0.00515477	46.819	LK(1)DAAEK	-0.22579	2	1	0.0142042	49.06	LK(1)DAAEK	-0.41185	2	1	0.0123888
Q8CP17	274	K	Chaperone protein DnaK	dnaK	131.06	SK(1)FEELADSLIKK	-0.75189	4	1	1.38984e-24	178.84	SK(1)FEELADSLIK(1)K	0.27993	3	1	1.36217e-49	143.05	SK(1)FEELADSLIKK	0.50759	4	1	6.29448e-28
Q8CP17	284	K	Chaperone protein DnaK	dnaK	159.99	SKFEELADSLIK(1)K	-1.5879	4	1	8.80036e-38	178.84	SK(1)FEELADSLIK(1)K	0.27993	3	1	1.36217e-49	117.08	SKFEELADSLIK(1)K	-1.5799	3	1	4.67154e-17
Q8CP17	285	K	Chaperone protein DnaK	dnaK	73.573	K(1)TMEPTR	-0.66617	2	1	0.000558046	41.448	K(1)TMEPTR	-0.73719	2	1	0.0165235
Q8CP17	324	K	Chaperone protein DnaK	dnaK	114.4	IPAVQEAVK(1)K	0.14734	2	1	1.07126e-13	129.89	IPAVQEAVK(1)K	0.51864	3	1	1.74311e-17	110.08	IPAVQEAVK(1)K	0.56676	3	1	4.65336e-12
Q8CP17	325	K	Chaperone protein DnaK	dnaK	48.284	K(0.999)EIGK(0.001)EPHK	0.036486	3	0.99939	0.00242279	61.161	K(1)EIGKEPHK	0.18587	4	0.999859	0.000131372
Q8CP17	329	K	Chaperone protein DnaK	dnaK	71.614	EIGK(1)EPHK	-0.73532	2	1	6.17125e-05	90.15	EIGK(1)EPHK	-0.2606	2	1	5.23199e-05	101.65	EIGK(1)EPHK	1.2302	2	1	2.43269e-07
Q8CP17	487	K	Chaperone protein DnaK	dnaK	114.64	MVK(1)DAEENAEADKK	0.62167	4	1	9.60842e-20	88.768	MVK(1)DAEENAEADKK	0.49318	3	1	2.7664e-10	53.168	MVK(1)DAEENAEADKK	-0.83985	3	0.999988	0.00137887
Q8CP17	497	K	Chaperone protein DnaK	dnaK	128.22	MVKDAEENAEADK(1)K	-0.67893	4	1	8.49952e-28	62.287	DAEENAEADK(1)K	-0.029035	3	1	0.000337798	116.58	MVKDAEENAEADK(1)K	-1.1513	3	1	9.86807e-19
Q8CP17	532	K	Chaperone protein DnaK	dnaK	128.68	TVKDLGENISDEDK(1)K	0.086344	3	1	2.99174e-24	138.21	DLGENISDEDK(1)K	-0.024246	2	1	1.02092e-25	148.52	TVKDLGENISDEDK(1)K	-0.093058	3	1	2.57899e-29
Q8CP17	539	K	Chaperone protein DnaK	dnaK	102.53	NAEEK(0.006)K(0.994)DALK	-1.3885	4	0.994317	3.44957e-10	90.05	NAEEK(0.016)K(0.984)DALK	0.70177	4	0.983859	2.78845e-07
Q8CP17	555	K	Chaperone protein DnaK	dnaK	130.72	TALEGEDIDDIK(1)AK	0.54393	2	1	6.57585e-28
Q8CP17	557	K	Chaperone protein DnaK	dnaK	94.692	AK(0.924)K(0.076)EELEK	0.34488	2	0.923704	1.14824e-06	129.85	AK(0.943)K(0.057)EELEK	-0.19312	2	0.942589	1.35502e-13
Q8CP17	603	K	Chaperone protein DnaK	dnaK	49.3	EVK(1)DDEDKK	0.98848	3	0.999655	0.00203824
Q8CP17	608	K	Chaperone protein DnaK	dnaK	68.657	EVKDDEDK(1)K	-0.27863	3	0.999997	9.22401e-05
Q8CP18	18	K	Chaperone protein DnaJ	dnaJ	43.77	SASK(0.998)DEIK(0.002)K	0.99728	3	0.998278	0.00447044
Q8CP18	22	K	Chaperone protein DnaJ	dnaJ	88.596	SASKDEIK(1)K	-0.76652	3	0.999999	1.91476e-06	77.662	SASKDEIK(1)K	-0.46637	3	0.999989	2.5359e-05	61.815	SASKDEIK(1)K	-0.46958	3	0.999958	0.000398964
Q8CP18	31	K	Chaperone protein DnaJ	dnaJ	180.64	K(1)YHPDINKEEGADEK	0.053755	3	1	1.7737e-68	151.04	K(1)YHPDINK	0.39892	3	1	1.26003e-38	91.355	K(1)YHPDINK	-0.19071	3	1	3.53246e-11
Q8CP18	38	K	Chaperone protein DnaJ	dnaJ	100.11	YHPDINK(1)EEGADEK	1.0757	3	1	3.34206e-13	124.62	YHPDINK(1)EEGADEK	-2.065	3	1	4.14991e-23	72.321	YHPDINK(1)EEGADEK	1.4597	3	1	2.92806e-06
Q8CP18	138	K	Chaperone protein DnaJ	dnaJ	41.429	KEISIK(1)K	-0.71095	3	0.999843	0.00716299	60.019	KEISIK(1)K	-1.4423	3	0.999997	0.000620986	48.794	KEISIK(1)K	0.152	3	0.99991	0.000523956
Q8CP18	254	K	Chaperone protein DnaJ	dnaJ	74.849	VK(1)PSNTFER	0.030071	2	1	5.93364e-05	74.533	VK(1)PSNTFER	-0.82803	2	1	5.92594e-05	78.342	VK(1)PSNTFER	-1.4381	2	1	9.28697e-05
Q8CP23	12	K	DNA primase	dnaG	48.527	MRIDQSVIDEIK(1)NK	2.2413	2	1	0.00259247	43.761	MRIDQSVIDEIK(1)NK	2.5007	2	1	0.00443118	45.347	MRIDQSVIDEIK(1)NK	2.4528	2	1	0.00208773
Q8CP23	350	K	DNA primase	dnaG	83.045	K(1)YDNEQFLK	0.20682	2	1	5.02303e-06	85.813	K(1)YDNEQFLK	-1.3684	2	1	2.46451e-06	109.16	K(1)YDNEQFLK	-0.68307	2	1	5.26358e-11
Q8CP23	391	K	DNA primase	dnaG	60.648	HFK(1)ETVR	-0.9634	3	1	0.00221642
Q8CP24	23	K	RNA polymerase sigma factor SigA	sigA	101.68	QTIDPTLTLEDVK(1)K	0.18666	2	1	2.40899e-13	107.98	QTIDPTLTLEDVK(1)K	2.2107	2	1	5.7104e-16	107.51	QTIDPTLTLEDVK(1)K	1.1862	2	1	8.59814e-14
Q8CP24	174	K	RNA polymerase sigma factor SigA	sigA	108.7	AVEK(1)FDFSK	0.1054	2	1	4.12551e-12	67.385	AVEK(1)FDFSK	0.51012	3	1	0.000132486	105.46	AVEK(1)FDFSK	-0.54103	2	1	9.75877e-08
Q8CP25	210	K	Probable endonuclease 4	nfo	62.466	IK(1)VVHVNDSK	0.49794	3	1	0.00013502	51.162	IK(1)VVHVNDSK	1.3771	3	1	0.00164471	81.017	IK(1)VVHVNDSK	-0.285	3	1	4.34198e-06
Q8CP25	266	K	Probable endonuclease 4	nfo	98.942	ILETPYVGEDK(1)K	0.90535	2	1	8.99459e-14	79.886	ILETPYVGEDK(1)K	1.2446	3	1	8.49622e-07	101.39	ILETPYVGEDK(1)K	-0.25732	2	1	4.15947e-12
Q8CP25	284	K	Probable endonuclease 4	nfo	72.2	SQK(1)FDPELK	-0.22992	2	1	9.13389e-05	85.355	SQK(1)FDPELK	0.36264	2	1	2.6293e-06	46.796	SQK(1)FDPELK	-1.5457	2	1	0.00305199
Q8CP34	52	K	Elongation factor P	efp	65.179	TGAIQEK(1)TFR	1.1346	2	1	4.34113e-05	82.505	TGAIQEK(1)TFR	1.1436	2	1	4.67681e-06	64.64	TGAIQEK(1)TFR	3.7095	2	1	0.000256249
Q8CP34	59	K	Elongation factor P	efp	120.54	AGEK(1)VEQAMIENR	-1.1211	2	1	1.80178e-24	129.38	AGEK(1)VEQAMIENR	0.33594	2	1	2.28394e-25	132.81	AGEK(1)VEQAMIENR	-0.54538	2	1	2.30435e-22
Q8CP37	64	K	N utilization substance protein B homolog	nusB	95.57	DHQIVLDETIK(1)PHLK	0.27334	4	1	1.62216e-12	95.57	DHQIVLDETIK(1)PHLK	-0.075321	4	1	1.06379e-10	84.508	DHQIVLDETIK(1)PHLK	0.27491	4	1	2.15657e-10
Q8CP38	37	K	Exodeoxyribonuclease 7 large subunit	xseA	61.78	GELSNFK(1)K	0.55278	2	1	0.000889551	56.013	GELSNFK(1)K	-0.33363	2	1	0.00112433	61.161	GELSNFK(1)K	-0.33093	2	1	0.00103459
Q8CP38	289	K	Exodeoxyribonuclease 7 large subunit	xseA	95.502	QYIEHQK(1)K	0.084851	3	1	3.91775e-07	80.688	QYIEHQK(1)K	-0.15215	3	1	0.000109348	95.502	QYIEHQK(1)K	-0.49437	3	1	3.231e-07
Q8CP40	28	K	Arginine repressor	argR	133.86	EIISNEQIETQDELVK(1)R	0.2452	3	1	5.19732e-37	133.86	EIISNEQIETQDELVK(1)R	0.53031	3	1	1.94747e-32	169.92	EIISNEQIETQDELVK(1)R	0.58022	3	1	2.6512e-57
Q8CP47	37	K	6-phosphogluconate dehydrogenase, decarboxylating	gnd	107.79	QK(1)TDEMVK	-1.8567	2	1	1.5592e-10	94.85	QK(1)TDEMVK	0.74631	2	1	2.3186e-05	77.662	QK(1)TDEMVK	-0.14713	3	1	0.000227676
Q8CP47	43	K	6-phosphogluconate dehydrogenase, decarboxylating	gnd	67.234	QKTDEMVK(1)ESPGR	0.70873	3	0.999606	1.76649e-05
Q8CP47	65	K	6-phosphogluconate dehydrogenase, decarboxylating	gnd	136.39	EIYPTYSLEEFVESLEK(1)PR	-1.7814	3	1	1.25566e-37	186.75	EIYPTYSLEEFVESLEK(1)PR	-1.2571	3	1	5.71599e-83
Q8CP47	68	K	6-phosphogluconate dehydrogenase, decarboxylating	gnd	102.71	K(1)ILLMVK	-0.6766	2	1	2.80968e-07	89.55	K(1)ILLMVK	-1.0352	2	1	0.000202243
Q8CP47	292	K	6-phosphogluconate dehydrogenase, decarboxylating	gnd	72.325	FISSIK(1)EER	0.2603	2	1	8.98315e-05	104.22	FISSIK(1)EER	0.28776	2	1	1.38572e-08	101.38	FISSIK(1)EER	0.12925	2	1	2.26799e-07
Q8CP47	313	K	6-phosphogluconate dehydrogenase, decarboxylating	gnd	120.46	AHFEGDK(1)K	-1.7312	2	1	9.50523e-16	73.208	AHFEGDK(1)K	-1.3184	2	1	0.000199786	82.452	AHFEGDK(1)K	0.58577	3	1	6.05493e-05
Q8CP47	341	K	6-phosphogluconate dehydrogenase, decarboxylating	gnd	92.039	K(1)ASEDNEWNLK	-0.12617	3	1	1.73361e-09	115.12	K(1)ASEDNEWNLK	-0.22408	3	1	1.48034e-15	99.283	K(1)ASEDNEWNLK	-0.53262	3	1	1.75198e-09
Q8CP59	7	K	Probable elastin-binding protein EbpS	ebpS	107.99	SNNNFK(1)DDFEK	-0.035106	2	1	4.49917e-15	80.96	SNNNFK(1)DDFEK	0.075475	2	1	2.20431e-06	121.56	SNNNFK(1)DDFEK	-0.33001	3	1	2.54202e-14
Q8CP59	196	K	Probable elastin-binding protein EbpS	ebpS	79.455	AATGAGIAGAAGVAGAAETSK(1)R	-1.8623	3	1	2.07014e-11	73.672	AATGAGIAGAAGVAGAAETSK(1)R	-0.2169	3	1	4.36476e-10	92.792	AATGAGIAGAAGVAGAAETSK(1)R	0.65024	3	1	1.5722e-17
Q8CP62	308	K	GTPase Der	der	58.596	K(1)FTDDVR	-1.2398	2	1	0.00260353	65.246	K(1)FTDDVR	-0.58001	2	1	0.00163567	56.547	K(1)FTDDVR	-1.5365	2	1	0.00346588
Q8CP63	89	K	Glycerol-3-phosphate dehydrogenase [NAD(P)+]	gpsA	195.2	EVSK(1)DIDQLLTSK	3.5904	2	1	7.29046e-76	204.33	EVSK(1)DIDQLLTSK	1.1895	2	1	3.81379e-75	198.74	EVSK(1)DIDQLLTSK	0.93466	2	1	6.43579e-74
Q8CP63	99	K	Glycerol-3-phosphate dehydrogenase [NAD(P)+]	gpsA	49.715	K(1)TFIHVAK	-1.9721	3	1	0.00326858	49.536	K(1)TFIHVAK	-0.32593	3	1	0.00280907	47.603	K(1)TFIHVAK	-2.1075	3	1	0.00459378
Q8CP63	114	K	Glycerol-3-phosphate dehydrogenase [NAD(P)+]	gpsA	154.84	GIENDTFK(1)R	0.24036	2	1	9.4831e-33	128.03	GIENDTFK(1)R	-0.021242	2	1	9.13813e-17	130.98	GIENDTFK(1)R	0.18013	2	1	6.09898e-17
Q8CP67	34	K	Chorismate synthase	aroC	44.543	AEDINK(1)EMFK	0.079741	2	1	0.0052882	62.466	AEDINK(1)EMFK	-1.7679	2	1	0.000371992	53.567	AEDINK(1)EMFK	-0.20014	2	1	0.00126848
Q8CP68	29	K	3-dehydroquinate synthase	aroB	88.495	YIK(1)NEEQR	-3.3745	2	1	2.28008e-05	90.906	YIK(1)NEEQR	0.15334	2	1	6.06765e-05	98.044	YIK(1)NEEQR	-1.8194	2	1	3.70366e-07
Q8CP75	167	K	Holliday junction resolvase RecU	recU	70.912	YINNIK(1)K	-0.7087	2	1	0.000762137
Q8CP79	10	K	PTS system glucose-specific EIIA component	crr	49.3	AK(1)EVDK(1)NIK	0.47888	2	1	0.0260658	49.3	AK(1)EVDK(1)NIK	0.4762	2	1	0.00862761
Q8CP79	14	K	PTS system glucose-specific EIIA component	crr	49.3	AK(1)EVDK(1)NIK	0.47888	2	1	0.0260658	55.353	AK(1)EVDK(1)NIK	0.4762	2	1	0.000350433	51.762	AK(0.005)EVDK(0.995)NIK	-0.43628	3	0.995088	0.00137025
Q8CP79	70	K	PTS system glucose-specific EIIA component	crr	83.54	VDNVFPTK(1)HAVGLK	0.42117	3	1	2.39563e-08	62.861	VDNVFPTK(1)HAVGLK	-1.678	3	1	0.000441032	95.067	VDNVFPTK(1)HAVGLK	-1.1876	3	1	5.51626e-11
Q8CP83	57	K	2-oxoglutarate dehydrogenase E1 component	odhA	122.39	TGEAHIEAK(1)PTTDGGGSQAGDSTIK	-1.4481	3	1	1.35356e-33
Q8CP83	73	K	2-oxoglutarate dehydrogenase E1 component	odhA	125.39	TGEAHIEAKPTTDGGGSQAGDSTIK(1)R	-0.36039	4	1	3.14399e-37	82.639	TGEAHIEAKPTTDGGGSQAGDSTIK(1)R	-0.4316	4	1	3.55704e-12	101.71	TGEAHIEAKPTTDGGGSQAGDSTIK(1)R	1.1012	3	1	1.37114e-28
Q8CP83	149	K	2-oxoglutarate dehydrogenase E1 component	odhA	108.14	YK(1)GPIAFEYTHINNNK	1.3061	3	1	3.90394e-19	119.47	YK(1)GPIAFEYTHINNNK	1.2466	3	1	3.30899e-23	110.57	YK(1)GPIAFEYTHINNNK	1.0813	3	1	1.21234e-20
Q8CP83	185	K	2-oxoglutarate dehydrogenase E1 component	odhA	99.283	ASLNDNQK(1)K	-1.4232	3	1	9.65871e-09							43.635	ASLNDNQK(1)K	0.25625	3	1	0.00276723
Q8CP83	191	K	2-oxoglutarate dehydrogenase E1 component	odhA	69.672	K(1)LAHVEGFEK	-0.27344	3	1	1.59742e-05	81.017	K(1)LAHVEGFEK	-0.026647	3	1	4.45942e-06	62.466	K(1)LAHVEGFEK	0.34425	3	1	0.000265313
Q8CP83	210	K	2-oxoglutarate dehydrogenase E1 component	odhA	81.297	NFVGAK(1)R	-0.19522	2	1	0.000119759	81.297	NFVGAK(1)R	-0.57082	2	1	0.000458025	69.176	NFVGAK(1)R	-0.47117	2	1	0.000514603
Q8CP83	520	K	2-oxoglutarate dehydrogenase E1 component	odhA	88.101	TAHDK(0.999)IDK(0.001)NDK	-0.17999	3	0.999371	1.48131e-08	63.091	TAHDK(0.972)IDK(0.028)NDK	0.70987	4	0.971836	0.000171774	71.558	TAHDK(0.996)IDK(0.004)NDK	-0.59375	4	0.996461	3.82012e-05
Q8CP83	523	K	2-oxoglutarate dehydrogenase E1 component	odhA	83.137	TAHDK(0.001)IDK(0.999)NDK	-0.27865	4	0.998638	2.87013e-08
Q8CP83	566	K	2-oxoglutarate dehydrogenase E1 component	odhA	69.188	EINDAMLDYPK(1)DFHVLK	2.1449	3	1	8.47251e-06
Q8CP83	572	K	2-oxoglutarate dehydrogenase E1 component	odhA	64.803	DFHVLK(1)K	-1.4227	3	1	0.00131615	58.167	DFHVLK(1)K	-0.89058	3	1	0.00196596	62.717	DFHVLK(1)K	-0.87413	3	1	0.00153579
Q8CP83	804	K	2-oxoglutarate dehydrogenase E1 component	odhA	153.82	TVAKPIDEFTSGGFK(1)PIITEDIDEQK	0.16266	3	1	8.21006e-58
Q8CP83	859	K	2-oxoglutarate dehydrogenase E1 component	odhA	141	LYPFPEEEIK(1)EVLK	0.78038	2	1	5.39157e-36	107.74	LYPFPEEEIK(1)EVLK	1.4302	2	1	7.94101e-16	83.204	LYPFPEEEIK(1)EVLK	0.22493	3	1	1.13354e-08
Q8CP83	898	K	2-oxoglutarate dehydrogenase E1 component	odhA	98.368	ALVANK(1)YDLTYHGR	0.11652	3	1	4.3292e-13	82.069	ALVANK(1)YDLTYHGR	-0.16982	3	1	6.7032e-07	75.589	ALVANK(1)YDLTYHGR	0.5891	3	1	1.91336e-06
Q8CP90	2	K	Cold shock protein CspA	cspA	68.214	MK(1)QGTVK	-0.081405	3	1	0.000986619	78.516	MK(1)QGTVK	0.64723	3	1	0.000771404	77.058	MK(1)QGTVK	0.11878	2	1	0.000327339
Q8CP90	7	K	Cold shock protein CspA	cspA	153.81	QGTVK(1)WFNAEK	-1.0943	3	1	5.7674e-36	140.53	QGTVK(1)WFNAEK	-0.37335	3	1	6.24585e-27	122.97	QGTVK(1)WFNAEK	-1.3412	2	1	4.11169e-18
Q8CP90	65	K	Cold shock protein CspA	cspA	44.863	GPQAANVVK(1)L	0.55629	2	1	0.00380407	43.308	GPQAANVVK(1)L	0.16185	2	1	0.00329334	44.863	GPQAANVVK(1)L	-1.0089	2	1	0.00385913
Q8CP98	240	K	Phosphate-binding protein PstS	pstS	42.599	VTEPTK(1)K	-0.78947	2	1	0.0130436
Q8CPA8	95	K	Aminoacyltransferase FemB	femB	91.355	ELDK(1)YLHQHQCLYVK	-0.058932	4	1	7.53686e-09	189.1	ELDK(1)YLHQHQCLYVK	0.84524	4	1	1.16986e-67	134.14	ELDK(1)YLHQHQCLYVK	0.76479	4	1	1.21876e-28
Q8CPA8	172	K	Aminoacyltransferase FemB	femB	83.623	K(1)EFDSQR	-0.40923	2	1	9.51039e-05	86.744	K(1)EFDSQR	0.0033045	2	1	0.000264814	88.177	K(1)EFDSQR	-0.77755	2	1	1.54242e-05
Q8CPA8	290	K	Aminoacyltransferase FemB	femB	78.516	QIDHDK(1)K	0.84813	2	1	0.000178791	53.775	QIDHDK(1)K	0.66366	2	1	0.00377363	53.968	QIDHDK(1)K	-0.45217	3	1	0.00177535
Q8CPA9	268	K	Aminoacyltransferase FemA	femA	99.442	ALK(1)DIEK	-1.3899	2	1	7.47952e-07	80.229	ALK(1)DIEK	-0.58617	2	1	0.000521693	89.142	ALK(1)DIEK	0.25765	3	1	1.01239e-05
Q8CPB7	18	K	Probable tautomerase SE_1045	SE_1045	202.39	SDEQLK(1)DLVTEVTHAVEK	-1.7791	4	1	8.22094e-110	212.79	SDEQLK(1)DLVTEVTHAVEK	-1.1671	4	1	9.31461e-110	256.13	SDEQLK(1)DLVTEVTHAVEK	-1.5179	4	1	8.25859e-180
Q8CPB7	48	K	Probable tautomerase SE_1045	SE_1045	94.087	K(1)DHYAVGGVR	0.71826	3	1	1.40984e-09	87.895	K(1)DHYAVGGVR	-0.63473	2	1	3.64231e-07	90.614	K(1)DHYAVGGVR	0.40725	2	1	1.20068e-06
Q8CPC0	304	K	Phosphatidylglycerol lysyltransferase	mprF	74.464	K(1)YLDNSK	0.93841	2	1	0.000489635	66.299	K(1)YLDNSK	-0.28326	2	1	0.0014956	66.692	K(1)YLDNSK	-0.25785	2	1	0.000946524
Q8CPC2	6	K	Aconitate hydratase A	acnA	72.2	ASNIK(1)EQAK	-1.3556	2	1	9.13389e-05	94.767	ASNIK(1)EQAK	2.3757	2	1	9.58941e-07	105.46	ASNIK(1)EQAK	0.91605	2	1	9.75877e-08
Q8CPC2	82	K	Aconitate hydratase A	acnA	132.81	FGNAGNEGEVPFK(1)PSR	0.45457	3	1	8.41092e-29	130.95	FGNAGNEGEVPFK(1)PSR	0.3396	3	1	1.01052e-31	172.93	FGNAGNEGEVPFK(1)PSR	1.4907	3	1	2.37748e-56
Q8CPC2	105	K	Aconitate hydratase A	acnA	63.181	K(1)AMNDVGGDINK	0.18569	3	1	0.000122146	67.997	K(1)AMNDVGGDINK	1.6373	3	1	5.08883e-05	86.803	K(1)AMNDVGGDINK	-4.1496	2	1	5.28e-08
Q8CPC2	147	K	Aconitate hydratase A	acnA	43.958	NMK(1)LEFER	1.0322	2	1	0.00920087	55.461	NMK(1)LEFER	-0.069277	2	1	0.00177122
Q8CPC2	391	K	Aconitate hydratase A	acnA	90.707	RPQDLIFLSDMK(1)K	-0.90684	3	1	1.51083e-09	98.943	RPQDLIFLSDMK(1)K	-1.3639	3	1	1.30954e-14	82.202	RPQDLIFLSDMK(1)K	-0.22825	4	1	2.90134e-08
Q8CPC2	416	K	Aconitate hydratase A	acnA	164.18	SVTAPAGNQGHGLDQSEFDK(1)K	-0.25314	3	1	4.535e-63	209.75	SVTAPAGNQGHGLDQSEFDK(1)K	-0.66657	4	1	1.90353e-102	212.39	SVTAPAGNQGHGLDQSEFDK(1)K	-1.4141	4	1	4.85192e-110
Q8CPC2	468	K	Aconitate hydratase A	acnA	66.299	GLK(1)VPEFVK	0.99886	3	1	0.000123796	74.92	GLK(1)VPEFVK	-2.462	2	1	4.45423e-05
Q8CPC2	664	K	Aconitate hydratase A	acnA	61.56	EPGK(1)IEPLK	-1.2969	2	1	0.0003764	48.981	EPGK(1)IEPLK	-0.44998	2	1	0.00227747	41.164	EPGK(1)IEPLK	-0.11571	2	1	0.00556368
Q8CPC2	767	K	Aconitate hydratase A	acnA	127.35	YK(1)EDGTGLVVLAGNDYGMGSSR	-1.1837	3	1	2.21816e-30	117.01	YK(1)EDGTGLVVLAGNDYGMGSSR	-2.5212	3	1	3.54141e-27
Q8CPC5	294	K	Nuclease SbcCD subunit C	sbcC	43.442	IKFDDLK(1)K	0.11758	3	0.999741	0.00662378
Q8CPC7	5	K	Transketolase	tkt	142.54	MFNEK(1)DQLAIDTIR	-0.58903	2	1	2.25939e-36	72.904	MFNEK(1)DQLAIDTIR	0.12805	2	1	2.89507e-06	139.73	MFNEK(1)DQLAIDTIR	3.0308	3	1	4.58492e-32
Q8CPC7	275	K	Transketolase	tkt	65.467	ALTFK(1)EYGLDPEKR	0.87333	3	0.999993	3.5551e-05	63.682	ALTFK(1)EYGLDPEKR	0.78965	3	0.999967	0.000307168
Q8CPC7	283	K	Transketolase	tkt	94.309	EYGLDPEK(1)R	-0.62396	3	1	1.67903e-08	90.696	EYGLDPEK(1)R	0.6468	3	1	1.51692e-06	76.345	EYGLDPEK(1)R	-0.068758	3	1	0.000101543
Q8CPC7	396	K	Transketolase	tkt	116.24	DYNK(1)DTPEGK	-0.14405	2	1	9.19348e-14	126.12	DYNK(1)DTPEGK	-1.7457	2	1	6.51095e-14	119.39	DYNK(1)DTPEGK	0.0075095	2	1	1.13804e-12
Q8CPC9	78	K	GMP reductase	guaC	57.434	FNEENRIPFIK(1)K	-0.18291	4	1	0.000345631	63.473	FNEENRIPFIK(1)K	0.89126	3	1	0.00015284
Q8CPC9	251	K	GMP reductase	guaC	79.614	YK(1)EYFGSASEYQK	0.15734	3	1	1.20814e-08	110.44	YK(1)EYFGSASEYQK	0.25556	3	1	2.50218e-15	113.25	YK(1)EYFGSASEYQK	0.32539	3	1	6.78768e-17
Q8CPC9	272	K	GMP reductase	guaC	77.058	K(1)MFVEHK	-2.4351	3	1	0.000291179	80.165	K(1)MFVEHK	0.44357	3	1	0.000509535	77.732	K(1)MFVEHK	-0.82005	3	1	0.000183546
Q8CPD0	150	K	Catalase	katA	41.502	AVK(1)RDPR	-0.24709	3	1	0.0142262	40.103	AVK(1)RDPR	-0.21513	3	1	0.0158509
Q8CPD0	207	K	Catalase	katA	67.227	NMHGFGSHTYSMYNDK(1)GER	-0.75991	3	1	2.085e-06	97.776	NMHGFGSHTYSMYNDK(1)GER	0.10673	3	1	3.02496e-13
Q8CPD0	470	K	Catalase	katA	81.017	HCYK(1)ADPEYGK	0.19387	3	1	4.27204e-08	118.28	HCYK(1)ADPEYGK	0.6713	3	1	1.10084e-15	96.229	HCYK(1)ADPEYGK	-1.0455	3	1	2.23301e-09
Q8CPD8	471	K	Cardiolipin synthase 1	cls1	41.48	EVYDK(1)RPLSIK	0.36598	3	1	0.00602862	56.087	EVYDK(1)RPLSIK	1.1538	3	1	0.000408305
Q8CPE6	7	K	Aerobic glycerol-3-phosphate dehydrogenase	glpD	83.753	SLSTLK(1)R	-0.51958	2	1	9.37341e-05	67.169	SLSTLK(1)R	-0.3073	2	1	0.00137972	67.169	SLSTLK(1)R	0.19159	2	1	0.000827939
Q8CPE6	63	K	Aerobic glycerol-3-phosphate dehydrogenase	glpD	65.933	STK(1)LVHGGLR	0.51072	3	1	2.25078e-05	74.849	STK(1)LVHGGLR	1.2982	3	1	1.58487e-05
Q8CPE6	148	K	Aerobic glycerol-3-phosphate dehydrogenase	glpD	136.38	QETLNK(1)EPLVK	0.092302	3	1	2.95988e-27	132.14	QETLNK(1)EPLVK	0.43129	2	1	1.5394e-20	119.39	QETLNK(1)EPLVK	1.1405	3	1	1.64794e-13
Q8CPE6	153	K	Aerobic glycerol-3-phosphate dehydrogenase	glpD	51.135	QETLNK(0.001)EPLVK(0.999)R	-2.8522	3	0.998901	0.00111139	49.298	QETLNK(0.001)EPLVK(0.999)R	0.88187	3	0.998657	0.0021821
Q8CPE6	179	K	Aerobic glycerol-3-phosphate dehydrogenase	glpD	95.909	LTIEVMK(1)K	-1.0405	2	1	3.76588e-07	89.296	LTIEVMK(1)K	-0.8891	3	1	4.23764e-05	89.355	LTIEVMK(1)K	1.1306	3	1	3.49368e-05
Q8CPE6	203	K	Aerobic glycerol-3-phosphate dehydrogenase	glpD	189.57	SEHFTYDSNK(1)K	-0.90501	3	1	2.58828e-71	196.88	SEHFTYDSNK(1)K	-0.095219	3	1	4.73136e-71	154.15	SEHFTYDSNK(1)K	-0.53902	3	1	2.6122e-34
Q8CPE6	225	K	Aerobic glycerol-3-phosphate dehydrogenase	glpD	137.61	K(1)VINASGPWVDEVR	-0.55594	2	1	6.47553e-36	123.02	K(1)VINASGPWVDEVR	1.3358	2	1	7.4718e-23	125.5	K(1)VINASGPWVDEVR	-0.41529	3	1	2.41698e-25
Q8CPE6	276	K	Aerobic glycerol-3-phosphate dehydrogenase	glpD	131.18	FPLGQAVYFDTEK(1)DGR	-2.2892	2	1	8.11839e-28	141.13	FPLGQAVYFDTEK(1)DGR	3.0603	3	1	5.48632e-42	99.344	FPLGQAVYFDTEK(1)DGR	-0.29591	3	1	4.12979e-15
Q8CPE6	350	K	Aerobic glycerol-3-phosphate dehydrogenase	glpD	82.417	GK(1)DPSEISR	-0.22639	2	1	7.16423e-06	110.53	GK(1)DPSEISR	0.61099	2	1	3.24257e-09	105.2	GK(1)DPSEISR	-0.33437	2	1	1.05984e-07
Q8CPE6	358	K	Aerobic glycerol-3-phosphate dehydrogenase	glpD	114.96	K(1)DEVWEGESGLLTIAGGK	-1.3161	3	1	4.20288e-20	124.91	K(1)DEVWEGESGLLTIAGGK	0.97631	3	1	2.12547e-25	150.7	K(1)DEVWEGESGLLTIAGGK	-0.052158	3	1	1.57799e-50
Q8CPE6	395	K	Aerobic glycerol-3-phosphate dehydrogenase	glpD	99.815	RLK(1)QEYGLK	0.88424	3	1	2.48996e-07	111.61	RLK(1)QEYGLK	0.96402	3	1	1.02176e-07	111.61	RLK(1)QEYGLK	0.96239	3	1	4.39064e-11
Q8CPE6	411	K	Aerobic glycerol-3-phosphate dehydrogenase	glpD	57.288	NLK(1)ISGGDVGGSK	-0.88366	3	1	0.000823969							42.958	NLK(1)ISGGDVGGSK	0.27565	3	1	0.0038573
Q8CPE9	5	K	DNA mismatch repair protein MutL	mutL	69.554	IK(1)ELETSLANK	-0.38565	3	1	4.15962e-06							55.578	IK(1)ELETSLANK	-0.19803	3	1	0.000899759
Q8CPE9	134	K	DNA mismatch repair protein MutL	mutL	67.981	IIHQK(1)PAK	-1.0975	3	1	0.000441488	58.917	IIHQK(1)PAK	-0.23924	3	1	0.000902019	55.676	IIHQK(1)PAK	0.26874	3	1	0.00111205
Q8CPE9	489	K	DNA mismatch repair protein MutL	mutL	52.482	IK(1)YEYFR	-0.13413	2	1	0.00518165	70.332	IK(1)YEYFR	0.78368	2	1	0.00126512	69.628	IK(1)YEYFR	0.1644	2	1	0.000562233
Q8CPF0	182	K	DNA mismatch repair protein MutS	mutS	41.689	QALSEELK(1)R	0.48762	2	1	0.00585589	58.274	QALSEELK(1)R	-0.44002	2	1	0.00021593	60.255	QALSEELK(1)R	0.51621	2	1	0.000485869
Q8CPG2	113	K	Ribosome-binding factor A	rbfA	60.255	MIQELHK(1)NDK	-1.0825	3	1	0.000218134	51.286	MIQELHK(1)NDK	-1.2229	3	1	0.00161699	62.466	MIQELHK(1)NDK	0.56491	3	1	0.00025431
Q8CPG6	560	K	DNA polymerase III PolC-type	polC	88.596	K(1)YGVELTQHHR	2.7376	3	1	1.21881e-08	130.1	K(1)YGVELTQHHR	0.05813	4	1	1.10685e-20	113.69	K(1)YGVELTQHHR	2.3861	3	1	3.08483e-13
Q8CPG6	611	K	DNA polymerase III PolC-type	polC	73.499	LTNEDAYK(1)R	0.97947	2	1	5.65483e-05	60.255	LTNEDAYK(1)R	-0.18407	2	1	0.00019081	61.344	LTNEDAYK(1)R	0.61358	2	1	0.000369408
Q8CPG8	14	K	Elongation factor Ts	tsf	70.889	EK(1)TGAGMMDCK	-1.4316	2	1	4.69974e-06	71.279	EK(1)TGAGMMDCK	-0.6356	2	1	8.37458e-06	101.3	EK(1)TGAGMMDCK	-1.2573	2	1	1.95014e-09
Q8CPG8	23	K	Elongation factor Ts	tsf	113.22	TGAGMMDCK(1)K	0.1808	2	1	1.31426e-13	113.22	TGAGMMDCK(1)K	0.61612	2	1	1.75703e-12	88.075	TGAGMMDCK(1)K	-0.91916	3	1	5.26812e-08
Q8CPG8	24	K	Elongation factor Ts	tsf	101.2	K(1)ALTETDGDIDK	-0.4258	2	1	6.12507e-14	142.45	K(1)ALTETDGDIDK	-0.63248	2	1	1.57025e-31	124.62	K(1)ALTETDGDIDK	-0.7589	2	1	8.91115e-21
Q8CPG8	119	K	Elongation factor Ts	tsf	41.689	LSSGK(1)TVDER	1.4393	2	1	0.00706543	91.752	LSSGK(1)TVDER	1.7364	2	1	4.01188e-07
Q8CPG8	126	K	Elongation factor Ts	tsf	106.58	MK(1)EAISTIGEK	0.7889	2	1	5.76921e-15	142.38	MK(1)EAISTIGEK	0.2266	2	1	5.42065e-27	134.68	MK(1)EAISTIGEK	-0.087528	2	1	9.38173e-26
Q8CPG8	146	K	Elongation factor Ts	tsf	141.13	TK(1)TDNDAFGAYLHMGGR	-0.7373	3	1	2.26658e-37	132.84	TK(1)TDNDAFGAYLHMGGR	0.021792	3	1	3.03406e-32	157.37	TK(1)TDNDAFGAYLHMGGR	-1.4965	3	1	1.97332e-47
Q8CPG8	178	K	Elongation factor Ts	tsf	193.88	IGVLTVVEGTTDEEAAK(1)DVAMHIAAINPK	-2.1939	3	1	1.77282e-101	195.03	IGVLTVVEGTTDEEAAK(1)DVAMHIAAINPK	-0.197	3	1	2.26068e-95	160.67	IGVLTVVEGTTDEEAAK(1)DVAMHIAAINPK	-2.1443	4	1	6.95585e-72
Q8CPG8	218	K	Elongation factor Ts	tsf	94.688	QQALNEGK(1)PEK	-0.21815	2	1	1.00339e-10	113.99	QQALNEGK(1)PEK	0.28811	2	1	2.14769e-15	107.17	QQALNEGK(1)PEK	-0.5776	3	1	3.70937e-10
Q8CPG8	225	K	Elongation factor Ts	tsf	78.342	IVEK(1)MVEGR	0.70168	2	1	1.7124e-05	68.536	IVEK(1)MVEGR	0.63053	2	1	0.000113234	45.433	IVEK(1)MVEGR	0.30798	2	1	0.00343506
Q8CPG8	233	K	Elongation factor Ts	tsf	70.197	K(1)YLQEICAVDQNFVK	0.38329	3	1	3.57341e-05	128.06	K(1)YLQEICAVDQNFVK	3.4835	3	1	1.93983e-30	100.23	K(1)YLQEICAVDQNFVK	0.80943	3	1	7.72832e-15
Q8CPG8	258	K	Elongation factor Ts	tsf	77.776	NPDETVEAFLK(1)AK	-0.61868	3	1	1.99142e-06
Q8CPG8	278	K	Elongation factor Ts	tsf	84.687	YEVGEGMEK(1)R	-0.80551	2	1	3.66024e-07	84.198	YEVGEGMEK(1)R	-1.2582	2	1	9.25082e-07	77.744	YEVGEGMEK(1)R	-1.3385	2	1	2.77604e-05
Q8CPG8	288	K	Elongation factor Ts	tsf	84.753	REENFAEEVK(1)GQMK	-3.1002	3	1	9.53771e-09	65.219	REENFAEEVK(1)GQMK	-2.9534	3	1	0.000307168	84.753	REENFAEEVK(1)GQMK	0.13285	3	1	3.51262e-08
Q8CPG9	16	K	GTP-sensing transcriptional pleiotropic repressor CodY	codY	90.05	ELNTLLQK(1)HK	1.4809	3	1	1.17596e-07	72.2	ELNTLLQK(1)HK	1.4468	3	1	2.00681e-05	60.255	ELNTLLQK(1)HK	0.59446	3	1	0.000337521
Q8CPG9	63	K	GTP-sensing transcriptional pleiotropic repressor CodY	codY	71.221	IK(1)DMLEDR	-0.83466	2	1	0.00043124	89.827	IK(1)DMLEDR	-0.80593	2	1	6.91483e-05	80.706	IK(1)DMLEDR	-0.46214	2	1	0.000125065
Q8CPG9	158	K	GTP-sensing transcriptional pleiotropic repressor CodY	codY	130.1	EK(1)HNEVEKEAR	-0.73431	4	1	2.70929e-21	94.692	EK(1)HNEVEK	0.25014	2	1	8.31342e-07	103.26	EK(1)HNEVEKEAR	-0.25003	4	1	1.25544e-07
Q8CPG9	164	K	GTP-sensing transcriptional pleiotropic repressor CodY	codY	84.365	EKHNEVEK(1)EAR	0.87762	3	1	2.73532e-08	82.85	EKHNEVEK(1)EAR	0.26429	4	1	5.54677e-07	89.231	EKHNEVEK(1)EAR	0.48611	4	1	1.5176e-07
Q8CPG9	223	K	GTP-sensing transcriptional pleiotropic repressor CodY	codY	140.91	K(1)LESAGVIESR	0.25587	3	1	1.234e-27	134.68	K(1)LESAGVIESR	1.8958	3	1	8.12931e-21	100.73	K(1)LESAGVIESR	0.40392	3	1	1.8616e-09
Q8CPG9	243	K	GTP-sensing transcriptional pleiotropic repressor CodY	codY	62.546	GTFIK(1)VK	0.13852	2	1	0.00238475	50.127	GTFIK(1)VK	0.10509	2	1	0.0105544	55.676	GTFIK(1)VK	0.6646	3	1	0.00273384
Q8CPG9	248	K	GTP-sensing transcriptional pleiotropic repressor CodY	codY	90.614	DK(1)FLDELEK	-0.8918	2	1	1.35521e-06	90.614	DK(1)FLDELEK	-2.3956	3	1	2.02254e-06	84.605	DK(1)FLDELEK	0.041097	2	1	4.385e-05
Q8CPH0	45	K	ATP-dependent protease ATPase subunit HslU	hslU	125.5	SLLK(1)EEEK	-0.81126	2	1	1.45606e-27	128.06	SLLK(1)EEEK	-0.52217	2	1	5.58362e-30	72.434	SLLK(1)EEEK	-0.33042	2	1	7.24522e-05
Q8CPH0	119	K	ATP-dependent protease ATPase subunit HslU	hslU	41.502	LVK(0.003)DEK(0.997)K	-1.6327	3	0.996525	0.0129757	52.716	LVKDEK(1)K	-0.28372	3	0.999813	0.00469368	41.652	LVK(0.003)DEK(0.997)K	-1.5294	3	0.996643	0.0186719
Q8CPH0	124	K	ATP-dependent protease ATPase subunit HslU	hslU	68.536	SLVK(1)DEATK	0.40552	2	1	0.000135626	103.91	SLVK(1)DEATK	0.65712	2	1	1.4382e-08	85.813	SLVK(1)DEATK	2.7918	2	1	3.88646e-05
Q8CPH0	129	K	ATP-dependent protease ATPase subunit HslU	hslU	82.417	SLVKDEATK(1)K	0.98777	3	0.999999	4.34143e-07	89.301	SLVKDEATK(1)K	3.2543	3	0.999997	3.33392e-07	97.734	SLVKDEATK(1)K	1.4386	3	1	2.26485e-08
Q8CPH0	189	K	ATP-dependent protease ATPase subunit HslU	hslU	76.358	K(1)QLEQGKLENEK	0.5081	3	0.999966	1.41544e-06
Q8CPH0	195	K	ATP-dependent protease ATPase subunit HslU	hslU	134.68	QLEQGK(1)LENEK	1.9313	2	1	3.44995e-27	145.6	QLEQGK(1)LENEK	2.1686	2	1	3.98838e-27	153.39	QLEQGK(1)LENEK	2.0105	2	1	4.06956e-34
Q8CPH2	245	K	Methylenetetrahydrofolate--tRNA-(uracil-5-)-methyltransferase TrmFO	trmFO	158.98	TLLFGPMK(1)PVGLEDPK	-0.64435	2	1	2.37709e-49	173.35	TLLFGPMK(1)PVGLEDPK	-0.033336	4	1	1.02415e-62	154.52	TLLFGPMK(1)PVGLEDPK	-0.51647	2	1	6.21073e-46
Q8CPH2	366	K	Methylenetetrahydrofolate--tRNA-(uracil-5-)-methyltransferase TrmFO	trmFO	101.72	ILDK(1)GEVIFPR	-3.9644	2	1	3.80588e-11
Q8CPH4	7	K	Succinate--CoA ligase [ADP-forming] subunit alpha	sucD	68.657	SVFIDK(1)NTK	-0.628	2	1	0.00013416	70.412	SVFIDK(1)NTK	-0.72987	2	1	8.25391e-05	96.229	SVFIDK(1)NTK	-0.95416	2	1	3.89959e-07
Q8CPH4	144	K	Succinate--CoA ligase [ADP-forming] subunit alpha	sucD	80.688	IGIMPGYIHK(1)K	0.47862	3	1	4.32356e-08	86.898	IGIMPGYIHK(1)K	0.082277	3	1	9.96682e-09	99.815	IGIMPGYIHK(1)K	0.20046	3	1	1.65124e-09
Q8CPH4	145	K	Succinate--CoA ligase [ADP-forming] subunit alpha	sucD	103.26	K(1)GHVGVVSR	0.57296	2	1	3.96861e-09	91.549	K(1)GHVGVVSR	0.22286	2	1	1.35126e-06	66.19	K(1)GHVGVVSR	0.28362	3	1	0.000206494
Q8CPH4	243	K	Succinate--CoA ligase [ADP-forming] subunit alpha	sucD	161.04	ENMNKPVIGFIGGQTAPPGK(1)R	0.16495	3	1	5.5423e-63	145.25	ENMNKPVIGFIGGQTAPPGK(1)R	0.072787	3	1	3.34105e-46	120.63	ENMNKPVIGFIGGQTAPPGK(1)R	0.10913	3	1	2.81015e-30
Q8CPH4	301	K	Succinate--CoA ligase [ADP-forming] subunit alpha	sucD	154.28	AGIYEELLTIK(1)K	-1.4973	3	1	3.45228e-40	154.28	AGIYEELLTIK(1)K	-2.3835	2	1	3.62767e-33	154.28	AGIYEELLTIK(1)K	-1.0428	3	1	1.96724e-36
Q8CPH5	61	K	Succinate--CoA ligase [ADP-forming] subunit beta	sucC	69.198	AGGVK(1)IAK	-2.6471	2	1	0.000524186	77.923	AGGVK(1)IAK	-1.6484	2	1	0.000247036	77.923	AGGVK(1)IAK	-0.13401	2	1	0.000218909
Q8CPH5	146	K	Succinate--CoA ligase [ADP-forming] subunit beta	sucC	238.94	IFK(1)ETIDPVVGLSPYQAR	-0.77607	2	1	3.0958e-145	206.7	IFK(1)ETIDPVVGLSPYQAR	-2.6927	2	1	1.07233e-95	220.34	IFK(1)ETIDPVVGLSPYQAR	-1.4104	2	1	6.22793e-119
Q8CPH5	176	K	Succinate--CoA ligase [ADP-forming] subunit beta	sucC	64.374	ESVGK(1)ATK	1.2363	2	1	0.000840233	64.82	ESVGK(1)ATK	1.5561	2	1	0.000768383	56.043	ESVGK(1)ATK	0.98631	2	1	0.00161975
Q8CPH5	227	K	Succinate--CoA ligase [ADP-forming] subunit beta	sucC	71.614	HK(1)DILELR	-1	2	1	0.000314488	107.9	HK(1)DILELR	-1.4106	2	1	4.25617e-07	89.08	HK(1)DILELR	-0.45852	3	1	2.7852e-05
Q8CPH5	297	K	Succinate--CoA ligase [ADP-forming] subunit beta	sucC	83.862	EK(1)VTEAFK	-0.60959	2	1	4.84745e-05	73.499	EK(1)VTEAFK	0.1436	2	1	0.000339548	83.862	EK(1)VTEAFK	0.085886	2	1	7.66807e-05
Q8CPI2	6	K	Acyl carrier protein	acpP	83.883	MENFDK(1)VK	0.7144	3	1	4.83574e-05	88.495	MENFDK(1)VK	0.7437	3	1	2.46069e-06	83.869	MENFDK(1)VK	0.71828	3	1	7.66345e-05
Q8CPI2	8	K	Acyl carrier protein	acpP	93.096	VK(1)DIIVDR	0.38482	2	1	6.42832e-07	85.355	VK(1)DIIVDR	0.10052	2	1	0.000104258	89.679	VK(1)DIIVDR	0.47458	2	1	3.73211e-05
Q8CPI2	70	K	Acyl carrier protein	acpP	90.706	INTVGDAVK(1)YINSLEK	1.2435	3	1	5.17115e-09	84.653	INTVGDAVK(1)YINSLEK	-1.6539	3	1	2.20007e-10
Q8CPI3	39	K	3-oxoacyl-[acyl-carrier-protein] reductase FabG	fabG	142.38	DK(1)AEAVVEEIK	1.1882	2	1	1.21953e-27	116.19	DK(1)AEAVVEEIK	-0.096437	2	1	1.76968e-15	96.464	DK(1)AEAVVEEIK	0.4746	3	1	3.25398e-09
Q8CPI3	68	K	3-oxoacyl-[acyl-carrier-protein] reductase FabG	fabG	79.659	GDEVK(1)EMIK	2.2263	2	1	9.11857e-06	82.417	GDEVK(1)EMIK	-0.40858	2	1	1.47335e-05
Q8CPI3	100	K	3-oxoacyl-[acyl-carrier-protein] reductase FabG	fabG	128.06	MK(1)EQEWDDVIDTNLK	-3.4669	3	1	1.97649e-27							115.8	MK(1)EQEWDDVIDTNLK	-2.4946	3	1	1.30045e-20
Q8CPI5	261	K	Phosphate acyltransferase	plsX	114.78	LAGAVLK(1)K	-0.19289	2	1	4.71907e-11	114.78	LAGAVLK(1)K	-0.76826	3	1	4.10827e-10	114.78	LAGAVLK(1)K	0.22379	2	1	2.69054e-11
Q8CPJ4	3	K	Carbamoyl-phosphate synthase large chain	carB	43.808	PK(1)RDDIK	1.1051	3	1	0.0109148	54.157	PK(1)RDDIK	1.0091	3	1	0.00372401
Q8CPJ4	364	K	Carbamoyl-phosphate synthase large chain	carB	76.1	FPFDK(1)FEK	-0.16778	2	1	0.000207149	52.579	FPFDK(1)FEK	1.1063	2	1	0.00327398
Q8CPJ4	516	K	Carbamoyl-phosphate synthase large chain	carB	49.189	MSQNIK(1)PVYK	2.2157	2	1	0.00239422	47.844	MSQNIK(1)PVYK	0.39818	2	1	0.00305289
Q8CPJ4	975	K	Carbamoyl-phosphate synthase large chain	carB	56.29	LK(1)DHNIPVEVVGK	0.31918	3	1	0.000922156							80.746	LK(1)DHNIPVEVVGK	1.2764	3	1	8.64475e-07
Q8CPJ5	277	K	Carbamoyl-phosphate synthase small chain	carA	80.102	GANHPVK(1)DLR	0.060185	3	1	5.90658e-07
Q8CPJ6	70	K	Dihydroorotase	pyrC	131.86	EPGGEHK(1)ETIESGTK	0.010477	3	1	4.76832e-28	159.34	EPGGEHK(1)ETIESGTK	-1.915	3	1	2.63263e-46	129.05	EPGGEHK(1)ETIESGTK	1.5396	3	1	6.25942e-28
Q8CPK4	58	K	Cell division protein FtsZ	ftsZ	72.705	AESK(1)IQIGEK	-0.74085	2	1	1.46441e-05	70.563	AESK(1)IQIGEK	0.2608	2	1	2.90575e-05
Q8CPK4	79	K	Cell division protein FtsZ	ftsZ	152.16	GLGAGANPEIGK(1)K	0.54785	2	1	7.43833e-41	184.21	GLGAGANPEIGK(1)K	0.73644	2	1	7.68465e-62	182.89	GLGAGANPEIGK(1)K	0.31085	4	1	5.2235e-60
Q8CPK4	373	K	Cell division protein FtsZ	ftsZ	164.66	SHTTK(1)DDDIPSFIR	-0.59167	3	1	2.14317e-55	229.23	SHTTK(1)DDDIPSFIR	-0.93343	3	1	1.34688e-109	123.1	SHTTK(1)DDDIPSFIR	-1.0102	3	1	2.28819e-25
Q8CPK5	57	K	Cell division protein FtsA	ftsA	96.143	QAIK(1)DTIK	0.76067	2	1	4.91251e-07	98.048	QAIK(1)DTIK	0.0075548	2	1	4.59879e-06	85.533	QAIK(1)DTIK	0.029092	2	1	6.53713e-05
Q8CPK5	72	K	Cell division protein FtsA	ftsA	89.624	ASIASGVDIK(1)DVFLK	1.7841	3	1	1.3112e-08	186.85	ASIASGVDIK(1)DVFLK	0.60522	3	1	1.94382e-67	183.7	ASIASGVDIK(1)DVFLK	0.58046	2	1	1.94936e-67
Q8CPK5	115	K	Cell division protein FtsA	ftsA	100.24	DK(1)NDVPETEVINVFPIR	-0.64453	3	1	1.55938e-13	212.76	DK(1)NDVPETEVINVFPIR	1.5643	2	1	1.21412e-101	106.31	DK(1)NDVPETEVINVFPIR	2.6874	3	1	7.53539e-17
Q8CPK5	135	K	Cell division protein FtsA	ftsA	102.87	FVVDK(1)DNEVSDPK	-0.81793	3	1	4.21672e-14	153.09	FVVDK(1)DNEVSDPK	-1.2906	2	1	8.8518e-33	152.88	FVVDK(1)DNEVSDPK	0.90189	2	1	2.51869e-37
Q8CPK5	411	K	Cell division protein FtsA	ftsA	63.184	SSGFDWFK(1)R	-1.6426	2	1	0.000269051	54.066	SSGFDWFK(1)R	-0.58382	2	1	0.000696126	46.819	SSGFDWFK(1)R	-1.4801	2	1	0.00269288
Q8CPK5	460	K	Cell division protein FtsA	ftsA	69.176	LMK(1)SLFE	-2.7821	2	1	0.00119768	73.975	LMK(1)SLFE	-3.4887	2	1	0.00104425	60.76	LMK(1)SLFE	0.67438	2	1	0.00273658
Q8CPL5	5	K	Thioredoxin	trxA	102.9	AIVK(1)VTDSDFDSK	-1.393	3	1	4.17513e-14	64.244	AIVK(1)VTDSDFDSK	-0.72256	3	1	0.000321905
Q8CPL5	54	K	Thioredoxin	trxA	132.79	ADILK(1)LDVDENPSTAAK	2.7555	2	1	8.69998e-29	209.25	ADILK(1)LDVDENPSTAAK	0.74177	4	1	3.68523e-88	205.06	ADILK(1)LDVDENPSTAAK	0.57215	3	1	4.1717e-97
Q8CPL5	79	K	Thioredoxin	trxA	106.75	YEVMSIPTLIVFK(1)DGEPVDK	0.74064	3	1	8.8114e-22
Q8CPL5	102	K	Thioredoxin	trxA	86.911	ENLAEVLDK(1)HL	-1.696	3	1	2.08197e-08	80.245	ENLAEVLDK(1)HL	-0.75672	3	1	2.07582e-06	71.176	ENLAEVLDK(1)HL	0.33317	2	1	4.02409e-05
Q8CPL6	298	K	Endonuclease MutS2	mutS2	56.02	GTK(0.004)PTFK(0.996)EER	0.10151	3	0.996266	0.000340861	43.68	GTK(0.003)PTFK(0.997)EER	-0.7036	3	0.996503	0.00258523	49.448	GTK(0.005)PTFK(0.995)EER	-0.92238	3	0.994611	0.0022612
Q8CPL6	614	K	Endonuclease MutS2	mutS2	57.59	EHELIDK(1)K	-1.7835	3	1	0.00131394	67.897	EHELIDK(1)K	-1.8765	3	1	0.000327374	78.516	EHELIDK(1)K	-2.4865	3	1	0.000139683
Q8CPL6	635	K	Endonuclease MutS2	mutS2	92.039	K(1)YDTIHAGDEVK	0.48752	3	1	1.49962e-10	100.22	K(1)YDTIHAGDEVK	-0.40374	3	1	2.94884e-14
Q8CPN2	46	K	Pyruvate dehydrogenase E1 component subunit beta	pdhB	81.632	VTEGLQK(1)EFGEDR	0.50415	3	1	8.40687e-12	90.498	VTEGLQK(1)EFGEDR	-1.2276	3	1	7.01866e-10	106.33	VTEGLQK(1)EFGEDR	-1.2495	2	1	5.10315e-13
Q8CPN2	109	K	Pyruvate dehydrogenase E1 component subunit beta	pdhB	95.659	SGGTK(1)PAPVTIR	0.30474	2	1	1.76157e-13	117.7	SGGTK(1)PAPVTIR	1.1043	2	1	2.8909e-19	85.837	SGGTK(1)PAPVTIR	-0.49594	2	1	8.39067e-08
Q8CPN2	190	K	Pyruvate dehydrogenase E1 component subunit beta	pdhB	148.26	SFREEVPEEEYK(1)IDIGK	-0.1828	2	1	2.02196e-48	139.9	SFREEVPEEEYK(1)IDIGK	1.8654	2	1	3.24091e-32	168.79	SFREEVPEEEYK(1)IDIGK	0.056359	3	1	5.19383e-56
Q8CPN2	226	K	Pyruvate dehydrogenase E1 component subunit beta	pdhB	70.555	AAEELEK(1)DGYSVEVIDLR	0.32256	3	1	2.56937e-06
Q8CPN2	312	K	Pyruvate dehydrogenase E1 component subunit beta	pdhB	161.55	VAASDTIYPFTQAENVWLPNK(1)K	-1.8794	4	1	2.17413e-63	161.08	VAASDTIYPFTQAENVWLPNK(1)K	-3.0896	3	1	1.76579e-58	170.38	VAASDTIYPFTQAENVWLPNK(1)K	-0.93478	3	1	3.02585e-68
Q8CPN3	214	K	Pyruvate dehydrogenase E1 component subunit alpha	pdhA	132.97	SK(1)QTAAETLAQK	1.0522	2	1	9.19861e-26	169.04	SK(1)QTAAETLAQK	1.4844	2	1	1.78878e-49	161.21	SK(1)QTAAETLAQK	0.63965	2	1	2.79463e-37
Q8CPN3	315	K	Pyruvate dehydrogenase E1 component subunit alpha	pdhA	185.67	GLWNEDK(1)ENEVVER	0.25926	2	1	6.74872e-68	180.27	GLWNEDK(1)ENEVVER	0.56384	2	1	5.20521e-56	227.74	GLWNEDK(1)ENEVVER	0.73714	2	1	3.29237e-109
Q8CPN3	332	K	Pyruvate dehydrogenase E1 component subunit alpha	pdhA	115.29	AAIK(1)EADNTEK	-0.61201	3	1	1.44109e-15	109	AAIK(1)EADNTEK	-0.35937	2	1	4.72265e-12
Q8CPN4	20	K	Peptide deformylase	def	102.89	AK(1)ELSFPLSNNDKETLR	1.4051	3	1	7.60745e-14	117.65	AK(1)ELSFPLSNNDKETLR	1.4768	3	1	1.55224e-23
Q8CPN4	51	K	Peptide deformylase	def	178.03	EFLINSQDEETAK(1)R	0.84944	2	1	3.06746e-67	174.59	EFLINSQDEETAK(1)R	0.13983	2	1	1.34614e-55	179.14	EFLINSQDEETAK(1)R	-0.16242	2	1	1.93739e-62
Q8CPN4	70	K	Peptide deformylase	def	76.82	SGVGLAAPQINEPK(1)R	-0.013181	2	1	8.76807e-06	111.22	SGVGLAAPQINEPK(1)R	0.29394	2	1	1.12436e-16
Q8CPN9	707	K	Phosphoribosylformylglycinamidine synthase subunit PurL	purL	75.819	IK(1)ENVSDIK	-0.3768	2	1	4.76038e-05	96.229	IK(1)ENVSDIK	1.4354	2	1	5.84538e-07
Q8CPP4	20	K	Bifunctional protein FolD	folD	155.06	LK(1)NQVNDLK	0.19585	2	1	1.21695e-32	128.91	LK(1)NQVNDLK	-0.31399	2	1	1.1217e-16	91.549	LK(1)NQVNDLK	-0.96294	2	1	1.51829e-05
Q8CPP4	117	K	Bifunctional protein FolD	folD	148.38	VLEAINPEK(1)DVDGFHPINIGK	1.17	4	1	3.63472e-50	143.93	VLEAINPEK(1)DVDGFHPINIGK	-1.2068	5	1	4.88432e-46	111.57	VLEAINPEK(1)DVDGFHPINIGK	2.01	4	1	3.81938e-29
Q8CPP4	240	K	Bifunctional protein FolD	folD	127.02	LK(1)GDVAYDEVK	-0.21327	2	1	8.80566e-21	124.07	LK(1)GDVAYDEVK	-0.055536	2	1	4.16224e-16	113.76	LK(1)GDVAYDEVK	0.4947	2	1	5.25861e-13
Q8CPP6	213	K	Probable quinol oxidase subunit 2	qoxA	107.98	QTFK(1)VHSVSQNDFDK	0.28966	3	1	5.5098e-19							56.817	QTFK(1)VHSVSQNDFDK	0.55379	3	1	3.35415e-05
Q8CPP6	224	K	Probable quinol oxidase subunit 2	qoxA	203.04	VHSVSQNDFDK(1)WVK	-0.87522	2	1	3.51823e-95	195.2	VHSVSQNDFDK(1)WVK	-1.8194	2	1	8.19586e-68	203.04	VHSVSQNDFDK(1)WVK	-0.63211	2	1	3.81639e-91
Q8CPP6	284	K	Probable quinol oxidase subunit 2	qoxA	132.01	YNFEQK(1)DPNFTAEEDLYKDVK	-0.42686	4	1	8.96886e-31	133.84	YNFEQK(1)DPNFTAEEDLYKDVK	-0.94805	4	1	4.78449e-36	127.01	YNFEQK(1)DPNFTAEEDLYKDVK	0.76296	4	1	2.27056e-36
Q8CPP6	296	K	Probable quinol oxidase subunit 2	qoxA	183.77	YNFEQKDPNFTAEEDLYK(1)DVK	-0.096905	3	1	1.34277e-68	138.66	DPNFTAEEDLYK(1)DVK	0.063479	2	1	5.02731e-31	141.13	YNFEQKDPNFTAEEDLYK(1)DVK	-0.031299	4	1	9.51309e-37
Q8CPP6	304	K	Probable quinol oxidase subunit 2	qoxA	109.71	DKPIK(1)PAR	0.63937	3	0.999997	8.96304e-11	71.379	DK(1)PIK(1)PAR	1.4788	2	1	0.000234098	69.825	DKPIK(1)PAR	0.32909	3	0.999599	0.000406896
Q8CPP6	308	K	Probable quinol oxidase subunit 2	qoxA	153.75	K(1)VHITNPNYER	1.1592	2	1	4.34962e-36	168.98	K(1)VHITNPNYER	1.1097	3	1	2.00871e-45	128.14	K(1)VHITNPNYER	1.408	2	1	1.68386e-18
Q8CPP6	322	K	Probable quinol oxidase subunit 2	qoxA	138.21	HGMK(1)PMILGNNEK	-0.95484	2	1	4.5014e-32	130.1	HGMK(1)PMILGNNEK	0.40002	4	1	1.66724e-25	110.98	HGMK(1)PMILGNNEK	0.52221	4	1	8.5627e-17
Q8CPP6	337	K	Probable quinol oxidase subunit 2	qoxA	118.21	YDNEFK(0.841)K(0.159)EEDHNSK	-0.23039	4	0.841119	2.61024e-20	96.673	YDNEFK(0.892)K(0.108)EEDHNSK	-0.28385	3	0.89165	5.00757e-11
Q8CPP6	338	K	Probable quinol oxidase subunit 2	qoxA	59.673	YDNEFK(0.212)K(0.788)EEDHNSK	-1.2531	4	0.787598	0.000563689							153.23	YDNEFK(0.085)K(0.915)EEDHNSK	-2.2014	4	0.915073	1.41123e-40
Q8CPP6	349	K	Probable quinol oxidase subunit 2	qoxA	56.916	EMEK(1)ISK	-2.7765	2	1	0.00394947	63.816	EMEK(1)ISK	-2.0828	2	1	0.000400521	57.859	EMEK(1)ISK	2.3279	2	1	1.31678e-06
Q8CPP6	364	K	Probable quinol oxidase subunit 2	qoxA	70.089	LHK(0.834)K(0.166)EHDDHGGGH	-0.067597	5	0.833602	1.05624e-05
Q8CPP6	365	K	Probable quinol oxidase subunit 2	qoxA	100.93	LHK(0.113)K(0.887)EHDDHGGGH	1.6155	5	0.887494	4.86889e-14	120.84	LHK(0.11)K(0.89)EHDDHGGGH	0.48901	5	0.889638	3.99492e-20	47.712	LHK(0.159)K(0.841)EHDDHGGGH	0.25262	5	0.841082	0.00193476
Q8CPP7	211	K	Probable quinol oxidase subunit 1	qoxB	56.258	CK(1)TPTMK	0.50938	2	1	0.00413224
Q8CPQ1	261	K	Bifunctional autolysin	atl	61.679	YK(1)EPAQR	-0.80555	2	1	0.00262579	53.968	YK(1)EPAQR	-0.94885	2	1	0.00631581	65.246	YK(1)EPAQR	1.1157	2	1	0.00147653
Q8CPQ1	273	K	Bifunctional autolysin	atl	48.794	VTTNTVK(1)K	-0.29262	2	1	0.00384134	53.775	VTTNTVK(1)K	0.050466	2	1	0.00200872
Q8CPQ1	595	K	Bifunctional autolysin	atl	137.84	FYLVEDYNSGK(1)K	3.0787	2	1	2.22439e-31
Q8CPQ1	747	K	Bifunctional autolysin	atl	91.867	AATLGDK(1)K	0.37948	2	1	3.0818e-06	72.928	AATLGDK(1)K	-0.065987	2	1	0.000266393	76.221	AATLGDK(1)K	-0.63185	2	1	0.000244264
Q8CPQ1	787	K	Bifunctional autolysin	atl	119.39	INQTYNVK(1)PGVK	3.548	3	1	1.085e-19	90.614	INQTYNVK(1)PGVK	3.8832	2	1	9.36457e-10	75.739	INQTYNVK(1)PGVK	3.6288	3	1	1.96886e-05
Q8CPQ1	816	K	Bifunctional autolysin	atl	87.184	GDQTFK(1)ATK	-0.12705	2	1	3.78547e-06	69.721	GDQTFK(1)ATK	0.3691	2	1	9.34108e-05	82.417	GDQTFK(1)ATK	0.43796	2	1	5.28841e-05
Q8CPQ1	866	K	Bifunctional autolysin	atl	157.68	QVK(1)PSTQTVNQIAQVK	-0.011144	3	1	3.85827e-49	170.11	QVK(1)PSTQTVNQIAQVK	0.34719	3	1	1.07799e-62
Q8CPQ1	899	K	Bifunctional autolysin	atl	47.187	SGTK(1)YANR	-0.81619	2	1	0.00648835	55.064	SGTK(1)YANR	-0.78419	2	1	0.00197853	43.185	SGTK(1)YANR	0.97069	2	1	0.00946749
Q8CPQ1	1053	K	Bifunctional autolysin	atl	77.726	YSLK(1)PYYEQTFTVIK	-0.68842	3	1	5.1779e-06	112.1	YSLK(1)PYYEQTFTVIK	2.3635	3	1	3.36465e-17	44.998	YSLK(1)PYYEQTFTVIK	-0.23266	3	1	0.00211414
Q8CPQ1	1066	K	Bifunctional autolysin	atl	82.426	QK(1)NINGVK	0.038117	2	1	5.64308e-05							85.161	QK(1)NINGVK	0.10197	2	1	6.78907e-05
Q8CPQ1	1118	K	Bifunctional autolysin	atl	154.28	YK(1)PQVQNEPLK	-0.52728	3	1	5.33538e-36	156.36	YK(1)PQVQNEPLK	-0.43655	2	1	3.56334e-35	161.99	YK(1)PQVQNEPLK	-0.58667	2	1	9.78332e-36
Q8CPQ1	1143	K	Bifunctional autolysin	atl	68.016	NAMDTK(1)R	0.54615	2	1	0.000984344	62.464	NAMDTK(1)R	-1.0739	2	1	0.00200594	67.838	NAMDTK(1)R	-0.56755	2	1	0.000661863
Q8CPQ1	1176	K	Bifunctional autolysin	atl	130.56	GK(1)GVLENQGAAFSQAAR	-0.32579	2	1	7.90255e-28	139.9	GK(1)GVLENQGAAFSQAAR	-0.56674	2	1	3.1481e-33	153.04	GK(1)GVLENQGAAFSQAAR	-0.17089	2	1	5.55605e-47
Q8CPQ1	1229	K	Bifunctional autolysin	atl	80.455	FTTK(1)TGHK	-0.0046698	3	1	5.126e-05
Q8CPQ4	77	K	1,4-dihydroxy-2-naphthoyl-CoA synthase	menB	81.525	AFCSGGDQK(1)K	0.11881	2	1	5.13729e-07	83.182	AFCSGGDQK(1)K	-1.3614	2	1	2.49631e-06	97.163	AFCSGGDQK(1)K	-0.73435	2	1	2.54897e-08
Q8CPQ4	270	K	1,4-dihydroxy-2-naphthoyl-CoA synthase	menB	50.149	NPDFDQFPK(1)FP	-1.5202	2	1	0.00194256	77.597	RNPDFDQFPK(1)FP	2.3958	2	1	1.35096e-12	41.218	NPDFDQFPK(1)FP	-0.91965	2	1	0.00750484
Q8CPQ5	288	K	2-succinyl-5-enolpyruvyl-6-hydroxy-3-cyclohexene-1-carboxylate synthase	menD	79.469	K(1)LNQWLK	2.5249	2	1	0.000139132
Q8CPR1	11	K	Peptide chain release factor 3	prfC	74.475	K(1)TFAIISHPDAGK	0.61689	3	1	7.37027e-06	71.513	K(1)TFAIISHPDAGK	0.14033	3	1	2.68924e-06	69.92	K(1)TFAIISHPDAGK	0.15533	3	1	1.06855e-05
Q8CPT4	208	K	3-oxoacyl-[acyl-carrier-protein] synthase 3 protein 1	fabH1	48.423	EVFK(1)FAVR	1.5304	2	1	0.00544963	54.436	EVFK(1)FAVR	-3.5377	2	1	0.00230559
Q8CPT5	95	K	Chaperone protein ClpB	clpB	83.204	TNELLDK(1)AEK	-0.109	2	1	3.77591e-11							60.598	TNELLDK(1)AEK	-1.5147	3	1	0.00032463
Q8CPT5	263	K	Chaperone protein ClpB	clpB	81.296	AVLK(1)EVK	-0.18228	2	1	0.000160197
Q8CPT5	572	K	Chaperone protein ClpB	clpB	80.24	LLSLSDILHK(1)R	-4.2964	3	1	4.48766e-08	41.48	LLSLSDILHK(1)R	-2.7991	3	1	0.00466969	54.27	LLSLSDILHK(1)R	-1.7842	3	1	0.00115607
Q8CPT5	858	K	Chaperone protein ClpB	clpB	79.614	VDLNDNK(1)ELDFK	-0.62927	2	1	5.71773e-09	72.681	VDLNDNK(1)ELDFK	1.0061	2	1	2.91304e-06	77.776	VDLNDNK(1)ELDFK	0.19939	2	1	1.93118e-05
Q8CPT6	70	K	Coenzyme A disulfide reductase	cdr	116.24	VLAYTPNQFYDK(1)K	-0.51943	3	1	2.82037e-19	124.12	VLAYTPNQFYDK(1)K	-1.6606	3	1	1.58891e-20	81.709	VLAYTPNQFYDK(1)K	-0.71214	3	1	3.19097e-08
Q8CPT8	7	K	Uncharacterized protein SE_0665	SE_0665	107.21	FLSFK(1)HNDR	-0.70538	3	1	3.57164e-12	123.86	FLSFK(1)HNDR	-1.2921	3	1	1.59923e-12
Q8CPT8	62	K	Uncharacterized protein SE_0665	SE_0665	110.12	K(1)AVVAAEESGRDEEFK	0.45656	3	1	2.91262e-19	142.74	K(1)AVVAAEESGRDEEFK	-0.47693	3	1	2.94445e-42	105.39	K(1)AVVAAEESGRDEEFK	-2.1444	4	1	1.39229e-15
Q8CPT8	159	K	Uncharacterized protein SE_0665	SE_0665	41.227	SGEK(1)IPR	-0.53912	2	1	0.0192303	42.599	SGEK(1)IPR	0.028175	2	1	0.0188609
Q8CPT8	247	K	Uncharacterized protein SE_0665	SE_0665	117.79	IDELIEK(1)ISK	-0.59201	2	1	4.86718e-14	99.5	IDELIEK(1)ISK	-2.2626	3	1	4.90246e-09	107.09	IDELIEK(1)ISK	0.057554	2	1	3.68201e-09
Q8CPT9	91	K	ATP-dependent helicase/nuclease subunit A	addA	85.493	IQEASFK(1)DPNNEHLK	-1.2034	3	1	3.20123e-08
Q8CPT9	314	K	ATP-dependent helicase/nuclease subunit A	addA	57.281	QHYDK(1)YK	0.30285	3	1	0.0029286	82.452	QHYDK(1)YK	0.55971	3	1	0.000417447	93.374	QHYDK(1)YK	1.7397	3	1	3.02586e-06
Q8CPV5	279	K	NADH dehydrogenase-like protein SE_0635	SE_0635	131.66	GSHLMEESFEGVK(1)R	1.6904	3	1	2.74453e-28	153.7	GSHLMEESFEGVK(1)R	-0.67043	2	1	1.18381e-38	155.09	GSHLMEESFEGVK(1)R	4.0514	3	1	1.49212e-40
Q8CPV5	379	K	NADH dehydrogenase-like protein SE_0635	SE_0635	62.717	KAAFLK(1)K	0.025561	3	0.999999	0.000585338	48.787	KAAFLK(1)K	-0.1813	3	0.999978	0.00532743	65.676	KAAFLK(1)K	0.11543	3	0.999999	3.24332e-07
Q8CPV5	398	K	NADH dehydrogenase-like protein SE_0635	SE_0635	102.62	LGGIGLAFK(1)K	0.28931	2	1	4.0063e-10	69.598	LGGIGLAFK(1)K	-3.4948	3	1	3.59135e-05	79.474	LGGIGLAFK(1)K	-4.1398	3	1	8.40742e-06
Q8CPW4	29	K	Lipoyl synthase	lipA	114.64	LNTNDNYTGLK(1)K	-0.85397	3	1	2.55535e-18	67.136	LNTNDNYTGLK(1)K	1.0258	2	1	7.76716e-05	100.22	LNTNDNYTGLK(1)K	-0.8863	3	1	3.84195e-12
Q8CPW4	35	K	Lipoyl synthase	lipA	157.86	EK(1)NLHTVCEEAK	0.97284	3	1	1.7832e-40	103.97	EK(1)NLHTVCEEAK	0.477	3	1	2.76019e-14	118.76	EK(1)NLHTVCEEAK	0.74842	3	1	2.54662e-16
Q8CPW4	195	K	Lipoyl synthase	lipA	58.32	SK(1)ELQPDIPTK	-0.37543	2	1	0.000295831	43.761	SK(1)ELQPDIPTK	0.27982	2	1	0.00498889
Q8CPW8	8	K	Glycine cleavage system H protein	gcvH	95.477	AVPSEFK(1)YSK	0.22305	2	1	1.66327e-09	88.338	AVPSEFK(1)YSK	-0.085541	2	1	6.03885e-07	99.539	AVPSEFK(1)YSK	0.10318	2	1	2.28093e-08
Q8CPY3	62	K	Enolase	eno	80.688	YLGK(1)GVTK	-0.44877	2	1	6.60571e-05	91.867	YLGK(1)GVTK	0.43358	2	1	5.31309e-05
Q8CPY3	226	K	Enolase	eno	134.14	FEGTEDAVETIIK(1)AIEK	1.0421	3	1	5.16463e-37
Q8CPY3	268	K	Enolase	eno	100.71	FEGEHGAK(1)R	-0.41	3	1	7.62676e-09	81.95	FEGEHGAK(1)R	-0.92693	2	1	1.00379e-05	85.533	FEGEHGAK(1)R	-0.59556	3	1	2.81047e-05
Q8CPY3	406	K	Enolase	eno	76.064	IAK(1)YNQLLR	-0.92093	2	1	4.46477e-05	96.034	IAK(1)YNQLLR	-0.63539	2	1	6.34687e-07	82.287	IAK(1)YNQLLR	-0.1302	2	1	5.34201e-05
Q8CPY4	3	K	2,3-bisphosphoglycerate-independent phosphoglycerate mutase	gpmI	107.73	AK(1)QPTALIILDGFANR	1.4365	2	1	4.04166e-19	139.12	AK(1)QPTALIILDGFANR	2.3459	2	1	1.48191e-32	95.582	AK(1)QPTALIILDGFANR	0.89317	2	1	5.81954e-15
Q8CPY4	30	K	2,3-bisphosphoglycerate-independent phosphoglycerate mutase	gpmI	89.08	QAHK(1)PNFDR	-0.98895	2	1	1.85882e-06	70.908	QAHK(1)PNFDR	-0.97877	3	1	6.22243e-05	55.461	QAHK(1)PNFDR	-1.2822	2	1	0.000508823
Q8CPY4	170	K	2,3-bisphosphoglycerate-independent phosphoglycerate mutase	gpmI	108.7	YIEETEDK(1)FK	0.39935	2	1	3.01794e-13	120.06	YIEETEDK(1)FK	0.24832	2	1	1.12351e-12	108.7	YIEETEDK(1)FK	0.17859	2	1	5.8743e-12
Q8CPY4	172	K	2,3-bisphosphoglycerate-independent phosphoglycerate mutase	gpmI	64.327	FK(1)ELGVGQFASVSGR	0.3631	3	1	0.000186303	63.421	FK(1)ELGVGQFASVSGR	-0.35874	3	1	0.000301999
Q8CPY4	330	K	2,3-bisphosphoglycerate-independent phosphoglycerate mutase	gpmI	76.301	IAETEK(1)YPHVTYFMSGGR	-1.5543	3	1	8.16476e-07	77.08	IAETEK(1)YPHVTYFMSGGR	-2.2529	3	1	6.85883e-08	91.589	IAETEK(1)YPHVTYFMSGGR	-2.1282	3	1	1.65232e-14
Q8CPY4	504	K	2,3-bisphosphoglycerate-independent phosphoglycerate mutase	gpmI	126.56	QPSEMTGESLIK(1)H	-0.22972	3	1	6.99429e-25	118.52	QPSEMTGESLIK(1)H	-0.79727	3	1	6.99936e-20	123.29	QPSEMTGESLIK(1)H	-0.31867	3	1	1.66241e-21
Q8CPY5	105	K	Glyceraldehyde-3-phosphate dehydrogenase 1	gapA1	96.464	EK(1)AQAHIDAGAK	0.20113	3	1	1.23644e-13	91.812	EK(1)AQAHIDAGAK	2.3745	3	1	7.92702e-10
Q8CPY5	115	K	Glyceraldehyde-3-phosphate dehydrogenase 1	gapA1	131.69	AQAHIDAGAK(1)K	0.75209	3	1	1.49717e-21	123.95	AQAHIDAGAK(1)K	0.9178	3	1	3.30978e-16	134.56	AQAHIDAGAK(1)K	0.65312	3	1	2.36788e-19
Q8CPY5	116	K	Glyceraldehyde-3-phosphate dehydrogenase 1	gapA1	113.93	K(1)VLISAPAK	0.14748	3	1	1.59694e-12	108.43	K(1)VLISAPAK	1.0589	2	1	5.13668e-09	107.79	K(1)VLISAPAK	-0.31757	2	1	2.11036e-08
Q8CPY5	124	K	Glyceraldehyde-3-phosphate dehydrogenase 1	gapA1	143.98	VLISAPAK(1)GDVK	-0.47767	2	1	8.89326e-32	136.3	VLISAPAK(1)GDVK	-0.87205	2	1	2.46322e-25	125.53	VLISAPAK(1)GDVK	-0.02127	2	1	9.22833e-21
Q8CPY5	215	K	Glyceraldehyde-3-phosphate dehydrogenase 1	gapA1	86.748	AAAENIIPNSTGAAK(1)AIGK	0.11631	3	1	7.57227e-10	79.88	AAAENIIPNSTGAAK(1)AIGK	0.27599	3	1	2.50406e-08
Q8CPY5	219	K	Glyceraldehyde-3-phosphate dehydrogenase 1	gapA1	98.592	AIGK(1)VIPEIDGK	-0.20863	2	1	1.2626e-13	73.435	AIGK(1)VIPEIDGK	-0.19974	3	1	2.12703e-06	97.69	AIGK(1)VIPEIDGK	-1.7899	2	1	7.13626e-12
Q8CPY5	251	K	Glyceraldehyde-3-phosphate dehydrogenase 1	gapA1	65.428	VPVATGSLTELTVVLDK(1)QDVTVDQVNSAMK	-1.8471	4	1	6.54274e-13	85.407	VPVATGSLTELTVVLDK(1)QDVTVDQVNSAMK	-1.9134	4	1	4.95833e-19
Q8CPY7	152	K	Epimerase family protein SE_0553	SE_0553	63.21	FK(1)QFGTR	2.2987	2	1	0.00220025	53.754	FK(1)QFGTR	0.461	2	1	0.00655149	40.778	FK(1)QFGTR	0.80896	2	1	0.0253142
Q8CPY7	244	K	Epimerase family protein SE_0553	SE_0553	43.897	AMHK(1)PHETWAPK	-0.62699	4	1	0.00891455	42.976	AMHK(1)PHETWAPK	-3.179	4	1	0.00720104
Q8CPY7	298	K	Epimerase family protein SE_0553	SE_0553	94.85	NALDDLIK(1)A	1.7634	2	1	1.60155e-08							66.568	NALDDLIK(1)A	1.265	2	1	0.000245601
Q8CPY8	73	K	Thioredoxin reductase	trxB	105.99	K(1)FGAEYQYGDIK	-0.54218	2	1	3.08899e-16	100.11	K(1)FGAEYQYGDIK	0.99476	2	1	3.90162e-14	119.87	K(1)FGAEYQYGDIK	0.20912	2	1	2.1882e-16
Q8CPY8	89	K	Thioredoxin reductase	trxB	88.596	SVEDK(1)GDYK	0.094463	2	1	2.78496e-06	91.549	SVEDK(1)GDYK	-1.1567	2	1	1.78294e-06	129.89	SVEDK(1)GDYK	-0.001314	2	1	8.61726e-17
Q8CPY8	117	K	Thioredoxin reductase	trxB	44.311	K(1)IGVPGEQELGGR	-2.0399	2	1	0.00655262	46.318	K(1)IGVPGEQELGGR	0.35551	2	1	0.00486073	60.861	K(1)IGVPGEQELGGR	-1.1674	2	1	0.000254464
Q8CPY8	169	K	Thioredoxin reductase	trxB	101.97	FADK(1)VTIVHR	1.0359	3	1	4.85612e-10	92.538	FADK(1)VTIVHR	0.5218	3	1	2.76645e-07
Q8CPY8	191	K	Thioredoxin reductase	trxB	104.21	AFK(0.754)NDK(0.246)VDFIWSHTLK	-1.1192	4	0.753911	1.04877e-13	150.39	AFK(0.969)NDK(0.031)VDFIWSHTLK	3.2493	4	0.968828	9.45819e-43	121.82	AFK(0.954)NDK(0.046)VDFIWSHTLK	0.14658	4	0.95413	1.46331e-22
Q8CPY9	173	K	UvrABC system protein A	uvrA	72.928	LIEDIGK(1)K	-1.6108	2	1	0.000263779	87.476	LIEDIGK(1)K	-1.1169	2	1	6.6392e-05	95.502	LIEDIGK(1)K	-0.29825	2	1	4.06782e-07
Q8CPZ0	360	K	UvrABC system protein B	uvrB	106.4	K(1)QVLIDHGFR	-0.30212	3	1	2.73881e-13	77.288	K(1)QVLIDHGFR	0.75902	3	1	8.85969e-06
Q8CPZ2	58	K	Protein translocase subunit SecA 1	secA1	111.86	ELAEIEDVK(1)K	0.79354	3	1	1.59908e-13	105.46	ELAEIEDVK(1)K	0.30821	2	1	2.00695e-09	107.79	ELAEIEDVK(1)K	0.56653	3	1	1.34144e-09
Q8CPZ2	274	K	Protein translocase subunit SecA 1	secA1	87.083	AVHLTEQGADK(1)AER	-0.57309	3	1	1.44726e-08
Q8CPZ2	420	K	Protein translocase subunit SecA 1	secA1	117	GK(1)FDAVVEDVVEK	-0.67952	2	1	2.90265e-19							126.77	GK(1)FDAVVEDVVEK	-0.35227	2	1	7.74379e-22
Q8CPZ2	468	K	Protein translocase subunit SecA 1	secA1	63.473	HDVLNAK(1)NHER	-1.3681	4	1	9.6496e-05	40.516	HDVLNAK(1)NHER	-1.1983	4	1	0.0126903	62.528	HDVLNAK(1)NHER	0.079739	4	1	0.000930674
Q8CPZ2	809	K	Protein translocase subunit SecA 1	secA1	105.17	HVTAEDGK(1)EK	1.9367	3	1	1.02397e-10	86.344	HVTAEDGK(1)EK	2.3148	3	1	5.63626e-07	84.054	HVTAEDGK(1)EK	3.3653	3	1	2.21019e-06
Q8CPZ2	838	K	Protein translocase subunit SecA 1	secA1	55.37	YK(1)NCHGK	-1.159	3	1	0.00141199	68.915	YK(1)NCHGK	-0.70973	3	1	0.00118151	47.849	YK(1)NCHGK	0.9004	3	1	0.00946095
Q8CPZ6	337	K	Peptidase T	pepT	52.716	HIIDIPK(1)R	0.023446	3	1	0.00180581	73.26	HIIDIPK(1)R	0.34349	3	1	0.000199151	40.067	HIIDIPK(1)R	0.67556	3	1	0.0110196
Q8CPZ7	20	K	UDP-N-acetylenolpyruvoylglucosamine reductase	murB	82.85	DIIK(1)VDEPLKR	0.23277	3	0.999999	3.24368e-08	62.528	DIIK(1)VDEPLKR	-0.16612	3	0.999978	0.000202865
Q8CPZ7	26	K	UDP-N-acetylenolpyruvoylglucosamine reductase	murB	75.213	VDEPLK(1)R	1.647	2	1	0.000432228	62.464	VDEPLK(1)R	0.52489	2	1	0.00200594	58.119	VDEPLK(1)R	-1.0421	2	1	0.00307537
Q8CQ10	583	K	Lipoteichoic acid synthase	ltaS	114.31	IYSNK(1)DNELLTEKPK	-0.081072	3	1	2.25167e-19	75.764	IYSNK(1)DNELLTEKPK	-0.32115	3	0.999995	1.33553e-06
Q8CQ10	591	K	Lipoteichoic acid synthase	ltaS	61.11	DNELLTEK(1)PK	-0.56133	2	1	0.000244376	75.911	IYSNKDNELLTEK(1)PK	-0.67661	3	1	1.31283e-06	66.022	IYSNKDNELLTEK(1)PK	0.10035	3	0.999996	8.24446e-06
Q8CQ10	622	K	Lipoteichoic acid synthase	ltaS	76.064	FYK(1)NPDFK	-0.43807	3	1	0.000208788	82.645	FYK(1)NPDFK	-0.75269	3	1	0.000148262	82.645	FYK(1)NPDFK	1.3506	2	1	8.49143e-05
Q8CQ10	627	K	Lipoteichoic acid synthase	ltaS	56.548	FYKNPDFK(1)K	0.58983	3	0.999991	0.000625763	43.77	FYK(0.001)NPDFK(0.999)K	-0.10465	3	0.999389	0.00223804
Q8CQ10	633	K	Lipoteichoic acid synthase	ltaS	99.973	VNPGK(1)YEYK	-0.4587	2	1	1.1595e-08	93.096	VNPGK(1)YEYK	-0.706	2	1	1.38699e-06	93.096	VNPGK(1)YEYK	-0.10102	2	1	8.79933e-06
Q8CQ25	207	K	Malate dehydrogenase	mdh	85.909	HLISEEK(1)IDQIVER	1.3092	3	1	1.76147e-08	103.76	HLISEEK(1)IDQIVER	1.0838	3	1	1.14151e-15
Q8CQ56	2	K	Alcohol dehydrogenase	adh	50.353	MK(1)AAVVTK	1.5094	2	1	0.00221275
Q8CQ56	8	K	Alcohol dehydrogenase	adh	111.46	AAVVTK(1)DHR	0.17135	2	1	2.34117e-12	115.7	AAVVTK(1)DHR	0.43571	2	1	6.56914e-12	85.533	AAVVTK(1)DHR	-0.69946	2	1	3.12044e-05
Q8CQ56	17	K	Alcohol dehydrogenase	adh	98.523	VSIEEK(1)R	-1.9314	2	1	6.37268e-07	75.109	VSIEEK(1)R	0.92765	2	1	0.000739758	47.849	VSIEEK(1)R	-0.81279	2	1	0.0124267
Q8CQ56	30	K	Alcohol dehydrogenase	adh	88.976	ELRPGEALVK(1)TEYCGVCHTDLHVK	-0.51162	5	1	2.44149e-13	99.957	ELRPGEALVK(1)TEYCGVCHTDLHVK	-0.27671	5	1	5.83927e-23	120.63	ELRPGEALVK(1)TEYCGVCHTDLHVK	1.0289	5	1	6.69747e-35
Q8CQ56	75	K	Alcohol dehydrogenase	adh	62.104	IADNVDSLK(1)VGDR	-0.37941	2	1	0.000460392	48.423	IADNVDSLK(1)VGDR	-0.46496	2	1	0.00526116
Q8CQ56	198	K	Alcohol dehydrogenase	adh	148.57	VVAFDINDDK(1)LNFAK	-0.36789	2	1	6.18388e-46	220.6	VVAFDINDDK(1)LNFAK	-0.28066	2	1	3.35131e-95	209.13	VVAFDINDDK(1)LNFAK	0.069443	2	1	6.87628e-96
Q8CQ56	266	K	Alcohol dehydrogenase	adh	140.3	VVAVGLPVDK(1)MDLDIPR	0.13859	3	1	3.42913e-37	195.92	VVAVGLPVDK(1)MDLDIPR	-1.6275	2	1	1.86805e-75	177.67	VVAVGLPVDK(1)MDLDIPR	-0.39484	2	1	1.56905e-68
Q8CQ56	307	K	Alcohol dehydrogenase	adh	92.47	VIPK(1)IQLR	0.78082	2	1	7.77691e-07	58.679	VIPK(1)IQLR	-0.024734	2	1	0.00117148	67.169	VIPK(1)IQLR	0.20147	2	1	0.000642317
Q8CQ56	337	K	Alcohol dehydrogenase	adh	95.09	MVIDMK(1)STH	0.50264	2	1	2.09614e-08	87.806	MVIDMK(1)STH	0.21404	2	1	1.44926e-06	54.722	MVIDMK(1)STH	1.0888	2	1	0.00112585
Q8CQ62	18	K	Phosphate acetyltransferase	pta	73.834	NVK(1)IVLPEGEDER	1.7846	2	1	1.12454e-05
Q8CQ62	143	K	Phosphate acetyltransferase	pta	49.96	TK(1)PGVSR	-0.62635	2	1	0.0078765	41.631	TK(1)PGVSR	-0.32102	2	1	0.0212319
Q8CQ62	210	K	Phosphate acetyltransferase	pta	105.65	GSAK(1)SDDVTK	0.27914	2	1	5.81682e-11	102.87	GSAK(1)SDDVTK	1.2544	2	1	3.62691e-09	71.176	GSAK(1)SDDVTK	1.1358	2	1	4.16743e-05
Q8CQ69	101	K	3-hexulose-6-phosphate synthase	SE_0341	113.93	AAVEEAHK(1)HGK	-0.91495	4	1	2.76146e-15	125.75	AAVEEAHK(1)HGK	0.055667	4	1	1.45048e-16	125.75	AAVEEAHK(1)HGK	-0.64886	4	1	4.58405e-18
Q8CQ69	169	K	3-hexulose-6-phosphate synthase	SE_0341	105.03	VAVAGGIK(1)PDTIK	1.013	3	1	1.73927e-14	78.548	VAVAGGIK(1)PDTIK	-0.44671	3	1	1.64704e-06	105.03	VAVAGGIK(1)PDTIK	-0.61811	2	1	8.12296e-13
Q8CQ81	10	K	Elongation factor Tu	tuf	172.66	SK(1)EHANIGTIGHVDHGK	0.30683	5	1	1.86856e-62	153.06	SK(1)EHANIGTIGHVDHGK	0.60239	5	1	2.34199e-43	133.95	SK(1)EHANIGTIGHVDHGK	-0.28001	5	1	1.15148e-29
Q8CQ81	57	K	Elongation factor Tu	tuf	134.86	NGDTVAQSYDMIDNAPEEK(1)ER	0.48541	3	1	4.7973e-39	127.5	NGDTVAQSYDMIDNAPEEK(1)ER	0.10676	3	1	1.31119e-35	145.77	NGDTVAQSYDMIDNAPEEK(1)ER	1.0435	3	1	2.35775e-45
Q8CQ81	74	K	Elongation factor Tu	tuf	216.29	GITINTAHIEYQTDK(1)R	1.3649	3	1	1.51707e-118	204.9	GITINTAHIEYQTDK(1)R	0.46782	3	1	2.46039e-87	219.68	GITINTAHIEYQTDK(1)R	0.69765	3	1	4.03374e-113
Q8CQ81	209	K	Elongation factor Tu	tuf	191.89	DSDK(1)PFMMPVEDVFSITGR	-0.10223	2	1	2.46455e-93	211.4	DSDK(1)PFMMPVEDVFSITGR	-0.75462	2	1	7.82767e-110
Q8CQ81	264	K	Elongation factor Tu	tuf	260.09	K(1)LLDYAEAGDNIGALLR	-0.30676	2	1	2.4313e-179	214.46	K(1)LLDYAEAGDNIGALLR	0.5738	3	1	7.90019e-102	81.01	K(1)LLDYAEAGDNIGALLR	1.1838	3	1	2.49655e-10
Q8CQ81	304	K	Elongation factor Tu	tuf	124.25	GQVLAAPGSITPHTK(1)FK	-0.097644	3	1	2.11186e-27	124.68	GQVLAAPGSITPHTK(1)FK	-0.22971	4	1	4.08088e-24	166.48	GQVLAAPGSITPHTK(1)FK	-0.30968	4	1	4.08023e-57
Q8CQ81	306	K	Elongation factor Tu	tuf	102.87	FK(1)AEVYVLSK	1.6568	3	1	4.96313e-10	105.06	FK(1)AEVYVLSKDEGGR	-0.48588	3	1	5.4215e-16	131.56	FK(1)AEVYVLSKDEGGR	-0.9252	3	1	4.64537e-28
Q8CQ81	314	K	Elongation factor Tu	tuf	61.477	FKAEVYVLSK(1)DEGGR	2.6393	3	0.99999	0.000470355	97.933	FKAEVYVLSK(1)DEGGR	-0.59409	3	1	9.77493e-12
Q8CQ82	241	K	Elongation factor G	fusA	226.79	YLGDEEISVDELK(1)DAIR	-0.91828	2	1	3.56774e-120	150.39	YLGDEEISVDELK(1)DAIR	-2.9642	3	1	6.49574e-43	248.97	YLGDEEISVDELK(1)DAIR	-1.5	2	1	1.48025e-153
Q8CQ82	302	K	Elongation factor G	fusA	45.205	ANNPDEEVVAK(1)PDDSAEFAALAFK	-0.13665	4	1	0.000440434	91.481	ANNPDEEVVAK(1)PDDSAEFAALAFK	0.17402	3	1	2.18127e-16	117.4	ANNPDEEVVAK(1)PDDSAEFAALAFK	0.01258	3	1	2.91432e-34
Q8CQ82	417	K	Elongation factor G	fusA	44.318	SK(1)ADQDK	-1.6552	2	1	0.0152126	43.77	SK(1)ADQDK	-0.80378	2	1	0.0175686
Q8CQ82	487	K	Elongation factor G	fusA	153.75	ETFK(1)QPAQVQGK	-0.26249	2	1	5.03564e-40	185.57	ETFK(1)QPAQVQGK	-0.44682	2	1	2.568e-61	179.93	ETFK(1)QPAQVQGK	-0.5895	3	1	9.07616e-59
Q8CQ82	495	K	Elongation factor G	fusA	56.313	ETFKQPAQVQGK(1)FSR	-0.19664	3	0.999994	0.00101782	76.158	QPAQVQGK(1)FSR	0.23418	2	1	1.27453e-06	84.144	QPAQVQGK(1)FSR	-0.15258	2	1	1.2837e-10
Q8CQ82	595	K	Elongation factor G	fusA	118.51	K(1)CDPVILEPMMK	-1.8778	2	1	5.39113e-19	128.35	K(1)CDPVILEPMMK	-1.4722	3	1	5.37524e-25	127.32	K(1)CDPVILEPMMK	-0.64521	2	1	6.67102e-21
Q8CQ82	688	K	Elongation factor G	fusA	105.2	SIAEEIIK(1)K	-1.5215	3	1	1.17981e-09	119.68	SIAEEIIK(1)K	-0.86235	2	1	4.02584e-12	127.76	SIAEEIIK(1)K	-0.24211	2	1	1.05719e-16
Q8CQ83	30	K	DNA-directed RNA polymerase subunit beta'	rpoC	93.178	K(1)PETINYR	1.4513	3	1	4.7752e-07	80.787	K(1)PETINYR	1.3924	2	1	0.000141809	66.27	K(1)PETINYR	0.90625	2	1	0.000637772
Q8CQ83	56	K	DNA-directed RNA polymerase subunit beta'	rpoC	148.57	IFGPTK(1)DWECSCGK	-0.79758	2	1	7.00867e-45	134.68	IFGPTK(1)DWECSCGK	-1.9221	3	1	3.34899e-30	141	IFGPTK(1)DWECSCGK	-1.3412	2	1	4.54391e-32
Q8CQ83	71	K	DNA-directed RNA polymerase subunit beta'	rpoC	49.418	YK(1)GMVCDR	-1.4024	2	1	0.00461407	59.931	YK(1)GMVCDR	-0.3877	2	1	0.00108931	72.638	YK(1)GMVCDR	1.0983	2	1	0.000397082
Q8CQ83	161	K	DNA-directed RNA polymerase subunit beta'	rpoC	164.2	EYYDK(1)YPNQFVAK	-0.21628	3	1	1.09041e-50	164.92	EYYDK(1)YPNQFVAK	-0.22156	3	1	1.55448e-40	174.95	EYYDK(1)YPNQFVAK	-0.069724	3	1	8.46521e-49
Q8CQ83	285	K	DNA-directed RNA polymerase subunit beta'	rpoC	46.121	LLDLGAPGIIVQNEK(1)R	-1.0159	3	1	0.00358408							52.862	LLDLGAPGIIVQNEK(1)R	0.33389	3	1	0.000353835
Q8CQ83	367	K	DNA-directed RNA polymerase subunit beta'	rpoC	161.21	EMALELFK(1)PFVMK	1.0163	3	1	1.4359e-50	153.39	EMALELFK(1)PFVMK	1.8053	3	1	7.03282e-33	180.48	EMALELFK(1)PFVMK	-2.4214	4	1	8.22234e-60
Q8CQ83	621	K	DNA-directed RNA polymerase subunit beta'	rpoC	125.97	EYFDNTELIEPFNK(1)K	1.8049	3	1	2.75625e-27	133.47	EYFDNTELIEPFNK(1)K	0.37772	3	1	1.09825e-30
Q8CQ83	648	K	DNA-directed RNA polymerase subunit beta'	rpoC	77.732	MK(1)DLGFK	-1.4877	3	1	0.000295921	89.355	MK(1)DLGFK	-1.6792	3	1	0.000272595	67.981	MK(1)DLGFK	-2.1669	3	1	0.000476935
Q8CQ83	789	K	DNA-directed RNA polymerase subunit beta'	rpoC	87.184	K(1)GLADTALK	-0.30847	2	1	2.83001e-06	84.507	K(1)GLADTALK	0.46385	2	1	2.71782e-06	87.184	K(1)GLADTALK	-0.45217	2	1	2.93569e-05
Q8CQ83	1015	K	DNA-directed RNA polymerase subunit beta'	rpoC	115.34	LK(1)VEIGQSVER	-0.54951	2	1	1.8688e-15	94.688	LK(1)VEIGQSVER	-1.1508	3	1	5.59885e-09	88.092	LK(1)VEIGQSVER	-1.0227	2	1	2.18218e-07
Q8CQ84	101	K	DNA-directed RNA polymerase subunit beta	rpoB	98.105	LIIK(1)ETGEVK	-0.61854	2	1	1.24862e-09	113.61	LIIK(1)ETGEVK	-0.5225	2	1	2.25111e-12
Q8CQ84	189	K	DNA-directed RNA polymerase subunit beta	rpoB	65.157	K(1)LPLTVLLR	-2.7216	2	1	0.000146745
Q8CQ84	282	K	DNA-directed RNA polymerase subunit beta	rpoB	53.554	KLHLK(1)HR	1.6877	4	0.999951	0.00306187	65.676	KLHLK(1)HR	1.3068	4	0.999994	0.00127006	81.297	KLHLK(1)HR	-1.2464	4	1	3.42085e-05
Q8CQ84	606	K	DNA-directed RNA polymerase subunit beta	rpoB	113.76	EK(1)MDYMDVSPK	-0.42539	2	1	2.57417e-15	113.76	EK(1)MDYMDVSPK	-0.25982	3	1	2.18726e-15	90.759	EK(1)MDYMDVSPK	-0.44685	3	1	1.3684e-07
Q8CQ84	676	K	DNA-directed RNA polymerase subunit beta	rpoB	123.51	DSGAAITAK(1)HR	0.14775	3	1	1.0584e-20	99.343	DSGAAITAK(1)HR	-1.1678	3	1	1.39695e-11	84.687	DSGAAITAK(1)HR	0.24204	3	1	2.16853e-07
Q8CQ84	918	K	DNA-directed RNA polymerase subunit beta	rpoB	62.546	K(1)IHVGDK	-0.24689	3	1	0.00178588	71.501	K(1)IHVGDK	0.28634	3	1	0.000689463	89.355	K(1)IHVGDK	0.14058	2	1	1.01903e-05
Q8CQ84	1166	K	DNA-directed RNA polymerase subunit beta	rpoB	85.161	K(1)VDLQQK	-0.13908	2	1	7.88102e-05	80.165	K(1)VDLQQK	0.34707	2	1	0.000509535	104.44	K(1)VDLQQK	0.19264	2	1	3.60662e-08
Q8CQ85	54	K	Transcription termination/antitermination protein NusG	nusG	68.044	VVIPEEEETQVK(1)DGK	-1.3189	3	1	4.52184e-05
Q8CQ85	156	K	Transcription termination/antitermination protein NusG	nusG	146.19	IQSGPFANQIGEVQEIEADK(1)FK	0.2216	3	1	6.19487e-41	148.29	IQSGPFANQIGEVQEIEADK(1)FK	-3.0302	3	1	1.71355e-46	159.46	IQSGPFANQIGEVQEIEADK(1)FK	0.82531	3	1	1.94342e-56
Q8CQ88	86	K	ATP-dependent Clp protease ATP-binding subunit ClpC	clpC	46.704	K(1)VIELSMDEAR	-0.48703	2	1	0.00347999
Q8CQ88	201	K	ATP-dependent Clp protease ATP-binding subunit ClpC	clpC	75.445	TK(1)NNPVLIGEPGVGK	-0.0047692	3	1	1.46122e-05							89.358	TK(1)NNPVLIGEPGVGK	-0.1105	3	1	5.48713e-11
Q8CQ88	326	K	ATP-dependent Clp protease ATP-binding subunit ClpC	clpC	118.87	NIEK(1)DAALER	-1.8225	2	1	1.88e-14	104.59	NIEK(1)DAALER	-4.2186	2	1	2.97618e-09	108.72	NIEK(1)DAALER	-0.61595	2	1	5.86566e-12
Q8CQ88	390	K	ATP-dependent Clp protease ATP-binding subunit ClpC	clpC	107.63	FLPDK(1)AIDLIDEASSK	0.29992	3	1	4.07578e-19
Q8CQ88	457	K	ATP-dependent Clp protease ATP-binding subunit ClpC	clpC	113.24	QYEDAK(1)NEWK	-2.5105	2	1	1.75369e-13	113.24	QYEDAK(1)NEWK	-1.1799	2	1	2.31565e-12	116.24	QYEDAK(1)NEWK	-0.98656	2	1	2.08756e-17
Q8CQ88	508	K	ATP-dependent Clp protease ATP-binding subunit ClpC	clpC	117.2	LLNLEDTLHK(1)R	0.26091	2	1	7.78949e-16	98.156	LLNLEDTLHK(1)R	0.49475	3	1	2.38931e-10	84.821	LLNLEDTLHK(1)R	0.30199	3	1	2.23375e-07
Q8CQ88	532	K	ATP-dependent Clp protease ATP-binding subunit ClpC	clpC	47.082	AGLK(1)DPK	-1.4915	2	1	0.0116189	57.177	AGLK(1)DPK	-0.91287	2	1	0.00357518	54.157	AGLK(1)DPK	2.1248	2	1	0.00538031
Q8CQ88	716	K	ATP-dependent Clp protease ATP-binding subunit ClpC	clpC	53.756	LTK(1)DELK	0.21656	2	1	0.00482747	74.464	LTK(1)DELK	0.7287	2	1	0.00101483	74.464	LTK(1)DELK	-0.42877	2	1	0.000350579
Q8CQ88	799	K	ATP-dependent Clp protease ATP-binding subunit ClpC	clpC	67.997	EVTIDHDGK(1)EFK	-0.11489	3	1	6.57944e-06	80.17	EVTIDHDGK(1)EFK	0.4136	3	1	8.19786e-07	76.165	EVTIDHDGK(1)EFK	-0.18012	3	1	1.82914e-05
Q8CQ96	196	K	Probable malate:quinone oxidoreductase 2	mqo2	100.76	SIEK(1)HPNADVQYNHEVINFNR	0.73995	4	1	2.65251e-16	112.85	SIEK(1)HPNADVQYNHEVINFNR	0.96001	4	1	1.24696e-26	96.848	SIEK(1)HPNADVQYNHEVINFNR	1.8145	4	1	7.24083e-23
Q8CQ97	259	K	Lactonase drp35	drp35	57.463	VLVFNK(1)R	-0.34141	2	1	0.00283883	67.344	VLVFNK(1)R	-0.09868	2	1	0.0013565	64.523	VLVFNK(1)R	0.37416	2	1	0.00148508
Q8CQD9	133	K	Accumulation-associated protein	SE_0175	50.354	K(1)EDIPAVSK	0.36456	2	1	0.00171263
Q8CQD9	251	K	Accumulation-associated protein	SE_0175	218.2	NQVSFDK(1)DFDFNIR	2.2995	2	1	4.68768e-112	239.51	NQVSFDK(1)DFDFNIR	1.0203	3	1	2.3759e-126	154.81	NQVSFDK(1)DFDFNIR	1.7892	2	1	1.75405e-40
Q8CQD9	280	K	Accumulation-associated protein	SE_0175	66.056	K(1)DGDDFLK	0.90484	2	1	0.000499781	66.056	K(1)DGDDFLK	0.22033	2	1	0.00052087	68.657	K(1)DGDDFLK	-0.3957	2	1	0.000469765
Q8CQD9	295	K	Accumulation-associated protein	SE_0175	92.781	EK(1)GTPSAAGFR	1.7484	2	1	1.17227e-10							75.89	EK(1)GTPSAAGFR	2.5635	2	1	3.32089e-05
Q8CQD9	478	K	Accumulation-associated protein	SE_0175	69.485	EFDPNLAPGTEK(1)VVQK	-0.13563	3	1	2.46706e-05	93.909	EFDPNLAPGTEK(1)VVQK	0.58836	3	1	7.20901e-11	76.574	EFDPNLAPGTEK(1)VVQK	0.73512	3	1	1.69417e-08
Q8CQD9	552	K	Accumulation-associated protein	SE_0175	49.333	GSQTTQPGK(1)PGVK	0.72287	2	1	0.00315662	78.401	GSQTTQPGK(1)PGVK	-0.12184	2	1	2.16358e-06	62.081	GSQTTQPGK(1)PGVK	1.454	3	1	0.000163842
Q8CQD9	601	K	Accumulation-associated protein	SE_0175	77.776	EFNPDLK(1)PGEER	-0.16695	2	1	9.41587e-07	91.812	EFNPDLK(1)PGEER	1.6068	2	1	1.01576e-09	79.875	EFNPDLK(1)PGEER	0.84347	2	1	9.06969e-06
Q8CQD9	610	K	Accumulation-associated protein	SE_0175	42.336	QK(1)GEPGTK	0.15347	2	1	0.0105633	40.616	VK(0.242)QK(0.758)GEPGTK	0.7966	3	0.7577	0.00608816	50.452	QK(1)GEPGTK	2.15	2	1	0.00465415
Q8CQD9	640	K	Accumulation-associated protein	SE_0175	83.087	VGEGEPTEK(1)ITK	0.71351	3	1	4.17542e-09	103.76	VGEGEPTEK(1)ITK	-0.22541	2	1	3.626e-14
Q8CQD9	658	K	Accumulation-associated protein	SE_0175	81.346	QPVDEITEYGGEEIK(0.786)PGHK(0.214)DEFDPNAPK	1.9814	4	0.786029	3.88375e-16
Q8CQD9	680	K	Accumulation-associated protein	SE_0175	41.621	GSQEDVPGK(1)PGVK	-0.13023	2	1	0.0112377	112.02	GSQEDVPGK(1)PGVK	0.80518	3	1	6.88522e-16	71.879	GSQEDVPGK(1)PGVK	0.079482	2	1	1.26948e-05
Q8CQD9	738	K	Accumulation-associated protein	SE_0175	94.767	VVQK(1)GEPGTK	0.57597	2	1	1.77529e-09	121.02	VVQK(1)GEPGTK	0.10486	2	1	9.55819e-13	97.734	VVQK(1)GEPGTK	0.29366	3	1	2.73817e-08
Q8CQD9	1192	K	Accumulation-associated protein	SE_0175	52.725	TEVPGK(1)PGVK	-0.35799	2	1	0.000658506
Q8CQD9	1241	K	Accumulation-associated protein	SE_0175	90.412	VFNPDLK(1)PGEER	0.54543	2	1	9.22633e-10							61.409	VFNPDLK(1)PGEER	2.2107	2	1	0.000686956
Q8CQE8	218	K	Probable malate:quinone oxidoreductase 3	mqo3	146.77	EDGK(1)WEVVVENR	-0.70028	2	1	1.05594e-39	110.55	EDGK(1)WEVVVENR	1.0216	2	1	7.95523e-15	142.1	EDGK(1)WEVVVENR	0.71343	2	1	7.33868e-28
Q8CQE8	290	K	Probable malate:quinone oxidoreductase 3	mqo3	117.37	VYSK(1)EPQGKPPMTVPHLDTR	0.91399	4	0.999998	1.23086e-22	107.06	VYSK(1)EPQGKPPMTVPHLDTR	0.69263	4	0.999995	1.98026e-18
Q8CQE8	384	K	Probable malate:quinone oxidoreductase 3	mqo3	114.55	TFIPDAK(1)DEDWELYTAGK	1.9359	3	1	4.65817e-20	125.73	TFIPDAK(1)DEDWELYTAGK	0.31163	3	1	1.38268e-25
Q8CQE8	488	K	Probable malate:quinone oxidoreductase 3	mqo3	52.391	RETSK(1)NLHLNR	1.2407	4	1	0.000335907	42.843	RETSK(1)NLHLNR	1.2524	4	1	0.00294868	114.4	ETSK(1)NLHLNR	-1.0569	3	1	2.25297e-12
Q8CQF6	272	K	Multicopper oxidase mco	mco	77.185	LK(1)EINLAPSER	0.33867	2	1	1.08684e-06	71.558	LK(1)EINLAPSER	0.52589	2	1	8.1973e-06
Q8CQG5	14	K	Arginine deiminase 1	arcA1	80.632	VQGPIQVNSEIGK(1)LK	0.93544	3	1	5.42534e-08	103.79	VQGPIQVNSEIGK(1)LK	-0.56764	3	1	8.12873e-16	101.53	VQGPIQVNSEIGK(1)LK	2.3699	3	1	6.24903e-15
Q8CQG5	16	K	Arginine deiminase 1	arcA1	89.698	LK(1)TVLLK	0.31284	3	1	4.11042e-05	89.698	LK(1)TVLLK	-3.2785	3	1	0.000262492	101.54	LK(1)TVLLK	-0.57185	3	1	6.95649e-08
Q8CQG5	21	K	Arginine deiminase 1	arcA1	56.258	TVLLK(1)RPGK	0.96049	3	1	0.000642271	55.064	TVLLK(1)RPGK	1.7466	3	1	0.000397513	63.816	TVLLK(1)RPGK	4.4433	3	1	0.000327725
Q8CQG5	55	K	Arginine deiminase 1	arcA1	170.78	VAQEEHDK(1)FAQTLRDEGIEVVYLEK	2.6502	4	1	6.83129e-56	166.46	VAQEEHDK(1)FAQTLRDEGIEVVYLEK	0.70087	5	1	2.19087e-46	159.34	VAQEEHDK(1)FAQTLR	0.3335	2	1	6.77959e-41
Q8CQG5	96	K	Arginine deiminase 1	arcA1	203.27	ENFINDILTESK(1)K	-4.3438	2	1	8.35104e-91	186.42	ENFINDILTESK(1)K	-1.7481	4	1	6.32203e-62	222.75	ENFINDILTESK(1)K	-4.162	3	1	2.90468e-106
Q8CQG5	97	K	Arginine deiminase 1	arcA1	74.987	K(1)TILGHETEIK	0.89748	3	1	1.75815e-06	146.79	K(1)TILGHETEIK	0.82982	3	1	2.6226e-27	105.65	K(1)TILGHETEIK	-2.7108	3	1	5.46839e-10
Q8CQG5	107	K	Arginine deiminase 1	arcA1	165.34	TILGHETEIK(1)EFFSK	-1.6476	3	1	1.32558e-56	230.38	TILGHETEIK(1)EFFSK	-0.34592	4	1	4.20832e-110	157.68	TILGHETEIK(1)EFFSK	-2.6292	3	1	4.88213e-46
Q8CQG5	198	K	Arginine deiminase 1	arcA1	160.46	FK(1)DKDVPVWLDR	0.51143	2	0.99979	1.96156e-49	123.76	FK(0.753)DK(0.247)DVPVWLDR	-0.097824	3	0.753229	2.69911e-18	106.14	FK(1)DK(1)DVPVWLDR	1.8901	2	1	5.40196e-12
Q8CQG5	200	K	Arginine deiminase 1	arcA1	173.44	FKDK(1)DVPVWLDR	-1.5339	2	0.999994	3.03418e-51	150.34	DK(1)DVPVWLDR	-0.22987	2	1	2.17036e-30	147.39	FK(1)DK(1)DVPVWLDR	1.8901	2	1	1.75983e-27
Q8CQG5	242	K	Arginine deiminase 1	arcA1	101.79	TSAQAIEK(1)LAR	0.48214	3	1	2.85131e-11	81.92	TSAQAIEK(1)LAR	-0.15509	3	1	1.24263e-06	88.338	TSAQAIEK(1)LAR	-0.025187	3	1	1.41855e-07
Q8CQG5	249	K	Arginine deiminase 1	arcA1	115.12	NIFK(1)DANTSFKK	-2.6636	3	1	2.12063e-18	109.15	NIFK(1)DANTSFKK	-1.3284	3	1	8.4188e-15	98.592	NIFK(1)DANTSFK	1.1581	2	1	2.68059e-09
Q8CQG5	256	K	Arginine deiminase 1	arcA1	107.79	DANTSFK(1)K	-0.70304	2	1	1.52916e-13	99.815	DANTSFK(1)K	-0.15316	2	1	6.7688e-07	110.38	NIFKDANTSFK(1)K	-0.35621	3	1	1.13487e-15
Q8CQG5	257	K	Arginine deiminase 1	arcA1	95.417	K(1)IVAIEIPNTR	-1.7422	2	1	7.0182e-11	95.417	K(1)IVAIEIPNTR	-0.17358	3	1	3.41661e-09	100.38	K(1)IVAIEIPNTR	-0.53246	2	1	1.94524e-09
Q8CQG5	308	K	Arginine deiminase 1	arcA1	130.05	EENNMNIFTIEQNDGK(1)DDIK	-0.13802	3	1	5.16733e-30	130.05	EENNMNIFTIEQNDGK(1)DDIK	0.91991	4	1	8.43561e-34	115.88	EENNMNIFTIEQNDGK(1)DDIK	-0.76265	3	1	3.94296e-29
Q8CQG5	331	K	Arginine deiminase 1	arcA1	65.801	ETLAEVLEVEK(1)VDFIPTGNGDVIDGAR	1.4862	4	1	8.62167e-12
Q8CQK0	71	K	Transcriptional regulatory protein WalR	walR	81.239	K(1)YEMPIIMLTAK	-1.3569	3	1	3.74138e-09	117.2	K(1)YEMPIIMLTAK	0.21016	2	1	1.96998e-30	97.797	K(1)YEMPIIMLTAK	1.2058	2	1	1.3066e-25
Q8CQK0	151	K	Transcriptional regulatory protein WalR	walR	118.87	K(1)RGEDIELTHR	0.45133	4	1	2.06677e-16	79.492	K(1)RGEDIELTHR	-0.15549	3	1	1.91463e-06	71.153	K(1)RGEDIELTHR	-0.15497	4	1	3.97118e-05
Q8CQK1	130	K	Adenylosuccinate synthetase	purA	85.813	K(1)GIGPAYVDK	0.40809	2	1	3.13445e-07							73.632	K(1)GIGPAYVDK	0.51074	2	1	2.90746e-05
Q8CQK1	153	K	Adenylosuccinate synthetase	purA	72.321	MADLLEK(1)ETFER	0.07757	2	1	3.0276e-06	122.64	MADLLEK(1)ETFER	-1.0469	2	1	1.26738e-19	70.438	MADLLEK(1)ETFER	-0.71421	3	1	4.17234e-05
Q8CQK1	197	K	Adenylosuccinate synthetase	purA	76.073	LK(1)DYVTDTAK	0.34242	2	1	7.21945e-06	74.537	LK(1)DYVTDTAK	-0.33717	2	1	2.09439e-05	78.324	LK(1)DYVTDTAK	0.067611	2	1	1.60881e-05
Q8CQK4	565	K	DNA gyrase subunit B	gyrB	71.03	LK(1)QELNPSPK	-0.63185	3	1	1.39548e-05
Q8CQK6	88	K	DNA polymerase III subunit beta	dnaN	89.355	FFVDIIK(1)K	0.19025	2	1	1.34872e-05	101.54	FFVDIIK(1)K	-1.9093	2	1	9.90122e-07
Q8CQK6	189	K	DNA polymerase III subunit beta	dnaN	117.93	K(1)LQLEDESENK	0.11458	3	1	5.35275e-16	138.02	K(1)LQLEDESENK	0.44228	2	1	3.48716e-21	115.12	K(1)LQLEDESENK	-0.39751	3	1	3.8769e-13
Q8CQK7	4	K	Chromosomal replication initiator protein DnaA	dnaA	93.345	SEK(1)EIWDK	-0.080629	2	1	2.43087e-08	73.435	MSEK(1)EIWDK	-0.13414	2	1	6.54624e-05	83.182	MSEK(1)EIWDK	-1.2654	2	1	4.97238e-05
Q8CQK7	438	K	Chromosomal replication initiator protein DnaA	dnaA	148.48	SDPTFK(1)QEVENLEK	0.059376	3	1	5.37868e-45	155.09	SDPTFK(1)QEVENLEK	-1.8912	3	1	1.08195e-45	167.32	SDPTFK(1)QEVENLEK	0.50725	3	1	8.80286e-51
Q8CQL3	136	K	tRNA dimethylallyltransferase	miaA	95.477	LK(1)ELEHLNNNK	0.18227	3	1	7.10432e-11	81.92	LK(1)ELEHLNNNK	0.33483	3	1	1.24263e-06
Q8CQP4	19	K	30S ribosomal protein S6	rpsF	144.68	TYEIMYIVRPNIEEDAK(1)K	1.7585	4	1	4.42529e-38	169.25	TYEIMYIVRPNIEEDAK(1)K	4.2829	4	1	2.95916e-69	139.88	TYEIMYIVRPNIEEDAK(1)K	3.4331	4	1	4.14241e-40
Q8CQP4	41	K	30S ribosomal protein S6	rpsF	147.06	FNGILASEGSEVLEEK(1)DWGK	-0.16108	3	1	6.69087e-50	110.6	FNGILASEGSEVLEEK(1)DWGK	0.82132	3	1	9.54732e-19
Q8CQP6	35	K	30S ribosomal protein S18	rpsR	89.296	DTELLK(1)R	0.57933	2	1	3.49929e-05	77.058	DTELLK(1)R	0.11274	2	1	0.000651039	52.716	DTELLK(1)R	0.36985	2	1	0.00650914
Q8CQP6	55	K	30S ribosomal protein S18	rpsR	103.44	RVTGTSAK(1)YQR	-0.19528	2	1	1.56899e-11	94.547	RVTGTSAK(1)YQR	0.22493	3	1	3.54285e-09	57.175	RVTGTSAK(1)YQR	0.29309	2	1	0.0135166
Q8CQP6	65	K	30S ribosomal protein S18	rpsR	76.064	MLTTAIK(1)R	-1.2681	2	1	0.00015609	89.698	MLTTAIK(1)R	-0.84411	2	1	5.31712e-05	82.426	MLTTAIK(1)R	-0.47575	2	1	0.000132049
Q8CQP6	77	K	30S ribosomal protein S18	rpsR	98.898	HMALLPYVK(1)EEQ	0.64738	2	1	1.21058e-13	103.21	HMALLPYVK(1)EEQ	2.3557	3	1	3.85455e-14	111.5	HMALLPYVK(1)EEQ	1.4757	2	1	1.23962e-15
Q8CQQ7	15	K	Uncharacterized protein SE_2353	SE_2353	51.162	VELSEK(1)QVR	0.37264	2	1	0.00177412	44.425	VELSEK(1)QVR	0.95985	2	1	0.00349501
Q8CQQ7	19	K	Uncharacterized protein SE_2353	SE_2353	110.39	K(1)IVQHLEER	1.8188	3	1	2.60792e-12	117.7	K(1)IVQHLEER	0.79789	2	1	3.964e-12	92.538	K(1)IVQHLEER	0.80513	2	1	7.79491e-06
Q8CQQ7	177	K	Uncharacterized protein SE_2353	SE_2353	90.614	ANELK(1)DSELR	1.4891	2	1	1.19323e-07	78.964	ANELK(1)DSELR	1.4112	2	1	1.19059e-05	82.437	ANELK(1)DSELR	0.47258	2	1	3.75788e-06
Q8CQQ9	21	K	UPF0355 protein SE_2351	SE_2351	57.197	K(1)SEGYLETELAVISK	-1.3627	3	1	0.00100654
Q8CQQ9	134	K	UPF0355 protein SE_2351	SE_2351	194.55	EVDITHYAAESEGPK(1)A	0.86909	3	1	1.72103e-87	188.59	EVDITHYAAESEGPK(1)A	0.95198	3	1	3.36428e-74	185.67	EVDITHYAAESEGPK(1)A	0.4383	2	1	5.47518e-68
Q8CQS1	835	K	UPF0753 protein SE_2332	SE_2332	105.98	QK(1)VDHQWIR	0.69583	3	1	6.26628e-11							83.862	QK(1)VDHQWIR	0.83986	3	1	3.15838e-05
Q8CQT5	12	K	Nucleoid-associated protein SE_2306	SE_2306	72.705	GGGNMQQMMK(1)QMQK	1.9982	3	1	1.71395e-05	67.997	GGGNMQQMMK(1)QMQK	-0.64868	3	1	0.00016112	43.798	GGGNMQQMMK(1)QMQK	3.2063	3	1	0.00328976
Q8CQT5	16	K	Nucleoid-associated protein SE_2306	SE_2306	81.784	QMQK(1)MQK	-0.97061	2	1	0.000153286	49.358	QMQK(1)MQK	0.96293	2	1	0.00775724
Q8CQT5	20	K	Nucleoid-associated protein SE_2306	SE_2306	132.01	K(1)MAQEQEK	1.9953	3	1	7.95313e-17	96.342	K(1)MAQEQEK	1.3748	2	1	1.36387e-05	93.667	K(1)MAQEQEK	1.7107	2	1	9.13823e-06
Q8CQT9	65	K	Initiation-control protein YabA	SE_2297	59.68	TEESVETHLDK(1)DNYK	0.7267	3	1	0.00073163
Q8CQU3	102	K	Methionine--tRNA ligase	metG	55.676	HK(1)QVVEK	-0.22492	3	1	0.00326802	77.282	HK(1)QVVEK	-1.402	3	1	0.000659848	55.676	HK(1)QVVEK	-0.086149	3	1	0.00280334
Q8CQU3	207	K	Methionine--tRNA ligase	metG	75.773	KNEMINNFIK(1)PGLEDLAVSR	0.77241	4	0.999955	2.01454e-07	77.631	NEMINNFIK(1)PGLEDLAVSR	-0.1803	3	1	3.75409e-08
Q8CQU3	313	K	Methionine--tRNA ligase	metG	87.429	SK(1)GNVVDPNVLIDR	1.122	2	1	1.77998e-08
Q8CQU3	574	K	Methionine--tRNA ligase	metG	160.38	AATIIDAENVK(1)K	-0.12463	2	1	7.24174e-50	156.81	AATIIDAENVK(1)K	-0.011428	2	1	1.07399e-39	99.5	AATIIDAENVK(1)K	1.2219	3	1	4.17571e-12
Q8CQU3	583	K	Methionine--tRNA ligase	metG	116.13	IK(1)VELDNEQR	1.4355	2	1	9.48041e-14	89.189	IK(1)VELDNEQR	-0.50636	2	1	5.53368e-07	117.79	IK(1)VELDNEQR	-0.13719	2	1	1.84422e-12
Q8CQU3	609	K	Methionine--tRNA ligase	metG	53.211	FYRPEDIIGK(1)K	-1.9889	3	1	0.000345528	59.418	FYRPEDIIGK(1)K	-1.254	3	1	0.000281366	51.979	FYRPEDIIGK(1)K	-1.0937	3	1	0.00210958
Q8CQU3	618	K	Methionine--tRNA ligase	metG	102.4	VAVVTNLK(1)PAK	-1.4777	3	1	3.20251e-11	90.614	VAVVTNLK(1)PAK	0.24259	2	1	1.16894e-08	100.93	VAVVTNLK(1)PAK	-0.63295	2	1	2.05055e-09
Q8CQU5	4	K	Ribosomal RNA small subunit methyltransferase A	rsmA	66.267	MEYK(1)DIATPSR	-2.0545	2	1	7.35196e-06
Q8CQU7	188	K	Ribose-phosphate pyrophosphokinase	prs	77.732	K(1)LADILK	1.9073	2	1	0.000238943	66.692	K(1)LADILK	2.4269	2	1	0.00144327	78.516	K(1)LADILK	-0.27449	2	1	0.00015321
Q8CQU7	202	K	Ribose-phosphate pyrophosphokinase	prs	90.15	TPIAIIDK(1)R	-0.38675	3	1	1.25855e-06	69.915	TPIAIIDK(1)R	-0.2394	2	1	5.21131e-05	70.552	TPIAIIDK(1)R	-0.39627	2	1	0.000157927
Q8CQU7	305	K	Ribose-phosphate pyrophosphokinase	prs	83.869	ELSVAGLIAK(1)AIIR	-0.54255	2	1	3.03205e-08
Q8CQU8	5	K	50S ribosomal protein L25	rplY	40.331	ASLK(1)SIIR	-0.60671	2	1	0.0122474	63.184	ASLK(1)SIIR	-0.19007	2	1	0.000875759
Q8CQU8	19	K	50S ribosomal protein L25	rplY	61.962	SDLK(1)QLR	-0.51439	2	1	0.00254702	58.815	SDLK(1)QLR	0.2913	2	1	0.00328761
Q8CQU8	42	K	50S ribosomal protein L25	rplY	151.8	NTSVK(1)VDEVEFIK	0.95603	2	1	1.04033e-40	151.8	NTSVK(1)VDEVEFIK	-0.020089	2	1	1.66089e-32	100.11	NTSVK(1)VDEVEFIK	0.79142	3	1	1.31249e-12
Q8CQV5	41	K	Lysine--tRNA ligase	lysS	72.433	SSTSSELK(1)EQWDQFSK	1.5089	3	1	1.70098e-05	96.208	SSTSSELK(1)EQWDQFSK	2.4124	3	1	3.53563e-11
Q8CQV5	55	K	Lysine--tRNA ligase	lysS	200.33	EELHEK(1)EDESHVSIAGR	0.37755	3	1	2.19897e-89	195.46	EELHEK(1)EDESHVSIAGR	0.66835	3	1	2.36199e-75	190.46	EELHEK(1)EDESHVSIAGR	-0.70487	3	1	6.03574e-82
Q8CQV5	131	K	Lysine--tRNA ligase	lysS	91.961	TNTGEISVK(1)AK	1.8089	2	1	2.05316e-09	98.942	TNTGEISVK(1)AK	0.84984	2	1	1.84476e-11	75.589	TNTGEISVK(1)AK	1.2752	2	1	3.49061e-05
Q8CQV5	148	K	Lysine--tRNA ligase	lysS	167.92	SLRPLPDK(1)FHGLQDIEQR	-2.5189	4	1	5.11362e-62	174.65	SLRPLPDK(1)FHGLQDIEQR	-1.0519	4	1	1.60745e-69	119.5	SLRPLPDK(1)FHGLQDIEQR	-3.5456	4	1	8.62759e-25
Q8CQV5	237	K	Lysine--tRNA ligase	lysS	113.18	IAIELHLK(1)R	0.082341	3	1	1.81353e-12	128	IAIELHLK(1)R	0.33879	3	1	6.99124e-17	114.89	IAIELHLK(1)R	-0.039975	3	1	2.30627e-11
Q8CQV5	347	K	Lysine--tRNA ligase	lysS	120.92	LAK(1)EHDIEITENMK	-0.9657	3	1	2.5867e-27	87.519	LAK(1)EHDIEITENMK	-0.031266	3	1	3.9984e-10
Q8CQV7	3	K	Pyridoxal 5'-phosphate synthase subunit PdxS	pdxS	43.297	SK(1)IVGSDR	0.12319	2	1	0.00975612							58.474	SK(1)IVGSDR	2.0846	2	1	0.00140619
Q8CQV7	119	K	Pyridoxal 5'-phosphate synthase subunit PdxS	pdxS	94.673	K(1)DQFTVPFVCGCR	3.1025	2	1	1.49479e-13	135.81	K(1)DQFTVPFVCGCR	2.1312	2	1	7.31598e-26	151.74	K(1)DQFTVPFVCGCR	-0.072392	2	1	2.49958e-37
Q8CQV7	150	K	Pyridoxal 5'-phosphate synthase subunit PdxS	pdxS	158.45	TK(1)GEPGTGNIVEAVR	0.41527	2	1	8.92806e-47	135.08	TK(1)GEPGTGNIVEAVR	0.50924	2	1	1.46745e-30	139.12	TK(1)GEPGTGNIVEAVR	0.86348	2	1	1.20065e-36
Q8CQV8	184	K	Pyridoxal 5'-phosphate synthase subunit PdxT	pdxT	91.318	YFIEHMIK(1)H	0.83064	3	1	6.4101e-07							90.709	YFIEHMIK(1)H	1.1137	3	1	1.30995e-05
Q8CR12	2	K	Putative pyruvate, phosphate dikinase regulatory protein 2	SE_2159	60.255	MK(1)DNNEVLK	-1.6808	2	1	0.000602751	87.568	MK(1)DNNEVLK	0.45653	2	1	2.80242e-06	82.417	MK(1)DNNEVLK	0.27634	2	1	5.28841e-05
Q8CR12	108	K	Putative pyruvate, phosphate dikinase regulatory protein 2	SE_2159	66.436	QHTHAK(1)PLMESGALR	1.7907	3	1	5.18684e-05	63.681	QHTHAK(1)PLMESGALR	1.2261	3	1	0.000290765
Q8CR12	118	K	Putative pyruvate, phosphate dikinase regulatory protein 2	SE_2159	41.117	K(1)LNDEYFK	-0.055071	2	1	0.00866248	46.406	K(1)LNDEYFK	-0.38913	2	1	0.00284197
Q8CR67	72	K	UTP--glucose-1-phosphate uridylyltransferase	gtaB	150.7	AIEDHFDNQK(1)ELEMVLENK	1.6484	3	1	5.83826e-49
Q8CR67	83	K	UTP--glucose-1-phosphate uridylyltransferase	gtaB	76.228	GK(1)ADLLEK	0.2838	2	1	0.000201266	94.692	GK(1)ADLLEK	-0.14477	2	1	3.09483e-05	82.261	GK(1)ADLLEK	0.028101	3	1	8.75146e-05
Q8CR67	191	K	UTP--glucose-1-phosphate uridylyltransferase	gtaB	106.04	QFVEK(1)PK	-0.21412	2	1	3.2323e-10	84.498	QFVEK(1)PK	-1.9831	2	1	0.000415496	81.296	QFVEK(1)PK	-0.13396	2	1	5.16209e-05
Q8CR67	284	K	UTP--glucose-1-phosphate uridylyltransferase	gtaB	51.43	AFIK(1)QLDI	-1.1992	2	1	0.002924	54.157	AFIK(1)QLDI	0.072541	2	1	0.00245112	67.903	AFIK(1)QLDI	-2.0463	2	1	0.000577907
Q8CR71	705	K	Polyphosphate kinase	ppk	65.246	YGEELK(1)K	-0.44079	2	1	0.00122188	83.206	YGEELK(1)K	0.19489	3	1	0.000371085	75.109	YGEELK(1)K	0.24793	2	1	0.000285028
Q8CRA9	85	K	Putative hemin transport system permease protein HrtB	hrtB	60.436	IIDEK(1)PFK	0.080324	2	1	0.0013709	50.04	IIDEK(1)PFK	0.87151	2	1	0.00459718	60.436	IIDEK(1)PFK	-0.087445	2	1	0.0012338
Q8CRB6	10	K	Isopentenyl-diphosphate delta-isomerase	fni	102.9	K(1)NEHVEIAMSQK	-0.68782	3	1	3.69892e-14							77.633	K(1)NEHVEIAMSQK	-0.25674	3	1	1.30961e-05
Q8CRC6	512	K	Ribulokinase	araB	68.657	VQAYK(1)PLYHK	2.4095	3	1	1.79368e-05	76.228	VQAYK(1)PLYHK	2.4404	3	1	1.36511e-05	68.657	VQAYK(1)PLYHK	2.2107	3	1	3.41224e-05
Q8CRD1	309	K	Lysostaphin resistance protein A	lyrA	106.32	QQDIDNDK(1)HQSK	0.81253	3	1	7.017e-18	56.569	QQDIDNDK(1)HQSK	2.2669	3	1	0.000389232	75.102	QQDIDNDK(1)HQSK	0.71333	3	1	2.17814e-05
Q8CRF7	591	K	DNA topoisomerase 3	topB	157.74	YK(1)HDNLTTTECPTCGK	-0.088427	3	1	3.76455e-49	130.4	YK(1)HDNLTTTECPTCGK	-0.74239	3	1	8.33918e-32	107.51	YK(1)HDNLTTTECPTCGK	-0.61748	3	1	4.62198e-16
Q8CRF7	672	K	DNA topoisomerase 3	topB	114.64	CVCGHTETQSQMDK(1)R	0.22595	3	1	2.29734e-19
Q8CRG0	3	K	50S ribosomal protein L3	rplC	69.628	TK(1)GILGR	-0.31095	2	1	0.0011513							52.937	TK(1)GILGR	-0.074269	2	1	0.00705842
Q8CRG0	39	K	50S ribosomal protein L3	rplC	100.02	K(1)TEEVDGYNAIQVGFEDK	0.26088	3	1	6.32309e-14	68.168	K(1)TEEVDGYNAIQVGFEDK	-0.51274	3	1	4.44863e-06	111.02	K(1)TEEVDGYNAIQVGFEDK	0.10983	3	1	4.06993e-24
Q8CRG0	67	K	50S ribosomal protein L3	rplC	110.97	SNK(1)YANKPAEGHAK	-0.26709	4	0.999881	1.84253e-19	120.7	SNK(1)YANKPAEGHAK	-0.2183	4	0.999975	1.0031e-22	106.38	SNK(1)YANKPAEGHAK	-1.4887	4	0.999966	1.35454e-13
Q8CRG0	71	K	50S ribosomal protein L3	rplC	124.42	YANK(1)PAEGHAK	0.9182	3	1	9.57652e-21	124.42	YANK(1)PAEGHAK	0.13556	3	1	2.77222e-16	105.46	YANK(1)PAEGHAK	0.65411	4	1	5.58979e-10
Q8CRG0	78	K	50S ribosomal protein L3	rplC	56.414	YANKPAEGHAK(1)K	2.0791	3	0.999987	0.000426425	72.29	YANKPAEGHAK(1)K	1.0422	4	1	1.67139e-06	42.031	YANKPAEGHAK(1)K	-0.013106	4	0.999853	0.00443087
Q8CRG0	79	K	50S ribosomal protein L3	rplC	55.676	K(1)ADTAPK	0.9915	2	1	0.00321566	52.716	K(1)ADTAPK	1.3043	2	1	0.00331733	55.37	K(1)ADTAPK	0.63356	3	1	0.00286169
Q8CRG0	85	K	50S ribosomal protein L3	rplC	59.067	KADTAPK(1)R	-0.5909	3	0.999985	0.00106938							51.445	KADTAPK(1)R	-0.22698	3	0.999965	0.00330529
Q8CRG0	125	K	50S ribosomal protein L3	rplC	121.05	GK(1)GFQGAIK	-0.070109	2	1	3.25408e-17	110.41	GK(1)GFQGAIK	-0.39026	2	1	2.69561e-09	126.07	GK(1)GFQGAIK	-0.54434	2	1	1.46254e-16
Q8CRG0	132	K	50S ribosomal protein L3	rplC	61.78	GFQGAIK(1)R	0.13762	2	1	0.000430674	86.794	GFQGAIK(1)R	0.46815	2	1	7.04512e-05	66.429	GFQGAIK(1)R	1.6276	2	1	0.000352836
Q8CRG0	168	K	50S ribosomal protein L3	rplC	48.561	GQK(1)MPGR	-0.8644	2	1	0.00969552	49.358	GQK(1)MPGR	-1.1039	2	1	0.0114019
Q8CRG0	205	K	50S ribosomal protein L3	rplC	52.482	GNVPGPK(1)K	0.40746	2	1	0.00182632	52.716	GNVPGPK(1)K	0.47833	2	1	0.00242698	47.574	GNVPGPK(1)K	-0.34298	2	1	0.00580022
Q8CRG0	206	K	50S ribosomal protein L3	rplC	51.726	K(1)GLVEITTSIK	-2.3463	2	1	0.000524226	92.039	K(1)GLVEITTSIK	0.72066	3	1	7.24437e-09
Q8CRG1	52	K	50S ribosomal protein L4	rplD	58.246	QGTHAVK(1)NR	0.40641	3	1	0.000585504	85.716	QGTHAVK(1)NR	0.54706	3	1	2.5571e-06	74.173	QGTHAVK(1)NR	0.3906	3	1	9.34062e-05
Q8CRG1	140	K	50S ribosomal protein L4	rplD	106.32	EFK(1)NVLTTLEQPK	0.54591	3	1	1.1469e-18	109.44	EFK(1)NVLTTLEQPK	1.4016	3	1	3.73738e-15	62.081	EFK(1)NVLTTLEQPK	2.5041	3	1	0.000163842
Q8CRG1	150	K	50S ribosomal protein L4	rplD	141.13	NVLTTLEQPK(1)K	-1.052	2	1	1.18372e-27	176.05	NVLTTLEQPK(1)K	-0.78029	3	1	9.68577e-46	132.79	NVLTTLEQPK(1)K	-0.81241	3	1	7.56018e-19
Q8CRG1	201	K	50S ribosomal protein L4	rplD	53.554	K(1)VEEVLA	0.68333	2	1	0.00365099	42.914	K(1)VEEVLA	-0.1827	2	1	0.0140303	68.915	K(1)VEEVLA	0.85889	2	1	0.000524693
Q8CRG2	8	K	50S ribosomal protein L23	rplW	68.536	DVLK(1)RPVITEK	0.87707	3	1	4.15952e-06	72.531	DVLK(1)RPVITEK	-0.3308	3	1	4.62028e-06	88.021	DVLK(1)RPVITEK	0.67527	3	1	2.52826e-06
Q8CRG2	24	K	50S ribosomal protein L23	rplW	292.45	SSEAMAEDK(1)YTFDVDTR	0.65945	2	1	8.63259e-229	268.47	SSEAMAEDK(1)YTFDVDTR	0.14698	2	1	1.09897e-171	235.02	SSEAMAEDK(1)YTFDVDTR	0.48865	2	1	3.46308e-133
Q8CRG2	59	K	50S ribosomal protein L23	rplW	137.84	VDSVNIINYK(1)PK	-0.79014	2	1	2.97537e-31	128.54	VDSVNIINYK(1)PK	-0.61347	2	1	6.98379e-25	150.49	VDSVNIINYK(1)PK	0.68824	2	1	3.29145e-36
Q8CRG2	74	K	50S ribosomal protein L23	rplW	143.04	YQGYTNK(1)R	-1.0952	2	1	4.24421e-23	134.05	YQGYTNK(1)R	-0.43172	2	1	2.07444e-15	121.64	YQGYTNK(1)R	0.46809	2	1	1.18568e-12
Q8CRG2	81	K	50S ribosomal protein L23	rplW	43.124	K(0.01)AIVK(0.99)LK	0.42165	3	0.990331	0.00648327
Q8CRG2	83	K	50S ribosomal protein L23	rplW	88.134	LK(1)EGSIDLFN	1.9065	2	1	2.7426e-07	76.332	LK(1)EGSIDLFN	-0.11773	2	1	1.72802e-05	110.39	LK(1)EGSIDLFN	-1.1848	2	1	5.12532e-12
Q8CRG3	7	K	50S ribosomal protein L2	rplB	91.867	YK(1)PITNGR	0.43939	2	1	4.12226e-06	78.264	YK(1)PITNGR	0.11055	2	1	0.000239898	83.168	YK(1)PITNGR	-0.503	2	1	8.13785e-05
Q8CRG3	31	K	50S ribosomal protein L2	rplB	94.122	TTPEK(1)SLLQPLPK	-0.42893	3	1	1.59571e-13	75.89	TTPEK(1)SLLQPLPK	0.66113	3	1	2.39671e-06	66.989	TTPEK(1)SLLQPLPK	0.64684	3	1	4.36211e-05
Q8CRG3	71	K	50S ribosomal protein L2	rplB	80.688	NK(1)DGIIAK	-0.037299	2	1	6.60571e-05	77.662	NK(1)DGIIAK	-0.04554	2	1	0.000252475	60.102	NK(1)DGIIAK	-0.43301	2	1	0.00126314
Q8CRG3	252	K	50S ribosomal protein L2	rplB	74.776	APIGRPSPMSPWGK(1)PTLGK	0.078747	3	1	6.73129e-07	57.366	APIGRPSPMSPWGK(1)PTLGK	0.075304	3	1	1.82408e-05	40.645	APIGRPSPMSPWGK(1)PTLGK	-0.47942	3	1	0.00165809
Q8CRG3	268	K	50S ribosomal protein L2	rplB	46.462	SSDK(1)LIVR	2.2504	2	1	0.00709735	63.216	SSDK(1)LIVR	-0.41804	2	1	0.000873665	74.165	SSDK(1)LIVR	-0.30651	2	1	0.000345594
Q8CRG4	7	K	30S ribosomal protein S19	rpsS	100.38	K(1)GPFVDDHLMK	-0.74394	3	1	3.73451e-11	102.4	K(1)GPFVDDHLMK	0.59879	3	1	7.93424e-12	117.2	K(1)GPFVDDHLMK	-0.56768	3	1	2.69677e-13
Q8CRG4	17	K	30S ribosomal protein S19	rpsS	70.563	KGPFVDDHLMK(1)K	-2.1025	3	1	4.55373e-06	66.267	KGPFVDDHLMK(1)K	-1.3719	4	1	8.34128e-05	65.179	KGPFVDDHLMK(1)K	-0.74007	4	1	0.000229822
Q8CRG4	18	K	30S ribosomal protein S19	rpsS	41.242	K(1)VEAQDGSEK	-0.19336	2	1	0.0054904	59.198	K(1)VEAQDGSEK	0.53327	2	1	0.000286902	61.11	K(1)VEAQDGSEK	0.44819	2	1	0.000401052
Q8CRG4	27	K	30S ribosomal protein S19	rpsS	73.435	VEAQDGSEK(1)K	-1.2602	2	1	2.22655e-06	40.516	KVEAQDGSEK(1)K	1.9705	3	0.999851	0.00681874	69.345	KVEAQDGSEK(1)K	-0.16975	3	1	5.79801e-05
Q8CRG4	32	K	30S ribosomal protein S19	rpsS	68.525	QVIK(1)TWSR	-0.37334	2	1	0.000555077	48.698	QVIK(1)TWSR	-0.30337	2	1	0.00529701
Q8CRG4	56	K	30S ribosomal protein S19	rpsS	179.79	K(1)HVPVYVTEDMVGHK	-1.2203	3	1	2.18202e-68	124.62	K(1)HVPVYVTEDMVGHK	-0.66162	3	1	2.05631e-23	115.91	K(1)HVPVYVTEDMVGHK	-0.58966	4	1	1.10378e-20
Q8CRG4	81	K	30S ribosomal protein S19	rpsS	95.417	TFK(1)GHAADDK(1)K	2.0868	3	1	5.88575e-11	105.65	TFK(1)GHAADDK(1)K	0.64859	3	1	5.6668e-12	105.66	TFK(1)GHAADDK(1)K	-0.49837	3	1	6.42469e-10
Q8CRG4	88	K	30S ribosomal protein S19	rpsS	101.33	TFK(1)GHAADDK(1)K	2.0868	3	1	1.74768e-07	89.355	TFK(1)GHAADDK(1)K	0.64859	3	1	5.18603e-05	105.14	TFK(1)GHAADDK(1)K	-0.49837	3	1	8.43823e-08
Q8CRG5	27	K	50S ribosomal protein L22	rplV	84.297	GK(1)NAGEAIAILK	-1.7162	2	1	3.638e-09	93.348	GK(1)NAGEAIAILK	1.9131	3	1	7.79657e-10	89.231	GK(1)NAGEAIAILK	0.68585	2	1	5.32511e-08
Q8CRG5	37	K	50S ribosomal protein L22	rplV	42.518	NAGEAIAILK(1)LTNK	-1.7651	3	1	0.00705137
Q8CRG5	83	K	50S ribosomal protein L22	rplV	170	EAYANEGPTLK(1)R	-0.91709	3	1	1.98713e-50	186.51	EAYANEGPTLK(1)R	-0.10272	2	1	1.78253e-61	175.88	EAYANEGPTLK(1)R	-0.32775	3	1	1.15979e-58
Q8CRG5	98	K	50S ribosomal protein L22	rplV	72.492	ASAINK(1)R	-2.0628	2	1	0.000640945	98.523	ASAINK(1)R	-1.7092	2	1	4.41303e-06	84.916	ASAINK(1)R	-1.0673	2	1	2.26099e-05
Q8CRG5	111	K	50S ribosomal protein L22	rplV	134.81	TSHITIVVSDGK(1)EEAK	-0.56114	3	1	5.54703e-37	142.94	TSHITIVVSDGK(1)EEAK	1.1459	3	1	1.71787e-43	108.75	TSHITIVVSDGK(1)EEAK	0.55765	3	1	5.78539e-24
Q8CRG6	4	K	30S ribosomal protein S3	rpsC	52.725	GQK(1)INPIGLR	-0.38561	2	1	0.000658506
Q8CRG6	26	K	30S ribosomal protein S3	rpsC	170.16	WYAEK(1)DFASLLHEDLK	-0.41697	3	1	1.15159e-61	168.69	WYAEK(1)DFASLLHEDLK	-1.3223	3	1	1.20097e-62	200.67	WYAEK(1)DFASLLHEDLK	-0.96061	3	1	1.19306e-81
Q8CRG6	40	K	30S ribosomal protein S3	rpsC	123.86	K(1)FIDNELK	0.46178	3	1	4.31832e-20	130.17	K(1)FIDNELK	1.4834	3	1	1.54003e-33	133.23	K(1)FIDNELK	0.11054	3	1	1.65357e-17
Q8CRG6	47	K	30S ribosomal protein S3	rpsC	128.44	FIDNELK(1)EASVSHVDIER	0.64325	3	1	6.98146e-28	161.08	FIDNELK(1)EASVSHVDIER	0.10606	3	1	1.20382e-55	125.73	FIDNELK(1)EASVSHVDIER	1.1854	3	1	2.91734e-31
Q8CRG6	71	K	30S ribosomal protein S3	rpsC	44.252	INIAIHTGK(1)PGMVIGK	0.56318	3	1	0.00441409	101.42	INIAIHTGK(1)PGMVIGK	0.15707	3	1	6.57547e-16
Q8CRG6	89	K	30S ribosomal protein S3	rpsC	84.479	NK(1)LNTLTDK	-0.9587	2	1	5.70247e-06	88.24	NK(1)LNTLTDK	0.12641	2	1	2.63026e-06	105.46	NK(1)LNTLTDK(1)K	0.0075843	2	1	9.75877e-08
Q8CRG6	96	K	30S ribosomal protein S3	rpsC	113.93	NKLNTLTDK(1)K	-0.23638	4	1	9.79707e-14	113.93	NKLNTLTDK(1)K	-2.0292	2	1	1.21911e-12	96.604	NK(1)LNTLTDK(1)K	0.0075843	2	1	1.03426e-07
Q8CRG6	97	K	30S ribosomal protein S3	rpsC	72.2	K(1)VHINVIEIK	-0.70405	3	1	1.17994e-05	87.184	K(1)VHINVIEIK	0.25742	3	1	3.88619e-07	62.633	K(1)VHINVIEIK	0.080719	3	1	0.000258772
Q8CRG6	106	K	30S ribosomal protein S3	rpsC	60.064	VHINVIEIK(1)K	-0.70405	3	1	0.000221704	77.662	VHINVIEIK(1)K	0.22773	4	1	8.41747e-06	58.699	VHINVIEIK(1)K	-0.8727	3	1	0.000413208
Q8CRG6	107	K	30S ribosomal protein S3	rpsC	71.379	K(1)IDIDAR	-0.18827	2	1	0.000726313	89.355	K(1)IDIDAR	-0.1884	2	1	0.000206594	85.67	K(1)IDIDAR	-0.68356	2	1	2.09474e-05
Q8CRG6	134	K	30S ribosomal protein S3	rpsC	97.472	VQK(1)QAITR	0.087055	2	1	1.12711e-08	83.783	VQK(1)QAITR	-0.78851	2	1	0.000124463	78.939	VQK(1)QAITR	0.10943	2	1	7.13787e-05
Q8CRG6	149	K	30S ribosomal protein S3	rpsC	49.189	GIK(1)TQVSGR	0.94223	2	1	0.0030358
Q8CRG7	98	K	50S ribosomal protein L16	rplP	136.24	GAVEGWIAVVK(1)PGR	-3.4488	3	1	9.98283e-36	111.12	GAVEGWIAVVK(1)PGR	-2.8459	3	1	2.25351e-16	134.68	GAVEGWIAVVK(1)PGR	-2.6738	2	1	1.89723e-26
Q8CRG7	124	K	50S ribosomal protein L16	rplP	63.816	LASHK(1)LPVK	-0.1437	3	1	0.000234018	74.464	LASHK(1)LPVK	1.5762	3	1	4.655e-05	85.67	LASHK(1)LPVK	-0.30133	3	1	2.65586e-05
Q8CRG8	18	K	30S ribosomal protein S17	rpsQ	86.898	VVSDK(1)MDK	-0.78105	2	1	3.16515e-05	50.452	VVSDK(1)MDK	0.45371	2	1	0.00438271	75.387	VVSDK(1)MDK	0.77345	3	1	0.000304386
Q8CRG8	34	K	30S ribosomal protein S17	rpsQ	82.452	THK(1)LYGK	0.54145	2	1	0.000143808	82.452	THK(1)LYGK	0.53913	2	1	0.000534912
Q8CRG8	47	K	30S ribosomal protein S17	rpsQ	142.83	YK(1)THDENNSAK	0.67404	2	1	8.01609e-32	160.52	YK(1)THDENNSAK	1.2962	2	1	1.83496e-35	156.36	YK(1)THDENNSAK	-0.13888	3	1	1.81561e-34
Q8CRG8	73	K	30S ribosomal protein S17	rpsQ	101.32	IQETRPLSATK(1)R	0.24944	3	1	1.62758e-13	76.759	IQETRPLSATK(1)R	0.74917	3	1	1.15786e-06	71.176	IQETRPLSATK(1)R	1.1595	3	1	4.26082e-05
Q8CRG9	9	K	50S ribosomal protein L14	rplN	96.604	LK(1)VADNSGAR	0.92425	2	1	1.4854e-09	110.74	LK(1)VADNSGAR	0.77159	2	1	6.51299e-10	117.86	LK(1)VADNSGAR	-0.06892	2	1	1.81449e-12
Q8CRG9	31	K	50S ribosomal protein L14	rplN	149.73	K(1)TANIGDIIVCTVK	-0.19053	2	1	4.71306e-45	149.73	K(1)TANIGDIIVCTVK	-1.2378	2	1	6.64657e-38
Q8CRG9	53	K	50S ribosomal protein L14	rplN	86.114	NATPGGVVK(1)K	-2.5592	3	1	2.99355e-07	108.35	NATPGGVVK(1)K	0.043413	2	1	1.17912e-09	91.961	NATPGGVVK(1)K	-0.28148	3	1	8.50928e-07
Q8CRG9	113	K	50S ribosomal protein L14	rplN	135.91	EGNFMK(1)IVSLAPEVL	0.44655	3	1	1.57719e-36	53.491	EGNFMK(1)IVSLAPEVL	-1.5465	2	1	0.00149006
Q8CRH1	29	K	50S ribosomal protein L24	rplX	71.614	VVATEPK(1)K	1.3803	2	1	1.17223e-05	62.969	VVATEPK(1)K	0.89035	2	1	0.000674429	86.898	VVATEPK(1)K	0.36084	2	1	2.02527e-06
Q8CRH1	42	K	50S ribosomal protein L24	rplX	121.02	VVVEGVNVIK(1)K	0.33525	3	1	1.31085e-20	122.33	VVVEGVNVIK(1)K	0.58275	3	1	5.42221e-16	132.32	VVVEGVNVIK(1)K	2.1264	2	1	8.93003e-19
Q8CRH1	84	K	50S ribosomal protein L24	rplX	78.342	VGYK(1)TVDGK	2.0177	2	1	1.7124e-05	63.624	VGYK(1)TVDGK	2.1472	2	1	0.000195402	78.342	VGYK(1)TVDGK	1.9642	2	1	9.28697e-05
Q8CRH1	96	K	50S ribosomal protein L24	rplX	86.463	K(1)SGEEIK	1.4171	3	1	2.60339e-07	52.255	K(1)SGEEIK	0.076541	2	1	0.00621902	57.59	K(1)SGEEIK	-0.17798	2	1	0.00320693
Q8CRH1	102	K	50S ribosomal protein L24	rplX	77.744	KSGEEIK(1)ANN	-0.35126	2	0.9996	7.20369e-06	68.536	K(0.001)SGEEIK(0.999)ANN	-1.0842	2	0.999203	0.000362462	71.221	K(0.001)SGEEIK(0.999)ANN	-0.24223	2	0.999257	0.000476172
Q8CRH2	7	K	50S ribosomal protein L5	rplE	156.17	EK(1)FNTEVTENLVK	-0.12915	2	1	4.9343e-41	189.1	EK(1)FNTEVTENLVK	0.63226	2	1	6.16118e-62	126.1	EK(1)FNTEVTENLVK	1.1904	3	1	5.6208e-22
Q8CRH2	18	K	50S ribosomal protein L5	rplE	146.96	FNTEVTENLVK(1)K	0.21881	3	1	7.78268e-40	172.57	FNTEVTENLVK(1)K	-1.0822	2	1	1.00328e-49	169.04	FNTEVTENLVK(1)K	-0.89944	2	1	7.66215e-47
Q8CRH2	19	K	50S ribosomal protein L5	rplE	162.48	K(1)FNYSSVMEVPK	-0.32429	2	1	6.09395e-50	161.21	K(1)FNYSSVMEVPK	-1.2869	2	1	6.73516e-40	184.21	K(1)FNYSSVMEVPK	-1.0589	2	1	4.2525e-59
Q8CRH2	72	K	50S ribosomal protein L5	rplE	62.107	K(1)SVATFR	-0.48986	2	1	0.001874	67.494	K(1)SVATFR	-0.87239	2	1	0.00133656	74.301	K(1)SVATFR	-0.65994	2	1	0.000316301
Q8CRH2	119	K	50S ribosomal protein L5	rplE	155.09	VRDFQGVSK(1)TAFDGR	0.10254	3	1	6.28661e-41	146.27	DFQGVSK(1)TAFDGR	0.14067	2	1	4.98548e-32	101.71	DFQGVSK(1)TAFDGR	0.59162	2	1	1.58083e-12
Q8CRH2	145	K	50S ribosomal protein L5	rplE	70.802	EQLIFPEIDYDK(1)VTK	-1.0032	3	1	3.3813e-05							62.94	EQLIFPEIDYDK(1)VTK	-0.33284	3	1	1.56911e-05
Q8CRH3	50	K	30S ribosomal protein S14 type Z	rpsZ	60.509	ELAYK(1)GQIPGVR	2.3516	3	1	0.000261464
Q8CRH4	24	K	30S ribosomal protein S8	rpsH	92.19	HEK(1)LELPASNIK	1.5268	3	1	1.01372e-10	125.97	HEK(1)LELPASNIK(1)K	3.0681	3	1	1.69714e-20	89.624	HEK(1)LELPASNIK(1)K	1.2598	3	1	4.96993e-08
Q8CRH4	33	K	30S ribosomal protein S8	rpsH	134.13	LELPASNIK(1)K	-0.64997	2	1	5.33333e-25	131.83	LELPASNIK(1)K	-0.089797	3	1	1.42566e-17	127.87	LELPASNIK(1)K	0.70343	3	1	1.21238e-17
Q8CRH4	34	K	30S ribosomal protein S8	rpsH	83.862	K(1)EIAEILK	-1.7767	2	1	3.62395e-05	105.98	K(1)EIAEILK	-0.44454	2	1	5.88129e-07	105.98	K(1)EIAEILK	-1.056	3	1	8.00507e-08
Q8CRH4	41	K	30S ribosomal protein S8	rpsH	104.17	EIAEILK(1)SEGFIK	1.2299	3	1	2.46975e-14	76.073	EIAEILK(1)SEGFIK	0.085643	3	1	2.34517e-06	113.99	EIAEILK(1)SEGFIK	-0.49495	3	1	6.21468e-17
Q8CRH4	56	K	30S ribosomal protein S8	rpsH	158.29	NVEYVEDDK(1)QGVIR	0.40762	2	1	1.10936e-45	127.18	NVEYVEDDK(1)QGVIR	2.1335	2	1	9.80847e-30	144.29	NVEYVEDDK(1)QGVIR	0.47499	2	1	2.62551e-32
Q8CRH4	65	K	30S ribosomal protein S8	rpsH	90.614	LFLK(1)YGQNNER	-2.2779	3	1	9.27724e-09	103.46	LFLK(1)YGQNNER	-1.148	3	1	1.22786e-11	71.176	LFLK(1)YGQNNER	-0.95232	3	1	5.97788e-05
Q8CRH4	78	K	30S ribosomal protein S8	rpsH	71.342	VITGLK(1)R	0.28653	2	1	0.00072915	52.403	VITGLK(1)R	1.1538	2	1	0.00609548	68.787	VITGLK(1)R	-0.18087	2	1	0.000529648
Q8CRH4	82	K	30S ribosomal protein S8	rpsH	69.825	RISK(1)PGLR	0.13604	3	1	0.000340601	57.177	RISK(1)PGLR	-0.42537	3	1	0.00077447	64.265	RISK(1)PGLR	1.1985	3	1	0.00175226
Q8CRH4	90	K	30S ribosomal protein S8	rpsH	88.155	VYAK(1)ANEVPK	-0.24212	2	1	2.7292e-07	94.767	VYAK(1)ANEVPK	-0.44398	3	1	2.2217e-07	67.704	VYAK(1)ANEVPK	0.3282	3	1	5.71918e-05
Q8CRH5	30	K	50S ribosomal protein L6	rplF	48.423	GPK(1)GELER	-1.3935	2	1	0.00544963							44.318	GPK(1)GELER	0.7638	2	1	0.0087171
Q8CRH5	44	K	50S ribosomal protein L6	rplF	172.24	MTFK(1)QEENTVEVVRPSDSKEDR	-0.069809	5	1	1.97677e-64	188.41	MTFK(1)QEENTVEVVRPSDSKEDR	-0.26684	4	1	4.39591e-83	131.67	MTFK(1)QEENTVEVVRPSDSKEDR	1.1279	4	1	5.061e-37
Q8CRH5	59	K	50S ribosomal protein L6	rplF	91.589	QEENTVEVVRPSDSK(1)EDR	2.6086	3	1	2.45358e-10	116.94	QEENTVEVVRPSDSK(1)EDR	-0.14037	3	1	3.651e-27	73.153	QEENTVEVVRPSDSK(1)EDR	0.14705	3	1	1.15347e-11
Q8CRH5	127	K	50S ribosomal protein L6	rplF	142.45	AEEGITFAVEK(1)NTTVK	0.19813	3	1	1.94953e-37
Q8CRH5	158	K	50S ribosomal protein L6	rplF	47.894	SVRPPEPYK(1)GK	-1.4569	3	1	0.00255654	60.255	SVRPPEPYK(1)GK	0.45167	3	1	0.000260234	42.21	SVRPPEPYK(1)GK	-0.54799	3	1	0.00529807
Q8CRH6	21	K	50S ribosomal protein L18	rplR	118.61	TK(1)LSGTAEKPR	-0.1486	3	1	2.85925e-16	127.17	TK(1)LSGTAEKPR	-0.6428	3	1	1.49518e-20	105.66	TK(1)LSGTAEK(1)PR	0.28452	2	1	6.42469e-10
Q8CRH6	28	K	50S ribosomal protein L18	rplR	86.405	LSGTAEK(1)PR	-1.8201	2	1	2.0506e-08	73.885	LSGTAEK(1)PR	0.52506	2	1	5.43394e-06	66.538	TK(1)LSGTAEK(1)PR	0.28452	2	1	0.000206891
Q8CRH6	38	K	50S ribosomal protein L18	rplR	83.37	SNK(1)HIYAQIIDDVK	0.40857	3	1	2.44115e-08	81.656	SNK(1)HIYAQIIDDVK	-0.42916	3	1	7.89718e-07	78.69	SNK(1)HIYAQIIDDVK	0.21127	3	1	9.5036e-07
Q8CRH6	61	K	50S ribosomal protein L18	rplR	147.25	GVTLAQASSQDK(1)DIANTSASK	1.024	3	1	3.98552e-50	243.23	GVTLAQASSQDK(1)DIANTSASK	0.72934	3	1	1.66965e-150	128.05	GVTLAQASSQDK(1)DIANTSASK	0.60144	3	1	2.01952e-36
Q8CRH6	83	K	50S ribosomal protein L18	rplR	173.03	VDLATTVGQEIAK(1)K	-2.2991	2	1	1.1034e-56	206.63	VDLATTVGQEIAK(1)K	-1.2533	2	1	1.69605e-80	162.93	VDLATTVGQEIAK(1)K	0.18372	3	1	1.40557e-50
Q8CRH6	107	K	50S ribosomal protein L18	rplR	77.358	VK(1)ALADAAR	-0.5934	2	1	2.90057e-05	78.513	VK(1)ALADAAR	-0.45128	2	1	3.67845e-05	94.363	VK(1)ALADAAR	-2.6412	2	1	3.56841e-06
Q8CRH7	9	K	30S ribosomal protein S5	rpsE	117.79	REEETK(1)EFEER	0.23637	2	1	3.17734e-15	122.64	REEETK(1)EFEER	0.058754	2	1	1.98674e-14	100.02	REEETK(1)EFEER	1.4534	3	1	1.89869e-09
Q8CRH7	61	K	30S ribosomal protein S5	rpsE	113.61	AQEVPEAIK(1)K	-0.5965	3	1	1.23422e-13	131.17	AQEVPEAIK(1)K	-1.2353	2	1	1.53276e-17	142.1	AQEVPEAIK(1)K	-0.043304	3	1	8.78447e-25
Q8CRH7	68	K	30S ribosomal protein S5	rpsE	70.525	AVEAAK(1)K	-0.69209	2	1	0.000791879	77.923	AVEAAK(1)K	1.2073	2	1	0.00061166
Q8CRH7	69	K	30S ribosomal protein S5	rpsE	71.614	K(1)DLVVVPR	-0.8868	2	1	0.00030892	65.157	K(1)DLVVVPR	-0.36989	2	1	0.000565565	61.161	K(1)DLVVVPR	-0.55248	2	1	0.00103459
Q8CRH7	97	K	30S ribosomal protein S5	rpsE	228.72	VEGTTPHTITGQYGSGSVFMK(1)PAAPGTGVIAGGPVR	-0.7264	3	1	4.5286e-171	216.19	VEGTTPHTITGQYGSGSVFMK(1)PAAPGTGVIAGGPVR	0.46883	3	1	1.48271e-139	171.48	VEGTTPHTITGQYGSGSVFMK(1)PAAPGTGVIAGGPVR	-0.46697	3	1	4.25858e-98
Q8CRH7	155	K	30S ribosomal protein S5	rpsE	98.04	NAEDVAK(1)LR	1.1507	2	1	1.53027e-08	53.211	NAEDVAK(1)LR	-0.17636	2	1	0.00114696
Q8CRH7	159	K	30S ribosomal protein S5	rpsE	64.841	GK(1)SVEELYN	4.4685	2	1	4.79494e-06	72.607	GK(1)SVEELYN	0.71996	2	1	7.01395e-05	49.472	GK(1)SVEELYN	2.7399	2	1	0.000638503
Q8CRH8	21	K	50S ribosomal protein L30	rpmD	107.06	K(1)TVEALGLK	0.1835	2	1	3.55107e-12	107.06	K(1)TVEALGLK	0.11362	2	1	6.89047e-09	113.69	K(1)TVEALGLK(1)K	-0.50922	3	1	3.40036e-11
Q8CRH8	29	K	50S ribosomal protein L30	rpmD	111.61	TVEALGLK(1)K	0.29461	3	1	2.25661e-12	104.05	TVEALGLK(1)K	-0.20704	3	1	1.07236e-08	85.355	TVEALGLK(1)K	0.73993	3	1	3.60355e-05
Q8CRH8	30	K	50S ribosomal protein L30	rpmD	164.01	K(1)TNSSVVVEDNPAIR	0.29803	2	1	1.51076e-56	146.86	K(1)TNSSVVVEDNPAIR	0.9448	3	1	3.76673e-38	135.23	K(1)TNSSVVVEDNPAIR	1.318	3	1	1.75919e-29
Q8CRH8	51	K	50S ribosomal protein L30	rpmD	150.06	VK(1)HLLTIEEK	0.10112	2	1	1.71955e-33	110.31	VK(1)HLLTIEEK	0.58038	4	1	8.15409e-10	150.06	VK(1)HLLTIEEK	0.72796	2	1	2.6079e-33
Q8CRH9	2	K	50S ribosomal protein L15	rplO	101.54	MK(1)LHELK	-0.034559	3	1	5.09088e-07	81.296	MK(1)LHELK	0.59225	3	1	0.000471656	69.825	MK(1)LHELK	-0.36032	3	1	0.000764315
Q8CRH9	7	K	50S ribosomal protein L15	rplO	82.803	LHELK(1)AAEGSR	1.193	3	1	3.60821e-08	86.996	LHELK(1)AAEGSR	0.83112	3	1	1.33427e-08	75.115	LHELK(1)AAEGSR	1.1425	3	1	2.5294e-05
Q8CRH9	106	K	50S ribosomal protein L15	rplO	74.92	NEK(1)SGIK	0.17943	2	1	0.000608201	74.464	NEK(1)SGIK	0.53819	2	1	0.00101483	45.022	NEK(1)SGIK	-0.68998	2	1	0.0179406
Q8CRH9	119	K	50S ribosomal protein L15	rplO	81.92	VLGNGSLDK(1)K	-0.29472	2	1	4.95283e-07	98.156	VLGNGSLDK(1)K	-0.10792	3	1	1.58901e-08	64.64	VLGNGSLDK(1)K	-0.49408	2	1	0.000226571
Q8CRH9	124	K	50S ribosomal protein L15	rplO	84.498	LTVK(1)AHK	0.68753	3	1	8.73832e-05	84.498	LTVK(1)AHK	0.50788	3	1	0.000324254	86.833	LTVK(1)AHK	0.46914	3	1	1.39977e-05
Q8CRI0	22	K	Adenylate kinase	adk	90.793	GTQASEIVK(1)K	-0.061485	2	1	8.08351e-08	90.793	GTQASEIVK(1)K	-0.09739	2	1	3.47207e-07	95.417	GTQASEIVK(1)K	0.62413	2	1	2.93995e-08
Q8CRI0	23	K	Adenylate kinase	adk	74.475	K(1)FPIPHISTGDMFR	-1.1907	3	1	1.29006e-05	69.258	K(1)FPIPHISTGDMFR	-2.1706	3	1	5.01944e-05	59.709	K(1)FPIPHISTGDMFR	0.33904	3	1	0.000110729
Q8CRI0	40	K	Adenylate kinase	adk	117.79	AIK(1)DETDLGK	1.4737	2	1	4.86718e-14	95.094	AIK(1)DETDLGK	0.30089	2	1	8.32522e-09	117.79	AIK(1)DETDLGK	0.63252	2	1	1.84422e-12
Q8CRI0	78	K	Adenylate kinase	adk	71.451	ISEDDAK(1)K	0.40873	2	1	0.000314514
Q8CRI2	8	K	50S ribosomal protein L36	rpmJ	68.536	VRPSVK(1)PICEK	0.26709	3	1	3.79307e-06	60.161	VRPSVK(1)PICEK	1.685	3	1	0.000262596	83.087	VRPSVK(1)PICEK	-0.87719	3	1	3.06843e-07
Q8CRI2	13	K	50S ribosomal protein L36	rpmJ	43.761	VRPSVK(0.001)PICEK(0.999)CK	-0.49083	4	0.999406	0.00543082
Q8CRI3	46	K	30S ribosomal protein S13	rpsM	119.25	VK(1)DLTDDELGR	-0.11277	2	1	1.28111e-16	115.05	VK(1)DLTDDELGR	-1.1452	2	1	1.96493e-15	106.29	VK(1)DLTDDELGR	-0.087633	2	1	6.06151e-10
Q8CRI3	64	K	30S ribosomal protein S13	rpsM	152.94	IREVVDGYK(1)VEGDLRR	0.21227	3	1	7.84068e-46	158.45	IREVVDGYK(1)VEGDLRR	-0.38694	3	1	1.11057e-44	191.19	IREVVDGYK(1)VEGDLRR	0.99904	4	1	1.95237e-73
Q8CRI3	78	K	30S ribosomal protein S13	rpsM	146.79	REQNLNIK(1)R	0.31925	2	1	1.85935e-31	145.72	REQNLNIK(1)R	0.87232	2	1	9.15095e-24	129.85	REQNLNIK(1)R	0.70864	2	1	7.17656e-17
Q8CRI4	6	K	DNA-directed RNA polymerase subunit alpha	rpoA	74.376	MIEIEK(1)PR	-1.1846	2	1	0.000286318	92.051	MIEIEK(1)PR	-0.88805	2	1	5.16823e-05	84.615	MIEIEK(1)PR	-1.4917	2	1	7.15865e-05
Q8CRI4	137	K	DNA-directed RNA polymerase subunit alpha	rpoA	58.246	GGHLK(1)VR	1.9218	3	1	0.00272451	63.642	GGHLK(1)VR	0.85209	2	1	0.00190411	75.131	GGHLK(1)VR	0.11677	2	1	0.000216357
Q8CRI4	267	K	DNA-directed RNA polymerase subunit alpha	rpoA	67.169	SYNCLK(1)R	-0.73273	2	1	0.0010493	120.46	SYNCLK(1)R	-0.25181	2	1	5.95295e-10	58.917	SYNCLK(1)R	-1.3275	2	1	0.00287723
Q8CRI4	280	K	DNA-directed RNA polymerase subunit alpha	rpoA	50.957	AGINSVQELADK(1)SEADMMK	-0.20526	3	1	0.00052845	58.123	AGINSVQELADK(1)SEADMMK	1.6699	3	1	2.50651e-05
Q8CRI4	294	K	DNA-directed RNA polymerase subunit alpha	rpoA	63.216	K(1)SLEEVK	0.15869	2	1	0.00164367	83.948	K(1)SLEEVK	1.6416	3	1	0.000337316	83.948	K(1)SLEEVK	0.86242	3	1	2.47421e-05
Q8CRI4	300	K	DNA-directed RNA polymerase subunit alpha	rpoA	80.231	SLEEVK(1)YK	-0.30354	2	1	6.85904e-05	91.867	SLEEVK(1)YK	0.023744	2	1	5.31309e-05	70.056	SLEEVK(1)YK	1.6006	2	1	0.000484116
Q8CRI4	302	K	DNA-directed RNA polymerase subunit alpha	rpoA	155	YK(1)LEDLGLGLR	3.5803	3	1	3.55931e-36	173.72	YK(1)LEDLGLGLR	1.8846	2	1	1.73046e-45	136.38	YK(1)LEDLGLGLR	2.5991	2	1	3.65654e-25
Q8CRI5	46	K	50S ribosomal protein L17	rplQ	122.39	SVVEK(1)LITLGK	-0.70043	3	1	1.55384e-20	141.13	SVVEK(1)LITLGK	-1.1797	3	1	5.9797e-27	125.82	SVVEK(1)LITLGK	-1.0752	2	1	3.16622e-18
Q8CRI5	52	K	50S ribosomal protein L17	rplQ	41.448	LITLGK(1)K	-0.72301	2	1	0.0141617	47.916	LITLGK(1)K	0.17694	3	1	0.00751046	85.212	LITLGK(1)K	0.055729	2	1	2.19574e-05
Q8CRI5	53	K	50S ribosomal protein L17	rplQ	68.016	K(1)GDLASR	-1.2015	2	1	0.000984344	60.91	K(1)GDLASR	-0.56313	2	1	0.00221276	47.869	K(1)GDLASR	-1.122	2	1	0.0124021
Q8CRI5	64	K	50S ribosomal protein L17	rplQ	56.122	NAAK(1)TLR	-0.18158	2	1	0.00417011	78.264	RNAAK(1)TLR	-0.49652	3	1	0.000146291	61.56	RNAAK(1)TLR	-0.38996	3	1	0.000938887
Q8CRI5	105	K	50S ribosomal protein L17	rplQ	56.122	ILK(1)VGPR	-0.20923	2	1	0.00417011	43.214	ILK(1)VGPR	-0.53126	2	1	0.018182	65.803	ILK(1)VGPR	0.51097	2	1	0.00132011
Q8CRI9	15	K	50S ribosomal protein L13	rplM	193.98	K(1)WYVIDAEGQTLGR	-0.50703	2	1	1.46105e-80	188.39	K(1)WYVIDAEGQTLGR	-2.5623	2	1	3.49572e-67	127.36	K(1)WYVIDAEGQTLGR	-1.2862	2	1	1.55884e-25
Q8CRI9	69	K	50S ribosomal protein L13	rplM	68.536	IEFTGNK(1)EQDK	-0.54334	3	1	4.6044e-06	105.03	IEFTGNK(1)EQDK	-0.28527	3	1	1.01395e-11	117.7	IEFTGNK(1)EQDK	-0.4805	3	1	2.72677e-13
Q8CRI9	94	K	50S ribosomal protein L13	rplM	83.647	SISAGELK(1)R	-0.078015	3	1	4.71214e-06	111.61	SISAGELK(1)R	0.05803	2	1	8.31073e-10	119.75	SISAGELK(1)R	0.51316	2	1	7.21262e-12
Q8CRI9	122	K	50S ribosomal protein L13	rplM	157.63	K(1)LFVYGGAEHPHAAQQPENYELRG	-0.51603	3	1	8.76631e-54	155.17	K(1)LFVYGGAEHPHAAQQPENYELRG	0.34606	3	1	1.40006e-58	148.29	K(1)LFVYGGAEHPHAAQQPENYELRG	-0.51317	4	1	2.80089e-52
Q8CRJ0	7	K	30S ribosomal protein S9	rpsI	152.67	AQVEYK(1)GTGR	0.26275	3	1	1.27258e-33	97.813	AQVEYK(1)GTGR	0.48388	2	1	3.22516e-08	98.257	AQVEYK(1)GTGR	2.9559	2	1	1.75398e-08
Q8CRJ0	13	K	30S ribosomal protein S9	rpsI	49.442	RK(1)NSVAR	-1.2417	3	1	0.00587914	51.346	RK(1)NSVAR	-0.70547	3	1	0.0056157
Q8CRJ0	114	K	30S ribosomal protein S9	rpsI	41.502	K(0.889)K(0.113)PGLK(0.998)K	-0.093217	3	0.889151	0.00646294
Q8CRJ0	115	K	30S ribosomal protein S9	rpsI	53.554	K(0.115)K(0.885)PGLK(1)K	-1.7905	3	0.884995	0.00238047
Q8CRJ0	119	K	30S ribosomal protein S9	rpsI	53.554	K(0.115)K(0.885)PGLK(1)K	-1.7905	3	0.999991	0.00238047
Q8CRJ0	129	K	30S ribosomal protein S9	rpsI	56.258	SPQFSK(1)R	-0.10339	2	1	0.0013297	61.582	SPQFSK(1)R	0.84655	2	1	0.00394086
Q8CRJ2	12	K	Galactose-6-phosphate isomerase subunit LacA	lacA	100.38	TIIIGSDVDGK(1)R	-0.28825	2	1	7.17105e-14	105.66	TIIIGSDVDGK(1)R	0.0068318	2	1	2.14812e-14	96.059	TIIIGSDVDGK(1)R	0.29148	2	1	7.25789e-12
Q8CRJ3	166	K	Galactose-6-phosphate isomerase subunit LacB	lacB	76.679	WNK(1)GEYHD	-0.54937	2	1	0.000180545	68.224	WNK(1)GEYHD	-0.52322	2	1	0.000544978	68.95	WNK(1)GEYHD	-0.846	2	1	0.000521426
Q8CRK5	7	K	UPF0457 protein SE_1763	SE_1763	93.267	K(1)NDNEVR	0.54415	2	1	1.08419e-06	82.426	K(1)NDNEVR	0.95437	2	1	0.000406614	71.379	K(1)NDNEVR	1.3742	2	1	0.000429337
Q8CRK5	22	K	UPF0457 protein SE_1763	SE_1763	132.97	VADIK(1)IPNNEIK	0.20985	2	1	9.19861e-26	118.52	VADIK(1)IPNNEIK	0.19934	2	1	2.62174e-19	124.07	VADIK(1)IPNNEIK	0.098745	3	1	1.05965e-20
Q8CRK5	46	K	UPF0457 protein SE_1763	SE_1763	113.71	NVTQDQDIHAVPEENGK(1)EISR	0.31261	3	1	2.42574e-22	103.58	NVTQDQDIHAVPEENGK(1)EISR	0.2712	3	1	1.39905e-19	91.39	NVTQDQDIHAVPEENGK(1)EISR	0.081974	3	1	1.11073e-16
Q8CRK5	57	K	UPF0457 protein SE_1763	SE_1763	72.531	IGSTFGK(1)TNR	1.0133	2	1	1.5027e-05							53.013	IGSTFGK(1)TNR	1.0939	2	1	0.00146564
Q8CRL1	19	K	Glutamine--fructose-6-phosphate aminotransferase [isomerizing]	glmS	53.013	ELLLK(1)GLEK	2.7697	2	1	0.00120324
Q8CRL1	56	K	Glutamine--fructose-6-phosphate aminotransferase [isomerizing]	glmS	241.79	K(1)VADNSDEDGTLGIGHTR	-2.126	3	1	1.22635e-164	160.45	K(1)VADNSDEDGTLGIGHTR	-0.86969	3	1	9.66389e-56	152.01	K(1)VADNSDEDGTLGIGHTR	0.15099	3	1	1.39819e-50
Q8CRL1	216	K	Glutamine--fructose-6-phosphate aminotransferase [isomerizing]	glmS	84.507	EIHDHEIVIVK(1)R	1.9653	4	1	2.25874e-09	108.7	EIHDHEIVIVK(1)R	0.56455	3	1	1.15761e-14	86.911	EIHDHEIVIVK(1)R	0.96222	3	1	5.2117e-08
Q8CRL1	223	K	Glutamine--fructose-6-phosphate aminotransferase [isomerizing]	glmS	178.14	RDTVEIK(1)DLEGHIQQR	-0.54384	3	1	3.56636e-68	197.7	RDTVEIK(1)DLEGHIQQR	-0.88652	4	1	2.53587e-80	178.22	RDTVEIK(1)DLEGHIQQR	0.10179	4	1	2.66005e-67
Q8CRL1	275	K	Glutamine--fructose-6-phosphate aminotransferase [isomerizing]	glmS	143.93	IIQEYQDEK(1)GNLK	-0.6983	3	1	1.43321e-32	171.26	IIQEYQDEK(1)GNLK	-0.34187	3	1	5.26403e-50	101.53	IIQEYQDEK(1)GNLK	-0.18242	3	1	1.09129e-12
Q8CRL1	531	K	Glutamine--fructose-6-phosphate aminotransferase [isomerizing]	glmS	67.704	GNMK(1)EVVAR	-1.7198	2	1	0.000145677	112.71	GNMK(1)EVVAR	-2.7095	2	1	1.0748e-11	90.827	GNMK(1)EVVAR	-0.78803	2	1	1.81647e-05
Q8CRL1	590	K	Glutamine--fructose-6-phosphate aminotransferase [isomerizing]	glmS	71.451	DLDVDK(1)PR	-1.189	2	1	0.000420699	77.732	DLDVDK(1)PR	0.79729	2	1	0.00025102	74.464	DLDVDK(1)PR	-0.44565	2	1	0.0003355
Q8CRM7	15	K	UDP-N-acetylglucosamine 1-carboxyvinyltransferase 2	murA2	84.508	GGQALK(1)GEVEISGAK	-0.00837	3	1	3.65207e-08	104.95	GGQALK(1)GEVEISGAK	0.074548	3	1	7.03731e-16	88.561	GGQALK(1)GEVEISGAK	0.14226	3	1	6.24504e-11
Q8CRM7	335	K	UDP-N-acetylglucosamine 1-carboxyvinyltransferase 2	murA2	106.66	FK(1)HVEELQCMGANIK	0.83758	3	1	6.13905e-19	101.75	FK(1)HVEELQCMGANIK	0.71724	3	1	1.00407e-15	101.75	FK(1)HVEELQCMGANIK	0.54329	3	1	6.04796e-15
Q8CRM8	2	K	50S ribosomal protein L31 type B	rpmE2	94.767	MK(1)QGIHPEYHK	0.39504	3	1	1.10106e-10	81.92	MK(1)QGIHPEYHK	-2.0392	3	1	1.80709e-06	66.267	MK(1)QGIHPEYHK	-2.1072	3	1	0.000272439
Q8CRM8	63	K	50S ribosomal protein L31 type B	rpmE2	106.62	QK(1)FAAADGR	-0.0011071	2	1	4.91618e-12	133.81	QK(1)FAAADGR	-3.1575	2	1	6.48522e-17	92.239	QK(1)FAAADGR	0.29822	2	1	1.23359e-05
Q8CRM9	43	K	Thymidine kinase	tdk	76.326	VVVFK(1)PAIDDR	-0.95961	2	1	1.57964e-06	86.911	VVVFK(1)PAIDDR	-1.8569	2	1	1.72251e-08	70.685	VVVFK(1)PAIDDR	-2.6346	2	1	6.25459e-05
Q8CRM9	196	K	Thymidine kinase	tdk	81.565	AHHIVAPSENEK(1)EEM	-0.29031	3	1	4.68949e-08	84.365	AHHIVAPSENEK(1)EEM	0.4814	3	1	4.8918e-09	77.185	AHHIVAPSENEK(1)EEM	-0.50576	3	1	5.99145e-08
Q8CRN3	184	K	Serine hydroxymethyltransferase	glyA	117.93	FK(1)EIADEVGAK	0.27987	3	1	7.15993e-16	125.53	FK(1)EIADEVGAK	2.6359	3	1	1.65561e-16	115.12	FK(1)EIADEVGAK	2.5416	2	1	4.38473e-13
Q8CRN3	243	K	Serine hydroxymethyltransferase	glyA	107.09	GGMILCKEEYK(1)K	-0.64573	3	0.999997	5.97199e-18	113.22	GGMILCKEEYK(1)K	-0.2864	3	1	2.66163e-19	111.63	GGMILCKEEYK(1)K	-0.33905	3	0.999998	1.01225e-15
Q8CRN3	244	K	Serine hydroxymethyltransferase	glyA	64.82	EEYK(0.035)K(0.965)DIDK	-0.64718	3	0.965479	0.00015418
Q8CRN3	279	K	Serine hydroxymethyltransferase	glyA	123.55	AVAFGEALNDDFK(1)DYQNQVIK	0.21716	3	1	9.84298e-30	162.77	AVAFGEALNDDFK(1)DYQNQVIK	2.7968	3	1	3.11014e-58
Q8CRN3	348	K	Serine hydroxymethyltransferase	glyA	90.718	NTIPFDK(0.986)EK(0.014)PFVTSGVR	-2.6823	3	0.986097	1.52264e-09	71.685	NTIPFDK(0.959)EK(0.041)PFVTSGVR	-0.9538	3	0.958852	6.01411e-07	90.806	NTIPFDK(0.986)EK(0.014)PFVTSGVR	-1.7603	3	0.986057	1.92692e-12
Q8CRN3	350	K	Serine hydroxymethyltransferase	glyA	96.447	EK(1)PFVTSGVR	0.68379	2	1	2.33256e-13	98.407	EK(1)PFVTSGVR	1.3693	2	1	6.07498e-09	91.123	EK(1)PFVTSGVR	-0.59359	2	1	1.20841e-06
Q8CRN4	27	K	Uracil phosphoribosyltransferase	upp	47.349	TGTK(1)EFR	-0.70707	2	1	0.0112712
Q8CRN4	71	K	Uracil phosphoribosyltransferase	upp	92.838	K(1)LAIVPILR	-1.0318	2	1	1.89006e-08	115.71	K(1)LAIVPILR	0.42378	2	1	6.37026e-12	96.668	K(1)LAIVPILR	-0.67987	2	1	3.32511e-07
Q8CRN6	369	K	UDP-N-acetylglucosamine 1-carboxyvinyltransferase 1	murA1	99.796	SHLQGAQVK(1)ATDLR	-0.72012	3	1	3.52065e-13	96.247	SHLQGAQVK(1)ATDLR	0.19394	3	1	7.97057e-11
Q8CRN6	410	K	UDP-N-acetylglucosamine 1-carboxyvinyltransferase 1	murA1	43.297	LK(1)SLGANIER	0.94151	2	1	0.006064	43.798	LK(1)SLGANIER	0.63157	2	1	0.0042058
Q8CRP5	134	K	D-alanine--D-alanine ligase	ddl	125.97	LVMK(1)QLFEHR	-1.0379	3	1	2.19819e-31	142.43	LVMK(1)QLFEHR	0.54456	3	1	3.60336e-24	112.3	LVMK(1)QLFEHR	4.2925	3	1	2.88103e-12
Q8CRP5	157	K	D-alanine--D-alanine ligase	ddl	153.39	SEYEK(1)YENNIIK	-0.78268	2	1	5.32136e-40	161.21	SEYEK(1)YENNIIK	-0.055544	2	1	8.88685e-40	153.39	SEYEK(1)YENNIIK	0.3399	2	1	2.47482e-36
Q8CRP5	209	K	D-alanine--D-alanine ligase	ddl	71.806	K(1)LVIEQGINAR	1.0552	2	1	3.11988e-06	76.927	K(1)LVIEQGINAR	0.35077	3	1	2.75967e-06
Q8CRP6	284	K	DEAD-box ATP-dependent RNA helicase CshA	cshA	77.318	RLEVLK(1)K	-0.32798	3	1	0.00024899	100.19	RLEVLK(1)K	0.36686	3	1	3.12662e-06	77.282	RLEVLK(1)K	0.6858	3	1	0.000187978
Q8CRQ1	54	K	Endoribonuclease MazF	mazF	88.021	AK(1)IPTHVEIEK	1.4985	3	1	1.66955e-08	79.492	AK(1)IPTHVEIEK	0.26478	3	1	2.45027e-06
Q8CRQ8	6	K	Redox-sensing transcriptional repressor Rex	rex	47.853	PDDFK(1)IPR	-4.0453	2	1	0.00592874
Q8CRT6	115	K	Adenylosuccinate lyase	purB	112.17	QANEILEK(1)DLER	-0.41795	2	1	5.13969e-18	91.076	QANEILEK(1)DLER	-0.42884	2	1	1.12885e-09	97.093	QANEILEK(1)DLER	-0.6363	2	1	7.52857e-12
Q8CRT6	173	K	Adenylosuccinate lyase	purB	41.876	K(1)EIEVGK	1.1721	2	1	0.0137458	64.711	K(1)EIEVGK	-1.0353	2	1	0.00170685
Q8CRT6	268	K	Adenylosuccinate lyase	purB	50.805	GSSAMPHK(1)R	-0.6487	3	1	0.0014996	44.98	GSSAMPHK(1)R	-0.60309	3	1	0.0019343	40.239	GSSAMPHK(1)R	-0.14366	3	1	0.00610231
Q8CRT6	374	K	Adenylosuccinate lyase	purB	96.229	EEAYDK(1)VQPK	0.64667	2	1	1.54456e-09							48.981	EEAYDK(1)VQPK	-0.82175	3	1	0.00195213
Q8CRT9	122	K	ATP-dependent DNA helicase PcrA	pcrA	85.533	SVIK(1)DVLK	-0.57141	2	1	3.92141e-05	79.148	SVIK(1)DVLK	-1.7878	2	1	0.0002214
Q8CRT9	338	K	ATP-dependent DNA helicase PcrA	pcrA	51.787	EIMK(1)HQR	0.5387	3	1	0.00418707
Q8CRU0	371	K	DNA ligase	ligA	60.102	IGDSVVIK(1)K	-0.97992	2	1	0.000460082
Q8CRU3	21	K	Glutamyl-tRNA(Gln) amidotransferase subunit A	gatA	62.466	EIK(1)PSDVVK	-1.5245	3	1	0.000419418	79.659	EIK(1)PSDVVK	0.39063	2	1	3.03093e-05	80.706	EIK(1)PSDVVK	0.13796	2	1	7.16765e-06
Q8CRU3	48	K	Glutamyl-tRNA(Gln) amidotransferase subunit A	gatA	56.205	SFLALDK(1)ENAIK	-1.4987	2	1	0.000634322	79.492	SFLALDK(1)ENAIK	0.063581	3	1	1.05385e-06	80.69	SFLALDK(1)ENAIK	0.77639	2	1	3.42797e-06
Q8CRU3	54	K	Glutamyl-tRNA(Gln) amidotransferase subunit A	gatA	117.7	K(1)AEELDELQAK	0.48698	2	1	6.11298e-16	194.24	K(1)AEELDELQAK	0.34802	3	1	5.17637e-58	182.1	K(1)AEELDELQAK	-1.0971	2	1	7.71406e-57
Q8CRU3	192	K	Glutamyl-tRNA(Gln) amidotransferase subunit A	gatA	137.13	QPASYCGVVGMK(1)PTYGR	-1.2153	2	1	5.15873e-37	154.48	QPASYCGVVGMK(1)PTYGR	-1.8227	2	1	1.5781e-44	122.94	QPASYCGVVGMK(1)PTYGR	-1.8408	2	1	7.00456e-29
Q8CRU3	386	K	Glutamyl-tRNA(Gln) amidotransferase subunit A	gatA	89.805	TLIK(1)NDFDK	0.053033	2	1	1.92855e-06	93.345	TLIK(1)NDFDK	0.090849	2	1	1.32308e-06	99.752	TLIK(1)NDFDK	-0.29408	2	1	2.78389e-07
Q8CRU4	222	K	Aspartyl/glutamyl-tRNA(Asn/Gln) amidotransferase subunit B	gatB	105.98	K(1)GLEYEEK	-0.48876	2	1	1.63059e-09	53.756	K(1)GLEYEEK	-0.40623	3	1	0.00153749	66.19	K(1)GLEYEEK	-1.1973	2	1	0.000644002
Q8CRU4	261	K	Aspartyl/glutamyl-tRNA(Asn/Gln) amidotransferase subunit B	gatB	70.942	VK(1)EGSDDYR	-0.32785	2	1	0.000106552	68.484	VK(1)EGSDDYR	0.24419	2	1	0.0001141	84.198	VK(1)EGSDDYR	1.7045	2	1	4.55319e-05
Q8CRU5	246	K	Diacylglycerol kinase	dagK	60.436	GEHTK(1)HPK	-0.087275	4	1	0.00104335	60.436	GEHTK(1)HPK	0.23862	3	1	0.000824202	57.047	GEHTK(1)HPK	0.44979	4	1	0.00112066
Q8CRU9	31	K	Methionine aminopeptidase	map	82.505	EATK(1)PGVTTR	0.34275	2	1	6.2594e-07	83.182	EATK(1)PGVTTR	1.2937	2	1	3.2938e-06	58.274	EATK(1)PGVTTR	-0.41584	2	1	0.000612156
Q8CRW7	2	K	Glutamate-1-semialdehyde 2,1-aminomutase 2	hemL2	51.488	MK(1)FTESER	-0.99443	2	1	0.00287539							70.363	MK(1)FTESER	-0.69009	2	1	0.000473791
Q8CRY0	26	K	UPF0342 protein SE_1526	SE_1526	90.15	AIK(1)DAFAK	-1.0078	2	1	1.36317e-05	90.15	AIK(1)DAFAK	-0.17082	2	1	6.66059e-05	90.15	AIK(1)DAFAK	-2.2606	2	1	3.41287e-05
Q8CRY0	31	K	UPF0342 protein SE_1526	SE_1526	85.212	DAFAK(1)VK	0.21913	3	1	0.000104697	77.923	DAFAK(1)VK	0.86172	3	1	0.000807068	75.213	DAFAK(1)VK	-0.40388	2	1	0.000317835
Q8CRY0	33	K	UPF0342 protein SE_1526	SE_1526	50.353	VK(1)ENEESKK	0.11554	3	0.999965	0.00157517							57.532	VK(1)ENEESKK	-0.29828	3	0.999993	0.000551491
Q8CRY0	39	K	UPF0342 protein SE_1526	SE_1526	46.001	VKENEESK(1)K	-1.0406	3	0.999598	0.00348906
Q8CRY0	79	K	UPF0342 protein SE_1526	SE_1526	149.32	AQEQAQAIEK(1)DENISELMNAEQK	1.5573	3	1	4.25942e-53	97.352	AQEQAQAIEK(1)DENISELMNAEQK	1.185	3	1	1.44168e-15	140.59	AQEQAQAIEK(1)DENISELMNAEQK	1.7708	3	1	5.41286e-51
Q8CS25	54	K	Phosphoenolpyruvate carboxykinase [ATP]	pckA	52.482	TGK(1)YTGR	0.36969	2	1	0.00518165	43.083	TGK(1)YTGR	0.44181	2	1	0.0183265	49.96	TGK(1)YTGR	0.71085	2	1	0.0111508
Q8CS25	513	K	Phosphoenolpyruvate carboxykinase [ATP]	pckA	94.662	FNNNFK(1)K	-0.27539	2	1	9.65531e-07	90.777	FNNNFK(1)K	-0.19691	2	1	0.000174885	72.138	FNNNFK(1)K	-0.27039	2	1	0.000399973
Q8CS41	109	K	D-alanine aminotransferase	dat	97.525	NHSFPTPPVK(1)PVIMAFTK	0.046891	3	1	9.10389e-14	141.6	NHSFPTPPVK(1)PVIMAFTK	0.37769	3	1	2.45151e-43
Q8CS46	98	K	UPF0354 protein SE_1416	SE_1416	107.06	ATSFDK(1)ETK	-0.3685	2	1	4.74997e-12	118.28	ATSFDK(1)ETK	-0.66013	2	1	6.40542e-12	85.813	ATSFDK(1)ETK	-0.052559	2	1	3.88646e-05
Q8CS46	265	K	UPF0354 protein SE_1416	SE_1416	43.168	QK(1)RDPNVIQR	2.4543	3	1	0.00422435	46.844	QK(1)RDPNVIQR	2.0765	3	1	0.00203544	41.824	QK(1)RDPNVIQR	0.45745	3	1	0.0045045
Q8CS48	276	K	Tyrosine--tRNA ligase	tyrS	105.03	YFTFLEK(1)EEINR	-1.3306	2	1	1.6789e-14							90.614	YFTFLEK(1)EEINR	0.57302	3	1	2.74366e-08
Q8CS48	286	K	Tyrosine--tRNA ligase	tyrS	45.28	LEQSK(1)NEAPHLR	2.4206	3	1	0.00520128	144.92	LEQSK(1)NEAPHLR	0.94964	3	1	1.28779e-31	67.519	LEQSK(1)NEAPHLR	0.65296	3	1	9.12085e-05
Q8CS48	341	K	Tyrosine--tRNA ligase	tyrS	118.2	EGFK(1)DVPQVTLSTK	0.033329	2	1	4.19018e-20	136.81	EGFK(1)DVPQVTLSTK	0.27622	2	1	2.72722e-30	89.358	EGFK(1)DVPQVTLSTK	-0.87193	2	1	8.14583e-09
Q8CS54	28	K	30S ribosomal protein S4	rpsD	118.71	ELEK(1)RPYAPGQHGPNQR	0.96953	3	1	1.33704e-20	89.136	ELEK(1)RPYAPGQHGPNQR	1.2698	3	1	5.60076e-11	104.94	ELEK(1)RPYAPGQHGPNQR	0.29245	3	1	1.49606e-16
Q8CS54	43	K	30S ribosomal protein S4	rpsD	48.948	K(1)LSEYGLQLR	1.7183	2	1	0.00190203
Q8CS54	134	K	30S ribosomal protein S4	rpsD	79.514	VDIPSYSLK(1)PGQVITVR	3.967	3	1	1.23442e-08	92.439	VDIPSYSLK(1)PGQVITVR	1.6212	3	1	4.61749e-11	118.21	VDIPSYSLK(1)PGQVITVR	1.1295	3	1	3.0154e-22
Q8CS54	144	K	30S ribosomal protein S4	rpsD	123.95	EK(1)SQNLDIIK	-0.54774	2	1	2.30796e-18	105.65	EK(1)SQNLDIIK	0.28615	2	1	2.57674e-09	81.565	EK(1)SQNLDIIK	-0.48708	2	1	4.486e-06
Q8CS58	7	K	Probable thiol peroxidase	tpx	80.312	TQITFK(1)NNPIK	-0.69054	2	1	5.95727e-08	136.01	TQITFK(1)NNPIK	-0.51214	2	1	8.2866e-21	128.68	TQITFK(1)NNPIK	-1.5231	2	1	2.21907e-18
Q8CS60	79	K	Acetate kinase	ackA	133.96	EHEMIK(1)DITDIQGTGHR	-0.37879	3	1	5.23825e-37	116.96	EHEMIK(1)DITDIQGTGHR	0.59102	3	1	1.86862e-23	71.685	EHEMIK(1)DITDIQGTGHR	-1.4166	4	1	7.19188e-09
Q8CS60	175	K	Acetate kinase	ackA	107.06	K(1)YGFHGTSHK	-0.90454	4	1	2.21419e-13	141.08	K(1)YGFHGTSHK	-0.55527	4	1	3.78713e-24	102.95	K(1)YGFHGTSHK	0.32734	4	1	1.90671e-17
Q8CS60	357	K	Acetate kinase	ackA	117.38	K(1)NESLHGEEGYINYPHSPVK	-0.32549	4	1	1.24632e-22	110.75	K(1)NESLHGEEGYINYPHSPVK	0.25911	4	1	8.33318e-19	110.75	K(1)NESLHGEEGYINYPHSPVK	0.31748	5	1	3.06465e-29
Q8CS61	29	K	Putative universal stress protein SE_1385	SE_1385	81.1	AVGVAK(1)R	-0.037742	2	1	0.000121845	66.994	AVGVAK(1)R	0.17789	2	1	0.00140313	71.359	AVGVAK(1)R	-0.73611	2	1	0.000430116
Q8CS61	61	K	Putative universal stress protein SE_1385	SE_1385	127.83	SK(1)HFSEELLK	0.52311	3	1	1.00866e-18	117.09	SK(1)HFSEELLK	-4.3521	3	1	1.2819e-12	123.67	SK(1)HFSEELLK	-1.1957	3	1	1.4394e-17
Q8CS61	72	K	Putative universal stress protein SE_1385	SE_1385	153.39	GYK(1)EVATNAGVK	1.2326	2	1	5.32136e-40	139.3	GYK(1)EVATNAGVK	1.1415	2	1	7.1721e-26	153.81	GYK(1)EVATNAGVK	0.44003	2	1	2.35774e-36
Q8CS61	81	K	Putative universal stress protein SE_1385	SE_1385	132.84	EVATNAGVK(1)NVDTR	-1.0956	2	1	6.44016e-29	121.26	GYKEVATNAGVK(1)NVDTR	-0.75702	3	1	9.18068e-24	128.82	EVATNAGVK(1)NVDTR	-0.27815	2	1	1.81385e-25
Q8CS61	93	K	Putative universal stress protein SE_1385	SE_1385	78.903	LEFGSPK(1)AIIPK	-2.8034	3	1	4.08957e-08
Q8CS62	97	K	UPF0173 metal-dependent hydrolase SE_1382	SE_1382	108.9	AK(1)FDFGTVK	-1.0152	3	1	4.04699e-12	101.39	AK(1)FDFGTVK	-0.9172	2	1	1.8613e-08	94.767	AK(1)FDFGTVK	-0.94607	3	1	1.89835e-06
Q8CS66	188	K	Acetyl-coenzyme A carboxylase carboxyl transferase subunit beta	accD	60.478	TSVSLK(1)R	-0.75942	2	1	0.00221263	52.482	TSVSLK(1)R	-1.0416	2	1	0.00602927	62.88	TSVSLK(1)R	-1.1213	2	1	0.00189309
Q8CS67	6	K	Acetyl-coenzyme A carboxylase carboxyl transferase subunit alpha	accA	107.09	MLDFEK(1)PLFEIR	-0.5473	2	1	6.60887e-18	86.405	MLDFEK(1)PLFEIR	-1.4727	3	1	1.84688e-09	99.991	MLDFEK(1)PLFEIR	-1.7635	3	1	5.623e-12
Q8CS67	14	K	Acetyl-coenzyme A carboxylase carboxyl transferase subunit alpha	accA	67.897	NK(1)IDSLK	-0.77738	2	1	0.00132888	79.474	NK(1)IDSLK	0.76724	2	1	0.000713855	48.794	NK(1)IDSLK	-0.57128	2	1	0.0127543
Q8CS68	77	K	ATP-dependent 6-phosphofructokinase	pfkA	94.82	CPQFK(1)EEDVRK	0.37833	3	1	1.76703e-09	89.805	CPQFK(1)EEDVR	0.057926	2	1	5.16798e-07	99.283	CPQFK(1)EEDVRK	0.91801	3	1	2.34579e-08
Q8CS68	212	K	ATP-dependent 6-phosphofructokinase	pfkA	49.423	IEQGIK(1)R	0.84789	2	1	0.00641084	51.346	IEQGIK(1)R	0.046094	2	1	0.00697934	41.448	IEQGIK(1)R	1.2115	2	1	0.0202379
Q8CS68	308	K	ATP-dependent 6-phosphofructokinase	pfkA	147.26	K(1)FNSQMYELAK	0.17425	2	1	8.78492e-36
Q8CS69	68	K	Pyruvate kinase	pyk	107.82	TIGLLLDTK(1)GPEIR	-0.8632	2	1	3.66416e-19
Q8CS69	88	K	Pyruvate kinase	pyk	97.352	GK(1)EVIVSMNEVEGTPEK	0.2323	3	1	8.50611e-29							92.671	GK(1)EVIVSMNEVEGTPEK	-0.22653	3	1	8.91284e-13
Q8CS69	139	K	Pyruvate kinase	pyk	72.2	EINK(0.017)DK(0.983)GEVK	1.34	3	0.983401	9.87854e-06	110.31	EINK(0.005)DK(0.995)GEVK	0.90335	2	0.994583	2.44825e-08	90.05	EINK(0.01)DK(0.99)GEVK	0.70402	3	0.990109	1.0098e-06
Q8CS69	156	K	Pyruvate kinase	pyk	80.755	K(1)GVNLPGVK	0.32901	3	1	6.23637e-06	89.08	K(1)GVNLPGVK	-0.13772	2	1	1.83055e-06	73.233	K(1)GVNLPGVK	0.31887	2	1	0.000131829
Q8CS69	173	K	Pyruvate kinase	pyk	145.33	VNLPGITDK(1)DADDIR	-1.4008	3	1	1.86446e-37	143.67	VNLPGITDK(1)DADDIR	-0.33924	3	1	7.02476e-38	161.19	VNLPGITDK(1)DADDIR	-0.49148	3	1	1.62266e-46
Q8CS69	341	K	Pyruvate kinase	pyk	176.04	NIAVSAEAAQDYK(1)K	0.20518	4	1	3.73367e-67	157.91	NIAVSAEAAQDYK(1)K	0.27523	2	1	8.31771e-46	179.14	NIAVSAEAAQDYK(1)K	0.44654	2	1	1.93739e-62
Q8CS69	390	K	Pyruvate kinase	pyk	49.768	TISK(1)YRPHSDIIAVTPSEK	-0.37554	4	1	0.000691789	85.937	TISK(1)YRPHSDIIAVTPSEK	-0.34617	4	1	4.17038e-12	51.524	TISK(1)YRPHSDIIAVTPSEK	0.19318	4	1	9.11647e-05
Q8CS69	563	K	Pyruvate kinase	pyk	234.12	EIK(1)NDMLVTLDASQGK	0.51618	3	1	4.66608e-137	244.97	EIK(1)NDMLVTLDASQGK	0.61627	3	1	3.46565e-133	223.11	EIK(1)NDMLVTLDASQGK	0.035776	2	1	2.93324e-113
Q8CS73	76	K	Transcriptional repressor NrdR	nrdR	44.753	SCEK(1)RPVR	-0.13567	3	1	0.00586661	61.679	SCEK(1)RPVR	-0.51517	3	1	0.000594293	45.972	SCEK(1)RPVR	-0.53201	3	1	0.00630371
Q8CS74	127	K	Threonine--tRNA ligase	thrS	99.5	TMK(1)QIVNENHK	-1.4596	3	1	4.39255e-11							107.97	TMK(1)QIVNENHK	0.63206	3	1	1.04494e-10
Q8CS74	225	K	Threonine--tRNA ligase	thrS	76.943	IYGTAFFDK(1)K	0.77392	2	1	3.96958e-06	89.9	IYGTAFFDK(1)K	0.64436	3	1	3.43626e-07	103.91	IYGTAFFDK(1)K	-1.7326	3	1	1.03767e-08
Q8CS74	346	K	Threonine--tRNA ligase	thrS	47.082	NK(1)PHSYR	0.68548	3	1	0.00884284	48.787	NK(1)PHSYR	0.18646	3	1	0.00939016
Q8CS74	596	K	Threonine--tRNA ligase	thrS	119.18	K(1)IPYQIVVGDQEVEHQEVNVR	0.65132	3	1	1.48976e-23	169.85	K(1)IPYQIVVGDQEVEHQEVNVR	0.85694	3	1	1.19725e-71
Q8CS75	70	K	Translation initiation factor IF-3	infC	78.516	YK(1)FEQQK	-0.49778	3	1	0.000239154	91.069	YK(1)FEQQK	1.4191	3	1	0.000222167	89.355	YK(1)FEQQK	0.16934	3	1	1.451e-05
Q8CS75	75	K	Translation initiation factor IF-3	infC	55.112	YKFEQQK(1)K	-0.92983	3	0.999982	0.00143592	53.751	YKFEQQK(1)K	-0.93135	3	0.999979	0.00162379	65.535	YKFEQQK(1)K	-2.517	3	0.999996	0.000650016
Q8CS75	85	K	Translation initiation factor IF-3	infC	89.55	QK(1)VINVK	1.5231	2	1	4.32051e-05	77.058	QK(1)VINVK	1.0541	2	1	0.000859027	89.55	QK(1)VINVK	0.54456	2	1	1.40238e-05
Q8CS75	116	K	Translation initiation factor IF-3	infC	61.679	FLSK(1)GDK	1.6822	2	1	0.00262579							79.474	FLSK(1)GDK	3.7638	2	1	0.000131362
Q8CS75	149	K	Translation initiation factor IF-3	infC	168.69	FADECK(1)DIATVEQKPK	-0.032082	4	1	1.48141e-61	121.82	FADECK(1)DIATVEQKPK	1.0122	4	1	1.72315e-23	129.05	FADECK(1)DIATVEQKPK	0.70149	3	1	3.8771e-28
Q8CS75	157	K	Translation initiation factor IF-3	infC	133.89	DIATVEQK(1)PK	1.0941	3	1	7.26973e-25	180.64	FADECKDIATVEQK(1)PK	0.81998	3	1	1.34334e-63	125.98	FADECKDIATVEQK(1)PK	0.31207	3	1	5.76763e-28
Q8CS76	65	K	50S ribosomal protein L35	rpmI	51.787	QLLAYK(1)K	-0.039529	3	1	0.00411998	47.849	QLLAYK(1)K	0.11602	3	1	0.00755322	62.717	QLLAYK(1)K	-0.01529	3	1	0.00153579
Q8CS77	5	K	50S ribosomal protein L20	rplT	74.376	VK(1)GGTVTR	1.176	2	1	0.000286318	66.299	VK(1)GGTVTR	-0.59638	2	1	0.000671322	68.335	VK(1)GGTVTR	0.97469	2	1	0.000542139
Q8CS77	33	K	50S ribosomal protein L20	rplT	83.206	HTLYK(1)VAK	1.3436	3	1	3.96576e-05	65.246	HTLYK(1)VAK	1.1968	3	1	0.000577814	75.738	HTLYK(1)VAK	0.72935	3	1	0.000196938
Q8CS77	85	K	50S ribosomal protein L20	rplT	132.25	K(1)AEIDINRK	-0.59956	4	1	5.92787e-18	104.42	K(1)AEIDINRK	0.11917	4	1	7.28818e-07	118.28	K(1)AEIDINRK	-0.032151	2	1	1.96145e-10
Q8CS77	104	K	50S ribosomal protein L20	rplT	100.02	MLSEIAISDDK(1)AFAELVSK	0.82485	3	1	2.57375e-14	114.99	MLSEIAISDDK(1)AFAELVSK	2.5515	4	1	1.40148e-24
Q8CS83	156	K	Valine--tRNA ligase	valS	61.78	K(1)VFVDLYNK	-2.3079	3	1	0.000356729	52.49	K(1)VFVDLYNK	-2.863	3	1	0.00077438	86.014	K(1)VFVDLYNK	-0.24577	2	1	3.36279e-05
Q8CS83	238	K	Valine--tRNA ligase	valS	77.732	YK(1)DVIGK	-0.6558	2	1	0.000319614							67.897	YK(1)DVIGK	-0.51943	2	1	0.000731979
Q8CS83	326	K	Valine--tRNA ligase	valS	66.538	DLK(1)EQDLVIK	-2.8937	2	1	2.82401e-05
Q8CS83	364	K	Valine--tRNA ligase	valS	99.139	MK(1)PLAQR	-0.67135	2	1	7.82344e-07	80.462	MK(1)PLAQR	-0.72497	2	1	0.000654477	60.799	MK(1)PLAQR	0.21103	2	1	0.00272565
Q8CS83	820	K	Valine--tRNA ligase	valS	63.216	LEK(1)ELDK	-1.3549	2	1	0.0021986	73.233	LEK(1)ELDK	-2.6178	2	1	0.0010888
Q8CS83	854	K	Valine--tRNA ligase	valS	52.579	IINEEK(1)EK	1.2509	3	1	0.00242988	55.461	IINEEK(1)EK	0.55946	2	1	0.00177122	50.473	IINEEK(1)EK	0.17247	2	1	0.00464012
Q8CS87	70	K	50S ribosomal protein L21	rplU	105.98	K(1)ITVFTYK	-0.051016	2	1	1.63059e-09	66.19	K(1)ITVFTYK	2.9993	2	1	0.000514191	98.048	K(1)ITVFTYK	0.06701	2	1	3.27337e-07
Q8CS87	77	K	50S ribosomal protein L21	rplU	93.267	ITVFTYK(1)R	0.24454	2	1	4.7421e-07
Q8CS87	94	K	50S ribosomal protein L21	rplU	102.87	QPYTK(1)LTIDK	1.8326	2	1	4.96313e-10
Q8CS87	99	K	50S ribosomal protein L21	rplU	52.716	LTIDK(1)INA	-0.080493	2	1	0.00241135	58.596	LTIDK(1)INA	-0.67321	2	1	0.00117692	60.478	LTIDK(1)INA	-0.4757	2	1	0.000770951
Q8CS89	52	K	50S ribosomal protein L27	rpmA	58.32	GTK(1)IYPGENVGR	2.8801	2	1	0.000491441
Q8CS89	76	K	50S ribosomal protein L27	rpmA	63.624	IDGVVK(1)FER	0.43751	2	1	0.000323397	69.276	IDGVVK(1)FER	1.1671	2	1	0.000100855	51.436	IDGVVK(1)FER	0.50653	2	1	0.00174829
Q8CS95	47	K	Adenine phosphoribosyltransferase	apt	100.23	EK(1)NIDIVVGPEAR	-0.70493	2	1	1.0203e-13	113.4	EK(1)NIDIVVGPEAR	-0.24237	2	1	1.51771e-19	109.07	EK(1)NIDIVVGPEAR	0.81427	2	1	1.49247e-16
Q8CS95	109	K	Adenine phosphoribosyltransferase	apt	46.129	DAIK(1)PGQR	0.18964	2	1	0.00737735	67.897	DAIK(1)PGQR	-0.44872	2	1	0.000566398	63.565	DAIK(1)PGQR	-1.3145	2	1	0.000958949
Q8CS97	116	K	GTP pyrophosphokinase	relA	61.235	SK(1)EEQQAENHRK	-0.43275	4	1	0.000184658	79.492	SK(1)EEQQAENHRK	-0.21825	4	1	6.7688e-07
Q8CS98	373	K	Histidine--tRNA ligase	hisS	78.098	GQMK(1)QADR	-0.22552	2	1	0.000115371	59.35	GQMK(1)QADR	-1.4959	2	1	0.00112745
Q8CS99	290	K	Aspartate--tRNA ligase	aspS	65.278	FGSDK(1)PDTR	-0.43986	2	1	0.00018631	65.719	FGSDK(1)PDTR	-0.14304	2	1	0.00016035	57.347	FGSDK(1)PDTR	0.10654	2	1	0.00067469
Q8CS99	315	K	Aspartate--tRNA ligase	aspS	142.45	VFK(1)DTVDNNGEIK	-0.18239	2	1	2.22529e-32	150.05	VFK(1)DTVDNNGEIK	-0.6196	2	1	2.71295e-32	169.4	VFK(1)DTVDNNGEIK	0.14824	2	1	7.88675e-48
Q8CS99	335	K	Aspartate--tRNA ligase	aspS	78.556	DAANK(1)YTR	0.34127	2	1	9.43029e-05	113.1	DAANK(1)YTR	0.20544	2	1	6.20192e-10	106.16	DAANK(1)YTR	0.21712	2	1	8.39701e-08
Q8CSA5	91	K	tRNA-specific 2-thiouridylase MnmA	mnmA	130.56	VFTYFLDEYK(1)K	1.6905	2	1	2.72564e-21	172.11	VFTYFLDEYK(1)K	1.0581	2	1	1.54793e-45	75.416	VFTYFLDEYK(1)K	0.7462	3	1	2.51992e-05
Q8CSA7	263	K	Alanine--tRNA ligase	alaS	48.091	EVEHVSGK(1)K	2.4014	3	1	0.00279942
Q8CSA7	264	K	Alanine--tRNA ligase	alaS	61.409	K(1)YLIDDAQDVAFK	-2.1469	3	1	0.000411981							147.12	K(1)YLIDDAQDVAFK	1.3165	3	1	1.55426e-29
Q8CSA7	735	K	Alanine--tRNA ligase	alaS	118.28	VK(1)QLQEEEK	-0.84691	2	1	4.80417e-13	85.813	VK(1)QLQEEEK	0.24565	2	1	3.25185e-06	80.834	VK(1)QLQEEEK	0.0071662	2	1	6.54348e-05
Q8CSA7	753	K	Alanine--tRNA ligase	alaS	63.624	NK(1)EITSLK	1.417	2	1	0.000941264							56.404	NK(1)EITSLK	-0.56914	2	1	0.001588
Q8CSA8	17	K	UPF0297 protein SE_1300	SE_1300	179.83	FSYEEIPK(1)EDVK	-0.47717	2	1	1.15372e-61	180.17	FSYEEIPK(1)EDVK	0.91655	2	1	3.24142e-50	139.86	FSYEEIPK(1)EDVK	-0.021126	3	1	9.80627e-28
Q8CSB0	43	K	UPF0473 protein SE_1298	SE_1298	79.659	MLEFYHPEFK(1)K	0.6833	3	1	4.69994e-08	60.255	MLEFYHPEFK(1)K	-0.14891	3	1	0.000246659	71.03	MLEFYHPEFK(1)K	0.72883	3	1	4.25574e-05
Q8CSB3	28	K	Transcription elongation factor GreA	greA	58.63	TVK(1)RPEVVEK	0.044241	3	1	0.000252254	44.847	TVK(1)RPEVVEK	0.76111	3	1	0.00238239
Q8CSC6	5	K	30S ribosomal protein S20	rpsT	51.445	PNIK(1)SAIK	-0.059209	2	1	0.00291126
Q8CSC6	36	K	30S ribosomal protein S20	rpsT	63.691	AK(1)TAISTDAENKDELLR	-0.38024	3	0.999988	0.000106408
Q8CSC6	46	K	30S ribosomal protein S20	rpsT	187	TAISTDAENK(1)DELLR	0.034323	2	1	6.58717e-70	204.52	TAISTDAENK(1)DELLR	0.21875	2	1	1.20665e-80	171.26	TAISTDAENK(1)DELLR	0.53979	3	1	7.63659e-56
Q8CSC6	55	K	30S ribosomal protein S20	rpsT	91.867	FAIK(1)QVDK	-0.1727	3	1	4.12226e-06	80.755	FAIK(1)QVDK	0.48578	3	1	0.000187794	73.26	FAIK(1)QVDK	-0.26533	3	1	0.00025318
Q8CSC6	70	K	30S ribosomal protein S20	rpsT	111.64	ASQSNLIHSNK(1)ADR	-1.0556	3	1	1.87982e-19	78.69	ASQSNLIHSNK(1)ADR	-1.4426	3	1	1.64753e-06	91.657	ASQSNLIHSNK(1)ADR	-3.0528	3	1	3.2979e-09
Q8CSD5	127	K	Glycine--tRNA ligase	glyQS	110.74	GDENFIADGLSFDEMK(1)K	-1.3206	3	1	1.54e-19							75.548	GDENFIADGLSFDEMK(1)K	-0.67726	3	1	2.16208e-09
Q8CSD5	192	K	Glycine--tRNA ligase	glyQS	105.03	K(0.874)K(0.126)LPFGIGQIGK	2.4439	3	0.874409	1.36439e-24	72.29	K(0.868)K(0.132)LPFGIGQIGK	3.9868	3	0.867732	1.34104e-12
Q8CSD5	193	K	Glycine--tRNA ligase	glyQS	84.479	K(1)LPFGIGQIGK	-1.1422	2	1	2.93253e-08	83.045	K(1)LPFGIGQIGK	3.6969	3	1	6.63106e-07	131.83	K(1)LPFGIGQIGK	0.94475	2	1	1.03861e-18
Q8CSD5	314	K	Glycine--tRNA ligase	glyQS	53.033	QHSEHSGEDFK(1)YHDPETNEK	-1.2042	5	1	0.0001144	153.17	QHSEHSGEDFK(1)YHDPETNEK	0.070449	4	1	7.62025e-45	175.33	QHSEHSGEDFK(1)YHDPETNEK	-0.72182	4	1	3.08891e-68
Q8CSD5	381	K	Glycine--tRNA ligase	glyQS	77.662	K(1)LSSEAIK	0.066537	3	1	0.000101199	77.662	K(1)LSSEAIK	-1.0037	2	1	0.000191346	94.309	K(1)LSSEAIK	0.1623	2	1	5.29461e-06
Q8CSD9	211	K	GTP cyclohydrolase 1 type 2 homolog	SE_1246	69.554	GNELEITK(1)R	-0.9804	2	1	9.21927e-05	54.259	GNELEITK(1)R	-0.45455	2	1	0.000656983	75.819	GNELEITK(1)R	-0.22229	2	1	0.00010666
Q8CSE3	33	K	50S ribosomal protein L33 1	rpmG1	41.109	NNPERVEMK(1)K	-1.2719	3	1	0.00510622
Q8CSE3	41	K	50S ribosomal protein L33 1	rpmG1	122.96	DNK(1)HTLHR	-0.14212	3	1	1.01711e-15	136.21	DNK(1)HTLHR	-0.77354	2	1	1.42454e-15	85.676	DNK(1)HTLHR	-0.38727	2	1	4.33562e-05
Q8CSF4	128	K	Aminomethyltransferase	gcvT	85.212	DYQWIK(1)K	0.77617	2	1	7.82713e-05	93.374	DYQWIK(1)K	0.6435	2	1	0.000116971
Q8CSG4	71	K	UPF0403 protein SE_1195	SE_1195	104.41	PAAAHALHYDK(1)LPQR	-1.1078	4	1	2.49339e-13	111.12	PAAAHALHYDK(1)LPQR	-1.4718	3	1	1.25666e-16	99.941	PAAAHALHYDK(1)LPQR	-1.0978	3	1	7.66291e-15
Q8CSH9	8	K	Demethylmenaquinone methyltransferase	menG	91.657	K(1)EQVHTVFQNISQK	-0.39228	3	1	2.19376e-09							66.826	K(1)EQVHTVFQNISQK	-0.51445	3	1	2.25402e-05
Q8CSH9	39	K	Demethylmenaquinone methyltransferase	menG	101.39	K(1)HVMSTMNVQK	0.16609	3	1	2.06199e-11	62.799	K(1)HVMSTMNVQK	-0.066095	3	1	0.000221541	98.156	K(1)HVMSTMNVQK	-0.011776	3	1	1.96506e-09
Q8CSI0	9	K	Nucleoside diphosphate kinase	ndk	153.81	TFLMIK(1)PDAVQR	1.6193	2	1	4.99229e-40	133	TFLMIK(1)PDAVQR	1.6203	2	1	4.38842e-25	130.1	TFLMIK(1)PDAVQR	-0.42912	3	1	4.94219e-21
Q8CSI0	55	K	Nucleoside diphosphate kinase	ndk	53.377	HYSEHEGK(1)PFYDK	0.14584	4	1	0.00175493
Q8CSI0	86	K	Nucleoside diphosphate kinase	ndk	85.087	K(1)IIGSTNPSEAAPGTIR	0.78543	2	1	6.91807e-09
Q8CSI0	140	K	Nucleoside diphosphate kinase	ndk	213.73	LWFTSSEIADYK(1)EPR	-1.0545	2	1	1.36121e-97	189.11	LWFTSSEIADYK(1)EPR	-1.1078	2	1	1.49665e-67	169.37	LWFTSSEIADYK(1)EPR	1.2516	3	1	1.09637e-55
Q8CSI1	130	K	3-phosphoshikimate 1-carboxyvinyltransferase	aroA	68.915	VMK(1)PLLK	0.63874	3	1	0.00122444	81.297	VMK(1)PLLK	0.17563	2	1	0.000604351	67.032	VMK(1)PLLK	2.065	2	1	0.000974971
Q8CSJ3	16	K	Cell cycle protein GpsB	gpsB	108.9	DIYEK(1)DFEK	0.46637	2	1	4.04699e-12	116.55	DIYEK(1)DFEK	0.62588	2	1	7.75651e-12	116.55	DIYEK(1)DFEK	0.70535	2	1	2.51565e-11
Q8CSJ3	100	K	Cell cycle protein GpsB	gpsB	254.39	NFSSNNSSSASNNVDILK(1)R	-0.32417	3	1	1.61866e-166	125.23	NFSSNNSSSASNNVDILK(1)R	-0.065973	3	1	9.97483e-26	155.49	NFSSNNSSSASNNVDILK(1)R	-0.36005	3	1	2.99376e-51
Q8CSJ3	107	K	Cell cycle protein GpsB	gpsB	110.38	ISNLEK(1)AVFGK	0.93303	3	1	4.07734e-15	128.54	ISNLEK(1)AVFGK	0.67109	3	1	2.20084e-20	60.157	ISNLEK(1)AVFGK	3.9301	2	1	0.000882676
Q8CSK2	75	K	UPF0403 protein SE_1123	SE_1123	141.55	PAAVAVAEQNEVK(1)PDHK	0.83289	4	1	3.03559e-37	136.81	PAAVAVAEQNEVK(1)PDHK	0.072081	4	1	1.46482e-32	162.29	PAAVAVAEQNEVK(1)PDHK	-0.21221	4	1	5.94786e-57
Q8CSK8	467	K	Probable CtpA-like serine protease	SE_1113	73.499	TNDK(1)FTEK	-0.11872	2	1	0.00032659	73.499	TNDK(1)FTEK	0.56178	2	1	0.000339548	50.108	TNDK(1)FTEK	1.8585	2	1	0.0048821
Q8CSL7	108	K	Signal transduction histidine-protein kinase ArlS	arlS	53.965	IDFK(1)HPER	1.4031	3	1	0.00170708	62.582	IDFK(1)HPER	1.6958	3	1	0.000714288	76.17	IDFK(1)HPER	1.2247	3	1	0.000187144
Q8CSL9	187	K	Dihydrolipoyllysine-residue succinyltransferase component of 2-oxoglutarate dehydrogenase complex	odhB	115.24	QSNNNPSK(1)PVIR	1.2001	2	1	2.99998e-18	106.32	QSNNNPSK(1)PVIR	0.18855	2	1	2.55757e-14	116.51	QSNNNPSK(1)PVIR	1.0071	2	1	6.45286e-16
Q8CSL9	233	K	Dihydrolipoyllysine-residue succinyltransferase component of 2-oxoglutarate dehydrogenase complex	odhB	64.265	K(0.836)K(0.164)EQFIK	0.23919	3	0.836424	0.00131129							51.059	K(0.783)K(0.217)EQFIK	0.076744	3	0.782884	0.00797346
Q8CSL9	239	K	Dihydrolipoyllysine-residue succinyltransferase component of 2-oxoglutarate dehydrogenase complex	odhB	76.728	EQFIK(1)DHDGTK	-0.35809	3	1	1.02645e-06	90.861	EQFIK(1)DHDGTK	0.88831	3	1	8.8343e-09	84.892	EQFIK(1)DHDGTK	0.53711	3	1	2.12644e-07
Q8CSL9	261	K	Dihydrolipoyllysine-residue succinyltransferase component of 2-oxoglutarate dehydrogenase complex	odhB	89.55	AAVAALK(1)K	0.70169	2	1	1.26789e-05							104.45	AAVAALK(1)K	1.0872	2	1	1.27697e-07
Q8CSL9	262	K	Dihydrolipoyllysine-residue succinyltransferase component of 2-oxoglutarate dehydrogenase complex	odhB	141.85	K(1)YPEVNAEIDGDDMITK	-0.86892	3	1	1.93444e-37	174.82	K(1)YPEVNAEIDGDDMITK	-0.2234	2	1	2.96941e-63	157.47	K(1)YPEVNAEIDGDDMITK	-0.94207	3	1	2.01749e-47
Q8CSL9	404	K	Dihydrolipoyllysine-residue succinyltransferase component of 2-oxoglutarate dehydrogenase complex	odhB	78.342	EAVGFLK(1)TIK	0.43677	3	1	2.21764e-06	86.911	EAVGFLK(1)TIK	1.0325	2	1	6.88606e-07	122.7	EAVGFLK(1)TIK	-0.28429	3	1	2.31584e-17
Q8CSN0	78	K	Conserved virulence factor B	cvfB	74.92	DK(1)YDFAK	1.0309	3	1	0.000608201	85.676	DK(1)YDFAK	0.88312	2	1	0.00034227	85.676	DK(1)YDFAK	0.11844	2	1	2.36772e-05
Q8CSN0	113	K	Conserved virulence factor B	cvfB	69.825	LK(1)ELWPK	1.5437	3	1	0.00113109	55.676	LK(1)ELWPK	-2.9466	3	1	0.00345787	69.825	LK(1)ELWPK	-1.9165	3	1	0.000553613
Q8CSN8	39	K	DNA topoisomerase 4 subunit A	parC	58.426	DGLK(1)PVQR	0.25272	2	1	0.00164184	60.118	DGLK(1)PVQR	0.95893	2	1	0.001077	68.371	DGLK(1)PVQR	0.14253	2	1	0.000540952
Q8CSN8	304	K	DNA topoisomerase 4 subunit A	parC	85.212	IAIELK(1)K	-1.1304	3	1	7.82713e-05	73.26	IAIELK(1)K	-0.70086	3	1	0.000823954	85.212	IAIELK(1)K	0.79654	2	1	2.19574e-05
Q8CSN8	371	K	DNA topoisomerase 4 subunit A	parC	68.515	TRYDLEQAEK(1)R	0.34358	3	1	4.16755e-06	92.906	TRYDLEQAEK(1)R	0.41235	3	1	5.03818e-09
Q8CSN9	171	K	DNA topoisomerase 4 subunit B	parE	171.62	VTFK(1)PDSEIFK	-2.1671	3	1	1.67846e-46	140.62	VTFK(1)PDSEIFK	3.4746	3	1	6.20374e-27	171.62	VTFK(1)PDSEIFK	0.14558	2	1	8.77682e-45
Q8CSN9	278	K	DNA topoisomerase 4 subunit B	parE	64.224	TK(1)DGGTHEVGFK	-1.5894	3	1	7.04645e-05	48.527	TK(1)DGGTHEVGFK	-2.5009	3	1	0.00305593	58.32	TK(1)DGGTHEVGFK	0.76818	3	1	1.92427e-07
Q8CSP0	96	K	Uncharacterized protein SE_1034	SE_1034	155.57	LTVDAIDHEDEIIYK(1)R	1.4491	3	1	7.08337e-49	164.15	LTVDAIDHEDEIIYK(1)R	1.3136	3	1	2.2831e-53	119.65	LTVDAIDHEDEIIYK(1)R	0.86407	3	1	2.56145e-21
Q8CSP3	35	K	UPF0154 protein SE_1026	SE_1026	72.705	K(1)NPPINEEMLR	0.047105	2	1	2.73432e-06	106.79	K(1)NPPINEEMLR	0.012478	2	1	5.86737e-12	62.694	K(1)NPPINEEMLR	-0.83404	2	1	0.000558077
Q8CSP4	3	K	UPF0291 protein SE_1024	SE_1024	74.524	SK(1)ENLNIDR	-1.436	2	1	6.32599e-05	71.085	SK(1)ENLNIDR	-0.096721	2	1	7.87384e-05	96.604	SK(1)ENLNIDR	-2.2782	2	1	3.78085e-07
Q8CSP4	29	K	UPF0291 protein SE_1024	SE_1024	94.09	EHGLTNEEAK(1)EQTK	1.0467	3	1	6.75121e-13	81.904	EHGLTNEEAK(1)EQTK	-0.36197	3	1	7.18052e-07
Q8CSP4	75	K	UPF0291 protein SE_1024	SE_1024	46.457	IQEEK(1)HNK	0.38465	3	1	0.00540488
Q8CSP9	41	K	50S ribosomal protein L33 2	rpmG2	66.351	LNK(1)YTLHR	0.38897	3	1	0.000498463	91.853	LNK(1)YTLHR	0.41426	3	1	4.15453e-05	103.74	LNK(1)YTLHR	0.42676	3	1	1.14053e-07
Q8CSR8	13	K	Glutamine synthetase	glnA	72.2	K(1)FAEEENVR	0.715	3	1	6.82848e-05	90.05	K(1)FAEEENVR	0.333	2	1	1.64215e-06	76.943	K(1)FAEEENVR	1.4135	3	1	7.60321e-05
Q8CSR8	221	K	Glutamine synthetase	glnA	83.647	LVVK(1)TIAR	-1.3723	2	1	4.96643e-05	94.309	LVVK(1)TIAR	-1.1453	2	1	3.39525e-05
Q8CSR8	226	K	Glutamine synthetase	glnA	93.839	K(1)HNLHATFMPK	0.45247	3	1	8.07694e-11	106.67	K(1)HNLHATFMPK	-1.4671	3	1	4.56766e-12	110.93	K(1)HNLHATFMPK	0.15177	3	1	4.96574e-13
Q8CSR8	299	K	Glutamine synthetase	glnA	84.508	GFTAVCNPIVNSYK(1)R	1.3593	2	1	3.58741e-08	62.813	GFTAVCNPIVNSYK(1)R	2.0854	2	1	0.000318754
Q8CSR9	53	K	Glutathione peroxidase homolog BsaA	bsaA	94.692	LYDEYK(1)DQR	-0.33338	2	1	2.1725e-08	99.568	LYDEYK(1)DQR	-0.31081	2	1	2.16825e-08	157.66	LYDEYK(1)DQR	-0.19969	2	1	6.70369e-33
Q8CSR9	123	K	Glutathione peroxidase homolog BsaA	bsaA	89.296	IK(1)WNFTK	0.83754	2	1	3.56236e-05	94.662	IK(1)WNFTK	-2.926	3	1	9.08591e-05	81.296	IK(1)WNFTK	-0.1455	3	1	5.16209e-05
Q8CSR9	145	K	Glutathione peroxidase homolog BsaA	bsaA	63.091	FSPQK(0.83)K(0.17)PEQIK	1.0861	3	0.830002	7.06535e-05	72.29	FSPQK(0.837)K(0.163)PEQIK	1.4105	3	0.837184	4.71384e-06	71.176	FSPQK(0.866)K(0.134)PEQIK	1.6108	3	0.865693	4.94453e-05
Q8CSR9	146	K	Glutathione peroxidase homolog BsaA	bsaA	48.948	FSPQK(0.202)K(0.798)PEQIK	0.42273	3	0.798215	0.00198568
Q8CSR9	151	K	Glutathione peroxidase homolog BsaA	bsaA	90.412	KPEQIK(1)TEIEK	-1.6706	3	0.999901	7.05484e-09	88.075	KPEQIK(1)TEIEK	0.00034999	3	0.999888	9.44242e-09	92.039	KPEQIK(1)TEIEK	0.46263	3	0.99979	8.08737e-08
Q8CSS0	27	K	Glycerol kinase	glpK	67.08	EGEIK(1)GVSQR	-0.27874	3	1	2.05834e-05							64.121	EGEIK(1)GVSQR	1.2612	2	1	0.000285259
Q8CSS0	141	K	Glycerol kinase	glpK	166.62	VK(1)WILDHVEGAR	-0.90933	3	1	3.90163e-50	204.01	VK(1)WILDHVEGAR	-1.704	3	1	8.88715e-75	97.716	VK(1)WILDHVEGAR	-0.61157	3	1	4.79198e-12
Q8CSS0	372	K	Glycerol kinase	glpK	136.52	GTEK(1)EHFIR	-0.56234	2	1	6.18262e-24	140.16	GTEK(1)EHFIR	-0.88102	2	1	2.72469e-18	148.94	GTEK(1)EHFIR	-0.92606	2	1	1.31848e-32
Q8CSS0	470	K	Glycerol kinase	glpK	180.74	LQTEFK(1)PEMDEDQR	0.68577	3	1	2.88756e-67	174.39	LQTEFK(1)PEMDEDQR	0.3422	2	1	1.819e-55	162.81	LQTEFK(1)PEMDEDQR	1.0367	2	1	2.01935e-50
Q8CSS0	486	K	Glycerol kinase	glpK	56.721	LYSGWK(1)K	-1.6764	2	1	0.00299307	85.212	LYSGWK(1)K	-0.4191	2	1	0.000298978	85.212	LYSGWK(1)K	-0.76165	2	1	2.19574e-05
Q8CSS0	496	K	Glycerol kinase	glpK	78.098	ATQVFK(1)LED	-0.9958	2	1	2.00708e-05	81.263	ATQVFK(1)LED	-0.90104	2	1	2.12467e-05	67.414	ATQVFK(1)LED	-0.1251	2	1	0.000241349
Q8CSS7	54	K	Ribonuclease Y	rny	63.419	EADNIK(1)K	-1.3985	2	1	0.00160154	63.419	EADNIK(1)K	-0.30727	2	1	0.00187889	69.598	EADNIK(1)K	-0.8343	2	1	0.000498255
Q8CSS7	93	K	Ribonuclease Y	rny	90.614	LLQK(1)EENLDRK	-0.50156	3	1	1.19323e-07	96.745	LLQK(1)EENLDRK	-1.6152	3	1	1.5391e-09	65.179	LLQK(1)EENLDRK	-0.23793	3	1	0.000318276
Q8CST0	182	K	Ribonuclease J 2	rnj2	62.469	FDQSLHGHYAPDLK(1)R	-0.18764	4	1	0.000338534	60.246	FDQSLHGHYAPDLK(1)R	-0.23956	4	1	0.00041549
Q8CST0	363	K	Ribonuclease J 2	rnj2	102.07	AGAHIIPNNK(1)K	0.14913	3	1	2.61923e-11	86.898	AGAHIIPNNK(1)K	1.2975	3	1	1.30688e-08	91.087	AGAHIIPNNK(1)K	0.558	2	1	8.90621e-08
Q8CST0	384	K	Ribonuclease J 2	rnj2	105.5	MMLNIMK(1)PEYFVPVQGEFK	0.42127	3	1	2.20337e-15	118.72	MMLNIMK(1)PEYFVPVQGEFK	-0.58157	3	1	8.30439e-25
Q8CST0	512	K	Ribonuclease J 2	rnj2	113.24	K(1)IVEEGLQEK	0.33585	2	1	1.31106e-13	127.56	K(1)IVEEGLQEK	-0.65113	2	1	2.12496e-17	105.65	K(1)IVEEGLQEK	-0.17219	2	1	6.4799e-09
Q8CST1	256	K	Polyribonucleotide nucleotidyltransferase	pnp	101.53	GLK(1)DTVLTFDK	-1.4034	2	1	3.97133e-11							74.611	GLK(1)DTVLTFDK	-0.5332	3	1	2.72079e-05
Q8CST1	613	K	Polyribonucleotide nucleotidyltransferase	pnp	63.181	AK(1)EIIEDITR	1.7682	2	1	0.000142126	71.558	AK(1)EIIEDITR	4.0191	2	1	2.70276e-05	52.576	AK(1)EIIEDITR	0.42903	2	1	0.00162111
Q8CST1	665	K	Polyribonucleotide nucleotidyltransferase	pnp	97.734	INK(1)VEDVLK	0.0095921	2	1	1.58905e-08	87.184	INK(1)VEDVLK	-0.29211	3	1	2.90064e-06	108.7	INK(1)VEDVLK	-0.46007	2	1	6.16678e-11
Q8CST2	13	K	30S ribosomal protein S15	rpsO	55.353	K(0.001)DELIK(0.999)EYR	0.65785	3	0.999374	0.000693887	51.252	K(0.001)DELIK(0.999)EYR	-0.4459	3	0.99936	0.00101871	49.448	K(0.001)DELIK(0.999)EYR	0.098103	3	0.999031	0.00190809
Q8CST2	58	K	30S ribosomal protein S15	rpsO	89.046	GLLK(1)MVGR	-1.1722	2	1	1.97497e-05	86.833	GLLK(1)MVGR	-1.0681	2	1	9.26524e-05
Q8CST2	83	K	30S ribosomal protein S15	rpsO	61.958	ELIK(1)SLGIR	0.86723	2	1	0.000461533	57.785	ELIK(1)SLGIR	-0.28933	2	1	0.000293092
Q8CST4	18	K	Translation initiation factor IF-2	infB	102.4	SK(1)EIIDELK	-0.28267	2	1	6.93928e-09	91.961	SK(1)EIIDELK	0.4544	2	1	1.67746e-06	113.22	SK(1)EIIDELK	-0.51848	2	1	4.06085e-11
Q8CST4	123	K	Translation initiation factor IF-2	infB	117	NNK(0.996)NNK(0.004)PQNEVEETK	-1.4499	3	0.995625	1.09584e-19							75.316	NNK(0.835)NNK(0.165)PQNEVEETK	-2.2173	3	0.834714	9.84842e-08
Q8CST4	165	K	Translation initiation factor IF-2	infB	91.62	LNVESAGIIK(1)K	-1.3184	2	1	3.26119e-09	111.79	LNVESAGIIK(1)K	-0.25245	2	1	6.86994e-13	101.53	LNVESAGIIK(1)K	-0.75935	2	1	1.66985e-09
Q8CST4	272	K	Translation initiation factor IF-2	infB	93.371	K(1)ITFLDTPGHAAFTTMR	-0.42671	3	1	3.35746e-13	87.24	K(1)ITFLDTPGHAAFTTMR	-1.4513	3	1	6.39302e-11	69.612	K(1)ITFLDTPGHAAFTTMR	-1.3126	3	1	4.24061e-09
Q8CST4	335	K	Translation initiation factor IF-2	infB	84.053	IDK(1)PTANPDR	0.23431	2	1	5.29188e-07	72.29	IDK(1)PTANPDR	-0.049021	2	1	2.55312e-05	72.731	IDK(1)PTANPDR	1.446	2	1	3.61075e-05
Q8CST4	448	K	Translation initiation factor IF-2	infB	97.597	AMVNDLGK(1)R	3.7264	2	1	1.20763e-08	46.819	AMVNDLGK(1)R	0.054831	2	1	0.00423	63.624	AMVNDLGK(1)R	1.4235	2	1	0.000357632
Q8CST4	679	K	Translation initiation factor IF-2	infB	136.6	DGIVLFEGELDTLK(1)R	0.33303	2	1	1.10461e-36	131.56	DGIVLFEGELDTLK(1)R	-1.4145	3	1	1.83074e-30
Q8CST4	682	K	Translation initiation factor IF-2	infB	57.177	RFK(1)DDAK	-2.1584	3	1	0.0026654	60.682	RFK(1)DDAK	-2.0234	3	1	0.00180488	47.082	RFK(1)DDAK	-1.5991	3	1	0.0124971
Q8CST6	33	K	Ribosome maturation factor RimP	rimP	86.67	EGK(1)DHFLR	0.63858	3	1	2.505e-05	76.221	EGK(1)DHFLR	0.12047	3	1	0.000220553	74.464	EGK(1)DHFLR	-0.092361	3	1	0.000225847
Q8CST7	143	K	Proline--tRNA ligase	proS	41.448	YRDEK(1)RPR	0.31644	4	1	0.00662528							41.448	YRDEK(1)RPR	0.88617	4	1	0.00697904
Q8CSU0	6	K	Ribosome-recycling factor	frr	77.662	SDIIK(1)DTK	0.12036	2	1	0.000135366	74.841	SDIIK(1)DTK	0.97931	2	1	0.000311487	96.342	SDIIK(1)DTK	0.16968	2	1	4.30421e-07
Q8CSU0	14	K	Ribosome-recycling factor	frr	65.809	MQK(1)SIDNLSR	0.16725	2	1	2.98464e-05	113.38	MQK(1)SIDNLSR	0.34736	2	1	1.5589e-12	87.719	MQK(1)SIDNLSR	-0.73628	2	1	1.91355e-06
Q8CSU0	114	K	Ribosome-recycling factor	frr	58.433	ELVK(1)EVK	1.0626	2	1	0.00352774
Q8CSU0	118	K	Ribosome-recycling factor	frr	66.27	K(1)IGEDAK	-0.79803	2	1	0.00111829	76.679	K(1)IGEDAK	0.16693	2	1	0.000668284	71.692	K(1)IGEDAK	-0.75864	2	1	0.000417243
Q8CSU0	139	K	Ribosome-recycling factor	frr	136.5	RDINDQLK(1)K	-0.20103	3	1	1.83326e-27	88.495	RDINDQLK(1)K	-0.93544	3	1	9.70986e-07	91.62	RDINDQLK(1)K	-0.28118	3	1	9.14385e-08
Q8CSU1	6	K	Uridylate kinase	pyrH	70.256	AQTSK(1)YK	1.0128	2	1	0.00108683	68.016	AQTSK(1)YK	1.3805	2	1	0.00167181	87.639	AQTSK(1)YK	1.7413	2	1	1.87838e-05
Q8CSU1	62	K	Uridylate kinase	pyrH	61.423	GK(1)TGSDLGMDR	0.87757	2	1	0.00017028
Q8CSU2	29	K	30S ribosomal protein S2	rpsB	104.06	K(1)YIFTER	-0.12358	2	1	1.66761e-07	86.794	K(1)YIFTER	-1.0662	2	1	0.000263696	114.5	K(1)YIFTER	0.070859	2	1	6.94473e-12
Q8CSU2	49	K	30S ribosomal protein S2	rpsB	142.08	K(1)VEEAYNFVK	1.8345	3	1	1.92928e-25	145.91	K(1)VEEAYNFVK	-0.44397	3	1	2.49362e-24	145.91	K(1)VEEAYNFVK	0.23936	3	1	3.76992e-25
Q8CSU2	73	K	30S ribosomal protein S2	rpsB	109.11	VLFVGTK(1)K	0.63955	2	1	1.03454e-10	110.41	VLFVGTK(1)K	-0.81431	2	1	1.86162e-07	109.71	VLFVGTK(1)K	0.1094	3	1	4.59216e-11
Q8CSU2	74	K	30S ribosomal protein S2	rpsB	121.73	K(1)QAQESVK	1.5682	2	1	8.52892e-16	76.228	K(1)QAQESVK	1.6818	3	1	0.000214088	58.592	K(1)QAQESVK	-0.056071	2	1	0.00123416
Q8CSU2	81	K	30S ribosomal protein S2	rpsB	100.11	KQAQESVK(1)AEAER	0.18523	3	1	7.1552e-14	88.768	KQAQESVK(1)AEAER	0.59553	3	0.999999	5.21441e-10	91.812	KQAQESVK(1)AEAER	-0.27448	3	0.999999	9.28095e-09
Q8CSU2	119	K	30S ribosomal protein S2	rpsB	116.06	ISEIEK(1)MEEDGLFEVLPK	3.1311	3	1	3.0466e-20	142.39	ISEIEK(1)MEEDGLFEVLPK	1.5575	3	1	2.30254e-43
[truncated: 848 more rows]
