# Supplementary material for: Comprehensive Succinylome Profiling Reveals the Pivotal Role of Lysine Succinylation in Energy Metabolism and Quorum Sensing of Staphylococcus epidermidis
Source: Front Microbiol. 2021 Feb 1;11:632367. doi: 10.3389/fmicb.2020.632367 (PMC7882547; doi:10.3389/fmicb.2020.632367)
Supplement: Supplementary file 2 [file Table_2.XLSX]

## Sheet: Homology summary
	Homology analysis of succinylated proteins between this study and previous study
	Species	Identified proteins	Homology proteins	Percentage
	Vibrio parahaemolyticus	643	202	0.314152
	Escherichia coli	991	224	0.226034
	Trypanosoma brucei	385	52	0.135065
	Saccharomyces cerevisiae	475	58	0.122105
	Magnaporthe oryzae	715	78	0.109091
	Mus musculus	751	66	0.0878828
	Homo sapiens	739	64	0.0866035
	Oryza sativa	2594	158	0.0609098

## Sheet: Homology list
This study					Escherichia coli (224)				Homo sapiens (64)				Magnaporthe oryzae (78)				Mus musculus (66)				Oryza sativa (158)				Saccharomyces cerevisiae (58)				Trypanosoma brucei (52)				Vibrio parahaemolyticus (202)
Protein ID	Protein names	Gene names	Cluster	Number of homology	Protein ID	Identify	E value	Score	Protein ID	Identify	E value	Score	Protein ID	Identify	E value	Score	Protein ID	Identify	E value	Score	Protein ID	Identify	E value	Score	Protein ID	Identify	E value	Score	Protein ID	Identify	E value	Score	Protein ID	Identify	E value	Score
Q8CP47	6-phosphogluconate dehydrogenase, decarboxylating	gnd	1	8	P00350	66.02	0	609	P52209	55.82	8e-169	484	G4NDY5	52.2	8e-153	443	Q9DCD0	55.82	2e-169	485	Q9LI00	52.68	5e-160	461	P38720	50.99	4e-152	441	Q38DI7	33.6	6e-82	260	Q87P10	55.53	1e-167	481
Q8CPY3	Enolase	eno	1	8	P0A6P9	58	3e-175	497	P06733	50.69	1e-148	429	G4MQ03	50.46	2e-139	406	P17182	50.69	6e-149	430	Q5VNT9	49.2	2e-137	401	P00925	49.09	2e-142	413	Q38BV6	49.3	7e-136	396	Q87LQ0	58.43	1e-175	498
Q8CNJ5	ATP synthase subunit alpha	atpA	1	8	P0ABB0	54.05	0	543	P25705	59.56	0	600	G4N0M7	55.47	0	574	Q03265	59.56	0	602	P0C2Z6	59.69	0	573	P07251	59.01	0	582	Q57TX9	49.64	2e-129	388	Q87KA6	57.29	0	565
Q8CP83	2-oxoglutarate dehydrogenase E1 component	odhA	1	8	P0AFG3	38.07	0	649	Q96HY7	33.52	3e-161	495	G4NAT3	34.52	0	568	A2ATU0	33.7	1e-164	504	A0A0P0W9W2	39.17	0	625	P20967	35.84	0	574	Q383T1	32.96	6e-170	521	Q87RF0	37.9	0	640
Q8CTD6	Phosphoglycerate kinase	pgk	1	8	P0A799	44.9	8e-103	308	P00558	42.23	7e-104	312	G4N449	43.93	7e-100	304	P09411	41.99	2e-102	308	A0A0P0WP33	48.64	4e-121	359	P00560	45.48	1e-107	322	Q4GZG4	45.48	7e-115	342	Q87LL1	43.4	2e-101	305
Q8CSL9	Dihydrolipoyllysine-residue succinyltransferase component of 2-oxoglutarate dehydrogenase complex	odhB	1	8	P0AFG6	46.56	2e-120	355	P36957	38.95	3e-93	287	G4NAT5	40.38	4e-96	293	Q9D2G2	38.52	9e-92	283	Q7XVM2	42.52	2e-107	323	P19262	40.62	2e-97	298	Q383B2	36.69	1e-83	260	Q87RE9	45.45	5e-123	362
Q8CP18	Chaperone protein DnaJ	dnaJ	1	8	P08622	47.35	1e-107	320	P25685	57.97	4e-22	90.5	G4MKK4	30.57	5e-40	143	Q99KV1	33.24	2e-40	143	Q84PD0	34.28	6e-51	173	P25491	37.22	3e-56	187	Q585V4	35.17	8e-51	172	Q87RX2	46.83	3e-110	327
P0C0N7	60 kDa chaperonin	groL	1	8	P0A6F5	57.63	0	616	P10809	50.47	3e-175	506	G4NAR5	50.95	1e-180	521	P63038	50.85	2e-177	512	C7J056	54.93	7e-47	157	P19882	49.62	5e-175	506	Q381T1	48.09	6e-174	504	Q87JG6	58	0	610
Q8CRP6	DEAD-box ATP-dependent RNA helicase CshA	cshA	1	8	P0A8J8	38.35	5e-82	259	P38919	37.36	1e-81	258	A4RBS3	32.95	9e-58	195	P60843	34.6	5e-76	243	Q5ZBH5	33.42	2e-56	196	P39517	34.99	4e-67	223	Q38F76	36.31	2e-78	249	Q87IL6	35.06	5e-79	252
A0A0H2VIV0	ATP-dependent zinc metalloprotease FtsH	ftsH	1	8	P0AAI3	49.34	0	566	Q9UQ90	37.14	2e-130	404	G4NCY2	40.65	2e-56	194	P54775	43.2	9e-59	201	Q5Z9Q8	35.04	1e-32	125	P33298	41.73	9e-54	187	Q38B27	45.26	7e-57	202	Q87LZ5	50.33	0	573
Q8CNJ7	ATP synthase subunit beta	atpD	1	8	P0ABB4	64.59	0	610	P06576	65.89	0	615	G4NAE0	63.58	0	586	P56480	66.53	0	617	P12085	65.82	0	611	P17255	30.64	2e-22	96.3	Q57XX1	60.38	0	548	Q87KA8	62.37	0	594
Q8CRI0	Adenylate kinase	adk	1	8	P69441	47	1e-64	198	P27144	41.29	1e-48	157	A4RD93	39.72	1e-57	182	Q9WTP6	40.67	7e-54	171	Q6ZC69	37.32	8e-41	139	P07170	41.78	3e-57	179	Q38BZ2	41.78	2e-58	182	Q87RH4	49.3	5e-68	206
Q8CP17	Chaperone protein DnaK	dnaK	1	8	P0A6Y8	55.82	0	684	P38646	57.02	0	631	G4MKA5	49.59	0	549	Q9JKR6	30.55	9e-45	167	Q6Z7L1	57.43	0	667	P11484	46.57	2e-164	483	Q383E5	45.59	1e-172	507	Q87S24	39.46	2e-127	387
A0A0H2VI31	Dihydrolipoyl dehydrogenase	SE_0794	1	8	P0A9P0	44.93	2e-123	367	P09622	42.52	2e-113	343	G4N7G5	40	3e-107	327	Q9JLT4	30.72	2e-51	179	Q94CN9	33.4	2e-72	237	P09624	39.41	2e-107	327	Q389T8	31.2	1e-51	179	Q87KN5	30.11	4e-55	188
Q8CPH4	Succinate--CoA ligase [ADP-forming] subunit alpha	sucD	1	7	P0AGE9	62.32	7e-126	360	P53597	59.39	2e-126	364	G4MM52	54.7	2e-110	322	Q9WUM5	59.86	2e-124	359	Q6ZL94	61.82	5e-132	377					Q582T6	54.61	4e-111	323	Q87RE7	64.08	1e-131	375
Q8CQV5	Lysine--tRNA ligase	lysS	1	7	P0A8N5	52.73	0	517	Q15046	42.38	8e-130	389	G4N3I0	38	7e-116	353					Q6F2U9	41.04	9e-128	384	P15180	42.66	5e-134	400	Q580G3	44.51	2e-139	413	Q87SB1	48.5	2e-161	467
Q8CNT5	S-adenosylmethionine synthase	metK	1	7	P0A817	60.51	3e-172	486					G4NCL5	56.28	7e-150	429	Q91X83	58.53	1e-156	447	P93438	53.98	4e-142	409	P10659	55.76	6e-150	429	Q586G3	53.51	2e-144	416	Q87LK6	58.48	2e-166	471
Q8CRG3	50S ribosomal protein L2	rplB	1	7	P60422	58.33	5e-113	326	P62917	33.78	1e-27	103	G4N8F6	35.75	6e-27	102					Q2QNF3	33.67	8e-26	99	P0CX45	34.8	6e-27	102	Q57W56	34.27	2e-26	100	Q87T10	61.96	2e-118	340
Q8CRN3	Serine hydroxymethyltransferase	glyA	1	7	P0A825	56.69	5e-168	477	P34897	41.15	1e-114	344	G4MRB4	46.15	3e-121	361	P50431	46.52	1e-116	348	Q8RYY6	41.52	2e-96	300	P37291	45.1	2e-111	334					Q87I03	60.63	5e-179	506
Q8CS74	Threonine--tRNA ligase	thrS	1	7	P0A8M3	42.63	0	545	Q9BW92	35.76	8e-138	419	G4N7P0	40.04	2e-119	374					Q6ER90	42.7	5e-167	493	P04801	37.75	6e-143	432	Q57W54	31.59	3e-118	370	Q87Q70	43.93	0	560
A0A0H2VID3	Plant metabolite dehydrogenase-like protein	SE_1456	1	7	P30863	36.15	6e-46	153	P52895	34.78	4e-48	160	G4NEI2	32.87	3e-43	147	Q8VCX1	35.91	6e-50	166	Q941T6	37.91	2e-54	177	Q07551	31.01	2e-28	107	Q385U7	42.7	1e-76	233
Q8CPH5	Succinate--CoA ligase [ADP-forming] subunit beta	sucC	1	7	P0A836	51.81	2e-145	417	Q9P2R7	47.06	5e-121	358	G4MNV7	45.04	1e-118	351	Q9Z2I9	47.57	4e-124	366	Q6K9N6	48.98	3e-122	359					Q38AM2	48.61	1e-115	346	Q87RE8	51.57	4e-143	412
Q8CTD5	Triosephosphate isomerase	tpiA	1	7	P0A858	39.37	3e-61	192	P60174	41.53	8e-55	176	G4MVL8	42.08	3e-53	171	P17751	41.13	8e-53	171	P48494	40.32	4e-53	171	P00942	43.15	6e-64	199	Q385L6	38.4	6e-51	165
Q8CMQ2	Alkyl hydroperoxide reductase subunit C	ahpC	1	7	P0AE08	62.43	6e-90	260	P30048	39.88	5e-41	137					P35700	34.46	5e-38	128	Q6ER94	39.02	3e-39	133	P34760	32.12	4e-30	107	Q38EX8	35.4	1e-35	121	Q87FJ6	63.1	3e-86	251
A0A0H2VFY6	GTP-binding elongation factor	SE_0807	1	7	P32132	54.23	0	679	P13639	38.26	7e-26	108					P58252	38.26	6e-26	108	Q6H4L2	41.61	4e-28	115	P32324	42.18	4e-28	115	Q38BE4	41.78	3e-28	115	Q79YZ5	55.74	0	697
Q8CPI3	3-oxoacyl-[acyl-carrier-protein] reductase FabG	fabG	1	7	P0AEK2	55.37	1e-89	264	P51659	38.92	3e-31	119	G4MZY1	38.33	9e-34	127	Q99MZ7	35.6	5e-41	140	Q0E0D3	36.46	8e-32	114					Q389E9	33.6	6e-40	136	Q87N22	53.31	2e-84	251
A0A0H2VI56	Glycine betaine aldehyde dehydrogenase gbsA	SE_2166	1	7	P25553	36.13	1e-98	304	P49419	30.48	2e-59	202	G4MXJ4	37.53	2e-95	298	Q8R0Y6	39.75	2e-115	360	Q84LK3	44.69	2e-154	449	P40047	42.89	8e-133	394					Q87LI2	36.4	2e-101	311
Q8CS69	Pyruvate kinase	pyk	1	7	P0AD61	47.7	9e-141	416	P14618	43.24	6e-125	377	G4MXS1	40.62	7e-116	353					Q0D867	34.9	2e-83	270	P00549	42.68	4e-117	356	Q388I8	44.52	7e-81	256	Q87SR6	50.63	4e-151	442
Q8CQ82	Elongation factor G	fusA	1	7	P0A6M8	58.86	0	819	Q969S9	39.27	9e-162	484	G4MTI3	41.36	0	545	Q8K0D5	42.82	0	549	Q9FE64	43.79	0	605					Q38BA0	37.46	2e-142	434	Q87M30	47.98	0	662
Q8CNR1	Fumarate hydratase class II	fumC	1	7	P05042	59.83	0	578	P07954	57.14	0	530	G4NIZ7	51.95	6e-163	471	P97807	56.93	0	532	Q10LR5	53.16	4e-172	493	P08417	54.55	2e-176	503					Q87KW2	38.79	4e-109	330
Q8CNY0	Glyceraldehyde-3-phosphate dehydrogenase 2	gapA2	1	6	P0A9B2	48.96	1e-106	315	P04406	44	3e-93	280	G4NCH2	45.32	6e-101	300					Q6H703	43.9	2e-96	291	P00360	48.77	5e-102	302					Q87GT5	37.76	7e-60	198
Q8CNB8	Putative 2-hydroxyacid dehydrogenase SE_1879	SE_1879	1	6	P0A9T0	32.98	3e-30	114	O43175	32.34	3e-40	144	G4MND5	32.09	3e-34	126	Q91Z53	33.65	6e-54	177	Q6YU90	34.77	2e-40	143									Q87LL8	32.05	6e-27	104
Q8CMQ7	Inosine-5'-monophosphate dehydrogenase	guaB	1	6	P0ADG7	53.29	0	521	P12268	40.79	3e-113	343									Q10CU7	35.53	3e-78	251	P50095	42.92	1e-113	344	Q387Q3	35.84	5e-83	262	Q87S08	52.45	0	526
Q8CSX1	Isoleucine--tRNA ligase	ileS	1	6	P00956	42.17	0	769	Q9NSE4	38.59	0	632	G4MWJ2	34.56	0	549	Q8BIJ6	38.53	0	649	Q6ZGC2	43.16	0	786									Q87S90	43.06	0	773
P0C0Q6	Superoxide dismutase [Mn/Fe]	sodA	1	6	P0AGD3	48.97	5e-64	195	P04179	50.25	6e-64	196					P09671	47.76	2e-61	189	Q43008	44.66	7e-53	167					Q57Z58	38	3e-43	143	Q87MW3	51.27	2e-66	201
Q8CMT6	Cysteine synthase	cysK	1	6	P0ABK5	53.92	1e-100	298					G4N769	38.29	8e-58	189	Q91WT9	39.47	7e-69	223	Q5JNB0	54.46	2e-109	323	P32582	38.98	6e-61	201					Q87RJ7	52.29	1e-97	290
Q8CNX4	Isocitrate dehydrogenase [NADP]	icd	1	6	P08200	62.8	0	528	P50213	31.03	5e-53	179	G4MTI4	30.48	4e-43	152	Q9D6R2	31.77	7e-54	181	Q9SDG5	33	2e-57	190	P28241	30.94	2e-51	175
Q8CU95	Serine--tRNA ligase	serS	1	6	P0A8L1	53.52	6e-155	445					G4N9X8	31.87	1e-51	179					Q10QF5	38.14	1e-95	293	P07284	32.73	2e-74	238	Q384V4	32.97	2e-74	239	Q87QP1	49.2	1e-146	424
A0A0H2VFV7	Protein kinase	SE_0895	2	6					P06493	33.96	2e-28	110	G4N374	33.6	1e-27	110	Q5EG47	30.67	2e-29	118	Q6ZI44	32.68	2e-24	99.4	P32485	33.64	2e-25	103	Q38CD3	33.65	3e-28	110
Q8CSI0	Nucleoside diphosphate kinase	ndk	1	6	P0A763	48.91	6e-47	147					G4ML11	47.97	2e-51	162	P15532	51.35	9e-58	176	Q5TKF4	51.35	5e-53	167	P36010	52.7	2e-59	180	Q381H3	49.32	2e-52	162
Q8CT13	Dihydrolipoyllysine-residue acetyltransferase component of pyruvate dehydrogenase complex	pdhC	1	6	P06959	34.16	8e-70	231	P11182	35.71	1e-75	242	G4MSC5	34.58	6e-71	231	P53395	35.47	3e-75	241	Q654L9	31.41	3e-51	177									Q87LU3	34.63	8e-71	233
Q8CPQ4	1,4-dihydroxy-2-naphthoyl-CoA synthase	menB	1	6	P0ABU0	65.44	5e-132	375	P30084	32.51	1e-30	113					Q8BH95	32.92	3e-31	114	Q10MF8	31.9	2e-25	97.8					Q582Q0	34.43	2e-36	128	Q87R67	67.28	3e-132	375
A0A0H2VG08	Succinate dehydrogenase flavoprotein subunit	SE_0841	1	6	P00363	32.61	2e-84	273	P31040	30.21	6e-64	219	G4NE44	31.3	4e-74	247	Q8K2B3	30.53	2e-66	226	Q6ZDY8	32	2e-81	266									Q87RF2	32	1e-81	266
Q8CMM1	Probable glycine dehydrogenase (decarboxylating) subunit 2	gcvPB	1	6	P33195	41.11	4e-89	291	P23378	42.36	3e-88	290	G5EHG3	41.45	2e-88	291	Q91W43	43.1	4e-89	292	A0A0P0WYZ5	43.24	3e-93	291									Q87I05	39.58	2e-84	278
Q8CQ81	Elongation factor Tu	tuf	1	6	P0CE48	75.32	0	601	P49411	56.78	3e-156	448	G4MYU6	60.71	2e-162	463					Q851Y8	69.64	0	537					Q388R1	49.42	4e-140	407	Q87SX9	30.9	1e-20	88.6
Q8CS68	ATP-dependent 6-phosphofructokinase	pfkA	1	6	P0A796	52.5	1e-112	328	Q01813	42.69	4e-70	231	G4NJH2	37.8	1e-62	210					Q65X97	33.33	5e-28	110	P16861	39.82	1e-63	214					Q87KX0	51.56	2e-112	328
Q8CTT5	50S ribosomal protein L11	rplK	1	5	P0A7J7	66.67	6e-63	188	Q9Y3B7	43.07	9e-28	99.4					Q9CQF0	40.15	2e-25	93.6	A0A0P0VSE5	66.67	2e-60	185									Q87KQ0	66.67	3e-62	186
Q8CRL1	Glutamine--fructose-6-phosphate aminotransferase [isomerizing]	glmS	1	5	P17169	40.98	3e-137	412	Q06210	33.18	7e-65	223	G4NCY1	30.84	1e-62	217									P14742	32.97	2e-67	230					Q87SR3	39.39	5e-130	394
Q8CSD5	Glycine--tRNA ligase	glyQS	2	5					P41250	31.13	7e-49	174	G4N844	40.3	1e-22	96.7	Q9CZD3	32.11	1e-47	171	Q0JDK3	36.3	1e-18	80.5	P38088	39.55	1e-22	95.9
Q8CNU8	Leucine--tRNA ligase	leuS	1	5	P07813	42.46	0	699	Q15031	33.26	8e-152	466					Q8VDC0	33.07	1e-153	471	A0A0P0UX97	49.22	0	763									Q87RQ0	43.87	0	708
Q8CSA7	Alanine--tRNA ligase	alaS	1	5	P00957	44.9	0	746					G4N7B3	34.39	6e-146	458					Q10A14	37.13	6e-175	532	P40825	34.65	1e-157	486					Q87LR3	43.68	0	702
A0A0H2VGK1	ATP-binding cassette transporter A	SE_0418	2	5	P37774	30.42	2e-22	91.3					G4MMX1	32.1	9e-79	263	Q9CXJ4	32.14	1e-86	282	A0A0P0V6W6	31.81	2e-77	263									Q87GB5	32.87	5e-23	95.1
Q8CST1	Polyribonucleotide nucleotidyltransferase	pnp	1	5	P05055	49.43	0	658	Q8TCS8	38.19	8e-150	454					Q8K1R3	39.64	1e-150	456	Q69LE7	41.77	6e-177	528									Q87M06	50.29	0	662
A0A0H2VH25	3-oxoacyl-[acyl-carrier-protein] synthase 2	SE_0678	1	5	P0A953	40.14	3e-77	244	Q9NWU1	45.19	2e-117	349					Q9D404	45.67	2e-119	354	Q69YA2	43.3	8e-119	353									Q87MN7	40.05	1e-86	268
A0A0H2VEX3	Branched-chain alpha-keto acid dehydrogenase E1	SE_0254	2	5									G4N7T0	31.31	2e-52	176	P35486	33.23	6e-60	195	Q6Z5N4	33.23	1e-54	181	P16387	33.44	3e-54	181	Q388X3	32.91	7e-54	179
Q8CS83	Valine--tRNA ligase	valS	1	5	P07118	40.7	0	748					G4MKM5	37.19	0	640					Q851K9	37.03	0	613	P07806	36.88	0	613					Q87LG6	41.31	0	746
Q8CN04	1-pyrroline-5-carboxylate dehydrogenase	rocA	2	5					P30038	32.18	3e-79	256	G4NDW5	32.7	4e-84	270	Q8CHT0	31.79	9e-78	253									Q38BS5	34	5e-84	269	Q87FF3	31.94	1e-68	235
Q8CT82	Ornithine aminotransferase	rocD	2	5	P18335	37.4	1e-79	249					G4N7K3	46.93	3e-133	389	P29758	48.22	2e-133	389	Q10G56	49.75	1e-142	414									Q87L20	36.2	3e-78	245
Q8CPT5	Chaperone protein ClpB	clpB	1	5	P63284	53.01	0	890													Q0E3C8	54.14	0	913	P33416	52.04	0	733	Q586B8	47.97	0	821	Q87S63	52.49	0	861
A0A0H2VF13	ABC transporter ATP-binding protein	SE_0500	1	5	P0A9W3	36.33	1e-111	345					G4NHU5	31.73	2e-23	100					Q2R1J1	31.96	2e-84	277	P16521	31.03	3e-22	97.4					Q87PC2	34.63	1e-117	363
Q8CPY4	2,3-bisphosphoglycerate-independent phosphoglycerate mutase	gpmI	1	5	P37689	48.43	3e-168	485					G4NDN8	41.57	3e-129	385					Q5KQH5	31.26	3e-77	251					Q38AH1	33.02	3e-85	272	Q87KZ5	47.74	6e-162	469
Q8CPL5	Thioredoxin	trxA	1	5	P0AA25	50.96	7e-34	111					G4NFB7	41.9	2e-21	81.3					Q0D840	45	1e-21	80.1	P22217	54.02	4e-26	91.3					Q87KH6	48.08	3e-30	102
Q8CPC7	Transketolase	tkt	1	5	P33570	45.07	0	580					G4MRY4	43.6	0	558					Q0DEU8	51.66	0	659	P23254	45.29	0	571					Q87GY4	49.39	0	640
A0A0H2VGF2	Oxidoreductase ion channel	SE_0367	2	4									G4MM60	30.42	1e-19	82.4	Q8CG76	30.77	5e-24	95.5	Q75H72	30.29	1e-33	124									Q87SA8	30.51	2e-30	114
A0A0H2VEK5	Dihydroxyacetone kinase	SE_0236	2	4													Q8VC30	36.23	5e-65	213	Q6ASW3	40.53	3e-70	228	P54838	34.84	3e-47	164					Q87SQ8	38.66	4e-76	236
Q8CNI2	CTP synthase	pyrG	1	4	P0A7E5	54.78	0	613	P17812	45.24	2e-170	494													P28274	43.13	4e-164	478					Q87LP9	55.43	0	620
Q8CPT8	Uncharacterized protein SE_0665	SE_0665	2	4					Q6P2I3	37.3	7e-53	174	G4NBF9	33.17	2e-22	89	Q3TC72	36.05	2e-51	170	Q10B63	32.54	5e-28	104
Q8CSS0	Glycerol kinase	glpK	1	4	P0A6F3	60.84	0	664													Q0ILB9	46.11	5e-156	454					Q38DF2	42.47	1e-145	427	Q87M72	58.7	0	639
Q8CN61	2,3-bisphosphoglycerate-dependent phosphoglycerate mutase	gpmA	1	4	P62707	46.02	1e-74	225	P18669	49.55	4e-74	224					Q9DBJ1	49.55	5e-74	224					P00950	48.91	2e-79	237
Q8CTU1	Cysteine--tRNA ligase	cysS	1	4	P21888	43.28	1e-136	401	Q9HA77	35.27	4e-82	263									Q0IZQ2	40.98	7e-124	372									Q87QJ9	43.34	2e-139	408
A0A0H2VGC2	Acetyl-CoA carboxylase (Biotin carboxylase subunit) accC	SE_1207	1	4	P24182	52.7	1e-161	463									Q99MR8	46.85	1e-141	422	Q2QMG2	47.76	9e-138	412									Q87KU4	53.6	7e-165	472
A0A0H2VIX7	Iron-sulfur cofactor synthesis protein-like protein	SE_1305	1	4	P0A6B7	41.19	3e-90	276					G4NEL5	38.72	1e-85	268					Q6ERL4	40.11	7e-86	267									Q87S28	41.97	3e-92	281
A0A0H2VI16	Sorbitol dehydrogenase	SE_2019	1	4	P0A9S3	33.33	4e-35	128	Q00796	34.12	4e-45	155	G4N2H2	33.44	1e-36	133	Q64442	33.14	4e-44	153
A0A0H2VFQ9	Pyruvate carboxylase	SE_0813	2	4					P11498	48.09	0	1104	G4N2L8	32.28	4e-59	219									P32327	47.9	0	1121					Q87LR7	35.33	6e-112	359
Q8CRU9	Methionine aminopeptidase	map	2	4	P0AE18	35.32	2e-53	172													Q0JA93	33.61	6e-39	136	Q01662	32.2	1e-42	147					Q87MD7	32.27	2e-46	155
Q8CNV9	Formate--tetrahydrofolate ligase	fhs	2	4					Q6UB35	41.59	6e-145	442	G4NCV3	41.24	4e-146	447					Q67UE5	43.62	8e-156	459	P09440	41.11	6e-148	450
A0A0H2VI64	Uncharacterized protein	SE_0863	2	4													Q9Z2Y8	35.38	2e-29	108	B9EWG6	36.32	2e-31	112					Q57VD5	32.63	8e-29	106	Q87LJ6	30.7	3e-29	106
A0A0H2VIQ5	Glucose-6-phosphate 1-dehydrogenase	zwf	2	4	P0AC53	38.72	3e-121	363					G4MR82	37.23	8e-106	324					Q10M94	34.85	1e-92	293	P11412	34.66	3e-88	278
Q8CS25	Phosphoenolpyruvate carboxykinase [ATP]	pckA	1	4	P22259	51.19	3e-176	507					G4NC30	48	5e-163	476													Q586V2	43.46	1e-143	423	Q87TE1	50.71	2e-173	500
Q8CS48	Tyrosine--tRNA ligase	tyrS	1	4	P0AGJ9	48.22	5e-147	424	Q9Y2Z4	36.85	1e-87	273					Q8BYL4	35.89	2e-88	275	Q943W5	37.36	2e-100	307
P0C0M9	Guanylate kinase	gmk	2	4	P60546	38.19	9e-48	154					G4MLN4	43.45	5e-46	150									P15454	44.26	1e-50	160	Q389H1	33.74	4e-30	107
Q8CPN2	Pyruvate dehydrogenase E1 component subunit beta	pdhB	2	4					P11177	38.23	2e-74	232	G5EGX5	37.5	9e-67	213	Q9D051	37.92	4e-73	228	Q69LD2	44.75	3e-92	278
Q8CPP4	Bifunctional protein FolD	folD	1	4	P24186	48.2	6e-88	263	P13995	43	2e-76	235									Q0E4G1	48.43	2e-87	265									Q87RB8	48.2	1e-87	262
Q8CS99	Aspartate--tRNA ligase	aspS	1	4	P21889	53.14	0	620					G4N7B7	32.62	3e-82	271					Q0JQL0	47.03	6e-128	379									Q87QV2	52.21	0	626
Q8CSR9	Glutathione peroxidase homolog BsaA	bsaA	2	4									G4N178	51.27	9e-54	166	P11352	32.79	1e-22	86.3	B7FAE9	45.57	1e-48	155	P40581	51.57	8e-57	174
Q8CRG0	50S ribosomal protein L3	rplC	3	3	P60438	45.77	2e-50	161													Q9LIT4	40	3e-46	154									Q87T13	48.6	5e-59	183
A0A0H2VIL1	Peptide methionine sulfoxide reductase MsrA	msrA	2	3									G4NFA9	37.01	1e-33	116	Q9D6Y7	36.36	6e-30	107	Q336R9	40.27	1e-31	112
A0A0H2VJD8	Uncharacterized protein	SE_1547	3	3	P0AE52	35.33	2e-31	108													P0C5D5	39.53	3e-28	101									Q87MI0	38.26	2e-31	108
P66618	30S ribosomal protein S7	rpsG	3	3	P02359	60.26	5e-68	203													P0C491	40.38	2e-38	126									Q87L44	60.26	4e-70	207
Q8CRH4	30S ribosomal protein S8	rpsH	3	3	P0A7W7	50.38	6e-42	134													P0C494	42.11	6e-34	113									Q87SZ9	50.38	7e-40	128
Q8CQ88	ATP-dependent Clp protease ATP-binding subunit ClpC	clpC	3	3	P0ABH9	35.7	6e-87	290													Q6H795	42.15	0	659									Q87QY4	40.66	2e-87	291
Q8CP67	Chorismate synthase	aroC	2	3	P12008	33.24	3e-45	157													Q10NY1	33.6	1e-46	162	P28777	31.2	3e-45	157
Q8CT69	Tryptophan--tRNA ligase	trpS	3	3	P00954	53.54	1e-125	363													Q5JKV1	41.3	1e-78	244									Q87L13	50.15	5e-108	318
Q8CRH5	50S ribosomal protein L6	rplF	3	3	P0AG55	45.45	5e-49	155													Q10L93	50	4e-57	178									Q87SZ8	46.86	9e-51	159
Q8CPG8	Elongation factor Ts	tsf	3	3	P0A6P1	43.79	1e-67	211													Q2QP54	39.9	1e-27	110									Q87MD9	45.1	3e-61	194
A0A0H2VHA1	Putative myo-inositol-1(Or 4)-monophosphatase	SE_0805	3	3	P0ADG4	34.32	6e-40	137													A0A0P0VFD2	31.52	4e-35	126									Q87S31	32.03	2e-35	125
Q8CQK1	Adenylosuccinate synthetase	purA	3	3	P0A7D4	47.17	4e-141	409													Q851S8	46.15	7e-128	378									P40607	47.07	4e-140	407
Q8CST4	Translation initiation factor IF-2	infB	3	3	P0A705	55.77	0	649													Q6F366	42.21	2e-29	117									Q87M02	55.15	0	633
Q8CTT4	50S ribosomal protein L1	rplA	3	3	P0A7L0	53.71	5e-82	244													Q60E59	44.14	6e-67	209									Q87KQ1	52.17	6e-82	243
Q8CPY8	Thioredoxin reductase	trxB	2	3	P0A9P4	42.17	5e-70	219													Q6ZFU6	39.49	5e-62	198	P29509	41.59	4e-69	216
Q8CP34	Elongation factor P	efp	3	3	P0A6N4	42.22	8e-44	142													Q2QYK4	45.11	8e-52	164									Q87KX9	39.89	3e-44	143
Q8CPD0	Catalase	katA	1	3	P21179	38.72	6e-102	322									P24270	49.17	5e-163	472	Q10S82	38.78	8e-110	334
Q8CN24	Putative aldehyde dehydrogenase AldA	aldA	2	3													Q8BH00	36.7	2e-98	304	Q9FRX7	42.71	4e-125	375	P54115	39	2e-109	333
A0A0H2VJ27	Citrate synthase	SE_1371	3	3	P0ABH7	34.13	1e-65	213													Q6EUF8	34.6	2e-71	230									Q87RF5	36.88	1e-73	234
Q8CPZ2	Protein translocase subunit SecA 1	secA1	3	3	P10408	45.63	0	795													A0A0P0V242	50	7e-115	357									Q87SF7	47.54	0	811
A0A0H2VES5	Putative NADH-dependent flavin oxidoreductase	SE_0195	2	3									G4MX78	37.72	5e-33	126					Q84QK0	30.57	9e-36	135	P32614	31.91	1e-29	117
Q8CNF8	6-phospho-beta-galactosidase	lacG	3	3	Q46829	32.52	1e-65	217													Q75I93	32.5	3e-73	238									Q87JR8	33.67	6e-63	209
Q8CRH6	50S ribosomal protein L18	rplR	3	3	P0C018	45.76	2e-27	95.5													Q8SAY0	57.89	1e-45	144									Q87SZ7	40.68	4e-24	87
Q8CPE6	Aerobic glycerol-3-phosphate dehydrogenase	glpD	2	3	P13035	31.03	2e-51	180																					Q384S7	31.47	4e-58	201	Q87M70	30.96	1e-49	176
Q8CRI9	50S ribosomal protein L13	rplM	3	3	P0AA10	51.77	1e-52	162													Q94J17	47.73	6e-44	143									Q87SI5	56.74	1e-57	174
A0A0H2VGX0	Ribonuclease R	rnr	3	3	P21499	34.97	5e-146	448					G4MY97	30.31	8e-39	151																	P40611	37.62	1e-153	468
Q8CSN9	DNA topoisomerase 4 subunit B	parE	3	3	P0AES6	50.09	2e-171	509													Q5NBJ3	46.18	0	558									Q87SJ3	37.8	1e-126	387
Q8CNW8	Alanine dehydrogenase	ald	2	3					Q13423	32.47	7e-39	145	G4N229	30.14	7e-32	124																	Q87QP6	54.72	9e-125	363
Q8CQ84	DNA-directed RNA polymerase subunit beta	rpoB	3	3	P0A8V2	60.34	0	665													P0C503	43.8	0	646									Q87KQ4	47.47	0	832
Q8CRJ0	30S ribosomal protein S9	rpsI	3	3	P0A7X3	50.77	4e-42	134													Q9XJ28	49.19	1e-33	115									Q87SI4	53.08	8e-42	133
P0C0R0	DNA gyrase subunit A	gyrA	3	3	P0AES4	50.24	0	831													Q7XZF7	40.44	0	680									Q87SJ2	37.04	1e-142	440
Q8CRH7	30S ribosomal protein S5	rpsE	3	3	P0A7W1	57.33	1e-56	174													Q84M35	41.84	3e-21	84									Q87SZ6	55.33	4e-54	167
Q8CNZ7	GTPase Obg	obg	3	3	P0ABU2	38.46	2e-19	84	A4D1E9	33.05	3e-49	169																					Q87SU2	41.73	2e-85	265
Q8CSU2	30S ribosomal protein S2	rpsB	3	3	P0A7V0	52.65	9e-86	254													P0C482	40.71	3e-61	191									Q87MD8	53.42	2e-87	259
Q8CRG4	30S ribosomal protein S19	rpsS	3	3	P0A7U3	66.3	9e-43	133													P12153	49.44	1e-29	99.8									Q87T09	65.22	3e-41	129
Q8CS54	30S ribosomal protein S4	rpsD	3	3	P0A7V8	47.14	2e-54	171													P0C488	39.61	6e-41	135									Q87SZ1	45.67	6e-53	167
Q8CS89	50S ribosomal protein L27	rpmA	3	3	P0A7L8	59.52	9e-26	89.4													O65037	58.43	7e-29	101									Q87SU3	58.33	1e-24	86.3
Q8CRG6	30S ribosomal protein S3	rpsC	3	3	P0A7V3	53.85	1e-79	237													P0C485	35.56	5e-43	143									Q87T07	52.75	2e-80	239
Q8CQ83	DNA-directed RNA polymerase subunit beta'	rpoC	3	3	P0A8T7	51.9	0	1068													P0C506	43.72	3e-157	484									Q87KQ5	54.04	0	1071
P66336	30S ribosomal protein S10	rpsJ	3	3	P0A7R5	62.75	3e-43	135													Q10QH0	54	2e-35	118									P66346	61.76	3e-41	130
Q8CRN4	Uracil phosphoribosyltransferase	upp	3	3	P0A8F0	53.73	2e-77	230													Q60EM2	40	2e-47	156									Q87MH1	55.07	6e-81	239
A0A0H2VHF4	Malonyl CoA-acyl carrier protein transacylase	SE_0905	3	3	P0AAI9	42.56	1e-76	235													Q10MS3	33.11	2e-52	174									Q87N21	40.79	2e-76	234
A0A0H2VI90	Signal recognition particle protein	ffh	3	3	P0AGD7	52.34	9e-158	454													Q53QG1	47.32	1e-141	417									Q87KM1	34.47	2e-43	154
Q8CPW8	Glycine cleavage system H protein	gcvH	2	3					P23434	47.15	4e-40	130	G4N2C2	38.02	2e-28	100					A3C6G9	50	1e-41	134
Q8CSU0	Ribosome-recycling factor	frr	3	3	P0A805	47.83	4e-57	176													A3BLC3	45.6	3e-52	167									Q8GRF5	45.11	3e-54	169
Q8CNY5	ATP-dependent Clp protease ATP-binding subunit ClpX	clpX	3	3	P0A6H1	61.5	1e-176	499													A0A0N7KFI2	49.35	4e-119	360									Q87R79	61.75	5e-178	503
Q8CMN6	tRNA uridine 5-carboxymethylaminomethyl modification enzyme MnmG	mnmG	3	3	P0A6U3	52.66	0	630													A0A0P0VD36	45.82	5e-146	432									Q87K98	51.61	0	612
Q8CSY5	Non-canonical purine NTP pyrophosphatase	SE_0844	3	3	P52061	45.13	8e-49	155													Q7XDP2	30.73	7e-21	82.4									Q87LJ1	47.12	5e-46	149
Q8CPH0	ATP-dependent protease ATPase subunit HslU	hslU	2	3	P0A6H5	45.81	2e-147	428																					Q57VB1	40.26	6e-104	317	Q87T21	46.67	2e-144	420
Q8CRI5	50S ribosomal protein L17	rplQ	3	3	P0AG44	47.9	2e-28	98.2													Q75GR6	49.15	2e-30	106									Q87SY9	47.9	7e-29	99.8
Q8CRH2	50S ribosomal protein L5	rplE	3	3	P62399	60.34	5e-85	247													Q9ZST0	53.11	8e-63	194									Q87T01	60.89	4e-85	247
A0A0H2VG41	ABC transporter (ATP-binding protein)	SE_1072	3	3	P63389	32.68	9e-81	263													Q6K7R4	30.43	4e-69	233									Q87PJ7	46.7	2e-174	503
Q8CRH9	50S ribosomal protein L15	rplO	3	3	P02413	44.44	2e-25	92.4													Q10PV6	41.67	8e-24	90.5									Q87SZ4	46.53	1e-26	95.1
Q8CST2	30S ribosomal protein S15	rpsO	3	2	P0ADZ4	53.93	2e-30	101																									Q87M05	57.3	2e-33	109
Q8CQ62	Phosphate acetyltransferase	pta	3	2	P0A9M8	44.13	3e-81	260																									Q87MZ3	44.27	2e-78	252
Q8CRG9	50S ribosomal protein L14	rplN	3	2	P0ADY3	68.29	9e-53	160																									Q87T03	67.48	1e-51	157
Q8CR67	UTP--glucose-1-phosphate uridylyltransferase	gtaB	3	2	P0AAB6	43.68	9e-68	211																									Q87T33	47.91	9e-89	265
A0A0H2VI85	Malate dehydrogenase-like protein	SE_1377	3	2	P76558	49.04	1e-130	393																									Q87L48	47.79	1e-120	356
Q8CRI3	30S ribosomal protein S13	rpsM	3	2	P0A7S9	51.72	1e-41	132																									Q87SZ2	53.45	1e-43	137
Q8CP24	RNA polymerase sigma factor SigA	sigA	3	2	P00579	67.23	1e-112	341																									Q87SL8	62.08	7e-113	342
A0A0H2VHE0	Pseudouridine synthase	SE_0872	3	2	P0AA39	33.01	2e-44	151																									Q87S65	41.29	1e-79	243
A0A0H2VHZ4	ABC transporter (Periplasmic amino acid-binding protein)	SE_1993	3	2	P0AEM9	32.44	2e-39	135																									Q87TR0	30.13	7e-28	103
A0A0H2VGC3	Ferric uptake regulator-like protein	SE_1182	3	2	P0A9A9	34.35	3e-23	86.3																									O24755	35.04	2e-24	89.7
A0A0H2VJ66	Uncharacterized protein	SE_1950	3	2	P26646	40.92	2e-91	275																									Q87TP1	40.8	6e-87	263
Q8CRM7	UDP-N-acetylglucosamine 1-carboxyvinyltransferase 2	murA2	3	2	P0A749	41.26	2e-103	312																									Q87LF4	43.32	8e-99	300
Q8CRI4	DNA-directed RNA polymerase subunit alpha	rpoA	3	2	P0A7Z4	42.14	3e-79	243																									Q87SZ0	42.81	1e-77	239
Q8CS77	50S ribosomal protein L20	rplT	3	2	P0A7L3	62.39	4e-49	151																									P0A481	62.39	2e-48	149
Q8CSU1	Uridylate kinase	pyrH	3	2	P0A7E9	45.45	3e-73	222																									Q87ME0	45.92	3e-73	222
Q8CQP6	30S ribosomal protein S18	rpsR	3	2	P0A7T7	58.82	2e-25	87.8																									P66478	60.29	2e-26	90.5
Q8CNY4	Trigger factor	tig	3	2	P0A850	31.48	4e-61	202																									Q87R81	34.87	2e-66	217
A0A0H2VIL4	Acetate-CoA ligase	SE_2161	2	2					Q53FZ2	35.9	3e-114	349					Q8BGA8	34.59	4e-108	333
A0A0H2VE12	Cadmium resistance protein B	SE_0075	2	2																	A0A0P0YBQ1	31.11	4e-18	84	P13586	30.81	7e-20	89.7
Q8CU41	Ornithine carbamoyltransferase 1, catabolic	arcB1	2	2	P04391	58.13	3e-143	408													Q6YVI0	40.18	3e-70	222
Q8CPC2	Aconitate hydratase A	acnA	2	2	P25516	54.33	0	984													Q10S34	54.85	0	961
Q8CNP5	Bacterial non-heme ferritin	ftnA	3	2	P0A998	36.25	2e-31	108																									Q87TJ2	33.96	1e-30	107
A0A0H2VG69	Uncharacterized protein	SE_0237	3	2	P76014	41.94	6e-39	130																									Q87SQ7	44.97	2e-45	147
P0C0N3	10 kDa chaperonin	groS	2	2																	Q6K826	44.68	1e-20	80.5									Q87KX3	48.94	1e-26	92
Q8CNH7	Deoxyribose-phosphate aldolase	deoC	3	2	P0A6L0	36.32	2e-21	85.5																									Q87M22	31.8	6e-20	80.9
A0A0H2VGU2	Aldehyde-alcohol dehydrogenase	SE_0506	3	2	P0A9Q7	49.53	0	796																									Q87MW0	47.17	0	767
Q8CS60	Acetate kinase	ackA	3	2	P0A6A3	42.71	3e-106	318																									Q87IJ5	44.58	2e-116	345
Q8CQU3	Methionine--tRNA ligase	metG	2	2																	Q10Q53	36.04	2e-112	349					Q38C91	38.89	2e-110	349
A0A0H2VGI1	30S ribosomal protein S1	SE_1165	3	2	P0AG67	32.19	2e-28	109																									Q87N45	31.33	3e-25	100
Q8CPW4	Lipoyl synthase	lipA	3	2	P60716	52.25	6e-102	301																									Q87RR1	50.86	1e-100	297
A0A0H2VHG2	Putative flavohemoprotein	SE_0440	2	2	P24232	32.49	6e-60	197					G4NDV3	30.6	9e-56	187
Q8CPC9	GMP reductase	guaC	3	2	P60560	32.06	9e-47	159																									Q87H06	32.6	1e-51	172
Q8CNJ9	3-hydroxyacyl-[acyl-carrier-protein] dehydratase FabZ	fabZ	3	2	P0A6Q6	42.86	1e-37	124																									Q87ME8	42.96	1e-36	121
Q8CS75	Translation initiation factor IF-3	infC	2	2	P0A707	53.05	3e-51	160													A0A0P0VQM8	34.15	8e-23	87.8
Q8CPY5	Glyceraldehyde-3-phosphate dehydrogenase 1	gapA1	2	2																									Q38AR9	48.96	1e-106	314	Q87MS4	47.48	2e-102	303
Q8CTU3	Glutamate--tRNA ligase	gltX	2	2																	Q6YUS0	37.82	3e-107	329									Q87RL6	39.04	2e-114	345
Q8CQ85	Transcription termination/antitermination protein NusG	nusG	3	2	P0AFG0	40.88	2e-44	144																									Q87KP9	40.76	4e-45	145
Q8CRG5	50S ribosomal protein L22	rplV	3	2	P61175	54.13	1e-34	114																									Q87T08	53.21	2e-35	115
Q8CPR1	Peptide chain release factor 3	prfC	3	2	P0A7I4	46.2	5e-163	473																									Q87M18	46.96	2e-166	481
Q8CQU7	Ribose-phosphate pyrophosphokinase	prs	3	2	P0A717	48.41	2e-101	300																									Q87RN8	51.59	2e-105	310
Q8CRH1	50S ribosomal protein L24	rplX	3	2	P60624	51.49	2e-26	92																									Q87T02	50	7e-27	93.2
P0C0M5	Thymidylate synthase	thyA	2	2	P0A884	48.55	4e-104	305																					Q582G3	40.18	7e-72	230
A0A0H2VJP0	Iron-sulfur cluster carrier protein	SE_1756	2	2	P0AF08	44.23	3e-47	162													Q0JJS8	40.28	4e-35	130
Q8CNG6	Probable uridylyltransferase SE_1761	SE_1761	2	2									G4MYL3	31.26	5e-65	214					Q6ZJ97	31.66	7e-66	216
A0A0H2VI81	DNA polymerase I	SE_1367	3	2	P00582	37.12	9e-178	538																									Q87TG2	38.22	0	553
Q8CP63	Glycerol-3-phosphate dehydrogenase [NAD(P)+]	gpsA	2	2																									Q57YW0	34.44	8e-63	202	Q87KZ2	40.61	8e-84	256
Q8CNH8	Pyrimidine-nucleoside phosphorylase	pdp	3	2	P07650	43.61	1e-107	324																									Q87M23	42.93	4e-103	313
Q8CT19	Phosphoenolpyruvate-protein phosphotransferase	ptsI	3	2	P37177	33.63	3e-90	292																									Q87SQ6	35.47	2e-114	350
Q8CS67	Acetyl-coenzyme A carboxylase carboxyl transferase subunit alpha	accA	3	2	P0ABD5	52.56	2e-103	305																									Q87MF3	52.24	6e-103	303
A0A0H2VHL1	Quinone oxidoreductase	SE_1778	2	2													Q8VDQ1	35.84	9e-66	209	Q2QVJ6	37.72	7e-76	236
Q8CNI0	S-ribosylhomocysteine lyase	luxS	3	2	P45578	41.06	9e-36	120																									Q87LS4	43.06	3e-37	124
Q8CQK0	Transcriptional regulatory protein WalR	walR	3	2	P23836	33.05	1e-30	110																									Q87QW7	38.72	4e-46	151
Q8CP62	GTPase Der	der	3	2	P0A6P5	42.64	1e-120	359																									Q87S12	41.13	8e-110	332
Q8CNH9	Phosphopentomutase	deoB	3	2	P0A6K6	42.68	2e-96	293																									Q87M24	40.88	3e-88	272
Q8CSR8	Glutamine synthetase	glnA	3	2	P0A9C5	39.77	3e-85	268																									Q87TE8	38.03	1e-86	271
A0A0H2VG78	Bicyclomycin resistance protein TcaB	SE_0247	2	2									G4MSH5	30.6	1e-43	157					C7J066	34.21	1e-41	146
Q8CS66	Acetyl-coenzyme A carboxylase carboxyl transferase subunit beta	accD	3	2	P0A9Q5	46.59	8e-85	255																									Q87MP2	45.21	1e-82	250
Q8CP16	Protein GrpE	grpE	2	2																	A0A0P0VLJ4	34.39	2e-26	99.8									Q87RX5	35.68	1e-28	103
Q8CSU3	DNA topoisomerase 1	topA	3	2	P06612	38.48	1e-168	505																									Q87QX7	36.91	2e-158	479
Q8CSH9	Demethylmenaquinone methyltransferase	menG	2	2	P0A887	38.36	2e-58	184													Q5JNC0	34.82	3e-46	154
Q8CSY8	Phenylalanine--tRNA ligase beta subunit	pheT	3	2	P07395	37.87	8e-162	489																									Q87Q59	36	4e-146	448
Q8CMX5	Sulfite reductase [NADPH] hemoprotein beta-component	cysI	2	2	P17846	48.75	0	547													Q60EA3	34.54	1e-116	358
Q8CSX7	Ribosomal RNA small subunit methyltransferase H	rsmH	3	2	P60390	42.04	2e-80	245																									Q9AJH1	40.81	2e-73	227
Q7CCJ4	PTS system glucose-specific EIICBA component	ptsG	3	2	P09323	39.79	1e-155	464																									Q87N29	46.22	1e-141	421
Q8CTK9	Probable transcriptional regulatory protein SE_0437	SE_0437	3	2	P0A8A2	56.17	1e-89	263																									Q87K87	43.28	6e-61	190
A0A0H2VGB4	Alpha-amylase	SE_1191	3	2	P28904	40.23	3e-139	414																									Q87RR6	43.19	6e-162	472
A0A0H2VJ42	Serine proteinase Do	SE_1405	2	2	P0C0V0	36.84	1e-57	194													B7EBF9	33.44	3e-34	128
Q8CQ56	Alcohol dehydrogenase	adh	2	2									G4MS58	32.14	2e-46	158									P00330	34.41	4e-57	187
A0A0H2VH40	Glycerol dehydrogenase	SE_0235	3	2	P45579	30.41	2e-30	115																									Q87SQ9	43.8	2e-99	298
Q8CRG7	50S ribosomal protein L16	rplP	3	2	P0ADY7	54.55	6e-50	155																									Q87T06	54.35	2e-49	153
Q8CP68	3-dehydroquinate synthase	aroB	2	2	P07639	34.83	2e-60	197													Q651F0	35.1	9e-55	184
Q8CTX6	Formate acetyltransferase	pflB	3	2	P68066	68.85	2e-23	91.3																									Q87R04	64.23	0	1019
Q8CSW0	Probable dual-specificity RNA methyltransferase RlmN	rlmN	3	2	P36979	37.79	9e-79	245																									Q87S19	36.71	2e-74	234
A0A0H2VHV0	DNA-binding protein II	SE_1160	3	2	P0ACF0	58.89	6e-34	110																									Q87R78	59.55	9e-35	112
Q8CRG1	50S ribosomal protein L4	rplD	3	2	P60723	41.15	8e-46	149																									Q87T12	44.28	2e-48	155
Q8CNP1	NH(3)-dependent NAD(+) synthetase	nadE	3	2	P18843	58.61	9e-114	328																									Q87J41	49.28	8e-78	236
Q8CNI5	Putative aldehyde dehydrogenase SE_1720	SE_1720	2	2													Q8BWF0	36.08	1e-93	292	Q6Z9G0	32.22	2e-67	223
Q8CPN3	Pyruvate dehydrogenase E1 component subunit alpha	pdhA	2	2									G4NHH4	34.94	8e-62	203					Q2QWT8	34.59	3e-71	229
Q8CTT1	50S ribosomal protein L7/L12	rplL	3	2	P0A7K2	54.17	1e-31	106																									Q87KQ3	56.67	5e-32	107
A0A0H2VJL3	Dehydrogenase	SE_2117	2	2									G5EH27	33.59	3e-31	114					Q7XLC5	32.06	7e-30	111
A0A0H2VFH0	Uncharacterized protein	SE_0638	3	2	P77781	39.83	2e-26	93.6																									Q87HU4	40.68	1e-27	97.1
Q8CNI3	Fructose-bisphosphate aldolase	fba	2	2	P0C8J6	41.11	2e-72	223													Q652S1	35.19	4e-48	171
Q8CTT2	50S ribosomal protein L10	rplJ	3	2	P0A7J3	36.11	9e-27	96.7																									Q87KQ2	34.97	1e-26	96.7
Q8CSU9	50S ribosomal protein L19	rplS	3	2	P0A7K6	57.02	8e-41	129																									Q87LT1	58.77	4e-41	130
Q8CP79	PTS system glucose-specific EIIA component	crr	3	2	P69783	41.98	5e-42	136																									Q87RK1	42.95	2e-40	132
A0A0H2VFX3	Transcription termination/antitermination protein NusA	nusA	3	2	P0AFF6	37.47	5e-82	259																									Q87M01	40.06	1e-82	260
Q8CRG8	30S ribosomal protein S17	rpsQ	3	2	P0AG63	50.67	3e-24	85.1																									Q87T04	54.79	2e-24	85.9
A0A0H2VJL5	Transcription termination factor Rho	rho	3	2	P0AG30	51.57	3e-151	435																									Q87KH7	52.9	3e-155	446
Q8CPI2	Acyl carrier protein	acpP	3	2	P0A6A8	65.22	4e-25	86.7																									P0A2W2	65.28	2e-26	90.1
Q8CQV7	Pyridoxal 5'-phosphate synthase subunit PdxS	pdxS	2	2									G4N4K3	63.1	8e-131	374					Q69LA6	64.39	2e-130	373
Q8CSA5	tRNA-specific 2-thiouridylase MnmA	mnmA	3	2	P25745	55.89	7e-146	417																									Q87QL9	56.1	7e-143	410
Q8CNN7	Probable manganese-dependent inorganic pyrophosphatase	ppaC	2	1																													Q87QI4	36	5e-57	184
Q8CMK8	Membrane protein insertase YidC 1	yidC1	2	1																													Q87TR5	30.53	1e-20	87.4
A0A0H2VJJ0	Putative L-serine dehydratase	SE_2080	2	1	P30744	33.21	8e-36	130
Q8CRU4	Aspartyl/glutamyl-tRNA(Asn/Gln) amidotransferase subunit B	gatB	2	1																	Q2R2Z0	46.65	2e-153	447
Q8CRU3	Glutamyl-tRNA(Gln) amidotransferase subunit A	gatA	2	1																	A0A0N7KJT1	48.99	7e-144	422
Q8CMW2	Ornithine carbamoyltransferase 2, catabolic	arcB2	2	1													P11725	37.43	5e-73	228
A0A0H2VIR8	Xaa-Pro dipeptidase	SE_1214	2	1	P15034	30.47	2e-32	121
A0A0H2VHT6	Uncharacterized protein	SE_1133	2	1																													Q87PC0	31.51	1e-53	186
Q8CS95	Adenine phosphoribosyltransferase	apt	2	1	P69503	50.61	3e-55	171
Q8CR71	Polyphosphate kinase	ppk	2	1																													Q87S51	35.1	7e-135	413
Q8CSK8	Probable CtpA-like serine protease	SE_1113	2	1	P23865	31.14	1e-39	147
A0A0H2VI54	Phosphoenolpyruvate-protein phosphatase	SE_2160	2	1																	Q6AVA8	49.42	0	875
A0A0H2VFK4	Lipoprotein	SE_0602	2	1	P28635	36.84	2e-49	162
A0A0H2VG62	Uncharacterized protein	SE_1055	2	1	P31658	30.56	6e-20	81.3
A0A0H2VIA3	Phospho-2-dehydro-3-deoxyheptonate aldolase	SE_1410	2	1																	Q0IPE5	31.03	2e-26	102
Q8CNE1	Molybdopterin molybdenumtransferase	moeA	2	1	P12281	33.44	1e-40	146
Q8CMY2	Oxygen-dependent choline dehydrogenase	betA	2	1													Q8BJ64	46.69	4e-170	495
A0A0H2VIM4	Anaerobic ribonucleoside-triphosphate reductase	SE_2172	2	1																													Q87HM2	51.46	0	657
A0A0H2VHG9	Inosine-adenosine-guanosine-nucleoside hydrolase	SE_1857	2	1																									Q57ZL6	32.4	2e-42	147
A0A0H2VHF8	UDP-N-acetylmuramoyl-tripeptide--D-alanyl-D-alanine ligase	murF	2	1	P11880	32.89	3e-73	236
Q8CPG2	Ribosome-binding factor A	rbfA	2	1	P0A7G2	45.69	1e-29	101
Q8CNZ1	Glutamate-1-semialdehyde 2,1-aminomutase 1	hemL1	2	1																	Q6YZE2	57.28	4e-174	496
A0A0H2VGZ6	ABC transporter (ATP-binding protein)	SE_0606	2	1																	Q10LW5	48.57	6e-78	237
Q8CNW9	Uncharacterized peptidase SE_1383	SE_1383	2	1													Q6P1B1	31.3	1e-21	91.7
A0A0H2VHY0	Nitrite reductase	SE_1978	2	1																													Q87HH8	34.2	3e-138	429
Q8CRP5	D-alanine--D-alanine ligase	ddl	2	1																													Q87HS0	33.82	3e-50	169
Q8CMZ0	L-lactate dehydrogenase	ldh	2	1					Q6ZMR3	36.98	1e-71	224
Q8CP25	Probable endonuclease 4	nfo	2	1	P0A6C1	30.66	4e-40	139
A0A0H2VI40	Dihydroorotate dehydrogenase (quinone)	SE_2132	2	1																	Q7XKC8	32.11	4e-61	201
Q8CPK4	Cell division protein FtsZ	ftsZ	2	1	P0A9A6	44.63	2e-86	266
A0A0H2VJ83	Nitrate reductase beta chain narH	SE_1974	2	1	P11349	60.85	0	634
Q8CS58	Probable thiol peroxidase	tpx	2	1	P0A862	42.51	4e-42	136
A0A0H2VJJ5	Ribokinase	rbsK	2	1																													Q87H82	44.85	2e-80	244
Q8CMQ4	NADPH-dependent oxidoreductase	nfrA	2	1	P17117	34.96	3e-49	160
A0A0H2VI57	Succinate dehydrogenase iron-sulfur protein subunit	SE_0842	2	1	P07014	30.89	1e-21	86.7
A0A0H2VIS5	Glycoprotein endopeptidase	SE_1652	2	1																													Q87RD1	30.67	7e-22	86.3
A0A0H2VEF9	Spermidine acetyltransferase	SE_0046	2	1	P0A951	51.22	1e-60	184
A0A0H2VIA5	Pyruvate oxidase	SE_2103	2	1	P07003	32.49	4e-105	327
A0A0H2VHD4	Fructokinase	SE_1639	2	1																	Q0J8G4	37.22	7e-67	211
Q8CQK7	Chromosomal replication initiator protein DnaA	dnaA	2	1																													Q87TQ7	41.45	6e-126	373
A0A0H2VH73	Phosphomethylpyrimidine kinase	SE_1692	2	1																	Q2QWK9	36.64	1e-53	181
Q8CPJ6	Dihydroorotase	pyrC	2	1																									Q57X19	31.81	1e-46	162
Q8CPF0	DNA mismatch repair protein MutS	mutS	2	1	P23909	40.13	0	608
Q8CPT6	Coenzyme A disulfide reductase	cdr	2	1																													Q87HL4	34.41	1e-84	269
Q8CP38	Exodeoxyribonuclease 7 large subunit	xseA	2	1	P04994	33.56	1e-85	268
A0A0H2VHG4	ModA protein	SE_1852	2	1	P37329	32.08	3e-24	94
A0A0H2VGK6	ADP-dependent (S)-NAD(P)H-hydrate dehydratase	nnrD	2	1	P31806	33.05	2e-30	115
Q8CNW7	Probable tRNA sulfurtransferase	thiI	2	1																													Q87RT6	30.75	6e-34	127
Q8CSW1	Methionyl-tRNA formyltransferase	fmt	2	1																													Q87KD4	41.61	2e-80	245
Q8CPY7	Epimerase family protein SE_0553	SE_0553	2	1																	Q6EP22	35	4e-56	184
Q8CTS8	30S ribosomal protein S12	rpsL	2	1																													Q87L43	64.23	1e-56	171
Q8CNH0	Phosphoglucosamine mutase	glmM	2	1																													Q87LZ7	43.82	2e-112	338
Q8CS73	Transcriptional repressor NrdR	nrdR	2	1	P0A8D0	43.06	4e-38	125
Q8CP90	Cold shock protein CspA	cspA	2	1	P0A9X9	62.5	4e-24	83.6
A0A0H2VJG4	Aldehyde dehydrogenase	SE_1603	2	1																	Q53NG8	41.55	1e-132	391
A0A0H2VI99	Acetoin(Diacetyl)reductase	SE_2225	2	1									G4MSN4	32.95	2e-21	86.7
Q8CMT8	Dihydroneopterin aldolase	folB	2	1																	Q653D9	38.46	2e-26	95.5
Q8CN38	Phosphoglucomutase	pgcA	2	1																													Q87IS1	33.59	2e-87	279
A0A0H2VH53	Riboflavin biosynthesis protein RibD	SE_1441	2	1	P25539	32.13	1e-61	199
A0A0H2VIR5	DNA repair protein RecN	SE_1200	2	1	P05824	33.27	7e-90	286
Q8CMQ1	Alkyl hydroperoxide reductase subunit F	ahpF	2	1	P35340	53.37	0	525
Q8CS87	50S ribosomal protein L21	rplU	2	1																													Q87SU4	46.6	4e-25	88.6
Q8CRJ3	Galactose-6-phosphate isomerase subunit LacB	lacB	2	1																									Q384D1	34.67	1e-29	103
A0A0H2VH58	Branched-chain alpha-keto acid dehydrogenase E1	SE_0255	2	1																									Q57ZD2	39.47	2e-85	261
A0A0H2VGA8	Staphylococcal respiratory response protein SrrA	SE_1176	2	1																													Q87SD5	33.77	1e-43	145
A0A0H2VGL1	Acetyl-CoA carboxylase biotin carboxyl carrier subunit	SE_1208	2	1	P0ABD8	35.03	2e-29	103
Q8CNE6	GTP 3',8-cyclase	moaA	2	1													Q5RKZ7	38.26	1e-64	214
Q8CPZ6	Peptidase T	pepT	2	1	P29745	49.26	1e-136	396

## Sheet: Escherichia coli
Protein	Position	Protein names	Gene names	Localization prob	Sequence window	PEP	Score	Modified sequence	succinyl (K) Probabilities	Charge	m/z	Mass error [ppm]
P0A823	227	Sugar fermentation stimulation protein A	sfsA	1	AEGMALKKSLPVT	2.41805e-15	95.401	_AEISAEGMALK(su)K_	AEISAEGMALK(1)K	2	674.345	-0.40725
P75863	344	Uncharacterized protein ycbX	ycbX	1	GEVTPLKKSAMGD	7.152e-05	49.31	_VQLLEGEVTPLK(su)K_	VQLLEGEVTPLK(1)K	2	777.443	0.63013
P0A6P9	419	Enolase	eno	1	EEALGEKAPYNGR	1.2512e-19	140.1	_IEEALGEK(su)APYNGR_	IEEALGEK(1)APYNGR	2	823.905	-0.54317
P00350	146	6-phosphogluconate dehydrogenase, decarboxylating	gnd	1	IMPGGQKEAYELV	7.56701e-103	116.48	_GPSIM(ox)PGGQK(su)EAYELVAPILTK_	GPSIMPGGQK(1)EAYELVAPILTK	3	805.754	2.3019
P0ABS8	74	DNA polymerase III subunit theta	holE	1	RLPYEPKLK____	0.003075	48.796	_LPYEPK(su)LK_	LPYEPK(1)LK	2	544.305	-0.59428
P0A7D7	3	Phosphoribosylaminoimidazole-succinocarboxamide synthase	purC	1	____MQKQAELYR	2.67607e-06	107.15	_MQK(su)QAELYR_	MQK(1)QAELYR	2	633.811	0.097583
P00350	49	6-phosphogluconate dehydrogenase, decarboxylating	gnd	1	IAENPGKKLVPYY	6.88324e-06	83.314	_TEEVIAENPGK(su)K_	TEEVIAENPGK(1)K	2	707.857	-0.10182
P0A8E7	159	UPF0234 protein yajQ	yajQ	1	GQPFQFKNFRD__	1.55798e-05	53.995	_GGDLGQPFQFK(su)NFRD_	GGDLGQPFQFK(1)NFRD	2	913.429	0.43998
P00350	293	6-phosphogluconate dehydrogenase, decarboxylating	gnd	1	RYISSLKDQRVAA	6.75308e-08	160.59	_YISSLK(su)DQR_	YISSLK(1)DQR	2	605.309	-0.60032
P0A9M2	84	Hypoxanthine phosphoribosyltransferase	hpt	1	RDVKILKDLDEDI	6.95439e-10	91.858	_ILK(su)DLDEDIRGK_	ILK(1)DLDEDIRGK	2	757.907	1.4432
P00363	258	Fumarate reductase flavoprotein subunit	frdA	1	GGILVNKNGYRYL	2.09635e-12	126.76	_GEGGILVNK(su)NGYR_	GEGGILVNK(1)NGYR	2	738.876	-0.28971
P00363	38	Fumarate reductase flavoprotein subunit	frdA	1	KIALISKVYPMRS	0.00021156	69.01	_IALISK(su)VYPMR_	IALISK(1)VYPMR	2	695.892	0.87996
P00363	281	Fumarate reductase flavoprotein subunit	frdA	1	LGEPKNKYMELGP	0.00289756	66.435	_NK(su)YM(ox)ELGPR_	NK(1)YMELGPR	2	612.29	-0.0080557
P00363	479	Fumarate reductase flavoprotein subunit	frdA	1	MQKTIDKLAELQE	1.5684e-54	133.05	_TIDK(su)LAELQER_	TIDK(1)LAELQER	2	708.372	1.5148
Q47147	50	Putative glutamine amidotransferase yafJ	yafJ	1	KGCRTFKDPQPSF	5.37324e-13	98.694	_TFK(su)DPQPSFNSPIAK_	TFK(1)DPQPSFNSPIAK	3	592.965	0.094607
P11458	77	Quinolinate synthase A	nadA	1	MARFGAKHPASTL	4.00779e-13	81.311	_FGAK(su)HPASTLLVAGVR_	FGAK(1)HPASTLLVAGVR	3	575.321	0.74991
P0A7P5	11	50S ribosomal protein L34	rpmH	1	FQPSVLKRNRSHG	9.34123e-06	108.98	_TFQPSVLK(su)R_	TFQPSVLK(1)R	2	588.325	0.81601
P00448	119	Superoxide dismutase [Mn]	sodA	1	FKAEFEKAAASRF	0.000460458	79.693	_AEFEK(su)AAASR_	AEFEK(1)AAASR	2	590.286	-0.29373
P0AE52	114	Putative peroxiredoxin bcp	bcp	1	EKSFMGKTYDGIH	4.48414e-31	189.24	_SFMGK(su)TYDGIHR_	SFMGK(1)TYDGIHR	3	504.57	1.9784
P12996	103	Biotin synthase	bioB	1	CMGAAWKNPHERD	9.09711e-05	48.112	_FCMGAAWK(su)NPHER_	FCMGAAWK(1)NPHER	3	568.585	-0.72823
P0AC92	53	Protein gnsA	gnsA	1	LESYDVKIKIM__	4.28924e-08	71.241	_MTGLESYDVK(su)IK_	MTGLESYDVK(1)IK	2	742.371	0.12026
P0A7D7	52	Phosphoribosylaminoimidazole-succinocarboxamide synthase	purC	1	KGMVNNKFNYFIM	3.56873e-08	67.275	_GMVNNK(su)FNYFIMSK_	GMVNNK(1)FNYFIMSK	2	896.923	-0.71499
P00452	723	Ribonucleoside-diphosphate reductase 1 subunit alpha	nrdA	1	DLLTAYKFGVKTL	0.00276005	53.569	_DLLTAYK(su)FGVK_	DLLTAYK(1)FGVK	2	677.866	0.36803
P00452	727	Ribonucleoside-diphosphate reductase 1 subunit alpha	nrdA	1	AYKFGVKTLYYQN	0.000298839	62.924	_FGVK(su)TLYYQNTR_	FGVK(1)TLYYQNTR	2	795.402	1.3438
P0AE63	61	Cation transport regulator ChaB	chaB	1	VAWAAVKHEYAKG	1.28409e-15	103.75	_VAWAAVK(su)HEYAK_	VAWAAVK(1)HEYAK	2	736.88	0.79785
P00452	9	Ribonucleoside-diphosphate reductase 1 subunit alpha	nrdA	1	QNLLVTKRDGSTE	0.00153603	58.676	_MNQNLLVTK(su)R_	MNQNLLVTK(1)R	2	658.853	0.3052
P76108	127	Putative ABC transporter periplasmic-binding protein ydcS	ydcS	1	LDPRVVKGDWFNV	1.72587e-07	58.274	_VVK(su)GDWFNVGGK_	VVK(1)GDWFNVGGK	2	703.359	0.25156
P0AE63	37	Cation transport regulator ChaB	chaB	1	SAWDQYKDKEDRR	7.41719e-05	49.929	_EAFNSAWDQYK(su)DK_	EAFNSAWDQYK(1)DK	3	567.918	-0.9498
P63235	489	Probable glutamate/gamma-aminobutyrate antiporter	gadC	1	NSQNAPKGHFFLH	7.67165e-18	98.121	_ANTGVTLEPINSQNAPK(su)GHFFLHPR_	ANTGVTLEPINSQNAPK(1)GHFFLHPR	4	712.115	-0.90299
P11458	179	Quinolinate synthase A	nadA	1	IIWAPDKHLGRYV	0.000281957	47.288	_IIWAPDK(su)HLGR_	IIWAPDK(1)HLGR	3	469.258	0.45715
P0A7X3	22	30S ribosomal protein S9	rpsI	1	AARVFIKPGNGKI	1.93597e-05	73.931	_VFIK(su)PGNGK_	VFIK(1)PGNGK	2	530.295	0.72609
P25524	207	Cytosine deaminase	codA	1	TFALAQKYDRLID	0.000553694	66.262	_TFALAQK(su)YDR_	TFALAQK(1)YDR	2	656.83	1.6708
P0AFG0	121	Transcription antitermination protein nusG	nusG	1	LQQVGDKPRPKTL	2.02118e-06	70.488	_LQQVGDK(su)PRPK_	LQQVGDK(1)PRPK	3	455.921	-0.68591
P24228	98	D-alanyl-D-alanine carboxypeptidase dacB	dacB	1	VENGVLKGDLVAR	3.64032e-06	81.311	_GNVENGVLK(su)GDLVAR_	GNVENGVLK(1)GDLVAR	2	820.934	-1.5598
P00509	116	Aspartate aminotransferase	aspC	1	AADFLAKNTSVKR	1.1399e-11	115.06	_VAADFLAK(su)NTSVK_	VAADFLAK(1)NTSVK	2	732.391	-1.5591
P00961	282	Glycine--tRNA ligase beta subunit	glyS	1	ALVYTMKGDQKYF	9.89762e-26	122.1	_FLAVPAEALVYTMK(su)GDQK_	FLAVPAEALVYTMK(1)GDQK	3	694.359	1.2494
P09394	173	Glycerophosphoryl diester phosphodiesterase	glpQ	1	GIYPEIKAPWFHH	9.69743e-08	69.148	_NIGIYPEIK(su)APWFHHQEGK_	NIGIYPEIK(1)APWFHHQEGK	4	591.8	1.2057
P02359	171	30S ribosomal protein S7	rpsG	1	QAGASSKQPALGY	1.90219e-05	54.368	_SFSHQAGASSK(su)QPALGYLN_	SFSHQAGASSK(1)QPALGYLN	3	688.332	0.33326
P77754	135	Spheroplast protein Y	spy	1	ILTPEQKKQFNAN	2.34489e-06	68.069	_IYNILTPEQK(su)K_	IYNILTPEQK(1)K	2	723.896	0.95569
P0A8I3	209	UPF0246 protein yaaA	yaaA	1	IISFYAKKARGLM	0.000503342	60.436	_IISFYAK(su)K_	IISFYAK(1)K	2	535.3	0.85002
P0A6Z3	485	Chaperone protein htpG	htpG	1	PFQSVSKVDESLE	1.55957e-57	218.28	_PFQSVSK(su)VDESLEK_	PFQSVSK(1)VDESLEK	2	846.92	-1.3689
P00561	770	Bifunctional aspartokinase/homoserine dehydrogenase 1;Aspartokinase;Homoserine dehydrogenase	thrA	1	GNDPLFKVKNGEN	0.000555602	59.185	_IAEVDGNDPLFK(su)VK_	IAEVDGNDPLFK(1)VK	2	822.928	-0.10563
P00561	5	Bifunctional aspartokinase/homoserine dehydrogenase 1;Aspartokinase;Homoserine dehydrogenase	thrA	1	__MRVLKFGGTSV	0.00157038	52.254	_VLK(su)FGGTSVANAER_	VLK(1)FGGTSVANAER	2	774.904	-0.40273
P39838	96	Sensor-like histidine kinase RcsD	rcsD	1	LQETRLKQDVYYL	0.000607423	49.5	_LK(su)QDVYYLEK_	LK(1)QDVYYLEK	2	699.861	-0.4628
P0AFD1	116	NADH-quinone oxidoreductase subunit E	nuoE	1	EKKLNIKPGQTTF	5.82521e-05	62.891	_LNIK(su)PGQTTFDGR_	LNIK(1)PGQTTFDGR	2	773.897	-1.5826
P76550	209	Uncharacterized protein yffS	yffS	1	DNDGNRKPISNGA	5.81233e-05	51.819	_ITVLDNDGNRK(su)PISNGAFYR_	ITVLDNDGNRK(1)PISNGAFYR	3	784.064	-0.13478
P00582	810	DNA polymerase I	polA	1	RTRAQAKEQGYVE	7.13378e-06	79.022	_AQAK(su)EQGYVETLDGRR_	AQAK(1)EQGYVETLDGRR	3	640.985	0.052465
P00582	786	DNA polymerase I	polA	1	PRKEAQKYMDLYF	8.32302e-05	69.602	_EAQK(su)YM(ox)DLYFER_	EAQK(1)YMDLYFER	2	854.88	0.48967
P00805	184	L-asparaginase 2	ansB	1	DGRDVTKTNTTDV	0.00209019	48.704	_DVTK(su)TNTTDVATFK_	DVTK(1)TNTTDVATFK	2	820.904	-0.28879
P00805	208	L-asparaginase 2	ansB	1	GYIHNGKIDYQRT	1.28462e-24	132.59	_SVNYGPLGYIHNGK(su)IDYQR_	SVNYGPLGYIHNGK(1)IDYQR	3	765.378	0.13801
P0A8M0	351	Asparagine--tRNA ligase	asnS	1	LAEEHFKAPVVVK	1.72643e-12	78.763	_YLAEEHFK(su)APVVVK_	YLAEEHFK(1)APVVVK	3	577.31	0.087911
P0A7J3	162	50S ribosomal protein L10	rplJ	1	AAVRDAKEAA___	1.95838e-16	110.31	_TLAAVRDAK(su)EAA_	TLAAVRDAK(1)EAA	2	658.346	-0.15722
P00864	123	Phosphoenolpyruvate carboxylase	ppc	1	LSEDTIKKAVESL	1.74299e-05	56.225	_NQPELSEDTIK(su)K_	NQPELSEDTIK(1)K	2	751.373	-0.11213
P0A7V8	167	30S ribosomal protein S4	rpsD	1	LAEQREKPTWLEV	4.90854e-08	70.622	_EK(su)PTWLEVDAGK_	EK(1)PTWLEVDAGK	2	736.867	-0.60443
P0ABU0	98	1,4-Dihydroxy-2-naphthoyl-CoA synthase	menB	1	GDYGGYKDDSGVH	5.58111e-75	198.55	_VRGDYGGYK(su)DDSGVHHLNVLDFQR_	VRGDYGGYK(1)DDSGVHHLNVLDFQR	3	949.786	-0.70868
P00864	164	Phosphoenolpyruvate carboxylase	ppc	1	LKQLDNKDIADYE	1.52293e-11	109.04	_QLDNK(su)DIADYEHNQLMR_	QLDNK(1)DIADYEHNQLMR	3	735.008	0.28268
P68919	83	50S ribosomal protein L25	rplY	1	VQRHPYKPKLQHI	6.89892e-13	88.087	_AQDVQRHPYK(su)PK_	AQDVQRHPYK(1)PK	3	522.939	0.40449
P0A7C6	215	Peptidase E	pepE	1	NTTYVFKAGEEAV	1.59289e-14	86.982	_GHATLGGPNTTYVFK(su)AGEEAVPLEAGHRF_	GHATLGGPNTTYVFK(1)AGEEAVPLEAGHRF	4	782.387	-0.87568
P60422	147	50S ribosomal protein L2	rplB	1	VHNVEMKPGKGGQ	4.16985e-13	87.932	_NIPVGSTVHNVEMK(su)PGK_	NIPVGSTVHNVEMK(1)PGK	3	636.328	-0.23939
P00961	86	Glycine--tRNA ligase beta subunit	glyS	1	AFDAEGKPSKAAE	1.17094e-12	80.361	_RGPAIAQAFDAEGK(su)PSK_	RGPAIAQAFDAEGK(1)PSK	3	614.983	-0.1904
P02359	131	30S ribosomal protein S7	rpsG	1	SDAAENKGTAVKK	3.08507e-35	136.63	_LANELSDAAENK(su)GTAVK_	LANELSDAAENK(1)GTAVK	2	915.958	-0.036893
P06846	31	HTH-type transcriptional regulator ebgR	ebgR	1	DPTLNVKEETKHR	4.94464e-09	72.417	_VLNDDPTLNVK(su)EETK_	VLNDDPTLNVK(1)EETK	2	907.955	-0.53049
P69783	54	Glucose-specific phosphotransferase enzyme IIA component	crr	1	GDGIAIKPTGNKM	3.24945e-40	180.48	_IVGDGIAIK(su)PTGNK_	IVGDGIAIK(1)PTGNK	3	494.944	-0.21785
P0ABR1	57	DNA-damage-inducible protein I	dinI	1	SVIGATKEDKQRI	1.38931e-05	49.049	_YAAANNLSVIGATK(su)EDK_	YAAANNLSVIGATK(1)EDK	2	932.968	-0.8553
P0A786	43	Aspartate carbamoyltransferase catalytic chain	pyrB	1	PELLKHKVIASCF	3.27843e-09	74.769	_HK(su)VIASCFFEASTR_	HK(1)VIASCFFEASTR	3	584.951	-0.26125
P0ABZ6	293	Chaperone surA	surA	1	ARHILLKPSPIMT	5.10853e-13	89.506	_HILLK(su)PSPIMTDEQAR_	HILLK(1)PSPIMTDEQAR	3	650.344	0.388
P0AFG8	716	Pyruvate dehydrogenase E1 component	aceE	1	IRKGIYKLETIEG	5.21402e-20	158.86	_GIYK(su)LETIEGSK_	GIYK(1)LETIEGSK	2	719.377	-0.0048651
P0A7K2	101	50S ribosomal protein L7/L12	rplL	1	LKEGVSKDDAEAL	2.2624e-21	147.73	_EGVSK(su)DDAEALK(su)K_	EGVSK(1)DDAEALK(1)K	2	795.381	-0.18847
P27302	237	Transketolase 1	tktA	1	ARAVTDKPSLLMC	2.96786e-11	75.695	_AVTDK(su)PSLLMCK_	AVTDK(1)PSLLMCK	2	731.868	0.18807
P76177	174	Protein ydgH	ydgH	1	ITAFIYKKDAKKR	2.17647e-06	106.04	_ITAFIYK(su)K_	ITAFIYK(1)K	2	542.308	-2.3319
P18843	14	NH(3)-dependent NAD(+) synthetase	nadE	1	IKALGAKPQINAE	1.87496e-05	49.482	_ALGAK(su)PQINAEEEIRR_	ALGAK(1)PQINAEEEIRR	3	632.338	1.1585
P00895	389	Anthranilate synthase component 1	trpE	1	YVADLTKVDRYSY	5.61509e-08	116.23	_YVADLTK(su)VDR_	YVADLTK(1)VDR	2	640.33	1.2553
P0A8V2	430	DNA-directed RNA polymerase subunit beta	rpoB	1	DIIDVMKKLIDIR	7.93802e-06	85.377	_DDIIDVM(ox)K(su)K_	DDIIDVMK(1)K	2	596.792	-0.87627
P25666	177	Protein htrL	htrL	1	MHLFTIKKGLTVT	0.00109078	79.906	_MHLFTIK(su)K_	MHLFTIK(1)K	2	559.307	0.67121
P04816	63	Leucine-specific-binding protein	livK	1	NAKGGIKGDKLVG	0.00243369	61.999	_GGIK(su)GDK_	GGIK(1)GDK	2	387.703	0.84392
P0A9D2	6	Glutathione S-transferase GstA	gstA	1	_MKLFYKPGACSL	3.67754e-35	134.85	_LFYK(su)PGACSLASHITLR_	LFYK(1)PGACSLASHITLR	3	678.687	-0.32522
P09394	140	Glycerophosphoryl diester phosphodiesterase	glpQ	1	GRFPMGKSDFRVH	0.000220377	88.681	_FPM(ox)GK(su)SDFR_	FPMGK(1)SDFR	2	600.771	0.14921
P21169	52	Ornithine decarboxylase, constitutive	speC	1	GILALLKRTGFHL	0.000626885	55.567	_SGILALLK(su)R_	SGILALLK(1)R	2	535.832	-1.805
P00957	648	Alanine--tRNA ligase	alaS	1	MALFGEKYDERVR	4.08561e-12	119.25	_GAMALFGEK(su)YDER_	GAMALFGEK(1)YDER	2	793.861	1.9731
P75876	267	Ribosomal RNA large subunit methyltransferase I	rlmI	1	QNVELNKLDLSKA	1.63051e-07	59.227	_QNVELNK(su)LDLSK_	QNVELNK(1)LDLSK	2	750.899	-0.25409
P00957	784	Alanine--tRNA ligase	alaS	1	LSGVEPKMLRTMV	1.53241e-14	112.72	_LLVSELSGVEPK(su)M(ox)LR_	LLVSELSGVEPK(1)MLR	3	596.325	0.21361
P0A7L0	177	50S ribosomal protein L1	rplA	1	IHTTIGKVDFDAD	2.47865e-63	202.03	_NGIIHTTIGK(su)VDFDADK_	NGIIHTTIGK(1)VDFDADK	3	648.662	-0.48956
P76055	112	tRNA 2-thiocytidine biosynthesis protein TtcA	ttcA	1	NTYGIVKEKIPEG	7.14025e-16	96.591	_IVEENTYGIVK(su)EK_	IVEENTYGIVK(1)EK	2	811.42	-1.5081
P0AB46	68	Uncharacterized protein ymgD	ymgD	1	VASRDLKIEQSPE	2.84112e-08	71.548	_DLK(su)IEQSPELSAK_	DLK(1)IEQSPELSAK	2	779.404	0.26734
P00959	609	Methionine--tRNA ligase	metG	1	LDLGGEKRNVFSG	0.00409248	51.092	_LTLDLGGEK(su)R_	LTLDLGGEK(1)R	2	601.325	0.002154
P0A6A8	10	Acyl carrier protein	acpP	1	IEERVKKIIGEQL	2.10178e-07	108.47	_K(su)IIGEQLGVK_	K(1)IIGEQLGVK	2	592.848	0.45053
P0A6F9	55	10 kDa chaperonin	groS	1	LENGEVKPLDVKV	5.51794e-42	200.16	_ILENGEVK(su)PLDVK_	ILENGEVK(1)PLDVK	3	518.619	-0.66116
P25516	164	Aconitate hydratase 1	acnA	1	VFLKWGKQAFSRF	0.000584129	78.264	_WGK(su)QAFSR_	WGK(1)QAFSR	2	540.267	-0.56428
P0ABZ6	134	Chaperone surA	surA	1	YRNQIRKEMIISE	9.12902e-06	90.108	_K(su)EMIISEVR_	K(1)EMIISEVR	2	602.816	-1.1307
P37759	318	dTDP-glucose 4,6-dehydratase 1	rfbB	1	GRALGWKPQETFE	1.26087e-05	52.254	_ALGWK(su)PQETFESGIRK_	ALGWK(1)PQETFESGIRK	3	649.671	-0.1293
P0ACE3	58	Hemolysin expression-modulating protein Hha	hha	1	AELTMNKLYDKIP	9.99345e-21	162.22	_LAELTM(ox)NK(su)LYDK_	LAELTMNK(1)LYDK	2	777.89	-1.292
P0A7V0	28	30S ribosomal protein S2	rpsB	1	YWNPKMKPFIFGA	6.00786e-06	101.25	_MK(su)PFIFGAR_	MK(1)PFIFGAR	2	583.805	0.082137
Q47147	115	Putative glutamine amidotransferase yafJ	yafJ	1	GQLTGYKSLETGN	9.17415e-16	82.62	_NWTYAHNGQLTGYK(su)SLETGNFRPVGETDSEK_	NWTYAHNGQLTGYK(1)SLETGNFRPVGETDSEK	4	900.672	0.61942
P31806	243	Bifunctional NAD(P)H-hydrate repair enzyme Nnr;ADP-dependent (S)-NAD(P)H-hydrate dehydratase;NAD(P)H-hydrate epimerase	nnr	1	QLSHWLKPRRPTS	7.62907e-13	91.858	_FSAEQLSHWLK(su)PR_	FSAEQLSHWLK(1)PR	3	566.958	0.18743
P00961	624	Glycine--tRNA ligase beta subunit	glyS	1	VVVLRDKLEPYFT	6.3181e-05	83.617	_DK(su)LEPYFTEGR_	DK(1)LEPYFTEGR	2	727.844	-0.48477
P0A879	76	Tryptophan synthase beta chain	trpB	1	NTTLYLKREDLLH	1.35335e-12	87.509	_CQNITAGTNTTLYLK(su)REDLLHGGAHK_	CQNITAGTNTTLYLK(1)REDLLHGGAHK	5	603.106	-0.39067
P00350	50	6-phosphogluconate dehydrogenase, decarboxylating	gnd	1	AENPGKKLVPYYT	7.74693e-06	78.655	_K(su)LVPYYTVK_	K(1)LVPYYTVK	2	605.84	-0.25295
P00961	214	Glycine--tRNA ligase beta subunit	glyS	1	ILRERGKVIADYE	0.000690176	73.848	_GK(su)VIADYEERK_	GK(1)VIADYEERK	2	704.359	-0.16553
P0AEI6	76	Phosphatase nudJ	nudJ	1	QWIAPDKTPFLRF	2.42348e-27	131.06	_MHQWIAPDK(su)TPFLR_	MHQWIAPDK(1)TPFLR	3	613.979	0.53595
P00961	674	Glycine--tRNA ligase beta subunit	glyS	1	RLTMLEKLRELFL	0.000346816	76.679	_LTM(ox)LEK(su)LR_	LTMLEK(1)LR	2	560.308	0.31221
Q46948	133	Chaperone protein YajL	yajL	1	FPTLKDKIPAEQW	2.72172e-15	144.1	_DK(su)IPAEQWLDK_	DK(1)IPAEQWLDK	2	721.862	-0.26722
P37751	337	Uncharacterized protein yefI	yefI	1	KLIIDFKKGNLKK	0.00104992	78.496	_LIIDFK(su)K_	LIIDFK(1)K	2	488.789	0.083161
P0A8G6	28	Flavoprotein wrbA	wrbA	1	VAEGASKVDGAEV	2.22559e-13	90.348	_AVAEGASK(su)VDGAEVVVK_	AVAEGASK(1)VDGAEVVVK	3	576.972	-0.082506
P0AFU8	18	Riboflavin synthase alpha chain	ribE	1	LVSIDEKPNFRTH	3.00851e-10	115.18	_LVSIDEK(su)PNFR_	LVSIDEK(1)PNFR	2	709.37	-0.10075
P00961	72	Glycine--tRNA ligase beta subunit	glyS	1	PDREIEKRGPAIA	2.05251e-10	109.83	_VANLAEAQPDREIEK(su)R_	VANLAEAQPDREIEK(1)R	3	647.001	0.82248
P0AED0	101	Universal stress protein A	uspA	1	LVDAIKKYDMDLV	6.35955e-08	58.848	_K(su)YDMDLVVCGHHQDFWSK_	K(1)YDMDLVVCGHHQDFWSK	4	592.015	-0.36132
P0ADY1	277	Peptidyl-prolyl cis-trans isomerase D	ppiD	1	YSIIQTKTEDEAK	9.02138e-08	62.891	_YSIIQTK(su)TEDEAK_	YSIIQTK(1)TEDEAK	2	813.399	-0.23491
P0ABC7	125	Modulator of FtsH protease HflK	hflK	1	EPGLNWKPTFIDE	8.15795e-37	128.92	_FSHLVEPGLNWK(su)PTFIDEVKPVNVEAVR_	FSHLVEPGLNWK(1)PTFIDEVKPVNVEAVR	4	830.938	-0.14519
P00962	509	Glutamine--tRNA ligase	glnS	1	FAEPSLKDAVAGK	1.30555e-29	154.69	_QGFAEPSLK(su)DAVAGK_	QGFAEPSLK(1)DAVAGK	2	809.41	0.097022
P04994	132	Exodeoxyribonuclease 7 large subunit	xseA	1	LFDQQYKKPLPSP	5.02944e-05	51.875	_LQAEGLFDQQYK(su)K_	LQAEGLFDQQYK(1)K	2	834.417	0.59477
P0C093	79	Nucleoid occlusion factor SlmA	slmA	1	RINLILKDEKDTT	9.359e-06	83.883	_INLILK(su)DEK_	INLILK(1)DEK	2	593.34	0.48987
P30850	52	Exoribonuclease 2	rnb	1	IPPPQMKKVMHGD	0.000144882	51.927	_SYFIPPPQMK(su)K_	SYFIPPPQMK(1)K	2	718.368	1.9266
P0A707	110	Translation initiation factor IF-3;Translation initiation factor IF-3, N-terminally processed;Translation initiation factor IF-3S	infC	1	EGDYQVKLRSLIR	2.80027e-05	55.885	_FRPGTDEGDYQVK(su)LR_	FRPGTDEGDYQVK(1)LR	3	627.643	-0.42663
P21165	265	Xaa-Pro dipeptidase	pepQ	1	TRTWSAKSDNDYA	1.31092e-29	154.65	_TWSAK(su)SDNDYAQLVK_	TWSAK(1)SDNDYAQLVK	2	913.434	-0.51033
P52102	85	Uncharacterized ferredoxin-like protein yfhL	yfhL	1	LMHHADKI_____	6.03573e-07	102.06	_FVLMHHADK(su)I_	FVLMHHADK(1)I	2	655.832	1.3598
P02358	93	30S ribosomal protein S6;30S ribosomal protein S6, fully modified isoform;30S ribosomal protein S6, non-modified isoform	rpsF	1	SMVMRTKHAVTEA	0.00155607	53.001	_TK(su)HAVTEASPMVK_	TK(1)HAVTEASPMVK	3	500.257	1.0568
P77748	657	Uncharacterized protein ydiJ	ydiJ	1	NSWHANKGEYDFS	1.55081e-06	56.959	_NSWHANK(su)GEYDFSHEVK_	NSWHANK(1)GEYDFSHEVK	4	537.741	0.68336
P60438	208	50S ribosomal protein L3	rplC	0.99731	IVKPAVKA_____	8.37878e-18	106.67	_GAVPGATGSDLIVKPAVK(su)A_	GAVPGATGSDLIVK(0.003)PAVK(0.997)A	2	926.015	-0.26045
P02359	17	30S ribosomal protein S7	rpsG	1	KILPDPKFGSELL	1.78694e-14	119.32	_ILPDPK(su)FGSELLAK_	ILPDPK(1)FGSELLAK	2	814.451	0.097701
P05793	184	Ketol-acid reductoisomerase	ilvC	1	HPENDPKGEGMAI	9.61957e-123	247.73	_RGFGVPTLIAVHPENDPK(su)GEGMAIAK_	RGFGVPTLIAVHPENDPK(1)GEGMAIAK	4	701.865	-0.48389
P0AES4	573	DNA gyrase subunit A	gyrA	1	KSAARIKEEDFID	9.93502e-06	94.297	_IK(su)EEDFIDR_	IK(1)EEDFIDR	2	632.806	-0.45276
P60438	204	50S ribosomal protein L3	rplC	1	GSDLIVKPAVKA_	8.87676e-35	137.32	_GAVPGATGSDLIVK(su)PAVK_	GAVPGATGSDLIVK(1)PAVK	2	890.496	-0.25681
P02413	63	50S ribosomal protein L15	rplO	1	LYRRLPKFGFTSR	0.000533791	90.306	_RLPK(su)FGFTSR_	RLPK(1)FGFTSR	3	436.907	0.1707
P0A7N1	2	50S ribosomal protein L31 type B	rpmE2	1	_____MKPNIHPE	2.34794e-07	108.47	_MK(su)PNIHPEYR_	MK(1)PNIHPEYR	3	462.227	-0.33532
P0ACG1	98	DNA-binding protein stpA	stpA	1	PRPAKYKFTDVNG	3.69551e-10	99.752	_YK(su)FTDVNGETK_	YK(1)FTDVNGETK	2	701.33	-0.58373
P0A763	11	Nucleoside diphosphate kinase	ndk	1	RTFSIIKPNAVAK	1.53756e-17	125.72	_TFSIIK(su)PNAVAK_	TFSIIK(1)PNAVAK	2	694.893	-0.015475
P0AEX9	205	Maltose-binding periplasmic protein	malE	1	NGKYDIKDVGVDN	2.63173e-33	180.48	_YDIK(su)DVGVDNAGAK_	YDIK(1)DVGVDNAGAK	2	782.878	-0.44986
P02925	119	D-ribose-binding periplasmic protein	rbsB	1	LDRQATKGEVVSH	3.34072e-16	98.391	_QATK(su)GEVVSHIASDNVLGGK_	QATK(1)GEVVSHIASDNVLGGK	3	704.031	-0.076953
P37590	6	Signal transduction protein pmrD	pmrD	1	_MEWLVKKSCCNK	0.00183197	78.496	_MEWLVK(su)K_	MEWLVK(1)K	2	517.273	0.97637
P02930	52	Outer membrane protein tolC	tolC	1	RDAAFEKINEARS	4.21506e-15	68.576	_SAADRDAAFEK(su)INEAR_	SAADRDAAFEK(1)INEAR	3	621.966	0.66693
P0AAR3	73	Cys-tRNA(Pro)/Cys-tRNA(Cys) deacylase ybaK	ybaK	1	AGQLDLKKVAKAL	6.89538e-26	112.5	_HLAVAVTPVAGQLDLK(su)K_	HLAVAVTPVAGQLDLK(1)K	3	620.691	0.65911
P0A7F6	232	S-adenosylmethionine decarboxylase proenzyme;S-adenosylmethionine decarboxylase beta chain;S-adenosylmethionine decarboxylase alpha chain	speD	1	HYMFHTKPEDLTD	9.35663e-18	97.253	_HYMFHTK(su)PEDLTDSERQEITAALWK_	HYMFHTK(1)PEDLTDSERQEITAALWK	5	630.104	-0.25909
P02943	77	Maltoporin	lamB	1	LGQEVWKEGDKSF	0.00523743	45.915	_LGQEVWK(su)EGDK_	LGQEVWK(1)EGDK	2	694.838	0.19505
P02943	396	Maltoporin	lamB	1	VFATYAKWDEKWG	0.000188858	74.76	_VFATYAK(su)WDEK_	VFATYAK(1)WDEK	2	729.351	0.10796
P0A7F3	6	Aspartate carbamoyltransferase regulatory chain	pyrI	1	_MTHDNKLQVEAI	6.01634e-12	83.204	_THDNK(su)LQVEAIK_	THDNK(1)LQVEAIK	3	499.263	0.42403
P03018	389	DNA helicase II	uvrD	1	FERQEIKDALSYL	0.000188858	74.76	_QEIK(su)DALSYLR_	QEIK(1)DALSYLR	2	718.375	0.12293
P03841	281	Maltose operon periplasmic protein	malM	1	DVDKALKLLDEAE	0.00714407	46.955	_ALK(su)LLDEAER_	ALK(1)LLDEAER	2	629.338	-2.0065
P03841	206	Maltose operon periplasmic protein	malM	1	TTDGLLKLKVKTN	0.00128948	64.374	_HTTDGLLK(su)LK_	HTTDGLLK(1)LK	2	613.343	0.90236
P04036	163	Dihydrodipicolinate reductase	dapB	1	EAHHRHKVDAPSG	7.284e-05	53.342	_HK(su)VDAPSGTALAMGEAIAHALDK_	HK(1)VDAPSGTALAMGEAIAHALDK	3	801.737	-2.3922
P0AG67	363	30S ribosomal protein S1	rpsA	1	FAETHNKGDRVEG	1.46738e-68	190.51	_ANPWQQFAETHNK(su)GDRVEGK_	ANPWQQFAETHNK(1)GDRVEGK	3	804.716	-0.62685
P33221	355	Phosphoribosylglycinamide formyltransferase 2	purT	1	QIRLFGKPEIDGS	1.40641e-22	121.02	_LFGK(su)PEIDGSRR_	LFGK(1)PEIDGSRR	3	492.26	-0.58143
P24182	324	Biotin carboxylase	accC	1	GQPLSIKQEEVHV	2.21962e-16	127.88	_IAAGQPLSIK(su)QEEVHVR_	IAAGQPLSIK(1)QEEVHVR	3	659.025	1.6047
P00864	94	Phosphoenolpyruvate carboxylase	ppc	1	YHSISPKGEAASN	2.22638e-07	57.427	_AFSQFLNLANTAEQYHSISPK(su)GEAASNPEVIAR_	AFSQFLNLANTAEQYHSISPK(1)GEAASNPEVIAR	4	915.954	-0.0018865
P0ADY7	71	50S ribosomal protein L16	rplP	1	IRVFPDKPITEKP	1.26951e-06	91.937	_VFPDK(su)PITEK_	VFPDK(1)PITEK	2	637.337	0.40248
P0AD96	282	Leu/Ile/Val-binding protein	livJ	1	DQVPANKPIVDAI	1.16641e-35	137.27	_NYDQVPANK(su)PIVDAIK_	NYDQVPANK(1)PIVDAIK	2	942.989	-0.27564
P0AES0	618	Bifunctional glutathionylspermidine synthetase/amidase;Glutathionylspermidine synthase;Glutathionylspermidine amidase	gsp	1	EPLIVVKK_____	1.46215e-07	59.198	_ESDIEPLIVVK(su)K_	ESDIEPLIVVK(1)K	3	490.608	0.15247
P0AD61	76	Pyruvate kinase I	pykF	1	PEIRTMKLEGGND	2.54004e-17	113.35	_TMK(su)LEGGNDVSLK_	TMK(1)LEGGNDVSLK	2	746.372	-0.63821
P18133	397	Nicotinate phosphoribosyltransferase	pncB	1	FDLPHIKKAS___	0.000110678	58.981	_AFDLPHIK(su)K_	AFDLPHIK(1)K	3	390.217	-0.34748
P0A9C5	16	Glutamine synthetase	glnA	1	LNEHEVKFVDLRF	4.83997e-25	122.57	_SAEHVLTMLNEHEVK(su)FVDLR_	SAEHVLTMLNEHEVK(1)FVDLR	4	617.563	-0.1344
P09323	647	PTS system N-acetylglucosamine-specific EIICBA component;N-acetylglucosamine permease IIC component;N-acetylglucosamine-specific phosphotransferase enzyme IIB component;N-acetylglucosamine-specific phosphotransferase enzyme IIA component	nagE	1	TPLYEIKK_____	6.88152e-08	88.992	_AQGHIVAGQTPLYEIK(su)K_	AQGHIVAGQTPLYEIK(1)K	3	651.686	-0.010768
P09373	654	Formate acetyltransferase 1	pflB	1	SLTSVAKLPFAYA	5.32153e-12	76.151	_GAVASLTSVAK(su)LPFAYAK_	GAVASLTSVAK(1)LPFAYAK	2	947.52	-0.97377
P0AFD1	112	NADH-quinone oxidoreductase subunit E	nuoE	0.999994	QAALEKKLNIKPG	1.51134e-12	82.102	_K(su)LNIKPGQTTFDGR_	K(1)LNIKPGQTTFDGR	3	558.965	-0.25816
P21889	399	Aspartate--tRNA ligase	aspS	1	FFGADNKKIVADA	2.79714e-22	129.62	_TAAQDGDM(ox)IFFGADNK(su)K_	TAAQDGDMIFFGADNK(1)K	2	972.936	0.13905
P11446	267	N-acetyl-gamma-glutamyl-phosphate reductase	argC	1	QQAYAHKPLVRLY	1.87861e-164	299.68	_SGVTQAQVAQVLQQAYAHK(su)PLVR_	SGVTQAQVAQVLQQAYAHK(1)PLVR	4	648.853	0.027903
P13029	370	Catalase-peroxidase	katG	1	DPSKKRKPTMLVT	7.57105e-16	97.631	_RK(su)PTMLVTDLTLR_	RK(1)PTMLVTDLTLR	3	548.643	-0.028028
P04949	423	Flagellin	fliC	1	AIASVDKFRSSLG	0.000229972	71.241	_ALDDAIASVDK(su)FR_	ALDDAIASVDK(1)FR	2	760.883	0.0037439
P0A7V3	16	30S ribosomal protein S3	rpsC	1	IRLGIVKPWNSTW	2.74356e-09	71.692	_LGIVK(su)PWNSTWFANTK_	LGIVK(1)PWNSTWFANTK	2	981.51	0.75549
P04949	42	Flagellin	fliC	1	LRINSAKDDAAGQ	2.60807e-09	55.885	_INSAK(su)DDAAGQAIANR_	INSAK(1)DDAAGQAIANR	3	572.283	4.3377
P11557	418	Protein damX	damX	1	AKNPWAKPLRQVQ	0.00395938	45.68	_NPWAK(su)PLR_	NPWAK(1)PLR	2	541.293	-0.020611
P76002	125	Inhibitor of g-type lysozyme	pliG	1	RKNKTKKYNVDIQ	5.33354e-07	112.75	_K(su)YNVDIQIK_	K(1)YNVDIQIK	2	610.83	-0.51964
P0AFW0	100	Transcriptional activator rfaH	rfaH	1	HQLSVYKPKDIVD	2.50474e-34	139	_FGASPAIVPSAVIHQLSVYK(su)PK_	FGASPAIVPSAVIHQLSVYK(1)PK	3	803.777	-0.39988
P69441	145	Adenylate kinase;Adenylate kinase	adk;adk	1	PPKVEGKDDVTGE	4.1054e-19	126.63	_VEGK(su)DDVTGEELTTRK_	VEGK(1)DDVTGEELTTRK	3	626.309	-0.26176
P0AEH3	55	Protein elaA	elaA	1	RHILGWKNDELVA	1.3186e-08	67.234	_HILGWK(su)NDELVAYAR_	HILGWK(1)NDELVAYAR	3	628.992	-0.61962
P0A8Z3	133	Acyl-CoA thioester hydrolase YbgC	ybgC	1	SIVAEFKQ_____	0.00138558	88.942	_SIVAEFK(su)Q_	SIVAEFK(1)Q	2	511.264	0.98089
P21156	177	Sulfate adenylyltransferase subunit 2	cysD	1	YNGQINKGESIRV	1.38216e-24	113.99	_NQRPELWHNYNGQINK(su)GESIR_	NQRPELWHNYNGQINK(1)GESIR	3	885.1	-0.22908
P04983	112	Ribose import ATP-binding protein RbsA	rbsA	1	FVNRFGKIDWKTM	0.00220276	98.523	_FGK(su)IDWK_	FGK(1)IDWK	2	497.256	0.74436
P04983	116	Ribose import ATP-binding protein RbsA	rbsA	1	FGKIDWKTMYAEA	4.16928e-05	55.314	_IDWK(su)TMYAEADK_	IDWK(1)TMYAEADK	2	785.858	0.62215
P0AE39	143	Uncharacterized response regulatory protein ypdB	ypdB	1	DTINLVKDERIIV	2.00036e-15	99.531	_ENDTINLVK(su)DER_	ENDTINLVK(1)DER	2	773.373	0.23345
P0AC59	75	Glutaredoxin-2	grxB	1	VDKLDGKPLLTGK	1.86634e-05	64.224	_LDGK(su)PLLTGK_	LDGK(1)PLLTGK	2	571.327	0.26118
P04995	405	Exodeoxyribonuclease I	sbcB;sbcB;sbcB;sbcB	1	VDKRIEKLLFNYR	0.00374626	65.5	_RIEK(su)LLFNYR_	RIEK(1)LLFNYR	3	484.605	-0.10201
P33363	623	Periplasmic beta-glucosidase	bglX	1	RPYNADKPNKYTS	3.15053e-08	72.033	_SVGQIPVYYSHLNTGRPYNADK(su)PNK_	SVGQIPVYYSHLNTGRPYNADK(1)PNK	4	730.366	-0.73255
P05042	8	Fumarate hydratase class II	fumC	1	NTVRSEKDSMGAI	0.000126553	67.605	_SEK(su)DSMGAIDVPADK_	SEK(1)DSMGAIDVPADK	2	831.88	-1.3615
P05055	571	Polyribonucleotide nucleotidyltransferase	pnp	1	IKDVIGKGGSVIR	2.30569e-11	98.105	_DVIGK(su)GGSVIR_	DVIGK(1)GGSVIR	2	600.833	1.6663
P0ADY3	44	50S ribosomal protein L14	rplN	1	IIKITIKEAIPRG	4.71283e-06	107.79	_ITIK(su)EAIPR_	ITIK(1)EAIPR	2	570.835	0.19261
P0AFM6	160	Phage shock protein A	pspA	1	RQLDSGKLDEAMA	4.31242e-25	147.18	_QLDSGK(su)LDEAM(ox)AR_	QLDSGK(1)LDEAMAR	2	775.362	-0.061732
P76316	305	D-cysteine desulfhydrase	dcyD	1	ISQKRFKDEGPIL	3.95549e-12	76.733	_RFK(su)DEGPILFIHTGGAPALFAYHPHV_	RFK(1)DEGPILFIHTGGAPALFAYHPHV	4	748.388	0.20476
P0AG16	195	Amidophosphoribosyltransferase	purF	1	RPLVLGKRDIDEN	4.71055e-12	86.313	_DPNGIRPLVLGK(su)R_	DPNGIRPLVLGK(1)R	3	512.295	-0.069302
P0ACJ8	101	Catabolite gene activator	crp	1	VAEISYKKFRQLI	1.75703e-15	146.36	_TACEVAEISYK(su)K_	TACEVAEISYK(1)K	3	500.241	0.9232
P38489	9	Oxygen-insensitive NAD(P)H nitroreductase	nfnB;NTR	1	IISVALKRHSTKA	0.000446009	51.092	_MDIISVALK(su)R_	MDIISVALK(1)R	2	623.347	-1.1119
P0A7T3	13	30S ribosomal protein S16	rpsP	1	ARHGAKKRPFYQV	4.87537e-25	147.33	_K(su)RPFYQVVVADSR_	K(1)RPFYQVVVADSR	3	555.63	-0.41644
P31057	11	3-methyl-2-oxobutanoate hydroxymethyltransferase	panB	1	TISLLQKYKQEKK	1.97065e-08	73.466	_M(ox)KPTTISLLQK(su)YK_	MKPTTISLLQK(1)YK	3	556.308	-0.88555
P0AFY8	60	Negative modulator of initiation of replication	seqA	1	PAIVEAKPVKTIK	3.05913e-12	88.075	_VASPAIVEAK(su)PVK_	VASPAIVEAK(1)PVK	2	704.906	-0.41199
P05459	198	Erythronate-4-phosphate dehydrogenase	pdxB	1	KLIRSLKPGAILI	0.0015093	53.252	_SLK(su)PGAILINACR_	SLK(1)PGAILINACR	2	756.914	-0.23489
P46118	129	HTH-type transcriptional regulator hexR	hexR	1	DLLTQAKKIAFFG	1.0647e-24	73.499	_AVDLLTQAK(su)K_	AVDLLTQAK(1)K	2	593.838	-0.14274
P05791	237	Dihydroxy-acid dehydratase	ilvD	1	LFLNAGKRIVELT	0.000515006	93.551	_QLFLNAGK(su)R_	QLFLNAGK(1)R	2	573.817	0.60004
P0A7W7	56	30S ribosomal protein S8	rpsH	1	KVEGDTKPELELT	5.599e-28	142.45	_VEGDTK(su)PELELTLK_	VEGDTK(1)PELELTLK	3	557.961	0.48383
P0A9K7	163	Phosphate transport system protein phoU	phoU	1	IYREDKKVDQEYE	4.0251e-10	97.214	_K(su)VDQEYEGIVR_	K(1)VDQEYEGIVR	2	718.357	0.76369
P00350	88	6-phosphogluconate dehydrogenase, decarboxylating	gnd	1	AAIDSLKPYLDKG	2.77107e-82	230.93	_AGAGTDAAIDSLK(su)PYLDK_	AGAGTDAAIDSLK(1)PYLDK	2	953.476	-0.54822
P00452	584	Ribonucleoside-diphosphate reductase 1 subunit alpha	nrdA	1	LPIDTYKKDLDTI	4.76398e-11	83.883	_GILPIDTYK(su)K_	GILPIDTYK(1)K	2	624.348	-0.47597
P68066	88	Autonomous glycyl radical cofactor	grcA	1	TLEDAVKHPEKYP	5.84716e-17	118.48	_RETLEDAVK(su)HPEK_	RETLEDAVK(1)HPEK	3	551.281	-0.47492
P07623	46	Homoserine O-succinyltransferase	metA	1	ILNLMPKKIETEN	7.59738e-22	170.18	_VLILNLMPK(su)K_	VLILNLMPK(1)K	2	634.886	0.22308
P0A6T1	525	Glucose-6-phosphate isomerase	pgi	1	RILPELKDDKEIS	0.00246454	68.893	_ILPELK(su)DDK_	ILPELK(1)DDK	2	585.816	-0.8232
P67910	135	ADP-L-glycero-D-manno-heptose-6-epimerase	hldD	1	ESREYEKPLNVYG	2.86578e-08	88.282	_EYEK(su)PLNVYGYSK_	EYEK(1)PLNVYGYSK	2	845.404	0.14534
P0ADV1	103	Lipopolysaccharide export system protein lptA	lptA	1	QMQDNGKPVEGHA	7.53814e-20	102.67	_PATFYQMQDNGK(su)PVEGHASQMHYELAK_	PATFYQMQDNGK(1)PVEGHASQMHYELAK	4	795.116	-0.68102
P05824	71	DNA repair protein recN	recN	1	CARFSLKDTPAAL	5.82043e-05	84.605	_FSLK(su)DTPAALR_	FSLK(1)DTPAALR	2	659.854	-0.27359
P06149	543	D-lactate dehydrogenase	dld	1	APETLQKFYREND	2.52519e-13	168.74	_APETLQK(su)FYR_	APETLQK(1)FYR	2	676.846	0.20839
P0AF48	106	UPF0047 protein yjbQ	yjbQ	1	LVLPVHKGRIQTG	2.01953e-05	47.545	_SSMLGTSLVLPVHK(su)GR_	SSMLGTSLVLPVHK(1)GR	3	594.657	-1.2852
P06149	323	D-lactate dehydrogenase	dld	1	IAEKYGKDTFLMI	0.00437612	73.848	_YGK(su)DTFLMIDK_	YGK(1)DTFLMIDK	2	715.847	-0.49745
P67603	82	UPF0267 protein yqfB	yqfB	1	MTLTELKKVIADI	5.35187e-05	56.599	_HAEQENMTLTELK(su)K_	HAEQENMTLTELK(1)K	3	591.289	1.0761
P0A6Y1	81	Integration host factor subunit beta	ihfB	1	KYVPHFKPGKELR	0.00299735	45.997	_YVPHFK(su)PGK_	YVPHFK(1)PGK	2	586.809	-0.28355
P0A7E9	6	Uridylate kinase	pyrH	1	_MATNAKPVYKRI	0.000821113	55.064	_ATNAK(su)PVYK_	ATNAK(1)PVYK	2	546.29	0.20779
P0A9Q1	160	Aerobic respiration control protein ArcA	arcA;arcA2	1	PDGEQYKLPRSEF	1.39257e-18	105.14	_SLIGPDGEQYK(su)LPR_	SLIGPDGEQYK(1)LPR	3	558.29	0.23816
P39371	315	N-acetylneuraminate epimerase	nanM	1	HLWHNGKWDKSGE	8.09961e-19	96.163	_SYSTDIHLWHNGK(su)WDK_	SYSTDIHLWHNGK(1)WDK	3	696.325	0.11133
P0A825	354	Pyridoxal-phosphate-dependent serine hydroxymethyltransferase	glyA	1	SVPNDPKSPFVTS	1.82456e-67	216.34	_NSVPNDPK(su)SPFVTSGIR_	NSVPNDPK(1)SPFVTSGIR	2	957.981	-0.70876
P06715	282	Glutathione reductase	gor	1	GVKTNEKGYIVVD	0.0050544	46.481	_TNEK(su)GYIVVDK_	TNEK(1)GYIVVDK	2	683.348	-0.4421
P27302	330	Transketolase 1	tktA	1	EFTRRMKGEMPSD	1.88898e-15	100.19	_RMK(su)GEMPSDFDAK_	RMK(1)GEMPSDFDAK	3	537.91	-0.17491
P0AEM9	206	Cystine-binding periplasmic protein	fliY	1	AALDLVKKTNDTL	1.74947e-07	123.21	_LAALDLVK(su)K_	LAALDLVK(1)K	2	535.826	0.2467
P0AE63	26	Cation transport regulator ChaB	chaB	1	HAQDIYKEAFNSA	1.23964e-18	109.85	_HVLPSHAQDIYK(su)EAFNSAWDQYK_	HVLPSHAQDIYK(1)EAFNSAWDQYK	4	712.59	0.46556
P0A9Q7	81	Aldehyde-alcohol dehydrogenase;Alcohol dehydrogenase;Acetaldehyde dehydrogenase [acetylating];Pyruvate-formate-lyase deactivase	adhE	1	YIYNAYKDEKTCG	7.52886e-30	152.07	_NHFASEYIYNAYK(su)DEK_	NHFASEYIYNAYK(1)DEK	3	697.981	-0.80295
P07118	162	Valine--tRNA ligase	valS	1	VFVRLYKEDLIYR	3.22696e-10	154.85	_LYK(su)EDLIYR_	LYK(1)EDLIYR	2	656.843	-0.68442
P0AC59	53	Glutaredoxin-2	grxB	1	QVPILQKDDSRYM	1.99689e-10	105.13	_QVPILQK(su)DDSR_	QVPILQK(1)DDSR	2	699.865	0.6025
P0AB71	276	Fructose-bisphosphate aldolase class 2	fbaA	1	STAQEIKDSVSYG	1.84801e-31	111.68	_HNLPHNSLNFVFHGGSGSTAQEIK(su)DSVSYGVVK_	HNLPHNSLNFVFHGGSGSTAQEIK(1)DSVSYGVVK	5	725.959	-0.0523
P60438	106	50S ribosomal protein L3	rplC	1	LFADVKKVDVTGT	8.69355e-06	94.692	_K(su)VDVTGTSK_	K(1)VDVTGTSK	2	517.772	0.055485
P0ABK5	60	Cysteine synthase A	cysK	1	EKRGVLKPGVELV	1.40744e-144	252.43	_RGVLK(su)PGVELVEPTSGNTGIALAYVAAAR_	RGVLK(1)PGVELVEPTSGNTGIALAYVAAAR	5	602.733	-0.26575
P0ACP1	2	Fructose repressor	fruR	1	_____MKLDEIAR	0.00325837	56.563	_MK(su)LDEIAR_	MK(1)LDEIAR	2	538.276	0.88713
P09373	385	Formate acetyltransferase 1	pflB	1	KLPLNFKKFAAKV	0.00229622	135.87	_LPLNFK(su)K_	LPLNFK(1)K	2	480.282	-0.65135
P0A8T7	996	DNA-directed RNA polymerase subunit beta'	rpoC	1	RTKESYKVPYGAV	1.76805e-06	87.216	_ESYK(su)VPYGAVLAK_	ESYK(1)VPYGAVLAK	3	508.936	-0.034257
P35340	53	Alkyl hydroperoxide reductase subunit F	ahpF	1	SDKVTFKEDNSLP	8.72281e-29	170.95	_VTFK(su)EDNSLPVRK_	VTFK(1)EDNSLPVRK	3	544.958	0.62916
P07363	131	Chemotaxis protein CheA	cheA	1	QLALEAKGETPSA	3.47969e-19	104.45	_QLALEAK(su)GETPSAVTR_	QLALEAK(1)GETPSAVTR	2	885.965	0.67498
P06988	60	Histidinol dehydrogenase	hisD	1	YSAKFDKTTVTAL	0.00122992	98.754	_FDK(su)TTVTALK_	FDK(1)TTVTALK	2	612.33	0.052642
P25665	448	5-methyltetrahydropteroyltriglutamate--homocysteine methyltransferase	metE	1	TLRLDFKKGNLDA	0.00189061	100.57	_TLRLDFK(su)K_	TLRLDFK(1)K	3	374.217	0.25044
P0A9J8	227	P-protein;Chorismate mutase;Prephenate dehydratase	pheA	1	NRYPHWKIEYTES	3.83444e-07	62.19	_FLNRYPHWK(su)IEYTESTSAAM(ox)EK_	FLNRYPHWK(1)IEYTESTSAAMEK	4	705.085	0.16021
P16700	299	Thiosulfate-binding protein	cysP	1	MDKLKDKFPQTEL	7.55405e-07	100.88	_DK(su)FPQTELFR_	DK(1)FPQTELFR	2	690.843	-0.24622
P0ACJ8	5	Catabolite gene activator	crp	1	__MVLGKPQTDPT	4.86071e-12	89.668	_VLGK(su)PQTDPTLEWFLSHCHIHK_	VLGK(1)PQTDPTLEWFLSHCHIHK	5	549.479	-0.10537
P0ADE6	129	Uncharacterized protein ygaU	ygaU	1	KIFEANKPMLKSP	1.02893e-06	96.89	_IFEANK(su)PM(ox)LK_	IFEANK(1)PMLK	2	653.839	-0.63928
P0CE48	10	Elongation factor Tu 2;Elongation factor Tu 1	tufB;tufA	1	EKFERTKPHVNVG	8.57114e-27	122.31	_TK(su)PHVNVGTIGHVDHGK_	TK(1)PHVNVGTIGHVDHGK	5	380	0.59664
P07003	334	Pyruvate dehydrogenase [ubiquinone];Alpha-peptide	poxB	1	DRKFLDKALEDYR	3.15254e-07	112.13	_FLDK(su)ALEDYR_	FLDK(1)ALEDYR	2	685.335	-0.19985
P23865	581	Tail-specific protease	prc	1	HNARIAKDPEFQN	0.000131628	47.991	_IAK(su)DPEFQNIMK_	IAK(1)DPEFQNIMK	2	767.385	-0.81964
P0A800	35	DNA-directed RNA polymerase subunit omega	rpoZ	1	QMQVGGKDPLVPE	2.40909e-49	178	_QMQVGGK(su)DPLVPEENDK_	QMQVGGK(1)DPLVPEENDK	3	661.982	0.46691
P0A6M8	485	Elongation factor G	fusA	1	VEANVGKPQVAYR	1.68092e-35	133.48	_EFNVEANVGK(su)PQVAYR_	EFNVEANVGK(1)PQVAYR	3	640.987	0.93209
P0A7J0	127	3,4-dihydroxy-2-butanone 4-phosphate synthase	ribB	1	AIADGAKPSDLNR	6.8583e-58	171.21	_AAIADGAK(su)PSDLNRPGHVFPLR_	AAIADGAK(1)PSDLNRPGHVFPLR	3	801.424	0.31736
P0A8L1	43	Serine--tRNA ligase	serS	1	RKVLQVKTENLQA	6.71602e-16	136.99	_VLQVK(su)TENLQAER_	VLQVK(1)TENLQAER	2	814.436	0.18943
P08839	410	Phosphoenolpyruvate-protein phosphotransferase	ptsI	1	KEIEIYKQELRDE	2.98401e-24	131.35	_EIEIYK(su)QELRDEGK_	EIEIYK(1)QELRDEGK	3	617.311	1.0141
P60422	242	50S ribosomal protein L2	rplB	1	EGRNFGKHPVTPW	5.31996e-28	134.81	_NFGK(su)HPVTPWGVQTK_	NFGK(1)HPVTPWGVQTK	2	898.46	1.1856
P07024	320	Protein UshA;UDP-sugar hydrolase;5'-nucleotidase	ushA	1	LIPVNLKKKVTWE	3.37598e-12	118.48	_M(ox)VNYQLIPVNLK(su)K_	MVNYQLIPVNLK(1)K	2	838.458	0.25105
P45577	75	ProP effector	proQ	1	RYLYGVKPGATRV	8.13346e-05	80.014	_YLYGVK(su)PGATR_	YLYGVK(1)PGATR	2	662.848	0.10717
P0A9D8	85	2,3,4,5-tetrahydropyridine-2,6-dicarboxylate N-succinyltransferase	dapD	1	ESRYFDKVPMKFA	8.24227e-05	122.19	_YFDK(su)VPMK_	YFDK(1)VPMK	2	564.276	-0.69868
P38038	171	Sulfite reductase [NADPH] flavoprotein alpha-component	cysJ	1	GKDFDSKLAELGG	3.13312e-10	68.034	_DFDSK(su)LAELGGER_	DFDSK(1)LAELGGER	2	768.862	0.022878
P0A998	3	Ferritin-1	ftnA	1	____MLKPEMIEK	1.63e-07	125.75	_MLK(su)PEMIEK_	MLK(1)PEMIEK	2	609.809	-0.4597
P13009	460	Methionine synthase	metH	1	VNSISMKEGVDAF	1.48121e-07	69.737	_GIVNSISMK(su)EGVDAFIHHAK_	GIVNSISMK(1)EGVDAFIHHAK	4	564.039	0.51686
P0ABA6	64	ATP synthase gamma chain	atpG	1	HGNLEYKHPYLED	2.46655e-34	135.68	_VIGHLAHGNLEYK(su)HPYLEDRDVK_	VIGHLAHGNLEYK(1)HPYLEDRDVK	4	701.61	0.037497
P0A707	149	Translation initiation factor IF-3;Translation initiation factor IF-3, N-terminally processed;Translation initiation factor IF-3S	infC	1	EVLNRVKDDLQEL	4.60761e-09	71.558	_VK(su)DDLQELAVVESFPTK_	VK(1)DDLQELAVVESFPTK	3	673.349	0.57025
P0A705	214	Translation initiation factor IF-2	infB	1	RMAEENKWTDNAE	3.39221e-10	68.101	_RMAEENK(su)WTDNAEPTEDSSDYHVTTSQHAR_	RMAEENK(1)WTDNAEPTEDSSDYHVTTSQHAR	5	721.915	0.86341
P0AGJ9	399	Tyrosine--tRNA ligase	tyrS	1	DPEYFFKEEDRLF	3.93915e-12	124.45	_QSDPEYFFK(su)EEDR_	QSDPEYFFK(1)EEDR	2	895.381	-1.1906
P07395	235	Phenylalanine--tRNA ligase beta subunit	pheT	1	PTPLWMKEKLRRC	0.000541304	68.069	_APTPLWM(ox)K(su)EK_	APTPLWMK(1)EK	2	658.831	0.092884
P00956	480	Isoleucine--tRNA ligase	ileS	1	MSLFVHKDTEELH	2.63225e-34	140.95	_TWGVPMSLFVHK(su)DTEELHPR_	TWGVPMSLFVHK(1)DTEELHPR	4	620.557	0.020465
P0AG78	328	Sulfate-binding protein	sbp	1	TFDQISKR_____	8.68872e-84	244.71	_EHFANGGTFDQISK(su)R_	EHFANGGTFDQISK(1)R	2	903.924	0.58669
P06959	431	Dihydrolipoyllysine-residue acetyltransferase component of pyruvate dehydrogenase complex	aceF	1	HVTHFDKTDITEL	2.6927e-05	53.342	_NWVMIPHVTHFDK(su)TDITELEAFRK_	NWVMIPHVTHFDK(1)TDITELEAFRK	4	757.631	0.065498
P08312	75	Phenylalanine--tRNA ligase alpha subunit	pheS	1	QALNARKAELESA	1.1286e-07	62.924	_K(su)AELESAALNAR_	K(1)AELESAALNAR	2	686.857	0.1129
P0ADN2	49	UPF0438 protein yifE	yifE	1	NELDLGKREPVTE	3.89794e-58	177.4	_HGYAFNELDLGK(su)REPVTEEEK_	HGYAFNELDLGK(1)REPVTEEEK	4	641.059	1.0224
P0AB71	319	Fructose-bisphosphate aldolase class 2	fbaA	1	GQLGNPKGEDQPN	9.16127e-87	208.62	_ANEAYLQGQLGNPK(su)GEDQPNK_	ANEAYLQGQLGNPK(1)GEDQPNK	2	1186.06	-0.82055
P07650	321	Thymidine phosphorylase	deoA	1	RMVAAQKGPTDFV	2.19149e-22	136.48	_M(ox)VAAQK(su)GPTDFVENYAK_	MVAAQK(1)GPTDFVENYAK	2	992.97	0.36689
P68066	62	Autonomous glycyl radical cofactor	grcA	1	EVPVEVKPEVRVE	8.84265e-33	179.19	_EVPVEVK(su)PEVR_	EVPVEVK(1)PEVR	2	690.872	1.2217
P00959	548	Methionine--tRNA ligase	metG	1	ALVEASKEEVKAA	2.28237e-20	110.44	_QVEALVEASK(su)EEVK_	QVEALVEASK(1)EEVK	3	553.621	0.78139
P07813	683	Leucine--tRNA ligase	leuS	1	VYEHTAKGDVAAL	2.48025e-17	101.29	_LVYEHTAK(su)GDVAALNVDALTENQK_	LVYEHTAK(1)GDVAALNVDALTENQK	3	900.456	0.38028
P07813	675	Leucine--tRNA ligase	leuS	1	FLKRVWKLVYEHT	0.00526377	55.314	_RVWK(su)LVYEHTAK_	RVWK(1)LVYEHTAK	3	543.963	0.73911
P07813	21	Leucine--tRNA ligase	leuS	1	QLHWDEKRTFEVT	0.00291275	61.353	_VQLHWDEK(su)R_	VQLHWDEK(1)R	3	437.554	-0.76657
P07913	323	L-threonine 3-dehydrogenase	tdh	1	SIDDFQKGFDAMR	1.11872e-25	159.52	_FSIDDFQK(su)GFDAMR_	FSIDDFQK(1)GFDAMR	2	888.899	-0.28462
P07913	284	L-threonine 3-dehydrogenase	tdh	1	FKGLFIKGIYGRE	0.000178358	90.15	_GLFIK(su)GIYGR_	GLFIK(1)GIYGR	2	612.343	-0.38795
P31130	74	Uncharacterized protein ydeI	ydeI	1	GNLISHKGEDRYV	1.25067e-13	90.367	_GNLISHK(su)GEDRYVFR_	GNLISHK(1)GEDRYVFR	3	630.987	-0.27264
P60664	194	Imidazole glycerol phosphate synthase subunit HisF	hisF	1	YDLEQLKKVREVC	2.51979e-08	122.26	_NGYDLEQLK(su)K_	NGYDLEQLK(1)K	3	436.554	0.62192
P75767	249	UPF0052 protein ybhK	ybhK	1	MEQYVGKKVIDAV	3.85291e-09	107.83	_LAIM(ox)EQYVGK(su)K_	LAIMEQYVGK(1)K	2	698.363	-1.4164
P09373	462	Formate acetyltransferase 1	pflB	1	KMQVGPKSEPIKG	4.59749e-09	80.979	_MQVGPK(su)SEPIK_	MQVGPK(1)SEPIK	2	657.342	-0.65716
P0A9F3	76	HTH-type transcriptional regulator CysB	cysB	1	AREVLSKVDAIKS	1.23163e-10	128.81	_EVLSK(su)VDAIK_	EVLSK(1)VDAIK	2	601.337	-0.62508
P17846	320	Sulfite reductase [NADPH] hemoprotein beta-component	cysI	1	VGVETFKAEVERR	0.000133646	45.28	_VGVETFK(su)AEVERR_	VGVETFK(1)AEVERR	3	540.618	-0.92422
P0A6Y8	121	Chaperone protein DnaK	dnaK	1	ISAEVLKKMKKTA	1.78678e-31	166.6	_MAPPQISAEVLK(su)K_	MAPPQISAEVLK(1)K	2	756.411	-0.23116
P13029	75	Catalase-peroxidase	katG	1	LDYYGLKKDLKAL	0.000131514	104.44	_LDYYGLK(su)K_	LDYYGLK(1)K	2	550.287	0.68537
P21179	294	Catalase HPII	katE	1	FVRFHWKPLAGKA	9.26838e-05	63.419	_FHWK(su)PLAGK_	FHWK(1)PLAGK	3	395.213	-0.21627
P09831	569	Glutamate synthase [NADPH] large chain	gltB	1	KQLTTMKEEHYRA	4.66902e-09	80.763	_QLTTMK(su)EEHYR_	QLTTMK(1)EEHYR	3	512.577	0.017162
P08200	55	Isocitrate dehydrogenase [NADP]	icd;icd	1	VDAAVEKAYKGER	7.4725e-06	96.103	_VVDAAVEK(su)AYK_	VVDAAVEK(1)AYK	2	646.84	0.3866
P00350	314	6-phosphogluconate dehydrogenase, decarboxylating	gnd	1	AQPAGDKAEFIEK	1.67763e-11	78.661	_VLSGPQAQPAGDK(su)AEFIEK_	VLSGPQAQPAGDK(1)AEFIEK	3	695.688	0.066967
P0A7D7	203	Phosphoribosylaminoimidazole-succinocarboxamide synthase	purC	1	GSRLWDKETLEKM	2.56866e-07	121.6	_LWDK(su)ETLEK_	LWDK(1)ETLEK	2	631.319	0.41985
P00864	746	Phosphoenolpyruvate carboxylase	ppc	1	KVVEDGKQSELEA	1.65925e-08	65.092	_VVEDGK(su)QSELEAMCR_	VVEDGK(1)QSELEAMCR	3	617.613	0.54522
P37051	264	Formyltetrahydrofolate deformylase	purU	1	LSRALYKVLAQRV	1.27486e-07	124.98	_ALYK(su)VLAQR_	ALYK(1)VLAQR	2	581.335	0.63148
P0ADY7	123	50S ribosomal protein L16	rplP	1	FKLAAAKLPIKTT	1.03561e-05	93.551	_LAAAK(su)LPIK_	LAAAK(1)LPIK	2	512.824	0.11365
P37095	148	Peptidase B	pepB	1	VTYRITKGEDLRE	3.88769e-25	124.26	_ITK(su)GEDLREQGYMGLHTVGR_	ITK(1)GEDLREQGYMGLHTVGR	4	590.797	-0.27444
P0AET8	88	7-alpha-hydroxysteroid dehydrogenase	hdhA	1	AISKLGKVDILVN	5.21073e-19	127.88	_LGK(su)VDILVNNAGGGGPK_	LGK(1)VDILVNNAGGGGPK	3	570.312	0.2435
P0A867	307	Transaldolase A	talA	1	FAVDQRKLEDLLA	8.74164e-06	86.898	_K(su)LEDLLAAK_	K(1)LEDLLAAK	2	550.814	-0.69598
P08331	93	2',3'-cyclic-nucleotide 2'-phosphodiesterase/3'-nucleotidase	cpdB	1	MSAKGLKAGDIHP	0.000207566	67.456	_GLK(su)AGDIHPVYK_	GLK(1)AGDIHPVYK	2	699.375	0.72178
P04949	311	Flagellin	fliC	1	VKLQDSKGNDTDT	3.46263e-19	98.439	_LQDSK(su)GNDTDTYALK_	LQDSK(1)GNDTDTYALK	3	590.279	-0.66887
P0A8V2	439	DNA-directed RNA polymerase subunit beta	rpoB	1	IDIRNGKGEVDDI	5.74424e-13	89.541	_NGK(su)GEVDDIDHLGNRR_	NGK(1)GEVDDIDHLGNRR	4	474.481	0.57701
P27128	104	Lipopolysaccharide 1,3-galactosyltransferase	rfaI	1	RSLPSTKNWTHAI	4.711e-13	81.311	_SLPSTK(su)NWTHAIYFR_	SLPSTK(1)NWTHAIYFR	3	640.992	-0.0012911
P08622	62	Chaperone protein DnaJ	dnaJ	1	VLTDSQKRAAYDQ	6.73293e-27	174.24	_EAYEVLTDSQK(su)R_	EAYEVLTDSQK(1)R	2	769.87	0.12208
P0AA10	111	50S ribosomal protein L13	rplM	1	VKGMLPKGPLGRA	0.00036254	73.985	_GM(ox)LPK(su)GPLGR_	GMLPK(1)GPLGR	2	571.305	0.38602
P0ACF8	136	DNA-binding protein H-NS	hns	1	LDDFLIKQ_____	4.59817e-07	114.89	_SLDDFLIK(su)Q_	SLDDFLIK(1)Q	2	589.801	-0.24076
P08839	404	Phosphoenolpyruvate-protein phosphotransferase	ptsI	1	EVRALRKEIEIYK	0.00050245	90.685	_ALRK(su)EIEIYK_	ALRK(1)EIEIYK	3	454.926	-0.25957
P0CE48	283	Elongation factor Tu 2;Elongation factor Tu 1	tufB;tufA	1	VLLRGIKREEIER	9.44648e-07	125.97	_GIK(su)REEIER_	GIK(1)REEIER	2	615.328	0.48519
P08839	20	Phosphoenolpyruvate-protein phosphotransferase	ptsI	1	GKALLLKEDEIVI	1.55834e-06	88.087	_ALLLK(su)EDEIVIDR_	ALLLK(1)EDEIVIDR	2	813.951	-0.15606
P0ADG4	266	Inositol-1-monophosphatase	suhB	1	ELSDALKR_____	1.9702e-35	133.14	_DELSDALK(su)R_	DELSDALK(1)R	2	573.785	0.19253
P0AG48	60	50S ribosomal protein L21	rplU	1	VDGGVIKAEVVAH	2.22568e-13	92.993	_IGVPFVDGGVIK(su)AEVVAHGRGEK_	IGVPFVDGGVIK(1)AEVVAHGRGEK	4	609.333	-0.06095
P02925	285	D-ribose-binding periplasmic protein	rbsB	1	GEKVQAKYPVDLK	2.41463e-12	155.11	_VQAK(su)YPVDLK_	VQAK(1)YPVDLK	2	630.845	0.21259
P33363	408	Periplasmic beta-glucosidase	bglX	1	LETLPLKKSATIA	0.000704715	49.35	_NRLETLPLK(su)K_	NRLETLPLK(1)K	3	437.926	0.015455
P0A8W2	143	Transcriptional regulator slyA	slyA	1	IIELQAKG_____	5.30719e-08	69.602	_LEHNIIELQAK(su)G_	LEHNIIELQAK(1)G	2	732.888	-0.43774
P08956	824	Type I restriction enzyme EcoKI R protein	hsdR	1	ILYEQMKGRATRL	0.00733826	53.751	_ILYEQMK(su)GR_	ILYEQMK(1)GR	2	619.316	0.90472
P0A7U3	70	30S ribosomal protein S19	rpsS	1	DEMVGHKLGEFAP	1.20151e-17	102.48	_QHVPVFVTDEMVGHK(su)LGEFAPTR_	QHVPVFVTDEMVGHK(1)LGEFAPTR	3	898.783	0.30201
P04951	19	3-deoxy-manno-octulosonate cytidylyltransferase	kdsB	1	STRLPGKPLVDIN	2.79065e-102	225.18	_LPGK(su)PLVDINGKPMIVHVLER_	LPGK(1)PLVDINGKPMIVHVLER	4	607.096	-0.53064
P0A6E6	101	ATP synthase epsilon chain	atpC	1	AMEAKRKAEEHIS	3.56178e-05	49.25	_RK(su)AEEHISSSHGDVDYAQASAELAK_	RK(1)AEEHISSSHGDVDYAQASAELAK	4	700.585	-0.31207
P0A836	360	Succinyl-CoA ligase [ADP-forming] subunit beta	sucC	1	AELGAKKLADSGL	3.25268e-08	70.438	_K(su)LADSGLNIIAAK_	K(1)LADSGLNIIAAK	2	707.401	-1.4502
P04079	381	GMP synthase [glutamine-hydrolyzing]	guaA	1	PLKELFKDEVRKI	0.000552284	79.474	_ELFK(su)DEVR_	ELFK(1)DEVR	2	568.285	-1.4054
P06959	317	Dihydrolipoyllysine-residue acetyltransferase component of pyruvate dehydrogenase complex	aceF	1	AAKAEGKSEFAEN	6.75106e-08	72.771	_AEGK(su)SEFAENDAYVHATPLIRR_	AEGK(1)SEFAENDAYVHATPLIRR	4	644.32	-0.16622
P46837	198	Protein yhgF	yhgF	1	STVVSGKEEEGAK	4.66779e-12	78.234	_NAHLVSTVVSGK(su)EEEGAK_	NAHLVSTVVSGK(1)EEEGAK	3	652.329	0.29385
P76658	179	Bifunctional protein hldE;D-beta-D-heptose 7-phosphate kinase;D-beta-D-heptose 1-phosphate adenosyltransferase	hldE	1	PVLIDPKGTDFER	2.19563e-10	104.95	_AGVPVLIDPK(su)GTDFER_	AGVPVLIDPK(1)GTDFER	2	907.47	-0.68733
P0A6X7	66	Integration host factor subunit alpha	ihfA	1	RPGRNPKTGEDIP	2.36149e-06	84.753	_NPK(su)TGEDIPITAR_	NPK(1)TGEDIPITAR	2	756.389	0.47124
P0ADZ4	47	30S ribosomal protein S15	rpsO	1	GHFAEHKKDHHSR	3.06494e-191	299.94	_IVSEFGRDANDTGSTEVQVALLTAQINHLQGHFAEHK(su)K_	IVSEFGRDANDTGSTEVQVALLTAQINHLQGHFAEHK(1)K	5	853.031	-0.85052
P02359	35	30S ribosomal protein S7	rpsG	1	ILMVDGKKSTAES	5.84861e-13	138.99	_FVNILMVDGK(su)K_	FVNILMVDGK(1)K	2	682.368	-0.22464
P0ADN2	98	UPF0438 protein yifE	yifE	1	HTLSGGKPQVEGA	3.69961e-117	243.16	_RFHTLSGGK(su)PQVEGAEDYTDSDD_	RFHTLSGGK(1)PQVEGAEDYTDSDD	3	875.384	0.30156
P08506	276	D-alanyl-D-alanine carboxypeptidase dacC	dacC	1	RFNESEKLLTWGF	6.56798e-13	78.69	_IRFNESEK(su)LLTWGFR_	IRFNESEK(1)LLTWGFR	3	666.014	0.94545
P0A6P1	177	Elongation factor Ts	tsf	0.999998	MHVAASKPEFIKP	3.15522e-73	184.3	_HIAMHVAASK(su)PEFIKPEDVSAEVVEK_	HIAMHVAASK(1)PEFIKPEDVSAEVVEK	4	741.131	-0.13622
P0A847	2	Queuine tRNA-ribosyltransferase	tgt	1	_____MKFELDTT	4.84727e-10	96.103	_MK(su)FELDTTDGR_	MK(1)FELDTTDGR	2	706.822	0.025244
P0C054	98	Small heat shock protein ibpA	ibpA	1	ERNFERKFQLAEN	2.81816e-06	66.56	_K(su)FQLAENIHVR_	K(1)FQLAENIHVR	3	485.597	0.99915
P07014	118	Succinate dehydrogenase iron-sulfur subunit	sdhB	1	AQYEKIKPYLLNN	5.44721e-13	79.466	_IK(su)PYLLNNGQNPPAR_	IK(1)PYLLNNGQNPPAR	3	598.988	0.15546
P09373	235	Formate acetyltransferase 1	pflB	1	RALGQMKEMAAKY	9.96672e-07	107.83	_ALGQM(ox)K(su)EM(ox)AAK_	ALGQMK(1)EMAAK	2	655.31	-0.2882
P09373	441	Formate acetyltransferase 1	pflB	1	ARANLAKTMLYAI	3.5483e-19	118.24	_ANLAK(su)TMLYAINGGVDEK_	ANLAK(1)TMLYAINGGVDEK	3	670.007	1.5672
P25665	546	5-methyltetrahydropteroyltriglutamate--homocysteine methyltransferase	metE	1	AQSLTDKPVKGML	3.00851e-10	101.93	_YAQSLTDK(su)PVK_	YAQSLTDK(1)PVK	2	675.351	0.095118
P05793	166	Ketol-acid reductoisomerase	ilvC	1	EVREEYKRGFGVP	1.181e-07	65.179	_CPGTEVREEYK(su)R_	CPGTEVREEYK(1)R	3	541.919	0.16338
P05459	57	Erythronate-4-phosphate dehydrogenase	pdxB	1	ESLLAGKPIKFVG	1.33916e-07	68.676	_VNESLLAGK(su)PIK_	VNESLLAGK(1)PIK	2	684.89	0.27976
P39172	111	High-affinity zinc uptake system protein znuA	znuA	1	AQLEDVKPLLMKS	3.48974e-48	165.34	_QVTIAQLEDVK(su)PLLMK_	QVTIAQLEDVK(1)PLLMK	3	642.692	-0.80106
P0A9L3	93	FKBP-type 22 kDa peptidyl-prolyl cis-trans isomerase	fklB	1	YLEENAKKEGVNS	0.000323093	93.429	_YLEENAK(su)K_	YLEENAK(1)K	2	547.772	0.16428
P0CE48	314	Elongation factor Tu 2;Elongation factor Tu 1	tufB;tufA	1	EVYILSKDEGGRH	4.38519e-108	216.15	_FESEVYILSK(su)DEGGRHTPFFK_	FESEVYILSK(1)DEGGRHTPFFK	3	862.755	-0.51142
P0A8J8	293	ATP-dependent RNA helicase rhlB	rhlB	1	TGDVAQKKRLRIL	6.7444e-20	155.15	_VGLLTGDVAQK(su)K_	VGLLTGDVAQK(1)K	2	664.875	-0.18574
P0AGJ9	249	Tyrosine--tRNA ligase	tyrS	1	AVWLDPKKTSPYK	1.22243e-49	236.08	_TEGGAVWLDPK(su)K_	TEGGAVWLDPK(1)K	3	467.573	-0.20454
P0A705	849	Translation initiation factor IF-2	infB	1	ESLRRFKDDVNEV	9.85229e-06	75.294	_FK(su)DDVNEVR_	FK(1)DDVNEVR	2	611.291	0.28228
P09373	195	Formate acetyltransferase 1	pflB	1	GIDYLMKDKLAQF	6.21518e-07	89.46	_VALYGIDYLMK(su)DK_	VALYGIDYLMK(1)DK	2	814.916	-0.49907
P09394	188	Glycerophosphoryl diester phosphodiesterase	glpQ	1	GKDIAAKTLEVLK	7.22022e-06	96.64	_DIAAK(su)TLEVLK_	DIAAK(1)TLEVLK	2	650.872	0.78313
P00959	493	Methionine--tRNA ligase	metG	1	VLMTYLKPVLPKL	9.06302e-34	206.11	_VLM(ox)TYLK(su)PVLPK_	VLMTYLK(1)PVLPK	2	759.436	0.078919
P09394	127	Glycerophosphoryl diester phosphodiesterase	glpQ	1	FDIENGKKVQTYP	1.90067e-56	257.13	_FTEGFDIENGK(su)K_	FTEGFDIENGK(1)K	2	742.849	-0.90598
P08997	337	Malate synthase A	aceB	1	AAFIPSKDEEHNN	9.13679e-28	125.39	_RGAFAMGGMAAFIPSK(su)DEEHNNQVLNK_	RGAFAMGGMAAFIPSK(1)DEEHNNQVLNK	4	758.864	0.277
P0CE48	249	Elongation factor Tu 2;Elongation factor Tu 1	tufB;tufA	1	VEIVGIKETQKST	6.36083e-58	199.38	_VGEEVEIVGIK(su)ETQK_	VGEEVEIVGIK(1)ETQK	3	586.644	0.21818
P09424	261	Mannitol-1-phosphate 5-dehydrogenase	mtlD	1	SGAVLIKRYGFDA	1.20229e-09	103.75	_GAM(ox)EESGAVLIK(su)R_	GAMEESGAVLIK(1)R	2	738.872	-1.0223
P0A6N4	152	Elongation factor P	efp	1	TAGTGGKPATLST	4.09688e-07	59.512	_GDTAGTGGK(su)PATLSTGAVVK_	GDTAGTGGK(1)PATLSTGAVVK	3	629.993	-0.095828
P0A8A4	125	Putative phosphotransferase ydiA	ydiA	1	NPNNLNKYDARIA	4.57878e-19	94.487	_THGLNPNNLNK(su)YDAR_	THGLNPNNLNK(1)YDAR	3	609.631	0.14418
P0A870	308	Transaldolase B	talB	1	FAIDQEKLEKMIG	6.26476e-12	146.11	_FAIDQEK(su)LEK_	FAIDQEK(1)LEK	2	660.838	-0.51068
P37902	83	Glutamate/aspartate periplasmic-binding protein	gltI	1	VKKKLNKPDLQVK	9.63371e-21	166.07	_LNK(su)PDLQVK_	LNK(1)PDLQVK	2	577.824	-0.38885
P0AEM9	88	Cystine-binding periplasmic protein	fliY	0.99943	ASLKPTKWDGMLA	4.89487e-120	233.89	_HLGVEASLKPTK(su)WDGMLASLDSK_	HLGVEASLK(0.001)PTK(0.999)WDGMLASLDSK	3	861.776	-0.54585
P04816	160	Leucine-specific-binding protein	livK	1	YILETVKPQRIAI	1.42984e-15	157.66	_YILETVK(su)PQR_	YILETVK(1)PQR	2	673.869	-0.30612
P0AG30	123	Transcription termination factor Rho	rho	1	NEVNFDKPENARN	4.59841e-22	159.52	_VNEVNFDK(su)PENAR_	VNEVNFDK(1)PENAR	2	816.387	-0.32964
P0A7Z4	95	DNA-directed RNA polymerase subunit alpha	rpoA	1	AVRVQGKDEVILT	4.29067e-25	147.26	_VQGK(su)DEVILTLNK_	VQGK(1)DEVILTLNK	3	519.623	-0.49869
P0A9A6	140	Cell division protein FtsZ	ftsZ	1	PFNFEGKKRMAFA	0.000113925	133.23	_PFNFEGK(su)K_	PFNFEGK(1)K	2	533.764	0.4385
P0AEH5	35	Protein elaB	elaB	1	GDPADQKYVELKA	3.16876e-74	262.66	_SSGDPADQK(su)YVELK_	SSGDPADQK(1)YVELK	3	546.262	-0.17523
P0AGE9	228	Succinyl-CoA ligase [ADP-forming] subunit alpha	sucD	1	IKEHVTKPVVGYI	7.33999e-32	116.29	_EHVTK(su)PVVGYIAGVTAPK_	EHVTK(1)PVVGYIAGVTAPK	3	656.026	-0.17296
P0A7I4	187	Peptide chain release factor 3	prfC	1	GVYHLYKDETYLY	2.2065e-18	118.33	_GVYHLYK(su)DETYLYQSGK_	GVYHLYK(1)DETYLYQSGK	3	722.013	0.34019
P64581	33	Uncharacterized protein yqjD	yqjD	1	SSGEKSKEELSKI	0.00527552	101.72	_SK(su)EELSK_	SK(1)EELSK	2	460.732	-0.17126
P12758	40	Uridine phosphorylase	udp	1	IAALMDKPVKLAS	1.48705e-23	154.84	_IAALM(ox)DK(su)PVK_	IAALMDK(1)PVK	2	601.328	0.62472
P0AFM6	128	Phage shock protein A	pspA	1	IGELENKLSETRA	8.68102e-12	78.814	_EIGELENK(su)LSETR_	EIGELENK(1)LSETR	2	809.402	0.039861
P0AEM9	85	Cystine-binding periplasmic protein	fliY	1	GVEASLKPTKWDG	4.77146e-20	136.96	_HLGVEASLK(su)PTK_	HLGVEASLK(1)PTK	2	690.38	0.61299
P0A8M3	226	Threonine--tRNA ligase	thrS	1	GTAWADKKALNAY	3.42154e-08	120.09	_IYGTAWADK(su)K_	IYGTAWADK(1)K	2	626.814	-0.28586
P68919	25	50S ribosomal protein L25	rplY	1	RLRAANKFPAIIY	1.13307e-20	138.45	_AANK(su)FPAIIYGGK_	AANK(1)FPAIIYGGK	2	725.39	-1.2415
P0A6A3	296	Acetate kinase	ackA	1	EDNYATKEDAKRA	5.41495e-09	97.551	_YVEDNYATK(su)EDAK_	YVEDNYATK(1)EDAK	2	823.365	0.11212
P0A9C5	232	Glutamine synthetase	glnA	1	FNTMTKKADEIQI	0.00061918	81.338	_K(su)ADEIQIYK_	K(1)ADEIQIYK	2	604.314	0.010015
P31663	86	Pantothenate synthetase	panC	1	EKLNKRKVDLVFA	2.14814e-15	100.22	_RK(su)VDLVFAPSVK_	RK(1)VDLVFAPSVK	2	729.919	-0.58193
P77695	7	Protein gnsB	gnsB	1	MNIENLKTKAEAD	8.48221e-06	77.379	_MNIENLK(su)TK_	MNIENLK(1)TK	2	595.808	0.7232
P0A9P0	338	Dihydrolipoyl dehydrogenase	lpdA	1	AEVIAGKKHYFDP	2.89543e-26	120.3	_GVHEGHVAAEVIAGK(su)K_	GVHEGHVAAEVIAGK(1)K	4	426.228	0.64659
P52061	107	dITP/XTP pyrophosphatase	rdgB	1	KLLETMKDVPDDQ	6.95684e-21	141.32	_LLETM(ox)K(su)DVPDDQR_	LLETMK(1)DVPDDQR	3	559.266	0.29286
P0A6B7	92	Cysteine desulfurase	iscS	1	AANFYQKKGKHII	0.00299276	69.423	_GAANFYQK(su)K_	GAANFYQK(1)K	2	563.78	-0.042486
P0A6B7	260	Cysteine desulfurase	iscS	1	EAYRIAKEEMATE	2.17047e-06	89.629	_IAK(su)EEMATEM(ox)ER_	IAK(1)EEMATEMER	2	777.345	0.86348
P0A6B7	211	Cysteine desulfurase	iscS	1	HKIYGPKGIGALY	9.00033e-10	109.6	_IYGPK(su)GIGALYVR_	IYGPK(1)GIGALYVR	2	753.919	-0.59023
P0ACJ8	53	Catabolite gene activator	crp	1	SVAVLIKDEEGKE	6.60775e-16	97.69	_GSVAVLIK(su)DEEGK_	GSVAVLIK(1)DEEGK	2	722.88	-0.46819
P0A6C1	210	Endonuclease 4	nfo	1	ARTVGFKYLRGMH	0.000418254	84.568	_TVGFK(su)YLR_	TVGFK(1)YLR	2	542.295	0.31497
P0A6C5	6	Amino-acid acetyltransferase	argA	1	_MVKERKTELVEG	7.16253e-05	94.465	_ERK(su)TELVEGFR_	ERK(1)TELVEGFR	3	488.588	0.42986
P05458	462	Protease 3	ptrA	1	IWYISPKEPHNKT	6.32323e-12	89.403	_IWYISPK(su)EPHNK_	IWYISPK(1)EPHNK	3	537.944	0.055549
P27302	591	Transketolase 1	tktA	1	STDAFDKQDAAYR	2.15668e-67	211.9	_VVSMPSTDAFDK(su)QDAAYR_	VVSMPSTDAFDK(1)QDAAYR	2	1050.98	0.78564
P0A7R9	87	30S ribosomal protein S11	rpsK	1	NLEVMVKGPGPGR	5.44749e-16	131.06	_NLEVMVK(su)GPGPGR_	NLEVMVK(1)GPGPGR	2	727.377	0.13738
P69797	292	PTS system mannose-specific EIIAB component;Mannose-specific phosphotransferase enzyme IIA component;Mannose-specific phosphotransferase enzyme IIB component	manX	1	KDIEAFKKLNARG	0.00234292	67.757	_DIEAFK(su)K_	DIEAFK(1)K	2	475.745	0.23812
P0AC41	281	Succinate dehydrogenase flavoprotein subunit	sdhA	1	RYAPNAKDLAGRD	2.67644e-05	69.451	_YAPNAK(su)DLAGRDVVAR_	YAPNAK(1)DLAGRDVVAR	3	605.983	-0.63699
P37903	77	Universal stress protein F	uspF	1	QLEEIIKKFKLPT	8.99364e-05	62.303	_SQLEEIIK(su)K_	SQLEEIIK(1)K	2	594.33	-0.10047
P0A7K2	108	50S ribosomal protein L7/L12	rplL	1	DDAEALKKALEEA	2.2624e-21	147.73	_EGVSK(su)DDAEALK(su)K_	EGVSK(1)DDAEALK(1)K	2	795.381	-0.18847
P00448	135	Superoxide dismutase [Mn]	sodA	1	WAWLVLKGDKLAV	6.72977e-13	87.519	_FGSGWAWLVLK(su)GDK_	FGSGWAWLVLK(1)GDK	3	555.287	0.1099
P06989	50	Histidine biosynthesis bifunctional protein HisIE;Phosphoribosyl-AMP cyclohydrolase;Phosphoribosyl-ATP pyrophosphatase	hisI	1	KTLESGKVTFFSR	1.46908e-15	102.66	_TLESGK(su)VTFFSR_	TLESGK(1)VTFFSR	2	736.375	0.33497
P0A9P4	75	Thioredoxin reductase	trxB	1	MHEHATKFETEII	2.63713e-25	123.14	_MHEHATK(su)FETEIIFDHINK_	MHEHATK(1)FETEIIFDHINK	4	610.795	-0.29055
P0C8J6	86	D-tagatose-1,6-bisphosphate aldolase subunit GatY	gatY	1	HLDHHTKFDDIAQ	0.000112449	47.75	_QYHHPLAIHLDHHTK(su)FDDIAQK_	QYHHPLAIHLDHHTK(1)FDDIAQK	3	922.125	0.44984
P60723	74	50S ribosomal protein L4	rplD	1	ARSGSIKSPIWRS	1.1968e-06	87.298	_SGSIK(su)SPIWR_	SGSIK(1)SPIWR	2	615.827	0.52823
P33644	63	Laccase domain protein yfiH	yfiH	1	AGNLPSKPVWLEQ	3.89137e-05	53.278	_LFAAGNLPSK(su)PVWLEQVHGK_	LFAAGNLPSK(1)PVWLEQVHGK	3	764.411	0.70777
P76550	117	Uncharacterized protein yffS	yffS	1	AIIDDLKARIAEL	6.51045e-06	107.83	_DAIIDDLK(su)AR_	DAIIDDLK(1)AR	2	615.322	0.30733
P69910	453	Glutamate decarboxylase alpha;Glutamate decarboxylase beta	gadA;gadB	1	YLSDHPKLQGIAQ	1.0995e-34	135.28	_YLSDHPK(su)LQGIAQQNSFK_	YLSDHPK(1)LQGIAQQNSFK	3	725.367	-0.78433
P33219	86	Protein yebF	yebF	1	IQGKDDKWSVPLT	3.5013e-09	84.289	_DDK(su)WSVPLTVR_	DDK(1)WSVPLTVR	2	708.362	-0.62676
P0A7L0	184	50S ribosomal protein L1	rplA	1	VDFDADKLKENLE	2.2995e-07	143.03	_VDFDADK(su)LK_	VDFDADK(1)LK	2	575.785	-0.70645
P0A6F3	92	Glycerol kinase	glpK	1	TTIVWEKETGKPI	1.40121e-09	117.2	_ETTIVWEK(su)ETGK_	ETTIVWEK(1)ETGK	2	760.878	-0.093895
P0A6F3	5	Glycerol kinase	glpK	1	__MTEKKYIVALD	5.68892e-05	74.678	_K(su)YIVALDQGTTSSR_	K(1)YIVALDQGTTSSR	2	819.92	-0.13276
P0A6F3	141	Glycerol kinase	glpK	1	PYFSGTKVKWILD	1.48031e-10	97.579	_SNTGLVIDPYFSGTK(su)VK_	SNTGLVIDPYFSGTK(1)VK	2	963.496	-0.41585
Q46845	16	Uncharacterized GST-like protein yghU	yghU	1	KVWTWDKSAGGAF	6.33967e-46	147.39	_VWTWDK(su)SAGGAFANINRPVSGPTHEK_	VWTWDK(1)SAGGAFANINRPVSGPTHEK	4	732.112	0.38413
P0A8M0	199	Asparagine--tRNA ligase	asnS	1	GKVDFDKDFFGKE	3.74566e-11	134.57	_VDFDK(su)DFFGK_	VDFDK(1)DFFGK	2	659.304	-0.416
P10346	211	Glutamine transport ATP-binding protein GlnQ	glnQ	1	RLIFIDKGRIAED	0.000917277	71.223	_LIFIDK(su)GR_	LIFIDK(1)GR	2	531.303	-0.34932
P0A8L1	24	Serine--tRNA ligase	serS	1	LARRGFKLDVDKL	0.000189078	113.62	_RGFK(su)LDVDK_	RGFK(1)LDVDK	3	393.212	-0.86108
P0A9Q7	455	Aldehyde-alcohol dehydrogenase;Alcohol dehydrogenase;Acetaldehyde dehydrogenase [acetylating];Pyruvate-formate-lyase deactivase	adhE	1	ENMLWHKLPKSIY	9.41823e-08	67.275	_RAENMLWHK(su)LPK_	RAENMLWHK(1)LPK	3	541.621	-0.82837
P0A6F5	75	60 kDa chaperonin	groL	1	MGAQMVKEVASKA	2.61594e-69	223.07	_FENM(ox)GAQM(ox)VK(su)EVASK_	FENMGAQMVK(1)EVASK	2	900.911	-0.61084
P0A9C5	259	Glutamine synthetase	glnA	1	TATFMPKPMFGDN	8.45853e-59	172.49	_TATFMPK(su)PMFGDNGSGMHCHMSLSK_	TATFMPK(1)PMFGDNGSGMHCHMSLSK	4	718.061	-0.12889
P0A7R1	112	50S ribosomal protein L9	rplI	1	AGVEVAKSEVRLP	8.0184e-68	184.03	_DIADAVTAAGVEVAK(su)SEVR_	DIADAVTAAGVEVAK(1)SEVR	2	1001.01	0.069611
P0AD61	68	Pyruvate kinase I	pykF	1	AILLDTKGPEIRT	9.17712e-65	235.25	_TAAILLDTK(su)GPEIR_	TAAILLDTK(1)GPEIR	2	799.443	-1.479
P0A6F5	168	60 kDa chaperonin	groL	1	IAEAMDKVGKEGV	0.000115362	73.781	_LIAEAM(ox)DK(su)VGK_	LIAEAMDK(1)VGK	2	645.834	-0.025642
P0A799	120	Phosphoglycerate kinase	pgk	1	FNKGEKKDDETLS	0.00109298	79.974	_K(su)DDETLSK_	K(1)DDETLSK	2	518.246	-0.14419
P0A8G0	609	UvrABC system protein C	uvrC	1	KIFWSLKH_____	0.00464853	79.597	_IFWSLK(su)H_	IFWSLK(1)H	2	515.771	-0.066049
P0AEE5	308	D-galactose-binding periplasmic protein	mglB	1	ADGTNWKIDNKVV	1.18658e-06	89.629	_GAADGTNWK(su)IDNK_	GAADGTNWK(1)IDNK	2	745.35	0.50428
P0A6E4	133	Argininosuccinate synthase	argG	1	GDGSTYKGNDIER	3.81207e-34	138.75	_EDGVNIWGDGSTYK(su)GNDIER_	EDGVNIWGDGSTYK(1)GNDIER	3	775.68	-0.25606
P0A6F5	425	60 kDa chaperonin	groL	1	LIRVASKLADLRG	0.000104732	98.943	_VASK(su)LADLR_	VASK(1)LADLR	2	536.803	0.12262
P0A9D2	141	Glutathione S-transferase GstA	gstA	0.999999	YVNEALKDEHWIC	2.65705e-18	109.42	_KLQYVNEALK(su)DEHWICGQR_	KLQYVNEALK(1)DEHWICGQR	4	622.558	0.3385
P10384	261	Long-chain fatty acid transport protein	fadL	1	EVKIDFKGNYSSD	6.24172e-05	73.834	_IDFK(su)GNYSSDLNR_	IDFK(1)GNYSSDLNR	2	814.881	0.1619
P0A9D8	241	2,3,4,5-tetrahydropyridine-2,6-dicarboxylate N-succinyltransferase	dapD	1	SGNLPSKDGKYSL	3.11994e-78	211.29	_VPAGSVVVSGNLPSK(su)DGK_	VPAGSVVVSGNLPSK(1)DGK	3	604.323	-0.061876
P0A6H1	85	ATP-dependent Clp protease ATP-binding subunit ClpX	clpX	1	IGQEQAKKVLAVA	1.40619e-14	119.31	_NHLDDYVIGQEQAK(su)K_	NHLDDYVIGQEQAK(1)K	3	619.971	0.22264
P00961	607	Glycine--tRNA ligase beta subunit	glyS	1	VNASTLKEPEEIK	8.61231e-16	134.21	_VNASTLK(su)EPEEIK_	VNASTLK(1)EPEEIK	2	779.404	-0.64503
P0A6H5	80	ATP-dependent protease ATPase subunit HslU	hslU	1	ANAPFIKVEATKF	0.00021191	65.472	_LANAPFIK(su)VEATK_	LANAPFIK(1)VEATK	2	751.417	0.41274
P0A9D2	122	Glutathione S-transferase GstA	gstA	1	DTPEEYKPTVRAQ	1.00414e-07	69.737	_GFTPLFRPDTPEEYK(su)PTVR_	GFTPLFRPDTPEEYK(1)PTVR	3	784.062	-0.10125
P0AEH3	67	Protein elaA	elaA	1	AYARILKSDDDLE	5.02103e-13	80.534	_ILK(su)SDDDLEPVVIGR_	ILK(1)SDDDLEPVVIGR	3	590.316	-0.13074
P0A6P5	458	GTPase Der	der	1	PIRIQFKEGENPY	7.64405e-12	80.522	_IQFK(su)EGENPYANK_	IQFK(1)EGENPYANK	2	819.394	-0.37463
P0A6E4	383	Argininosuccinate synthase	argG	1	SENLTYKPERLTM	1.07318e-44	145.9	_RGNDYSILNTVSENLTYK(su)PER_	RGNDYSILNTVSENLTYK(1)PER	4	643.069	0.9861
P18956	136	Gamma-glutamyltranspeptidase;Gamma-glutamyltranspeptidase large chain;Gamma-glutamyltranspeptidase small chain	ggt	1	QGNPDSKKSLTSH	9.20445e-13	84.566	_DMFLDDQGNPDSK(su)K_	DMFLDDQGNPDSK(1)K	2	855.37	-0.080291
P0AEX9	339	Maltose-binding periplasmic protein	malE	1	YEEELAKDPRIAA	7.22022e-06	96.64	_SYEEELAK(su)DPR_	SYEEELAK(1)DPR	2	718.831	-0.081985
P0A6K6	220	Phosphopentomutase	deoB	1	RPFIGDKAGNFQR	2.63052e-21	140.03	_VIARPFIGDK(su)AGNFQR_	VIARPFIGDK(1)AGNFQR	3	630.339	0.39354
P0A6L0	5	Deoxyribose-phosphate aldolase	deoC	1	__MTDLKASSLRA	4.78696e-05	93.258	_TDLK(su)ASSLR_	TDLK(1)ASSLR	2	545.791	-0.0095733
P0A6L0	61	Deoxyribose-phosphate aldolase	deoC	1	IARKTLKEQGTPE	8.79978e-05	78.692	_TLK(su)EQGTPEIR_	TLK(1)EQGTPEIR	2	686.359	0.43397
P0A6L0	201	Deoxyribose-phosphate aldolase	deoC	1	EKTVGFKPAGGVR	0.000379221	69.979	_TVGFK(su)PAGGVR_	TVGFK(1)PAGGVR	2	594.822	0.10962
P0A6L2	287	Dihydrodipicolinate synthase	dapA	1	TVRAALKHAGLL_	8.59101e-07	117.04	_AALK(su)HAGLL_	AALK(1)HAGLL	2	497.29	0.04103
P00509	37	Aspartate aminotransferase	aspC	1	LGIGVYKDETGKT	8.8185e-39	165.64	_INLGIGVYK(su)DETGK_	INLGIGVYK(1)DETGK	3	536.282	0.4209
P0A6M8	370	Elongation factor G	fusA	1	VQMHANKREEIKE	8.29434e-05	50.088	_IVQMHANK(su)REEIK_	IVQMHANK(1)REEIK	3	565.966	0.61606
P0ACP7	41	HTH-type transcriptional repressor PurR	purR	1	AVWAAIKELHYSP	1.89095e-34	140.06	_NAVWAAIK(su)ELHYSPSAVAR_	NAVWAAIK(1)ELHYSPSAVAR	3	728.38	-0.26887
P0A6L4	256	N-acetylneuraminate lyase	nanA	1	GVFRGLKTVLHYM	1.44072e-06	61.167	_GLK(su)TVLHYMDVVSVPLCR_	GLK(1)TVLHYMDVVSVPLCR	3	729.715	0.21545
P0A6M8	430	Elongation factor G	fusA	1	TKADQEKMGLALG	2.59482e-06	91.914	_ADQEK(su)M(ox)GLALGR_	ADQEK(1)MGLALGR	2	702.843	-0.30501
P0A953	53	3-oxoacyl-[acyl-carrier-protein] synthase 1	fabB	1	HVWGNVKLDTTGL	1.44019e-35	144.66	_SHVWGNVK(su)LDTTGLIDRK_	SHVWGNVK(1)LDTTGLIDRK	2	1070.06	-1.3009
P0A6M8	686	Elongation factor G	fusA	1	YTMEFLKYDEAPS	3.54222e-06	57.147	_ASYTM(ox)EFLK(su)YDEAPSNVAQAVIEAR_	ASYTMEFLK(1)YDEAPSNVAQAVIEAR	3	973.795	0.30565
P02931	265	Outer membrane protein F	ompF	1	ATPITNKFTNTSG	2.52824e-13	92.307	_NATPITNK(su)FTNTSGFANK_	NATPITNK(1)FTNTSGFANK	3	676.001	-0.17426
P77735	241	Uncharacterized oxidoreductase YajO	yajO	1	VGKNLYKESDEND	3.51241e-22	144.05	_NLYK(su)ESDENDAQIAER_	NLYK(1)ESDENDAQIAER	2	997.951	0.30656
P12295	170	Uracil-DNA glycosylase	ung	1	WGSHAQKKGAIID	6.81016e-14	91.207	_EGVVFLLWGSHAQK(su)K_	EGVVFLLWGSHAQK(1)K	3	600.321	0.39971
P0A951	182	Spermidine N(1)-acetyltransferase	speG	1	PGQTLLKPTAQ__	1.51335e-15	102.4	_TPGQTLLK(su)PTAQ_	TPGQTLLK(1)PTAQ	2	677.864	-0.65869
P08312	35	Phenylalanine--tRNA ligase alpha subunit	pheS	1	VEYLGKKGHLTLQ	1.19682e-15	103.44	_K(su)GHLTLQMTTLR_	K(1)GHLTLQMTTLR	3	500.273	0.20365
P23865	171	Tail-specific protease	prc	1	LWDSKVKFDELSL	0.00161352	61.353	_VK(su)FDELSLK_	VK(1)FDELSLK	2	589.819	-0.17075
P07118	861	Valine--tRNA ligase	valS	1	VLPADDKGPVSVT	8.26961e-14	103.1	_LESITVLPADDK(su)GPVSVTK_	LESITVLPADDK(1)GPVSVTK	2	1035.05	-0.061217
P0A6M8	249	Elongation factor G	fusA	1	LTEAEIKGALRQR	1.70997e-10	95.347	_YLGGEELTEAEIK(su)GALR_	YLGGEELTEAEIK(1)GALR	2	974.997	-0.428
P62768	67	UPF0325 protein yaeH	yaeH	1	GVGQGYKEVQEIS	2.2066e-07	65.25	_TVVADGVGQGYK(su)EVQEISPNLR_	TVVADGVGQGYK(1)EVQEISPNLR	3	820.419	0.44462
P25665	466	5-methyltetrahydropteroyltriglutamate--homocysteine methyltransferase	metE	1	GIAEHIKQAIVEQ	1.94811e-35	131.51	_TGIAEHIK(su)QAIVEQER_	TGIAEHIK(1)QAIVEQER	2	961.503	-0.81939
P45578	165	S-ribosylhomocysteine lyase	luxS	1	LALPKEKLQELHI	0.000362458	108.3	_EK(su)LQELHI_	EK(1)LQELHI	2	555.295	-0.61249
P0A7A9	152	Inorganic pyrophosphatase	ppa	1	EKGKWVKVEGWEN	1.75637e-27	135.14	_WVK(su)VEGWENAEAAK_	WVK(1)VEGWENAEAAK	3	572.946	-0.82145
P0A6N8	51	Elongation factor P-like protein	yeiP	1	DVRTGLKVEERFK	0.002833	64.04	_TGLK(su)VEER_	TGLK(1)VEER	2	516.272	-0.20045
P08200	199	Isocitrate dehydrogenase [NADP]	icd;icd	1	HCGIGIKPCSEEG	2.97681e-11	80.98	_IRFPEHCGIGIK(su)PCSEEGTK_	IRFPEHCGIGIK(1)PCSEEGTK	3	805.719	-0.086806
P0CE48	300	Elongation factor Tu 2;Elongation factor Tu 1	tufB;tufA	1	AKPGTIKPHTKFE	9.81399e-06	87.258	_PGTIK(su)PHTK_	PGTIK(1)PHTK	3	360.201	-0.86959
P0AFB8	271	Nitrogen regulation protein NR(I)	glnG	1	GGYAPVKVDVRII	1.33343e-11	85.288	_VGGYAPVK(su)VDVR_	VGGYAPVK(1)VDVR	2	680.367	-0.57129
P30860	80	ABC transporter arginine-binding protein 1	artJ	1	PSLKFRKYDAVIS	2.3547e-19	101.39	_K(su)YDAVISGMDITPER_	K(1)YDAVISGMDITPER	3	598.957	0.48769
P0AGC3	178	Soluble lytic murein transglycosylase	slt	1	VWRASGKQDPLAY	1.16674e-07	59.185	_ASGK(su)QDPLAYLER_	ASGK(1)QDPLAYLER	2	774.389	0.091381
P0A6V8	128	Glucokinase	glk	1	AEPVEGKPIAVYG	9.45793e-11	63.625	_EHLIQFGGAEPVEGK(su)PIAVYGAGTGLGVAHLVHVDK_	EHLIQFGGAEPVEGK(1)PIAVYGAGTGLGVAHLVHVDK	5	753.998	0.51832
P0A8T7	521	DNA-directed RNA polymerase subunit beta'	rpoC	1	RDCVNAKGEGMVL	3.29235e-13	83.418	_DCVNAK(su)GEGM(ox)VLTGPK_	DCVNAK(1)GEGMVLTGPK	2	896.416	0.96663
P0AEQ3	62	Glutamine-binding periplasmic protein	glnH	1	AIAKELKLDYELK	3.30472e-07	119.68	_ELK(su)LDYELK_	ELK(1)LDYELK	2	625.829	-0.83982
P0A7Z4	10	DNA-directed RNA polymerase subunit alpha	rpoA	1	SVTEFLKPRLVDI	5.24321e-17	137.84	_MQGSVTEFLK(su)PR_	MQGSVTEFLK(1)PR	3	498.254	0.19697
P0AAF6	132	Arginine transport ATP-binding protein ArtP	artP	1	LERLRLKPYSDRY	2.05925e-11	76.713	_LK(su)PYSDRYPLHLSGGQQQR_	LK(1)PYSDRYPLHLSGGQQQR	4	586.551	0.14431
P0A6T5	95	GTP cyclohydrolase 1	folE	1	LIENKMKVDEMVT	4.17555e-05	57.836	_MK(su)VDEM(ox)VTVR_	MK(1)VDEMVTVR	2	662.318	0.39857
P0A6M8	609	Elongation factor G	fusA	1	EGFKKAKPVLLEP	5.36805e-09	78.653	_AK(su)PVLLEPIMK_	AK(1)PVLLEPIMK	2	669.889	-0.47453
P0A796	309	6-phosphofructokinase isozyme 1	pfkA	1	NMKRPFKGDWLDC	1.92211e-15	101.39	_RPFK(su)GDWLDCAK_	RPFK(1)GDWLDCAK	2	796.88	0.27136
P0A6P9	85	Enolase	eno	1	LIGKDAKDQAGID	0.000577709	76.302	_DAK(su)DQAGIDK_	DAK(1)DQAGIDK	2	580.775	-0.091893
P0AE52	74	Putative peroxiredoxin bcp	bcp	1	LGISTDKPEKLSR	1.95112e-19	103.79	_AGVDVLGISTDK(su)PEK_	AGVDVLGISTDK(1)PEK	3	543.617	-0.0066718
P0A6P9	333	Enolase	eno	1	LKEGIEKGIANSI	3.18149e-07	93.823	_EGIEK(su)GIANSILIK_	EGIEK(1)GIANSILIK	2	792.946	0.46528
P22525	518	Probable L,D-transpeptidase YcbB	ycbB	1	PNHNLFKRDTRAL	1.2151e-17	104.63	_FNMPSSEAIYLHDTPNHNLFK(su)R_	FNMPSSEAIYLHDTPNHNLFK(1)R	4	683.579	-0.083879
P0A850	48	Trigger factor	tig	1	DGFRKGKVPMNIV	5.97373e-10	93.058	_GK(su)VPMNIVAQR_	GK(1)VPMNIVAQR	2	656.856	0.67244
P0A9G6	193	Isocitrate lyase	aceA	1	DQLASVKKCGHMG	2.4726e-17	101.64	_AMIEAGAAAVHFEDQLASVK(su)K_	AMIEAGAAAVHFEDQLASVK(1)K	3	762.719	-0.30378
P0ABS8	7	DNA polymerase III subunit theta	holE	1	MLKNLAKLDQTEM	3.50114e-17	122.42	_NLAK(su)LDQTEMDK_	NLAK(1)LDQTEMDK	2	753.361	-0.13126
P76344	152	Metal-binding protein ZinT	zinT	1	RYLFECKDPESKA	1.61038e-33	181.66	_YLFECK(su)DPESK_	YLFECK(1)DPESK	2	758.337	-1.5114
P0ACL0	71	Glycerol-3-phosphate regulon repressor	glpR	1	TPWHDRKATQTEE	6.9658e-10	72.033	_HHGGAALPSSSVNTPWHDRK(su)ATQTEEK_	HHGGAALPSSSVNTPWHDRK(1)ATQTEEK	4	761.117	0.34278
P0ADN2	15	UPF0438 protein yifE	yifE	1	NRYFDNKHYPRGF	1.64662e-06	108.98	_YFDNK(su)HYPR_	YFDNK(1)HYPR	3	447.207	-0.5406
P77737	92	Oligopeptide transport ATP-binding protein OppF	oppF	1	KELLGMKPDEWRA	2.68752e-06	69.01	_ELLGMK(su)PDEWR_	ELLGMK(1)PDEWR	2	737.356	-1.2832
P0ADE8	99	tRNA-modifying protein ygfZ	ygfZ	1	PQLTELKKYAVFS	3.3983e-15	102.33	_SVREPQLTELK(su)K_	SVREPQLTELK(1)K	3	509.951	0.038863
P07118	291	Valine--tRNA ligase	valS	1	NDYEVGKRHALPM	1.31351e-29	151.72	_ITPAHDFNDYEVGK(su)R_	ITPAHDFNDYEVGK(1)R	3	621.295	0.27918
P39099	272	Periplasmic pH-dependent serine endoprotease DegQ	degQ	1	RGLLGIKGTEMSA	2.82094e-18	93.495	_RGLLGIK(su)GTEMSADIAK_	RGLLGIK(1)GTEMSADIAK	3	620.668	0.046005
Q47702	95	Uncharacterized protein yfeK	yfeK	1	GKPYIVKIPGKSD	1.00418e-05	88.948	_PYIVK(su)IPGK_	PYIVK(1)IPGK	2	557.829	-0.7153
P21369	111	Pyrazinamidase/nicotinamidase	pncA	1	IAAVFHKGENPLV	2.43283e-12	83.039	_AIAAVFHK(su)GENPLVDSYSAFFDNGRR_	AIAAVFHK(1)GENPLVDSYSAFFDNGRR	4	746.119	0.0911
P68066	92	Autonomous glycyl radical cofactor	grcA	1	AVKHPEKYPQLTI	9.75139e-69	238.01	_HPEK(su)YPQLTIR_	HPEK(1)YPQLTIR	3	494.596	0.31185
P0A6T1	33	Glucose-6-phosphate isomerase	pgi	1	IADLFAKDGDRFS	0.000849526	48.112	_DVTIADLFAK(su)DGDR_	DVTIADLFAK(1)DGDR	2	818.397	1.8658
P0A6T1	228	Glucose-6-phosphate isomerase	pgi	1	ARDWFLKAAGDEK	5.20654e-06	100.93	_DWFLK(su)AAGDEK_	DWFLK(1)AAGDEK	2	690.328	-0.75734
P09831	1468	Glutamate synthase [NADPH] large chain	gltB	1	PKSSDVKALLGHR	1.33617e-09	90.827	_SSDVK(su)ALLGHR_	SSDVK(1)ALLGHR	3	428.23	0.73074
P00959	283	Methionine--tRNA ligase	metG	1	SFDEYWKKDSTAE	3.38839e-16	105.19	_RGDSVSFDEYWK(su)K_	RGDSVSFDEYWK(1)K	3	572.934	-0.25073
P52106	196	CsgBAC operon transcriptional regulatory protein	csgD	1	HLYNLFKKIAVKN	8.81936e-06	75.294	_THLYNLFK(su)K_	THLYNLFK(1)K	2	632.34	-0.71558
P0A6T1	87	Glucose-6-phosphate isomerase	pgi	1	SMFSGEKINRTEN	0.000710588	62.466	_SMFSGEK(su)INR_	SMFSGEK(1)INR	2	634.801	1.9073
P64483	52	Uncharacterized protein yeaK	yeaK	1	ALGQGAKALVCKV	6.44364e-08	60.628	_GTALGQGAK(su)ALVCK_	GTALGQGAK(1)ALVCK	2	737.39	-0.36917
P0A8C4	188	UPF0149 protein ygfB	ygfB	1	TAPEVQKPTLH__	3.62533e-08	66.383	_VAALLCHDTFTHPQPTAPEVQK(su)PTLH_	VAALLCHDTFTHPQPTAPEVQK(1)PTLH	4	752.879	0.27027
P0A7J7	72	50S ribosomal protein L11	rplK	1	SFTFVTKTPPAAV	7.67194e-06	53.995	_SFTFVTK(su)TPPAAVLLK_	SFTFVTK(1)TPPAAVLLK	3	607.345	0.64564
P0A6P5	335	GTPase Der	der	1	EVKEQVKETLDFR	1.0776e-06	79.693	_EQVK(su)ETLDFR_	EQVK(1)ETLDFR	2	682.838	1.068
P15254	409	Phosphoribosylformylglycinamidine synthase	purL	1	ELRGYHKPIMLAG	1.87751e-09	75.112	_VNSHNGEELRGYHK(su)PIMLAGGIGNIR_	VNSHNGEELRGYHK(1)PIMLAGGIGNIR	5	587.303	0.9869
P0A7G2	131	Ribosome-binding factor A	rbfA	1	VNPDDSKED____	7.87554e-05	57.348	_RVNPDDSK(su)ED_	RVNPDDSK(1)ED	2	637.778	0.63744
P0A6U3	469	tRNA uridine 5-carboxymethylaminomethyl modification enzyme MnmG	mnmG	1	WARFNEKLENIER	0.00117654	66.267	_FNEK(su)LENIER_	FNEK(1)LENIER	2	696.344	0.42729
P0A6U3	283	tRNA uridine 5-carboxymethylaminomethyl modification enzyme MnmG	mnmG	1	CPSIEDKVMRFAD	0.000324511	63.408	_YCPSIEDK(su)VM(ox)R_	YCPSIEDK(1)VMR	2	757.337	-0.43626
P07395	655	Phenylalanine--tRNA ligase beta subunit	pheT	1	SAAIYLKGERIGF	1.59728e-10	79.568	_AEANPALHPGQSAAIYLK(su)GER_	AEANPALHPGQSAAIYLK(1)GER	3	765.057	-0.54278
P0A978	10	Cold shock-like protein CspG;Cold shock-like protein CspB	cspG;cspB	1	KMTGLVKWFNADK	1.26408e-07	62.891	_MTGLVK(su)WFNADK_	MTGLVK(1)WFNADK	2	755.374	-0.61105
P30860	114	ABC transporter arginine-binding protein 1	artJ	1	SAVVIAKKDTYKT	5.40112e-08	71.558	_QVSFTTPYYENSAVVIAK(su)K_	QVSFTTPYYENSAVVIAK(1)K	3	749.051	0.23407
P0A9Q1	210	Aerobic respiration control protein ArcA	arcA;arcA2	1	TIRRIRKHFESTP	1.84395e-45	148.28	_IRK(su)HFESTPDTPEIIATIHGEGYR_	IRK(1)HFESTPDTPEIIATIHGEGYR	4	717.614	-0.77551
P0A6W5	133	Transcription elongation factor greA	greA	1	ARGLIGKEEDDVV	0.00222938	48.527	_GLIGK(su)EEDDVVVIK_	GLIGK(1)EEDDVVVIK	2	807.435	-0.41867
P68206	11	UPF0337 protein yjbJ	yjbJ	1	EAGGNWKQFKGKV	1.29581e-17	147.95	_DEAGGNWK(su)QFK_	DEAGGNWK(1)QFK	2	690.315	-0.65685
P0A738	51	Molybdenum cofactor biosynthesis protein C	moaC	1	IDGRHHKGDVFAT	1.05588e-06	72.531	_HHK(su)GDVFATAR_	HHK(1)GDVFATAR	3	446.89	-0.31065
P37329	93	Molybdate-binding periplasmic protein	modA	1	MDYAVDKKAIDTA	8.99364e-05	62.303	_WMDYAVDK(su)K_	WMDYAVDK(1)K	2	628.287	-0.45022
P0A6X7	97	Integration host factor subunit alpha	ihfA	1	VENASPKDE____	0.000226445	81.494	_SRVENASPK(su)DE_	SRVENASPK(1)DE	2	666.307	-0.073286
P0A7J7	81	50S ribosomal protein L11	rplK	1	PAAVLLKKAAGIK	3.03416e-11	133.81	_TPPAAVLLK(su)K_	TPPAAVLLK(1)K	2	569.348	0.50036
P0AAG3	132	Glutamate/aspartate transport ATP-binding protein GltL	gltL	1	LSAHANKFPAQLS	4.97903e-12	90.453	_VGLSAHANK(su)FPAQLSGGQQQR_	VGLSAHANK(1)FPAQLSGGQQQR	3	765.393	-0.089277
P00960	301	Glycine--tRNA ligase alpha subunit	glyQ	1	GFPMCNKDK____	9.96863e-08	65.563	_EALGFPMCNK(su)DK_	EALGFPMCNK(1)DK	2	755.339	-0.97144
P0AG30	367	Transcription termination factor Rho	rho	1	NRSGTRKEELLTT	2.98174e-13	99.747	_SGTRK(su)EELLTTQEELQK_	SGTRK(1)EELLTTQEELQK	3	697.359	-0.046235
P0A799	179	Phosphoglycerate kinase	pgk	1	ALGKALKEPARPM	4.83863e-50	134.37	_ALK(su)EPARPMVAIVGGSK_	ALK(1)EPARPMVAIVGGSK	2	912.506	-0.075934
P0A6Y8	514	Chaperone protein DnaK	dnaK	1	NEDEIQKMVRDAE	0.000176873	63.709	_ASSGLNEDEIQK(su)M(ox)VR_	ASSGLNEDEIQK(1)MVR	2	896.923	-0.93085
P0A6Y8	528	Chaperone protein DnaK	dnaK	1	NAEADRKFEELVQ	3.4112e-42	172.23	_DAEANAEADRK(su)FEELVQTR_	DAEANAEADRK(1)FEELVQTR	3	764.696	-0.27795
P0A6Y8	109	Chaperone protein DnaK	dnaK	1	VEVKGQKMAPPQI	9.20041e-05	70.281	_GQK(su)M(ox)APPQISAEVLK_	GQK(1)MAPPQISAEVLK	2	856.948	-0.028809
P16676	9	Sulfate/thiosulfate import ATP-binding protein CysA	cysA	1	IEIANIKKSFGRT	9.19188e-06	90.629	_SIEIANIK(su)K_	SIEIANIK(1)K	2	558.319	-0.48656
P0A6Y8	166	Chaperone protein DnaK	dnaK	1	IAGLEVKRIINEP	0.000122855	111.04	_IAGLEVK(su)R_	IAGLEVK(1)R	2	493.287	1.2893
P0A6Y8	106	Chaperone protein DnaK	dnaK	1	DAWVEVKGQKMAP	8.12847e-11	87.148	_IIAADNGDAWVEVK(su)GQK_	IIAADNGDAWVEVK(1)GQK	2	957.484	0.099925
P0A6Y8	125	Chaperone protein DnaK	dnaK	1	VLKKMKKTAEDYL	5.14353e-104	228.41	_K(su)TAEDYLGEPVTEAVITVPAYFNDAQR_	K(1)TAEDYLGEPVTEAVITVPAYFNDAQR	4	775.13	-0.31372
P0A6Y8	352	Chaperone protein DnaK	dnaK	1	MPMVQKKVAEFFG	0.00029884	85.676	_K(su)VAEFFGK_	K(1)VAEFFGK	2	513.269	-0.70359
P0AD59	55	Inhibitor of vertebrate lysozyme	ivy	1	QMVQGHKLPAWVM	3.18597e-47	163.23	_AAFNQMVQGHK(su)LPAWVMK_	AAFNQMVQGHK(1)LPAWVMK	3	719.364	-0.71337
P69441	157	Adenylate kinase;Adenylate kinase	adk;adk	1	EELTTRKDDQEET	4.37734e-07	60.528	_DDVTGEELTTRK(su)DDQEETVR_	DDVTGEELTTRK(1)DDQEETVR	3	812.705	0.79558
P0A7G2	118	Ribosome-binding factor A	rbfA	1	LVTSVVKHDEERR	4.21345e-30	158.17	_MSNLVTSVVK(su)HDEERR_	MSNLVTSVVK(1)HDEERR	3	667.334	0.30876
P08331	327	2',3'-cyclic-nucleotide 2'-phosphodiesterase/3'-nucleotidase	cpdB	1	IYDIANKKSLAAE	4.73333e-08	69.716	_AEARPIYDIANK(su)K_	AEARPIYDIANK(1)K	3	530.283	-0.024852
P0AGD7	28	Signal recognition particle protein	ffh	1	LTEDNVKDTLREV	9.30434e-08	64.104	_LTEDNVK(su)DTLR_	LTEDNVK(1)DTLR	2	702.354	0.63315
P0A6Y8	359	Chaperone protein DnaK	dnaK	1	VAEFFGKEPRKDV	4.05226e-15	181.53	_VAEFFGK(su)EPRK_	VAEFFGK(1)EPRK	3	469.914	0.035101
P0AEU0	223	Histidine-binding periplasmic protein	hisJ	1	TGMGLRKEDNELR	8.79975e-13	90.654	_LFGVGTGMGLRK(su)EDNELR_	LFGVGTGMGLRK(1)EDNELR	3	698.021	-0.30177
P0A6Z3	226	Chaperone protein htpG	htpG	1	TVISWEKINKAQA	4.42721e-09	100.19	_DGETVISWEK(su)INK_	DGETVISWEK(1)INK	2	809.902	0.35614
P0A6Z3	229	Chaperone protein htpG	htpG	1	SWEKINKAQALWT	2.26879e-05	105.46	_INK(su)AQALWTR_	INK(1)AQALWTR	2	650.854	0.88449
P0CE48	304	Elongation factor Tu 2;Elongation factor Tu 1	tufB;tufA	1	TIKPHTKFESEVY	1.58775e-27	136.17	_PHTK(su)FESEVYILSK_	PHTK(1)FESEVYILSK	3	593.305	1.0472
P0A6Z3	45	Chaperone protein htpG	htpG	1	ASDAADKLRFRAL	1.84016e-25	160.31	_ELISNASDAADK(su)LR_	ELISNASDAADK(1)LR	2	801.902	0.35669
P0A6Z3	298	Chaperone protein htpG	htpG	1	DHKHGLKLYVQRV	0.000674327	83.948	_HGLK(su)LYVQR_	HGLK(1)LYVQR	2	607.338	0.86573
P0A6Z3	560	Chaperone protein htpG	htpG	1	FAAAGQKVPEVKY	8.74243e-07	90.926	_LFAAAGQK(su)VPEVK_	LFAAAGQK(1)VPEVK	2	729.404	0.51374
P30860	228	ABC transporter arginine-binding protein 1	artJ	1	NALAAIKADGTYQ	4.55827e-79	222.16	_LNNALAAIK(su)ADGTYQK_	LNNALAAIK(1)ADGTYQK	2	895.968	0.26481
P60624	43	50S ribosomal protein L24	rplX	1	EGINLVKKHQKPV	2.10379e-19	165.11	_VIVEGINLVK(su)K_	VIVEGINLVK(1)K	3	437.934	0.31536
P0A6F3	143	Glycerol kinase	glpK	1	FSGTKVKWILDHV	1.99056e-11	81.431	_VK(su)WILDHVEGSR_	VK(1)WILDHVEGSR	3	513.604	0.28046
P0A7R1	41	50S ribosomal protein L9	rplI	1	KAVPATKKNIEFF	0.00334613	66.682	_AVPATK(su)K_	AVPATK(1)K	2	407.737	-0.38551
P39356	259	Uncharacterized transcriptional regulator yjhU	yjhU	1	CGRFYDKEGMPVV	7.36554e-05	58.09	_FYDK(su)EGM(ox)PVVADVDQR_	FYDK(1)EGMPVVADVDQR	2	992.951	-1.342
P0A705	866	Translation initiation factor IF-2	infB	1	ECGIGVKNYNDVR	3.58411e-64	215.23	_NGM(ox)ECGIGVK(su)NYNDVR_	NGMECGIGVK(1)NYNDVR	3	647.952	-0.29512
P77721	11	Uncharacterized HTH-type transcriptional regulator ydjF	ydjF	1	DRIQAIKQMVAND	2.066e-05	55.186	_DRIQAIK(su)QMVANDK_	DRIQAIK(1)QMVANDK	3	577.302	-0.40184
P0A705	7	Translation initiation factor IF-2	infB	1	MTDVTIKTLAAER	2.63666e-06	91.858	_TDVTIK(su)TLAAER_	TDVTIK(1)TLAAER	2	709.38	0.40474
P0A707	97	Translation initiation factor IF-3;Translation initiation factor IF-3, N-terminally processed;Translation initiation factor IF-3S	infC	1	IQVKEIKFRPGTD	2.2067e-06	79.81	_EIK(su)FRPGTDEGDYQVK_	EIK(1)FRPGTDEGDYQVK	3	661.322	-1.0345
P33599	49	NADH-quinone oxidoreductase subunit C/D	nuoC	1	VPVVWIKREQLLE	0.00072793	70.1	_TGVPVVWIK(su)R_	TGVPVVWIK(1)R	2	627.864	0.64221
P0A7T3	46	30S ribosomal protein S16	rpsP	1	NPIASEKEEGTRL	2.58363e-17	111.18	_VGFFNPIASEK(su)EEGTRLDLDR_	VGFFNPIASEK(1)EEGTRLDLDR	3	831.747	0.38834
P0AE08	171	Alkyl hydroperoxide reductase subunit C	ahpC	1	VCPAKWKEGEATL	5.9238e-08	63.337	_WK(su)EGEATLAPSLDLVGK_	WK(1)EGEATLAPSLDLVGK	2	957.496	0.20523
P31808	247	Uncharacterized oxidoreductase yciK	yciK	1	DAQPGRKPGISQ_	1.21149e-05	51.147	_TGMTFDAQPGRK(su)PGISQ_	TGMTFDAQPGRK(1)PGISQ	3	630.972	0.66914
P09551	211	Lysine-arginine-ornithine-binding periplasmic protein	argT	1	SSVKDKKYFGDGT	5.85791e-16	100.73	_K(su)YFGDGTGVGLRK_	K(1)YFGDGTGVGLRK	3	499.928	0.24182
P23847	81	Periplasmic dipeptide transport protein	dppA	1	IPGLAEKWEVSED	1.95146e-05	55.763	_IGTTEVIPGLAEK(su)WEVSEDGK_	IGTTEVIPGLAEK(1)WEVSEDGK	3	786.729	0.54122
P0A7D4	155	Adenylosuccinate synthetase	purA	1	VGDLFDKETFAEK	2.12672e-17	144.27	_VGDLFDK(su)ETFAEK_	VGDLFDK(1)ETFAEK	3	533.591	-0.59436
P0A8P3	90	Probable Fe(2+)-trafficking protein	yggX	1	GYTPEDKK_____	7.40242e-12	96.067	_EVHIEGYTPEDK(su)K_	EVHIEGYTPEDK(1)K	3	548.93	-0.57858
P04995	287	Exodeoxyribonuclease I	sbcB;sbcB;sbcB;sbcB	1	ERLYTAKTDLGDN	1.75095e-15	117.4	_LYTAK(su)TDLGDNAAVPVK_	LYTAK(1)TDLGDNAAVPVK	2	938.489	-0.27672
P0A8T7	1340	DNA-directed RNA polymerase subunit beta'	rpoC	1	EAAVAGKRDELRG	8.49407e-25	139.86	_VLTEAAVAGK(su)RDELR_	VLTEAAVAGK(1)RDELR	3	576.648	-0.37853
P63284	300	Chaperone protein ClpB	clpB	1	DAGNMLKPALARG	6.86837e-100	266.71	_ADGAMDAGNMLK(su)PALAR_	ADGAMDAGNMLK(1)PALAR	3	601.291	-0.17499
P0A8X2	113	Protein yceI	yceI	1	FTSTSVKKDGDEL	3.8603e-25	147.18	_YPQATFTSTSVK(su)K_	YPQATFTSTSVK(1)K	3	519.931	0.88445
P10346	69	Glutamine transport ATP-binding protein GlnQ	glnQ	1	LKVNDPKVDERLI	5.36829e-05	69.01	_VNDPK(su)VDER_	VNDPK(1)VDER	2	586.283	0.25745
P0AB43	20	UPF0745 protein YcgL	ycgL	1	TYLYVEKKDDFSR	1.10289e-06	89.548	_RDQTYLYVEK(su)K_	RDQTYLYVEK(1)K	3	514.931	0.71046
P0ADP9	77	Protein yihD	yihD	1	DYEEDFKTALLRA	2.5829e-26	82.362	_DYEEDFK(su)TALLR_	DYEEDFK(1)TALLR	2	800.38	-0.3636
P05194	7	3-dehydroquinate dehydratase	aroD	1	MKTVTVKDLVIGT	1.74967e-13	88.73	_TVTVK(su)DLVIGTGAPK_	TVTVK(1)DLVIGTGAPK	2	799.954	-0.73916
P0AGJ5	63	Uncharacterized tRNA/rRNA methyltransferase YfiF	yfiF	1	SQPRDRKWEDSPW	1.35173e-06	94.616	_DRK(su)WEDSPWR_	DRK(1)WEDSPWR	3	492.229	0.40315
P0AC92	7	Protein gnsA	gnsA	1	MNIEELKKQAETE	7.07356e-05	114.89	_M(ox)NIEELK(su)K_	MNIEELK(1)K	2	560.781	-0.51044
P30850	359	Exoribonuclease 2	rnb	1	NHALVFKDRPDYR	0.00103438	65.092	_HNHALVFK(su)DRPDYR_	HNHALVFK(1)DRPDYR	3	623.311	-0.95203
P52697	147	6-phosphogluconolactonase	pgl	1	LWVPALKQDRICL	0.000185507	51.013	_TLWVPALK(su)QDR_	TLWVPALK(1)QDR	2	713.888	0.43459
P23843	518	Periplasmic oligopeptide-binding protein	oppA	1	VNARLVKPWVGGY	3.08818e-25	125.09	_LVK(su)PWVGGYTGKDPLDNTYTR_	LVK(1)PWVGGYTGKDPLDNTYTR	3	827.42	1.0157
P37051	29	Formyltetrahydrofolate deformylase	purU	1	ITNICYKHELNIV	1.71204e-11	80.98	_ITNICYK(su)HELNIVQNNEFVDHR_	ITNICYK(1)HELNIVQNNEFVDHR	3	952.796	0.090799
Q46856	233	Alcohol dehydrogenase YqhD	yqhD	1	DGPKALKEPENYD	2.28962e-06	69.01	_ALK(su)EPENYDVR_	ALK(1)EPENYDVR	2	717.349	0.20547
P23845	108	Sulfate adenylyltransferase subunit 1	cysN	1	FSTEKRKFIIADT	2.28776e-48	170.45	_RK(su)FIIADTPGHEQYTR_	RK(1)FIIADTPGHEQYTR	4	508.762	0.043289
P76231	76	Uncharacterized protein yeaC	yeaC	1	KSKQQLKEDFGIS	1.61814e-11	102.66	_QQLK(su)EDFGISAK_	QQLK(1)EDFGISAK	2	732.372	0.53793
P0A6M8	143	Elongation factor G	fusA	1	RIAFVNKMDRMGA	7.10518e-16	137.05	_IAFVNK(su)MDR_	IAFVNK(1)MDR	2	597.303	-0.40209
P37774	114	Uncharacterized amino-acid ABC transporter ATP-binding protein YecC	yecC	1	EGPVIVKGEPKEE	5.43595e-08	62.765	_TVLENIIEGPVIVK(su)GEPK_	TVLENIIEGPVIVK(1)GEPK	3	679.049	0.73269
P0AEM9	207	Cystine-binding periplasmic protein	fliY	1	ALDLVKKTNDTLA	2.53278e-19	100.68	_K(su)TNDTLAVTGEAFSR_	K(1)TNDTLAVTGEAFSR	3	570.616	0.17369
P61889	162	Malate dehydrogenase;Malate dehydrogenase	mdh;mdh	1	TFVAELKGKQPGE	2.31613e-12	134.75	_SNTFVAELK(su)GK_	SNTFVAELK(1)GK	2	647.338	-0.4678
P0A927	66	Nucleoside-specific channel-forming protein tsx	tsx	1	EYEAFAKKDWFDF	6.34259e-12	119.01	_NDTYLEYEAFAK(su)K_	NDTYLEYEAFAK(1)K	2	846.394	-0.52632
P0AEE5	331	D-galactose-binding periplasmic protein	mglB	1	NLAEFSKK_____	8.23714e-06	102.95	_DNLAEFSK(su)K_	DNLAEFSK(1)K	2	576.283	-1.0855
P09424	287	Mannitol-1-phosphate 5-dehydrogenase	mtlD	1	FENPYLKDDVERV	1.93716e-29	191.06	_FENPYLK(su)DDVER_	FENPYLK(1)DDVER	3	542.255	-0.55887
P0A784	138	Oligoribonuclease	orn	1	LDVSTLKELARRW	0.00013136	71.241	_YLDVSTLK(su)ELAR_	YLDVSTLK(1)ELAR	2	754.404	0.37883
P39310	8	Uncharacterized protein ytfB	ytfB	1	PGRFELKPTLEKV	1.89456e-15	121.5	_PGRFELK(su)PTLEK_	PGRFELK(1)PTLEK	2	757.914	-1.0993
P0AAG0	67	Dipeptide transport ATP-binding protein DppD	dppD	1	GRVMAEKLEFNGQ	8.01148e-25	118.13	_VMAEK(su)LEFNGQDLQR_	VMAEK(1)LEFNGQDLQR	2	939.457	-0.45219
P0ABU2	159	GTP-dependent nucleic acid-binding protein engD	engD	1	GGDKDAKAELAVL	6.16701e-09	86.262	_DAK(su)AELAVLEK_	DAK(1)AELAVLEK	2	643.846	0.31185
P22259	95	Phosphoenolpyruvate carboxykinase [ATP]	pckA	1	KGKNDNKPLSPET	5.88653e-76	217.48	_NDNK(su)PLSPETWQHLK_	NDNK(1)PLSPETWQHLK	3	636.315	-0.23987
P37902	294	Glutamate/aspartate periplasmic-binding protein	gltI	1	EMKALFKEPNDKA	9.36296e-05	63.283	_ALFK(su)EPNDK_	ALFK(1)EPNDK	2	581.293	0.16133
P05793	336	Ketol-acid reductoisomerase	ilvC	1	WREETGKTAFETA	2.69218e-09	73.208	_EETGK(su)TAFETAPQYEGK_	EETGK(1)TAFETAPQYEGK	2	993.452	0.032675
P0A805	162	Ribosome-recycling factor	frr	1	SQDDVQKLTDAAI	1.12176e-24	123.38	_SQDDVQK(su)LTDAAIK_	SQDDVQK(1)LTDAAIK	2	816.41	-0.17732
P23843	527	Periplasmic oligopeptide-binding protein	oppA	1	VGGYTGKDPLDNT	3.5483e-19	118.24	_PWVGGYTGK(su)DPLDNTYTR_	PWVGGYTGK(1)DPLDNTYTR	2	1070.5	1.3858
P0A794	228	Pyridoxine 5'-phosphate synthase	pdxJ	1	AVMTGLKDAVAEM	2.65442e-25	152.99	_AVM(ox)TGLK(su)DAVAEM(ox)K_	AVMTGLK(1)DAVAEMK	3	532.593	0.014273
P0ABB4	99	ATP synthase subunit beta	atpD	1	GEPVDMKGEIGEE	4.23009e-39	126.26	_IMNVLGEPVDMK(su)GEIGEEERWAIHR_	IMNVLGEPVDMK(1)GEIGEEERWAIHR	4	752.871	0.22563
P0AAH0	22	Phosphate import ATP-binding protein PstB	pstB	1	LNFYYGKFHALKN	8.30404e-16	94.191	_NLNFYYGK(su)FHALK_	NLNFYYGK(1)FHALK	2	857.933	-0.68125
P0A799	27	Phosphoglycerate kinase	pgk	1	DLNVPVKDGKVTS	7.36397e-06	96.334	_ADLNVPVK(su)DGK_	ADLNVPVK(1)DGK	2	628.33	0.77504
P0AGG0	188	Thiamine-monophosphate kinase	thiL	1	DADYLIKRHLRPS	7.28287e-06	71.223	_DADYLIK(su)R_	DADYLIK(1)R	2	547.28	-0.52867
P0ABY4	36	Flavodoxin-2	fldB	1	VTLHNLKDDSPKL	7.32092e-58	174.2	_IRDIIGPELVTLHNLK(su)DDSPK_	IRDIIGPELVTLHNLK(1)DDSPK	4	619.088	-0.77915
P0A799	49	Phosphoglycerate kinase	pgk	1	TIELALKQGAKVM	0.000314018	65.092	_ASLPTIELALK(su)QGAK_	ASLPTIELALK(1)QGAK	2	820.467	-0.46686
P0A799	197	Phosphoglycerate kinase	pgk	1	GSKVSTKLTVLDS	8.96381e-12	118.13	_VSTK(su)LTVLDSLSK_	VSTK(1)LTVLDSLSK	2	745.919	0.20689
P0A836	66	Succinyl-CoA ligase [ADP-forming] subunit beta	sucC	1	VKVVNSKEDIRAF	0.000105651	63.283	_VVNSK(su)EDIR_	VVNSK(1)EDIR	2	580.301	-0.99806
P76270	157	Free methionine-R-sulfoxide reductase	msrC	1	LATTDYKKFFASV	9.02512e-06	89.247	_VLATTDYK(su)K_	VLATTDYK(1)K	2	569.803	0.047583
P0ACC7	351	Bifunctional protein GlmU;UDP-N-acetylglucosamine pyrophosphorylase;Glucosamine-1-phosphate N-acetyltransferase	glmU	1	GNFVEMKKARLGK	1.13083e-24	118.32	_LRPGAELLEGAHVGNFVEMK(su)K_	LRPGAELLEGAHVGNFVEMK(1)K	3	799.086	0.5968
P00954	194	Tryptophan--tRNA ligase	trpS	1	SLLEPTKKMSKSD	1.46196e-11	143.61	_VM(ox)SLLEPTK(su)K_	VMSLLEPTK(1)K	2	631.339	0.25643
P0A6M8	440	Elongation factor G	fusA	1	ALGRLAKEDPSFR	3.666e-05	71.451	_LAK(su)EDPSFR_	LAK(1)EDPSFR	2	581.791	-1.0059
P0AB71	9	Fructose-bisphosphate aldolase class 2	fbaA	1	KIFDFVKPGVITG	1.36524e-12	76.151	_IFDFVK(su)PGVITGDDVQK_	IFDFVK(1)PGVITGDDVQK	2	989.512	0.58756
P07813	145	Leucine--tRNA ligase	leuS	1	FFTELYKKGLVYK	0.000126433	105.14	_FFTELYK(su)K_	FFTELYK(1)K	2	588.303	0.2188
P09373	135	Formate acetyltransferase 1	pflB	1	ELDPMIKKIFTEY	6.93383e-05	62.2	_ELDPMIK(su)K_	ELDPMIK(1)K	2	537.281	-0.2455
P76268	170	Transcriptional regulator kdgR	kdgR	1	LEGVEYKRSTERT	2.10178e-07	108.47	_QILEGVEYK(su)R_	QILEGVEYK(1)R	2	667.851	-0.32367
P24251	88	Sigma factor-binding protein crl	crl	1	WKSVPVKDTEVVE	5.76623e-35	141	_SVPVK(su)DTEVVERLEHTLR_	SVPVK(1)DTEVVERLEHTLR	4	552.547	-0.32998
P0A7A7	98	Glycerol-3-phosphate acyltransferase	plsB	1	FTYYTPKEESIKL	9.57797e-16	132.79	_VFTYYTPK(su)EESIK_	VFTYYTPK(1)EESIK	2	852.922	0.21658
P75694	55	Uncharacterized protein YahO	yahO	1	MSTADAKEDLIKK	2.59009e-07	67.251	_IGDISTSNEM(ox)STADAK(su)EDLIK_	IGDISTSNEMSTADAK(1)EDLIK	3	785.369	-0.2492
P04816	170	Leucine-specific-binding protein	livK	1	IAIIHDKQQYGEG	2.39219e-48	168.41	_IAIIHDK(su)QQYGEGLAR_	IAIIHDK(1)QQYGEGLAR	3	638.002	-0.2473
P0AE08	169	Alkyl hydroperoxide reductase subunit C	ahpC	1	GEVCPAKWKEGEA	2.55822e-25	112.3	_AAQYVASHPGEVCPAK(su)WK_	AAQYVASHPGEVCPAK(1)WK	3	700.339	0.0017144
P0AFI7	145	Pyridoxine/pyridoxamine 5'-phosphate oxidase	pdxH	1	IGAWVSKQSSRIS	1.84522e-12	77.776	_DSQIGAWVSK(su)QSSR_	DSQIGAWVSK(1)QSSR	3	550.269	0.41507
P00509	42	Aspartate aminotransferase	aspC	1	YKDETGKTPVLTS	2.96844e-12	88.224	_DETGK(su)TPVLTSVK_	DETGK(1)TPVLTSVK	2	737.885	0.22098
P0A7A9	113	Inorganic pyrophosphatase	ppa	1	VAVPHSKLSKEYD	0.000595388	64.55	_LVAVPHSK(su)LSK_	LVAVPHSK(1)LSK	2	639.874	-0.71868
P0C0V0	287	Periplasmic serine endoprotease DegP	degP	1	VEYGQVKRGELGI	6.21944e-19	102.73	_NLTSQM(ox)VEYGQVK(su)R_	NLTSQMVEYGQVK(1)R	2	884.93	-1.0341
P0A7B5	301	Glutamate 5-kinase	proB	1	LLPKGIKSVTGNF	0.00545058	45.257	_GIK(su)SVTGNFSR_	GIK(1)SVTGNFSR	2	633.328	0.79407
P0A7B8	81	ATP-dependent protease subunit HslV	hslV	1	AAVELAKDWRTDR	2.40198e-11	85.958	_AAVELAK(su)DWR_	AAVELAK(1)DWR	2	629.825	-1.6391
P0AFX4	40	Regulator of sigma D	rsd	0.575844	YNLVGIKPGKESY	2.66421e-11	80.638	_HLLVAYYNLVGIK(su)PGKESYMR_	HLLVAYYNLVGIK(0.576)PGK(0.424)ESYMR	4	638.59	1.52
P0AC19	62	D-erythro-7,8-dihydroneopterin triphosphate epimerase	folX	1	NYRTVTKNIIQHV	1.27085e-12	82.55	_TVTK(su)NIIQHVENNR_	TVTK(1)NIIQHVENNR	3	589.311	-0.437
P62707	239	2,3-bisphosphoglycerate-dependent phosphoglycerate mutase	gpmA	1	ADEIAAKAAAVAN	2.41914e-34	140.06	_RYYLGNADEIAAK(su)AAAVANQGK_	RYYLGNADEIAAK(1)AAAVANQGK	3	798.74	0.98978
P0A7D4	85	Adenylosuccinate synthetase	purA	1	ALMKEMKELEDRG	0.00713332	48.283	_EM(ox)K(su)ELEDR_	EMK(1)ELEDR	2	583.256	-0.32716
P0A7D4	82	Adenylosuccinate synthetase	purA	1	SPAALMKEMKELE	3.46729e-17	66.383	_ENVTSIIGNGVVLSPAALM(ox)K(su)EM(ox)K_	ENVTSIIGNGVVLSPAALMK(1)EMK	3	845.101	2.4004
P0A9B2	70	Glyceraldehyde-3-phosphate dehydrogenase A	gapA	1	HLIVNGKKIRVTA	5.74907e-08	114.5	_DGHLIVNGK(su)K_	DGHLIVNGK(1)K	2	590.82	0.35045
P05055	420	Polyribonucleotide nucleotidyltransferase	pnp	1	VMPDMDKFPYTVR	9.30474e-26	123.19	_RGVLAVMPDMDK(su)FPYTVR_	RGVLAVMPDMDK(1)FPYTVR	3	732.371	-0.39399
P0A7V3	108	30S ribosomal protein S3	rpsC	1	NIAEVRKPELDAK	1.89219e-05	53.342	_VVADIAGVPAQINIAEVRK(su)PELDAK_	VVADIAGVPAQINIAEVRK(1)PELDAK	4	679.877	0.67437
P0A7D4	340	Adenylosuccinate synthetase	purA	1	DVLDGLKEVKLCV	2.82423e-06	106.01	_LDVLDGLK(su)EVK_	LDVLDGLK(1)EVK	2	664.869	0.049331
P33219	83	Protein yebF	yebF	1	LQDIQGKDDKWSV	7.5359e-12	87.772	_IVGQADPVAWVSLQDIQGK(su)DDK_	IVGQADPVAWVSLQDIQGK(1)DDK	3	828.087	0.3
P0A6A6	253	3-isopropylmalate dehydratase large subunit	leuC	1	LHAPKGKDFDDAV	1.17714e-07	63.76	_GK(su)DFDDAVAYWK_	GK(1)DFDDAVAYWK	2	757.844	-0.295
P45523	162	FKBP-type peptidyl-prolyl cis-trans isomerase fkpA	fkpA	1	GKGEAPKDSDTVV	1.15728e-05	54.598	_GEAPK(su)DSDTVVVNYK_	GEAPK(1)DSDTVVVNYK	2	861.415	-0.28801
P60546	203	Guanylate kinase	gmk	1	HDALISKLLAD__	1.3879e-07	58.487	_QRHDALISK(su)LLAD_	QRHDALISK(1)LLAD	3	527.286	-0.7943
P37759	33	dTDP-glucose 4,6-dehydratase 1	rfbB	1	SVVNVDKLTYAGN	5.24604e-25	119.87	_HIINNTQDSVVNVDK(su)LTYAGNR_	HIINNTQDSVVNVDK(1)LTYAGNR	3	857.765	0.96676
P30864	178	Uncharacterized HTH-type transcriptional regulator yafC	yafC	1	YISRYGKPETIDD	5.35499e-09	78.692	_YGK(su)PETIDDLK_	YGK(1)PETIDDLK	2	689.84	1.292
P00547	55	Homoserine kinase	thrB	1	LGRFADKLPSEPR	1.18485e-06	94.616	_FADK(su)LPSEPR_	FADK(1)LPSEPR	2	630.317	-0.40248
P00582	406	DNA polymerase I	polA	1	RALELLKPLLEDE	6.6748e-16	97.551	_ALELLK(su)PLLEDEK_	ALELLK(1)PLLEDEK	2	805.948	-0.19814
P0ADV7	43	Probable phospholipid-binding protein mlaC	mlaC	1	KTFDRLKNEQPQI	8.66644e-16	95.651	_TFDRLK(su)NEQPQIR_	TFDRLK(1)NEQPQIR	3	582.304	0.2213
P00957	361	Alanine--tRNA ligase	alaS	1	QVEQVLKTEEEQF	4.5113e-35	144.66	_RQQAQVEQVLK(su)TEEEQFAR_	RQQAQVEQVLK(1)TEEEQFAR	3	806.407	0.2234
P0A7E5	239	CTP synthase	pyrG	1	KAVISLKDVDSIY	1.35968e-21	150.21	_AVISLK(su)DVDSIYK_	AVISLK(1)DVDSIYK	2	775.919	-0.19709
P0A7E5	246	CTP synthase	pyrG	1	DVDSIYKIPGLLK	0.000402697	51.013	_DVDSIYK(su)IPGLLK_	DVDSIYK(1)IPGLLK	2	780.93	0.34424
P0AFG6	133	Dihydrolipoyllysine-residue succinyltransferase component of 2-oxoglutarate dehydrogenase complex	sucB	1	LDASAIKGTGVGG	1.33126e-24	112.56	_LLAEHNLDASAIK(su)GTGVGGR_	LLAEHNLDASAIK(1)GTGVGGR	3	693.699	-0.50739
P0A7E5	262	CTP synthase	pyrG	1	LDDYICKRFSLNC	1.45449e-08	117.98	_SQGLDDYICK(su)R_	SQGLDDYICK(1)R	2	727.833	0.072893
P0A7E9	166	Uridylate kinase	pyrH	1	VVLKATKVDGVFT	3.06737e-09	95.428	_ATK(su)VDGVFTADPAK_	ATK(1)VDGVFTADPAK	2	760.386	-0.049998
P0AF24	176	Protein nagD	nagD	0.822286	KPFYVGKPSPWII	3.18244e-10	75.462	_KPFYVGK(su)PSPWIIR_	K(0.178)PFYVGK(0.822)PSPWIIR	3	596.666	1.0975
P19926	285	Glucose-1-phosphatase	agp	1	VARNVAKPLVSYI	2.4452e-11	78.763	_NVAK(su)PLVSYIDK_	NVAK(1)PLVSYIDK	2	723.896	-0.17623
P0AB65	63	Acylphosphatase	yccX	1	KLMQWLKSGGPRS	1.39374e-09	90.653	_LMQWLK(su)SGGPR_	LMQWLK(1)SGGPR	2	686.856	-0.25633
P06974	108	Flagellar motor switch protein FliM	fliM	1	LNLIHLKPLRGTG	1.60017e-18	99.566	_NLPVPTNLNLIHLK(su)PLR_	NLPVPTNLNLIHLK(1)PLR	3	684.737	-0.20817
P0A825	251	Pyridoxal-phosphate-dependent serine hydroxymethyltransferase	glyA	1	SEELYKKLNSAVF	1.01386e-12	92.31	_K(su)LNSAVFPGGQGGPLMHVIAGK_	K(1)LNSAVFPGGQGGPLMHVIAGK	3	760.072	0.6977
P04391	287	Ornithine carbamoyltransferase chain I	argI	1	DQTTLGKKMAEEF	1.25564e-05	51.265	_FLHCLPAFHDDQTTLGK(su)K_	FLHCLPAFHDDQTTLGK(1)K	3	743.365	0.17773
P02925	178	D-ribose-binding periplasmic protein	rbsB	1	QAVAAHKFNVLAS	8.78266e-37	138.11	_GEGFQQAVAAHK(su)FNVLASQPADFDRIK_	GEGFQQAVAAHK(1)FNVLASQPADFDRIK	4	761.886	-0.5623
P77695	20	Protein gnsB	gnsB	1	ISEYITKKIIELK	1.33417e-49	201	_AEADISEYITK(su)K_	AEADISEYITK(1)K	3	489.912	-0.34095
P0A7F6	225	S-adenosylmethionine decarboxylase proenzyme;S-adenosylmethionine decarboxylase beta chain;S-adenosylmethionine decarboxylase alpha chain	speD	0.981909	LKEFDLKHYMFHT	1.78828e-06	66.874	_EFDLK(su)HYM(ox)FHTKPEDLTDSER_	EFDLK(0.982)HYMFHTK(0.018)PEDLTDSER	4	689.314	0.44388
P31057	2	3-methyl-2-oxobutanoate hydroxymethyltransferase	panB	1	_____MKPTTISL	4.97594e-06	61.344	_MK(su)PTTISLLQK_	MK(1)PTTISLLQK	2	680.381	-0.21119
P06959	302	Dihydrolipoyllysine-residue acetyltransferase component of pyruvate dehydrogenase complex	aceF	1	APAPAAKAEAPAA	8.5722e-08	71.535	_QEAAAPAPAAK(su)AEAPAAAPAAK_	QEAAAPAPAAK(1)AEAPAAAPAAK	3	691.692	-0.0067745
P43533	112	Flagella synthesis protein flgN	flgN	1	QALEMLKPHQEPT	1.40091e-09	61.602	_NQQALEMLK(su)PHQEPTLYGANGQTSTTHR_	NQQALEMLK(1)PHQEPTLYGANGQTSTTHR	4	813.394	0.3152
P32132	122	GTP-binding protein typA/BipA	typA	1	AFAYGLKPIVVIN	5.36241e-06	82.543	_AFAYGLK(su)PIVVINK_	AFAYGLK(1)PIVVINK	2	816.972	-0.10317
P69797	320	PTS system mannose-specific EIIAB component;Mannose-specific phosphotransferase enzyme IIA component;Mannose-specific phosphotransferase enzyme IIB component	manX	1	MMDLISKIDK___	2.20359e-11	132.32	_MMDLISK(su)IDK_	MMDLISK(1)IDK	2	647.325	0.68541
P08957	164	Type I restriction enzyme EcoKI M protein	hsdM	1	TIIHLLKPQPREV	1.64644e-11	125.74	_TIIHLLK(su)PQPR_	TIIHLLK(1)PQPR	2	708.422	-0.81625
P32157	213	Protein yiiM	yiiM	1	KRRLSGKIEDFSR	6.82538e-08	113.63	_LSGK(su)IEDFSR_	LSGK(1)IEDFSR	2	626.314	0.035876
P0C0L2	19	Peroxiredoxin osmC	osmC	1	GDIKRGKGTVSTE	1.6432e-11	78.272	_RGK(su)GTVSTESGVLNQQPYGFNTR_	RGK(1)GTVSTESGVLNQQPYGFNTR	3	866.097	0.42989
P0AEQ3	240	Glutamine-binding periplasmic protein	glnH	1	TYNEIYKKWFGTE	1.85284e-24	121.18	_TLRENGTYNEIYK(su)K_	TLRENGTYNEIYK(1)K	2	914.957	-1.0319
P0AE18	252	Methionine aminopeptidase	map	1	EILTLRKDDTIPA	7.01508e-08	64.55	_K(su)DDTIPAIISHDE_	K(1)DDTIPAIISHDE	2	777.37	0.23843
P0A6F9	74	10 kDa chaperonin	groS	1	NDGYGVKSEKIDN	3.33788e-26	121.45	_VGDIVIFNDGYGVK(su)SEK_	VGDIVIFNDGYGVK(1)SEK	2	970.486	-0.011321
P45523	157	FKBP-type peptidyl-prolyl cis-trans isomerase fkpA	fkpA	1	QVVEAGKGEAPKD	1.18106e-12	92.474	_TSSTGLVYQVVEAGK(su)GEAPK_	TSSTGLVYQVVEAGK(1)GEAPK	2	1061.04	0.39566
P0ABP8	84	Purine nucleoside phosphorylase deoD-type	deoD	1	ITDFGVKKIIRVG	1.84833e-12	155.15	_ELITDFGVK(su)K_	ELITDFGVK(1)K	2	625.337	-0.84903
P0AD96	71	Leu/Ile/Val-binding protein	livJ	1	NKLQIVKYDDACD	6.42165e-08	66.533	_LQIVK(su)YDDACDPK_	LQIVK(1)YDDACDPK	3	555.599	-0.14155
P36548	210	N-acetylmuramoyl-L-alanine amidase AmiA	amiA	1	LGSHILKKIKPVH	9.33855e-16	105.17	_NSLTLGSHILK(su)K_	NSLTLGSHILK(1)K	2	705.901	0.31182
P0A7J3	144	50S ribosomal protein L10	rplJ	1	RLMATMKEASAGK	0.0048519	45.257	_LMATMK(su)EASAGK_	LMATMK(1)EASAGK	2	669.326	-0.026185
P62707	113	2,3-bisphosphoglycerate-dependent phosphoglycerate mutase	gpmA	1	YGDEQVKQWRRGF	5.04263e-10	102.06	_YGDEQVK(su)QWRR_	YGDEQVK(1)QWRR	3	522.255	1.0657
P24171	348	Peptidyl-dipeptidase dcp	dcp	1	EQVRREKFDLDEA	7.9038e-12	122.51	_EK(su)FDLDEAQLK_	EK(1)FDLDEAQLK	2	718.351	0.10271
P0AEE5	115	D-galactose-binding periplasmic protein	mglB	1	PVVFFNKEPSRKA	1.69815e-13	108.89	_GQNVPVVFFNK(su)EPSRK_	GQNVPVVFFNK(1)EPSRK	3	649.343	0.31319
P0AG14	259	Probable protease sohB	sohB	1	ETHQLFKDFVKRM	5.49266e-35	131.45	_FREELNETHQLFK(su)DFVK_	FREELNETHQLFK(1)DFVK	4	570.788	0.55921
P32132	541	GTP-binding protein typA/BipA	typA	1	VNCLTGKKLTNMR	3.57254e-13	92.457	_SNDLTVNCLTGK(su)K_	SNDLTVNCLTGK(1)K	2	775.38	-0.82498
P0A786	179	Aspartate carbamoyltransferase catalytic chain	pyrB	1	LTQALAKFDGNRF	2.67745e-48	166.9	_TVHSLTQALAK(su)FDGNR_	TVHSLTQALAK(1)FDGNR	2	929.476	0.33348
P0AB24	162	Iron uptake system component EfeO	efeO	1	AFTDAIKAGDIEK	6.00554e-08	67.115	_AFTDAIK(su)AGDIEK_	AFTDAIK(1)AGDIEK	2	739.872	0.56216
P0A6Z3	212	Chaperone protein htpG	htpG	1	LPVEIEKREEKDG	1.85221e-05	47.548	_YSDHIALPVEIEK(su)REEK_	YSDHIALPVEIEK(1)REEK	4	539.777	-0.61482
P0A7K2	82	50S ribosomal protein L7/L12	rplL	1	ATGLGLKEAKDLV	1.73977e-08	118.9	_GATGLGLK(su)EAK_	GATGLGLK(1)EAK	2	572.814	0.5164
P61175	41	50S ribosomal protein L22	rplV	1	ILTYTNKKAAVLV	1.03534e-19	139.58	_VSQALDILTYTNK(su)K_	VSQALDILTYTNK(1)K	2	847.454	0.0079875
P0A7K6	96	50S ribosomal protein L19	rplS	1	GAVRKAKLYYLRE	0.00173163	97.602	_AK(su)LYYLR_	AK(1)LYYLR	2	513.785	0.38415
P0A9B2	61	Glyceraldehyde-3-phosphate dehydrogenase A	gapA	1	DGTVEVKDGHLIV	7.27137e-88	208.92	_YDSTHGRFDGTVEVK(su)DGHLIVNGK_	YDSTHGRFDGTVEVK(1)DGHLIVNGK	5	549.671	-0.95702
P0A9Q7	536	Aldehyde-alcohol dehydrogenase;Alcohol dehydrogenase;Acetaldehyde dehydrogenase [acetylating];Pyruvate-formate-lyase deactivase	adhE	1	ELANSFKPDVIIA	6.17161e-18	93.397	_GAELANSFK(su)PDVIIALGGGSPM(ox)DAAK_	GAELANSFK(1)PDVIIALGGGSPMDAAK	3	882.442	-0.23575
P76177	90	Protein ydgH	ydgH	1	VVADLYKADAEKA	1.94114e-09	112.5	_VVADLYK(su)ADAEK_	VVADLYK(1)ADAEK	2	711.362	-0.2677
P60390	194	Ribosomal RNA small subunit methyltransferase H	rsmH	1	AAATPVKDKFKHP	8.12993e-28	128.96	_ELAEVVAAATPVK(su)DK_	ELAEVVAAATPVK(1)DK	3	547.63	0.22592
P0AE18	141	Methionine aminopeptidase	map	1	LALRMVKPGINLR	8.52981e-06	77.732	_MVK(su)PGINLR_	MVK(1)PGINLR	2	564.316	0.25258
P0AGE9	43	Succinyl-CoA ligase [ADP-forming] subunit alpha	sucD	1	GGVTPGKGGTTHL	9.30703e-59	173.8	_MVGGVTPGK(su)GGTTHLGLPVFNTVR_	MVGGVTPGK(1)GGTTHLGLPVFNTVR	3	832.441	-0.066496
P0A7L0	157	50S ribosomal protein L1	rplA	1	EAVKNAKAGQVRY	0.00340379	60.682	_NAK(su)AGQVR_	NAK(1)AGQVR	2	472.251	0.036866
P0A9V1	231	Lipopolysaccharide export system ATP-binding protein LptB	lptB	1	LQDEHVKRVYLGE	1.71104e-73	188.72	_AYIVSQGHLIAHGTPTEILQDEHVK(su)R_	AYIVSQGHLIAHGTPTEILQDEHVK(1)R	5	603.317	0.55707
P0AGJ9	238	Tyrosine--tRNA ligase	tyrS	1	DGTKFGKTEGGAV	1.79326e-05	55.213	_FGK(su)TEGGAVWLDPK_	FGK(1)TEGGAVWLDPK	2	802.901	-0.29157
P69783	148	Glucose-specific phosphotransferase enzyme IIA component	crr	1	SNMDEIKELIKLS	3.31558e-05	52.612	_STLTPVVISNM(ox)DEIK(su)ELIK_	STLTPVVISNMDEIK(1)ELIK	3	749.399	0.12136
P0ACE3	69	Hemolysin expression-modulating protein Hha	hha	1	IPSSVWKFIR___	1.63617e-15	156.83	_IPSSVWK(su)FIR_	IPSSVWK(1)FIR	2	666.869	-0.095449
P0A715	138	2-dehydro-3-deoxyphosphooctonate aldolase	kdsA	1	GAVINVKKPQFVS	7.00508e-06	98.033	_TGAVINVK(su)K_	TGAVINVK(1)K	2	515.301	0.75168
P37647	162	2-dehydro-3-deoxygluconokinase	kdgK	1	CRANGGKVIFDNN	7.61524e-14	91.441	_ANGGK(su)VIFDNNYRPR_	ANGGK(1)VIFDNNYRPR	3	607.639	-0.11522
P0A7L8	62	50S ribosomal protein L27	rpmA	1	DHTLFAKADGKVK	0.00035932	57.019	_DHTLFAK(su)ADGK_	DHTLFAK(1)ADGK	2	651.82	0.13688
P0A7M2	44	50S ribosomal protein L28	rpmB	1	FWVESEKRFVTLR	0.000323093	84.476	_FWVESEK(su)R_	FWVESEK(1)R	2	590.785	0.8983
Q46857	94	2,5-diketo-D-gluconic acid reductase A	dkgA	1	ALLDSLKKLQLDY	2.55933e-07	125.56	_EALLDSLK(su)K_	EALLDSLK(1)K	2	558.811	-0.13204
P77754	43	Spheroplast protein Y	spy	1	MMHHKGKFGPHQD	1.4904e-07	60.628	_GK(su)FGPHQDMMFK_	GK(1)FGPHQDMMFK	3	508.232	-0.61526
P21499	30	Ribonuclease R	rnr	1	ILEHLTKREKPAS	1.33912e-05	66.595	_EFILEHLTK(su)R_	EFILEHLTK(1)R	3	462.586	0.79865
P76108	119	Putative ABC transporter periplasmic-binding protein ydcS	ydcS	1	ALIPNWKTLDPRV	1.80756e-05	54.974	_RVQPINTALIPNWK(su)TLDPR_	RVQPINTALIPNWK(1)TLDPR	3	778.097	-0.3186
P0A7N4	7	50S ribosomal protein L32	rpmF	1	MAVQQNKPTRSKR	0.00132231	75.378	_AVQQNK(su)PTR_	AVQQNK(1)PTR	2	571.302	0.43128
P22106	536	Asparagine synthetase B [glutamine-hydrolyzing]	asnB	1	EWDEAFKKMDDPS	1.00188e-06	95.573	_AIEWDEAFK(su)K_	AIEWDEAFK(1)K	2	668.825	0.36859
P0AG30	31	Transcription termination factor Rho	rho	1	NLARMRKQDIIFA	1.9186e-08	73.848	_M(ox)RK(su)QDIIFAILK_	MRK(1)QDIIFAILK	3	531.301	-0.21878
P18843	274	NH(3)-dependent NAD(+) synthetase	nadE	1	VFDDFWKK_____	4.11015e-12	87.18	_RPPITVFDDFWK(su)K_	RPPITVFDDFWK(1)K	3	583.638	-0.014954
P0ABB0	314	ATP synthase subunit alpha	atpA	1	YVEAFTKGEVKGK	3.02456e-28	139.58	_VNAEYVEAFTK(su)GEVK_	VNAEYVEAFTK(1)GEVK	2	892.441	-0.16102
P68206	35	UPF0337 protein yjbJ	yjbJ	1	MTIIEGKRDQLVG	1.50568e-06	78.486	_LTDDDMTIIEGK(su)R_	LTDDDMTIIEGK(1)R	2	803.885	-0.43866
P0AG59	19	30S ribosomal protein S14	rpsN	1	RVALADKYFAKRA	1.13972e-08	125.72	_VALADK(su)YFAK_	VALADK(1)YFAK	2	613.327	4.3593
P0A6Z3	247	Chaperone protein htpG	htpG	1	ITDEEYKEFYKHI	3.29479e-64	253.88	_SEITDEEYK(su)EFYK_	SEITDEEYK(1)EFYK	3	594.265	0.11731
P60906	370	Histidine--tRNA ligase	hisS	1	HGGGNFKKQFARA	1.50888e-07	58.676	_LM(ox)TNHGGGNFK(su)K_	LMTNHGGGNFK(1)K	3	473.894	1.3504
P0AAX8	141	Probable L,D-transpeptidase YbiS	ybiS	1	PINWTTKVERKKA	1.07042e-31	176.87	_DTPINWTTK(su)VER_	DTPINWTTK(1)VER	3	520.595	-0.33831
P0A6Y8	245	Chaperone protein DnaK	dnaK	1	YLVEEFKKDQGID	3.52403e-85	137.89	_LINYLVEEFK(su)K_	LINYLVEEFK(1)K	2	748.406	0.43167
P0ACW6	59	Uncharacterized protein ydcH	ydcH	1	KQKLQLKDEMLKI	4.1295e-07	117.53	_LQLK(su)DEMLK_	LQLK(1)DEMLK	2	609.326	-0.15118
P0ABU2	347	GTP-dependent nucleic acid-binding protein engD	engD	1	KMRAEGKDYIVKD	3.41885e-09	85.813	_MRAEGK(su)DYIVK_	MRAEGK(1)DYIVK	3	470.575	-0.14473
P63284	163	Chaperone protein ClpB	clpB	1	QRQALKKYTIDLT	7.44373e-06	76.143	_K(su)YTIDLTER_	K(1)YTIDLTER	2	619.817	-0.13508
P0A817	266	S-adenosylmethionine synthase	metK	1	GGAFSGKDPSKVD	3.14153e-09	75.088	_HGGGAFSGK(su)DPSK_	HGGGAFSGK(1)DPSK	2	672.813	0.56589
P0A7T7	38	30S ribosomal protein S18	rpsR	1	YITESGKIVPSRI	3.05211e-12	100.54	_NYITESGK(su)IVPSR_	NYITESGK(1)IVPSR	2	782.404	-0.79625
P0A6Y1	75	Integration host factor subunit beta	ihfB	0.99998	KVELEGKYVPHFK	2.2889e-13	88.087	_VELEGK(su)YVPHFKPGK_	VELEGK(1)YVPHFKPGK	3	609.993	-0.045912
P69441	141	Adenylate kinase;Adenylate kinase	adk;adk	0.5	VKFNPPKVEGKDD	7.12534e-05	50.425	_FNPPK(su)VEGKDDVTGEELTTR_	FNPPK(0.5)VEGK(0.5)DDVTGEELTTR	3	778.048	-0.18695
P0AE08	12	Alkyl hydroperoxide reductase subunit C	ahpC	1	TKIKPFKNQAFKN	9.38243e-06	105.4	_PFK(su)NQAFK_	PFK(1)NQAFK	2	540.28	-0.94666
P0A6N8	57	Elongation factor P-like protein	yeiP	1	KVEERFKGDDIVD	3.30424e-13	96.163	_FK(su)GDDIVDTVTLTR_	FK(1)GDDIVDTVTLTR	2	840.428	-0.61928
P0A7T7	30	30S ribosomal protein S18	rpsR	1	KDIATLKNYITES	4.00984e-58	229.97	_DIATLK(su)NYITESGK_	DIATLK(1)NYITESGK	2	826.923	-0.88457
P0A9D8	89	2,3,4,5-tetrahydropyridine-2,6-dicarboxylate N-succinyltransferase	dapD	1	FDKVPMKFADYDE	9.25963e-20	131.13	_VPM(ox)K(su)FADYDEAR_	VPMK(1)FADYDEAR	2	779.348	-0.63556
P0AFK9	200	Spermidine/putrescine-binding periplasmic protein	potD	1	AAYNELKKLMPNV	4.79609e-22	184.24	_EIEAAYNELK(su)K_	EIEAAYNELK(1)K	3	469.905	0.17093
P64534	67	Nickel/cobalt homeostasis protein RcnB	rcnB	1	TDEYNIKQWQLRN	2.63647e-11	77.64	_TDEYNIK(su)QWQLR_	TDEYNIK(1)QWQLR	3	565.278	0.38654
P0A7U7	49	30S ribosomal protein S20	rpsT	1	DKAAAQKAFNEMQ	0.000229646	51.695	_AAAQK(su)AFNEM(ox)QPIVDR_	AAAQK(1)AFNEMQPIVDR	2	952.962	-0.98764
P0A7X6	64	Ribosome maturation factor rimM	rimM	1	VQLESWKHHNQDM	3.7334e-06	57.496	_AGQWQQVQLESWK(su)HHNQDMIIK_	AGQWQQVQLESWK(1)HHNQDMIIK	4	701.845	-0.6856
P0AFK9	98	Spermidine/putrescine-binding periplasmic protein	potD	1	KEGMIQKIDKSKL	1.0216e-06	114.4	_EGMIQK(su)IDK_	EGMIQK(1)IDK	2	581.295	0.41734
P0A9A6	170	Cell division protein FtsZ	ftsZ	1	PNDKLLKVLGRGI	0.00491642	70.912	_LLK(su)VLGR_	LLK(1)VLGR	2	449.79	0.5243
P76014	52	PTS-dependent dihydroxyacetone kinase, ADP-binding subunit dhaL	dhaL	1	FSKVVEKLPAIAD	1.83959e-11	114.82	_VVEK(su)LPAIADK_	VVEK(1)LPAIADK	2	641.866	-0.26825
P69811	259	Multiphosphoryl transfer protein;Phosphocarrier protein HPr;Fructose-specific phosphotransferase enzyme IIA component	fruB	1	DLLLDNKADRLLK	5.98774e-12	84.468	_RLADLLLDNK(su)ADR_	RLADLLLDNK(1)ADR	3	538.293	-0.4412
P0A953	320	3-oxoacyl-[acyl-carrier-protein] synthase 1	fabB	1	REVFGDKSPAISA	1.93013e-14	118.51	_EVFGDK(su)SPAISATK_	EVFGDK(1)SPAISATK	2	775.391	-0.26748
P33219	48	Protein yebF	yebF	1	GIAASVKRDYQQN	3.2521e-19	97.836	_CEDLDAAGIAASVK(su)R_	CEDLDAAGIAASVK(1)R	3	559.27	0.08784
P75694	32	Uncharacterized protein YahO	yahO	1	TKAEFEKVESQYE	9.79521e-10	120.87	_AEFEK(su)VESQYEK_	AEFEK(1)VESQYEK	3	529.579	0.19651
P05055	657	Polyribonucleotide nucleotidyltransferase	pnp	1	ISQIADKRVEKVT	1.47998e-05	51.265	_EGLVHISQIADK(su)RVEK_	EGLVHISQIADK(1)RVEK	3	641.35	-0.41165
P60560	12	GMP reductase	guaC	1	DLKLGFKDVLIRP	9.05023e-12	131.43	_LGFK(su)DVLIRPK_	LGFK(1)DVLIRPK	3	462.61	-0.10921
P0AEU0	208	Histidine-binding periplasmic protein	hisJ	1	FGGPSVKDEKLFG	5.94782e-07	103.22	_FGGPSVK(su)DEK_	FGGPSVK(1)DEK	2	582.283	0.027896
P0A7V3	38	30S ribosomal protein S3	rpsC	1	NLDSDFKVRQYLT	5.04787e-09	98.531	_EFADNLDSDFK(su)VR_	EFADNLDSDFK(1)VR	2	828.381	0.14194
P23869	69	Peptidyl-prolyl cis-trans isomerase B	ppiB	1	ATKEPIKNEANNG	2.20016e-15	98.353	_EPIK(su)NEANNGLK_	EPIK(1)NEANNGLK	2	713.862	-0.59702
P0A825	285	Pyridoxal-phosphate-dependent serine hydroxymethyltransferase	glyA	1	AMEPEFKTYQQQV	4.65907e-121	294	_EAMEPEFK(su)TYQQQVAK_	EAMEPEFK(1)TYQQQVAK	3	676.319	-0.099055
P0A7V3	79	30S ribosomal protein S3	rpsC	1	PGIVIGKKGEDVE	3.56118e-09	106.42	_VTIHTARPGIVIGK(su)K_	VTIHTARPGIVIGK(1)K	2	845.504	-0.071118
P09373	643	Formate acetyltransferase 1	pflB	1	MHGRDQKGAVASL	3.40123e-24	130.47	_DQK(su)GAVASLTSVAK_	DQK(1)GAVASLTSVAK	3	492.263	0.50496
P76002	106	Inhibitor of g-type lysozyme	pliG	1	SLPASGKYELRVL	7.08712e-12	88.09	_YSPELDSHGQYSLPASGK(su)YELR_	YSPELDSHGQYSLPASGK(1)YELR	3	866.41	-0.51776
P0AB71	252	Fructose-bisphosphate aldolase class 2	fbaA	1	QEYVSKKHNLPHN	1.572e-12	88.976	_K(su)HNLPHNSLNFVFHGGSGSTAQEIK_	K(1)HNLPHNSLNFVFHGGSGSTAQEIK	5	564.683	-0.56264
P0A7V8	183	30S ribosomal protein S4	rpsD	1	KMEGTFKRKPERS	0.00115998	79.597	_MEGTFK(su)R_	MEGTFK(1)R	2	484.729	0.37027
P0A7V8	77	30S ribosomal protein S4	rpsD	1	QFRNYYKEAARLK	0.000194135	111.95	_NYYK(su)EAAR_	NYYK(1)EAAR	2	557.762	-0.18075
P62707	128	2,3-bisphosphoglycerate-dependent phosphoglycerate mutase	gpmA	1	TPPELTKDDERYP	1.64811e-10	85.737	_GFAVTPPELTK(su)DDERYPGHDPR_	GFAVTPPELTK(1)DDERYPGHDPR	4	650.062	0.20881
P0A6F5	65	60 kDa chaperonin	groL	1	EIELEDKFENMGA	9.58266e-16	116.43	_EIELEDK(su)FENMGAQMVK_	EIELEDK(1)FENMGAQMVK	3	704.327	-1.22
P0ACE3	8	Hemolysin expression-modulating protein Hha	hha	1	SEKPLTKTDYLMR	9.67526e-06	69.979	_PLTK(su)TDYLMR_	PLTK(1)TDYLMR	2	669.342	0.81
P0A7I4	180	Peptide chain release factor 3	prfC	1	GCGKLFKGVYHLY	2.26833e-05	98.943	_LFK(su)GVYHLYK_	LFK(1)GVYHLYK	3	456.583	0.91035
P0A6T1	528	Glucose-6-phosphate isomerase	pgi	1	PELKDDKEISSHD	9.01526e-10	89.982	_DDK(su)EISSHDSSTNGLINR_	DDK(1)EISSHDSSTNGLINR	3	696.654	-0.59679
P04949	360	Flagellin	fliC	1	SSPTAVKLGGDDG	7.98427e-08	65.425	_TITYTDSSGAASSPTAVK(su)LGGDDGK_	TITYTDSSGAASSPTAVK(1)LGGDDGK	2	1250.09	-0.47804
P13009	978	Methionine synthase	metH	1	EAQRLFKDANDML	5.18957e-10	95.417	_LFK(su)DANDM(ox)LDK_	LFK(1)DANDMLDK	2	713.332	-0.034372
P0AE88	219	Transcriptional regulatory protein CpxR	cpxR	1	DGHPWFKTLRGRG	5.50055e-07	103.87	_DGHPWFK(su)TLR_	DGHPWFK(1)TLR	3	452.895	-0.13264
P0A9G6	308	Isocitrate lyase	aceA	1	AQAIHAKYPGKLL	2.517e-11	114.83	_FAQAIHAK(su)YPGK_	FAQAIHAK(1)YPGK	3	477.586	0.25944
P0A7W7	33	30S ribosomal protein S8	rpsH	1	MPSSKLKVAIANV	0.00108948	67.726	_LK(su)VAIANVLK_	LK(1)VAIANVLK	2	584.869	0.25726
P0AG78	48	Sulfate-binding protein	sbp	1	AFSAHWKQQTGDN	8.08736e-27	126.63	_AFSAHWK(su)QQTGDNVVIR_	AFSAHWK(1)QQTGDNVVIR	3	686.345	0.41801
P69924	33	Ribonucleoside-diphosphate reductase 1 subunit beta	nrdB	1	ARYDQQKYDIFEK	4.12209e-12	125.28	_YDQQK(su)YDIFEK_	YDQQK(1)YDIFEK	2	788.862	-0.85016
P37330	82	Malate synthase G	glcB	1	KDKAAYKSFLREL	0.000541344	59.8	_AAYK(su)SFLR_	AAYK(1)SFLR	2	528.28	0.44746
P0A894	194	UPF0042 nucleotide-binding protein yhbJ	yhbJ	1	NPHWDPKLRPMTG	2.68677e-07	60.034	_FLPNPHWDPK(su)LRPMTGLDK_	FLPNPHWDPK(1)LRPMTGLDK	4	591.306	-0.52263
P0A7Z0	7	Ribose-5-phosphate isomerase A	rpiA	1	MTQDELKKAVGWA	0.00109078	91.069	_MTQDELK(su)K_	MTQDELK(1)K	2	546.766	1.0269
P0AFK9	103	Spermidine/putrescine-binding periplasmic protein	potD	1	QKIDKSKLTNFSN	1.21161e-08	61.097	_SK(su)LTNFSNLDPDM(ox)LNK_	SK(1)LTNFSNLDPDMLNK	2	976.967	1.0419
P37759	226	dTDP-glucose 4,6-dehydratase 1	rfbB	1	ALPIYGKGDQIRD	8.42937e-08	72.086	_ALPIYGK(su)GDQIRDWLYVEDHAR_	ALPIYGK(1)GDQIRDWLYVEDHAR	4	679.594	-0.26836
P0A7Y0	102	Ribonuclease 3	rnc	1	LGPGELKSGGFRR	0.00319825	50.562	_LGPGELK(su)SGGFR_	LGPGELK(1)SGGFR	2	659.344	0.92105
P77202	111	Thiol:disulfide interchange protein DsbG	dsbG	1	HWLLDGKKDAPVI	1.44849e-11	83.617	_MEQSHWLLDGK(su)K_	MEQSHWLLDGK(1)K	3	524.589	0.47441
P0A7G6	233	Protein RecA	recA	1	RRIGAVKEGENVV	1.60184e-19	107.82	_RIGAVK(su)EGENVVGSETR_	RIGAVK(1)EGENVVGSETR	3	634.329	0.074902
P76558	27	NADP-dependent malic enzyme	maeB	1	IQVSPTKPLATQR	0.000533451	58.487	_IQVSPTK(su)PLATQR_	IQVSPTK(1)PLATQR	2	769.93	-0.29298
P0A6H5	85	ATP-dependent protease ATPase subunit HslU	hslU	1	IKVEATKFTEVGY	1.71738e-32	173.68	_VEATK(su)FTEVGYVGK_	VEATK(1)FTEVGYVGK	2	814.414	0.19152
P39199	309	50S ribosomal protein L3 glutamine methyltransferase	prmB	1	EHFAIYKD_____	0.000169124	141.39	_EHFAIYK(su)D_	EHFAIYK(1)D	2	561.759	-1.5913
P0A7Z4	304	DNA-directed RNA polymerase subunit alpha	rpoA	1	KSLTEIKDVLASR	1.67492e-09	114.82	_SLTEIK(su)DVLASR_	SLTEIK(1)DVLASR	2	716.388	-0.2432
P37747	120	UDP-galactopyranose mutase	glf	1	NIINAQKKKYGDK	1.31899e-32	173.68	_DPQEAQNIINAQK(su)K_	DPQEAQNIINAQK(1)K	2	848.929	0.49261
P0ACZ4	159	Positive transcription regulator evgA	evgA	1	RYILDGKDNNDIA	7.34388e-19	102.28	_YILDGK(su)DNNDIAEK_	YILDGK(1)DNNDIAEK	3	569.941	-0.41158
P0CE48	57	Elongation factor Tu 2;Elongation factor Tu 1	tufB;tufA	1	DNAPEEKARGITI	1.31381e-18	126.48	_AFDQIDNAPEEK(su)AR_	AFDQIDNAPEEK(1)AR	3	568.601	-0.024695
P67910	208	ADP-L-glycero-D-manno-heptose-6-epimerase	hldD	1	EGSENFKRDFVYV	1.30506e-07	120.09	_LFEGSENFK(su)R_	LFEGSENFK(1)R	2	663.82	1.0287
P0A7K6	14	50S ribosomal protein L19	rplS	1	LEQEQMKQDVPSF	5.79893e-43	159.78	_QLEQEQMK(su)QDVPSFRPGDTVEVK_	QLEQEQMK(1)QDVPSFRPGDTVEVK	3	930.12	-0.40858
P0A805	15	Ribosome-recycling factor	frr	1	AEVRMDKCVEAFK	4.88008e-05	105.98	_M(ox)DK(su)CVEAFK_	MDK(1)CVEAFK	2	622.27	-0.030738
P0A7E9	222	Uridylate kinase	pyrH	1	RVFNMNKPGALRR	8.24868e-12	122.26	_VFNMNK(su)PGALR_	VFNMNK(1)PGALR	2	673.848	-1.5488
P76372	168	Chain length determinant protein	wzzB	1	ELEKDLKDNIALG	0.000680177	48.44	_DLK(su)DNIALGR_	DLK(1)DNIALGR	2	607.822	-0.9474
P0A809	66	Holliday junction ATP-dependent DNA helicase RuvA	ruvA	1	LYGFNNKQERTLF	4.21194e-06	80.534	_EDAQLLYGFNNK(su)QER_	EDAQLLYGFNNK(1)QER	2	962.955	-1.6934
P0A8X0	117	UPF0307 protein yjgA	yjgA	1	QVVLFHKLENLRD	3.76909e-09	73.156	_HNQQVVLFHK(su)LENLR_	HNQQVVLFHK(1)LENLR	3	659.022	0.9735
P0AFH8	130	Osmotically-inducible protein Y	osmY	1	AKEGSVKGYAGDT	2.45968e-25	112.91	_EGSVK(su)GYAGDTATTSEIK_	EGSVK(1)GYAGDTATTSEIK	3	638.637	-0.47407
P0A817	270	S-adenosylmethionine synthase	metK	0.987877	SGKDPSKVDRSAA	2.57568e-05	46.319	_HGGGAFSGKDPSK(su)VDR_	HGGGAFSGK(0.012)DPSK(0.988)VDR	3	572.276	0.61728
P33136	79	Glucans biosynthesis protein G	mdoG	1	NLKTPFKLEFYHQ	6.97023e-08	70.942	_TPFK(su)LEFYHQGMYFDTPVK_	TPFK(1)LEFYHQGMYFDTPVK	3	816.724	-0.25097
P0AG67	155	30S ribosomal protein S1	rpsA	1	GKELEFKVIKLDQ	0.000160958	96.711	_ELEFK(su)VIK_	ELEFK(1)VIK	2	553.311	0.46839
P0A7R1	42	50S ribosomal protein L9	rplI	1	AVPATKKNIEFFE	9.95687e-08	132.78	_K(su)NIEFFEAR_	K(1)NIEFFEAR	2	627.312	-0.90199
P08200	100	Isocitrate dehydrogenase [NADP]	icd;icd	1	EYRVAIKGPLTTP	1.4885e-13	88.73	_VAIK(su)GPLTTPVGGGIR_	VAIK(1)GPLTTPVGGGIR	2	818.475	1.3565
P0AF08	116	Protein mrp	mrp	1	IAVSSGKGGVGKS	2.02733e-12	76.262	_NIIAVSSGK(su)GGVGK_	NIIAVSSGK(1)GGVGK	2	693.883	-0.60961
P0A790	119	Aspartate 1-decarboxylase;Aspartate 1-decarboxylase beta chain;Aspartate 1-decarboxylase alpha chain	panD	1	EMKRTAKAIPVQV	8.05084e-05	55.452	_RTAK(su)AIPVQVA_	RTAK(1)AIPVQVA	2	627.364	-0.21527
P37902	247	Glutamate/aspartate periplasmic-binding protein	gltI	1	DDPQFKKLMDDTI	1.40394e-67	182.31	_K(su)LMDDTIAQVQTSGEAEK_	K(1)LMDDTIAQVQTSGEAEK	3	688.665	-0.090645
P0A722	233	Acyl-[acyl-carrier-protein]--UDP-N-acetylglucosamine O-acyltransferase	lpxA	1	KTLDEVKPEIAEL	4.35842e-07	58.49	_TLDEVK(su)PEIAELAETYPEVK_	TLDEVK(1)PEIAELAETYPEVK	3	792.069	-1.0021
P0AEE5	214	D-galactose-binding periplasmic protein	mglB	1	TAQAKDKMDAWLS	3.21093e-13	90.444	_DK(su)MDAWLSGPNANK_	DK(1)MDAWLSGPNANK	3	549.587	0.72312
P0A6P1	182	Elongation factor Ts	tsf	0.999991	SKPEFIKPEDVSA	3.6801e-46	154.13	_HIAMHVAASKPEFIK(su)PEDVSAEVVEK_	HIAMHVAASKPEFIK(1)PEDVSAEVVEK	4	741.131	0.73099
P0A6P1	24	Elongation factor Ts	tsf	1	AGMMDCKKALTEA	3.90378e-36	107.83	_TGAGMMDCK(su)K_	TGAGMMDCK(1)K	2	599.749	-0.33091
P67087	273	Ribosomal RNA small subunit methyltransferase I	rsmI	1	AEIHGVKKNALYK	1.0198e-07	59.57	_AAALAAEIHGVK(su)K_	AAALAAEIHGVK(1)K	3	460.261	0.20585
P0AF18	139	N-acetylglucosamine-6-phosphate deacetylase	nagA	1	PWLNLVKKGTHNP	4.77801e-17	93.152	_HPNQALGLHLEGPWLNLVK(su)K_	HPNQALGLHLEGPWLNLVK(1)K	4	591.826	-0.57669
P0A825	62	Pyridoxal-phosphate-dependent serine hydroxymethyltransferase	glyA	1	AEGYPGKRYYGGC	0.000203038	92.062	_YAEGYPGK(su)R_	YAEGYPGK(1)R	2	570.77	-0.14811
P13669	199	Mannosyl-D-glycerate transport/metabolism system repressor mngR	mngR	1	LNISQTKPILEKV	4.34559e-05	53.252	_LLNISQTK(su)PILEK_	LLNISQTK(1)PILEK	2	798.964	-1.3523
P31658	115	Molecular chaperone Hsp31 and glyoxalase 3	hchA	1	MPHKDEKVMPFFE	0.0048519	45.257	_DEK(su)VMPFFEQHK_	DEK(1)VMPFFEQHK	3	545.589	0.33413
P30863	188	2,5-diketo-D-gluconic acid reductase B	dkgB	1	AYGKALKDEVIAR	4.00927e-06	111.61	_ALK(su)DEVIAR_	ALK(1)DEVIAR	2	557.809	0.61875
P31069	305	Voltage-gated potassium channel Kch	kch	1	NDSSVLKKAGIDR	9.01107e-08	71.592	_LGDNADVIPGDSNDSSVLK(su)K_	LGDNADVIPGDSNDSSVLK(1)K	3	715.35	-0.38784
P0AEI6	3	Phosphatase nudJ	nudJ	1	____MFKPHVTVA	4.09137e-06	55.33	_MFK(su)PHVTVACVVHAEGK_	MFK(1)PHVTVACVVHAEGK	4	503.254	-0.38471
P09424	309	Mannitol-1-phosphate 5-dehydrogenase	mtlD	1	AGDRLIKPLLGTL	9.14017e-05	47.392	_LSAGDRLIK(su)PLLGTLEYGLPHK_	LSAGDRLIK(1)PLLGTLEYGLPHK	4	623.603	-1.1994
P0AB80	47	Branched-chain-amino-acid aminotransferase	ilvE	1	RCYDSHKGPVVFR	2.8776e-08	72.652	_CYDSHK(su)GPVVFR_	CYDSHK(1)GPVVFR	3	522.245	-0.22362
P37636	248	Multidrug resistance protein MdtE	mdtE	1	LNLENGKRYSQTG	1.73507e-08	58.83	_QVQGSTPVQLNLENGK(su)R_	QVQGSTPVQLNLENGK(1)R	3	656.676	0.6752
P62399	9	50S ribosomal protein L5	rplE	1	KLHDYYKDEVVKK	1.66311e-26	178.81	_LHDYYK(su)DEVVKK_	LHDYYK(1)DEVVKK	3	546.279	0.19576
P0A850	83	Trigger factor	tig	1	DAIIKEKINPAGA	0.00022718	56.959	_EK(su)INPAGAPTYVPGEYK_	EK(1)INPAGAPTYVPGEYK	3	645.323	-0.93248
P26612	456	Cytoplasmic alpha-amylase	amyA	1	GENYGNKTWRDFL	6.54201e-08	60.401	_TIHLGENYGNK(su)TWR_	TIHLGENYGNK(1)TWR	3	596.96	-0.5357
P09373	615	Formate acetyltransferase 1	pflB	1	SNVVYGKKTGNTP	3.66735e-07	59.512	_DAIPTQSVLTITSNVVYGK(su)K_	DAIPTQSVLTITSNVVYGK(1)K	3	745.402	0.38081
P76034	73	Uncharacterized HTH-type transcriptional regulator yciT	yciT	1	MSNYTLKRELAEF	5.45253e-06	101.11	_MMSNYTLK(su)R_	MMSNYTLK(1)R	2	622.294	-0.34655
P0AEH5	51	Protein elaB	elaB	1	KALDDVKKRVSQA	0.00149475	51.854	_ALDDVK(su)K_	ALDDVK(1)K	2	444.737	-0.54158
P0A9L3	94	FKBP-type 22 kDa peptidyl-prolyl cis-trans isomerase	fklB	1	LEENAKKEGVNST	3.89292e-08	65.472	_K(su)EGVNSTESGLQFR_	K(1)EGVNSTESGLQFR	2	826.4	-1.0492
P62707	86	2,3-bisphosphoglycerate-dependent phosphoglycerate mutase	gpmA	1	PVEKSWKLNERHY	0.00120339	95.909	_SWK(su)LNER_	SWK(1)LNER	2	516.759	0.41246
P39286	85	Putative ribosome biogenesis GTPase RsgA	rsgA	1	VVWRPGKPAAEGV	6.0246e-13	77.562	_VVWRPGK(su)PAAEGVNVK_	VVWRPGK(1)PAAEGVNVK	3	603	1.7015
P0A850	81	Trigger factor	tig	1	FIDAIIKEKINPA	0.000669726	74.76	_NFIDAIIK(su)EK_	NFIDAIIK(1)EK	2	645.851	-0.15169
P0ABD3	6	Bacterioferritin	bfr	1	_MKGDTKVINYLN	2.61411e-08	113.63	_GDTK(su)VINYLNK_	GDTK(1)VINYLNK	2	682.856	-0.62548
P04825	286	Aminopeptidase N	pepN	1	TDTATDKDYLDIE	4.17987e-25	155.28	_TDTATDK(su)DYLDIER_	TDTATDK(1)DYLDIER	3	585.935	1.0808
P0A9J8	112	P-protein;Chorismate mutase;Prephenate dehydratase	pheA	1	IAFLGPKGSYSHL	2.02546e-13	87.148	_IAFLGPK(su)GSYSHLAAR_	IAFLGPK(1)GSYSHLAAR	3	596.653	0.85594
P0A850	361	Trigger factor	tig	1	IRTNELKADEERV	0.000669726	74.76	_TNELK(su)ADEER_	TNELK(1)ADEER	2	652.802	-0.066871
P0A853	218	Tryptophanase	tnaA	1	AMYSIAKKYDIPV	0.000363279	75.213	_AM(ox)YSIAK(su)K_	AMYSIAK(1)K	2	514.26	-0.29065
P0A853	219	Tryptophanase	tnaA	1	MYSIAKKYDIPVV	2.66074e-14	141.38	_K(su)YDIPVVMDSAR_	K(1)YDIPVVMDSAR	2	747.369	-0.090346
P0A853	406	Tryptophanase	tnaA	1	LLGRDPKTGKQLP	1.05748e-134	312.09	_AVEIGSFLLGRDPK(su)TGK_	AVEIGSFLLGRDPK(1)TGK	2	944.512	0.069791
P0A853	409	Tryptophanase	tnaA	1	RDPKTGKQLPCPA	4.29046e-09	100.55	_TGK(su)QLPCPAELLR_	TGK(1)QLPCPAELLR	2	791.917	-0.086136
P0A853	246	Tryptophanase	tnaA	1	QREAEYKDWTIEQ	2.48515e-25	158.93	_QREAEYK(su)DWTIEQITR_	QREAEYK(1)DWTIEQITR	3	722.687	-0.55637
P0A853	450	Tryptophanase	tnaA	1	ENAANIKGLTFTY	7.4598e-89	237.4	_ENAANIK(su)GLTFTYEPK_	ENAANIK(1)GLTFTYEPK	3	632.651	0.31151
P0A853	459	Tryptophanase	tnaA	1	TFTYEPKVLRHFT	2.58571e-33	201.46	_GLTFTYEPK(su)VLR_	GLTFTYEPK(1)VLR	2	762.409	-0.73806
P0A853	259	Tryptophanase	tnaA	1	ITRETYKYADMLA	2.87213e-25	152.07	_ETYK(su)YADMLAMSAK_	ETYK(1)YADMLAMSAK	2	861.392	0.089735
P0A853	269	Tryptophanase	tnaA	1	MLAMSAKKDAMVP	1.19801e-18	160.67	_YADMLAMSAK(su)K_	YADMLAMSAK(1)K	2	664.815	-0.13583
P0A853	239	Tryptophanase	tnaA	1	ENAYFIKQREAEY	4.67693e-27	214.82	_FAENAYFIK(su)QR_	FAENAYFIK(1)QR	3	496.249	0.052403
P0A853	115	Tryptophanase	tnaA	1	YIPVLIKKREQEK	8.22518e-16	131.13	_GAEQIYIPVLIK(su)K_	GAEQIYIPVLIK(1)K	3	524.64	0.37737
P0A853	467	Tryptophanase	tnaA	1	LRHFTAKLKEV__	0.00324664	147.52	_HFTAK(su)LK_	HFTAK(1)LK	2	472.764	0.64569
P0A853	443	Tryptophanase	tnaA	1	EAFKHVKENAANI	1.46554e-06	111.63	_HVK(su)ENAANIK_	HVK(1)ENAANIK	3	408.551	-0.14624
P0A853	5	Tryptophanase	tnaA	1	__MENFKHLPEPF	1.22615e-27	179.67	_MENFK(su)HLPEPFR_	MENFK(1)HLPEPFR	3	548.933	0.18532
P0A853	156	Tryptophanase	tnaA	1	VRNVYIKEAFDTG	6.45752e-12	121.28	_NVYIK(su)EAFDTGVR_	NVYIK(1)EAFDTGVR	2	806.404	0.66532
P0A853	20	Tryptophanase	tnaA	1	RVIEPVKRTTRAY	0.00237322	105.39	_VIEPVK(su)R_	VIEPVK(1)R	2	470.777	-0.12748
P0A853	168	Tryptophanase	tnaA	1	GVRYDFKGNFDLE	2.56117e-64	192.65	_YDFK(su)GNFDLEGLER_	YDFK(1)GNFDLEGLER	2	901.915	-0.3491
P0ABA0	81	ATP synthase subunit b	atpF	1	IIEQANKRRSQIL	8.11915e-13	91.62	_AEAQVIIEQANK(su)R_	AEAQVIIEQANK(1)R	2	785.415	0.51473
P0AAI9	211	Malonyl CoA-acyl carrier protein transacylase	fabD	1	MKPAADKLAVELA	2.3212e-20	145.71	_PAADK(su)LAVELAK_	PAADK(1)LAVELAK	2	663.369	-0.16371
P0A855	67	Protein tolB	tolB	1	DLRNSGKFNPLDR	0.00741694	80.014	_NSGK(su)FNPLDR_	NSGK(1)FNPLDR	2	624.304	1.147
P0A855	155	Protein tolB	tolB	1	SDEVFEKLTGIKG	1.54149e-10	93.754	_YAGHTASDEVFEK(su)LTGIK_	YAGHTASDEVFEK(1)LTGIK	3	689.341	0.12964
P0AG63	36	30S ribosomal protein S17	rpsQ	1	KHPIYGKFIKRTT	9.4389e-06	98.033	_HPIYGK(su)FIK_	HPIYGK(1)FIK	3	401.557	-0.34436
P69783	15	Glucose-specific phosphotransferase enzyme IIA component	crr	1	SLVSDDKKDTGTI	0.000821108	71.223	_SLVSDDK(su)K_	SLVSDDK(1)K	2	496.251	0.27746
P0AFM6	81	Phage shock protein A	pspA	1	AELALLKEREDLA	0.00806996	54.608	_AELALLK(su)EREDLAR_	AELALLK(1)EREDLAR	3	576.316	1.6607
P27298	77	Oligopeptidase A	prlC	1	SHLNSVKNSPELR	8.05482e-27	129.62	_IFSPVSHLNSVK(su)NSPELR_	IFSPVSHLNSVK(1)NSPELR	3	708.708	-0.69115
P23843	409	Periplasmic oligopeptide-binding protein	oppA	1	AASSLWKKNIGVN	2.47472e-23	118.28	_LAIAASSLWK(su)K_	LAIAASSLWK(1)K	3	429.915	-0.25424
P0AEY5	11	Modulator of drug activity B	mdaB	1	LIINGAKKFAHSN	1.29131e-14	136.49	_SNILIINGAK(su)K_	SNILIINGAK(1)K	2	635.872	-0.49174
P09551	42	Lysine-arginine-ornithine-binding periplasmic protein	argT	1	YAPFSSKDAKGDF	1.27423e-35	136.48	_IGTDTTYAPFSSK(su)DAK_	IGTDTTYAPFSSK(1)DAK	3	601.288	-0.10236
P0A7G2	60	Ribosome-binding factor A	rbfA	1	VTFLNDKDEDAVK	5.96294e-28	133.47	_VYVTFLNDK(su)DEDAVK_	VYVTFLNDK(1)DEDAVK	3	619.304	-0.016963
P0A867	189	Transaldolase A	talA	1	DWYQARKPMDPYV	0.000640729	45.864	_K(su)PMDPYVVEEDPGVK_	K(1)PMDPYVVEEDPGVK	2	901.929	-1.0342
P62399	64	50S ribosomal protein L5	rplE	1	AAISGQKPLITKA	1.09019e-24	115.42	_LLDNAAADLAAISGQK(su)PLITK_	LLDNAAADLAAISGQK(1)PLITK	2	1112.12	-0.28262
P0AC33	15	Fumarate hydratase class I, aerobic	fumA	1	QAPFPLKKDDTEY	0.000123942	69.721	_PFHYQAPFPLK(su)K_	PFHYQAPFPLK(1)K	3	524.945	0.33347
P0A7L3	84	50S ribosomal protein L20	rplT	1	KFINGLKKASVEI	2.97638e-10	70.268	_FINGLK(su)K_	FINGLK(1)K	2	460.266	0.0087641
P0A870	117	Transaldolase B	talB	1	KAKRLIKLYNDAG	5.19939e-06	82.908	_RLIK(su)LYNDAGISNDR_	RLIK(1)LYNDAGISNDR	3	616.659	0.70935
P0A870	111	Transaldolase B	talB	1	TEASIAKAKRLIK	0.000103284	71.548	_LSYDTEASIAK(su)AK_	LSYDTEASIAK(1)AK	2	748.878	-0.46363
P0AG30	224	Transcription termination factor Rho	rho	1	EMQRLVKGEVVAS	2.39508e-09	73.464	_LVK(su)GEVVASTFDEPASR_	LVK(1)GEVVASTFDEPASR	2	952.984	0.38964
P69797	286	PTS system mannose-specific EIIAB component;Mannose-specific phosphotransferase enzyme IIA component;Mannose-specific phosphotransferase enzyme IIB component	manX	1	AVSVDEKDIEAFK	6.53599e-82	226.74	_TQVNNAVSVDEK(su)DIEAFK_	TQVNNAVSVDEK(1)DIEAFK	3	703.011	-0.030086
P0A9B2	249	Glyceraldehyde-3-phosphate dehydrogenase A	gapA	1	LTVRLEKAATYEQ	2.71598e-26	206.36	_VPTPNVSVVDLTVRLEK(su)AATYEQIK_	VPTPNVSVVDLTVRLEK(1)AATYEQIK	4	718.393	0.52921
P36649	470	Blue copper oxidase CueO	cueO	1	AHRAGWKDTVKVE	0.0031808	48.423	_AGWK(su)DTVK_	AGWK(1)DTVK	2	502.756	1.0917
P0AG67	457	30S ribosomal protein S1	rpsA	1	GAIVTGKVTAVDA	3.3187e-24	146.59	_GAIVTGK(su)VTAVDAK_	GAIVTGK(1)VTAVDAK	3	477.268	0.67628
P0A9P4	194	Thioredoxin reductase	trxB	1	IKRLMDKVENGNI	1.29467e-12	79.013	_RLMDK(su)VENGNIILHTNR_	RLMDK(1)VENGNIILHTNR	4	531.531	-0.58464
P0A879	137	Tryptophan synthase beta chain	trpB	1	RIYMGAKDVERQS	0.000247371	78.653	_IYM(ox)GAK(su)DVER_	IYMGAK(1)DVER	2	649.308	0.12046
P21888	73	Cysteine--tRNA ligase	cysS	1	ITDIDDKIIKRAN	0.000109036	53.967	_NITDIDDK(su)IIK_	NITDIDDK(1)IIK	2	694.369	0.13728
P0AFX4	79	Regulator of sigma D	rsd	1	YERILHKLEGNGQ	4.65379e-16	101.72	_ILHK(su)LEGNGQLAR_	ILHK(1)LEGNGQLAR	3	516.955	0.93778
P0ACF8	120	DNA-binding protein H-NS	hns	1	RTPAVIKKAMDEQ	0.00343342	67.032	_TPAVIK(su)K_	TPAVIK(1)K	2	428.761	-0.22098
P0A8F0	7	Uracil phosphoribosyltransferase	upp	1	MKIVEVKHPLVKH	1.09424e-06	80.755	_IVEVK(su)HPLVK_	IVEVK(1)HPLVK	2	631.379	-0.32657
P0C0L2	16	Peroxiredoxin osmC	osmC	1	HWEGDIKRGKGTV	0.000284206	45.915	_GQAHWEGDIK(su)R_	GQAHWEGDIK(1)R	3	466.225	0.51648
P60390	286	Ribosomal RNA small subunit methyltransferase H	rsmH	1	QLRALGKLMPGEE	2.0162e-08	58.159	_ALGK(su)LMPGEEEVAENPR_	ALGK(1)LMPGEEEVAENPR	2	970.475	0.12005
P07012	302	Peptide chain release factor 2	prfB	1	YELEMQKKNAEKQ	8.92773e-10	129.1	_LYELEM(ox)QK(su)K_	LYELEMQK(1)K	2	649.321	0.16743
P23843	56	Periplasmic oligopeptide-binding protein	oppA	1	QSLDPHKIEGVPE	8.94221e-13	91.729	_NNGSEVQSLDPHK(su)IEGVPESNISR_	NNGSEVQSLDPHK(1)IEGVPESNISR	3	902.77	-0.31047
P22106	407	Asparagine synthetase B [glutamine-hydrolyzing]	asnB	1	RVPFLDKKFLDVA	0.00148714	51.995	_VPFLDK(su)K_	VPFLDK(1)K	2	473.766	0.15488
P0A8A0	205	Probable transcriptional regulatory protein YebC	yebC	1	SMIPSTKADMDAE	1.69459e-17	104.38	_ADSAEVSM(ox)IPSTK(su)ADM(ox)DAETAPK_	ADSAEVSMIPSTK(1)ADMDAETAPK	3	833.037	-0.25102
P0A8A0	37	Probable transcriptional regulatory protein YebC	yebC	1	ELVTAAKLGGGDP	6.97958e-05	55.864	_ELVTAAK(su)LGGGDPDANPR_	ELVTAAK(1)LGGGDPDANPR	2	940.971	-0.72932
P0A8A0	119	Probable transcriptional regulatory protein YebC	yebC	1	VRHAFSKCGGNLG	7.61054e-05	54.672	_HAFSK(su)CGGNLGTDGSVAYLFSK_	HAFSK(1)CGGNLGTDGSVAYLFSK	3	806.046	-0.1799
P0A715	154	2-dehydro-3-deoxyphosphooctonate aldolase	kdsA	1	MGNIVDKFKEGGN	1.6273e-34	132.13	_KPQFVSPGQMGNIVDK(su)FK_	KPQFVSPGQMGNIVDK(1)FK	3	707.366	0.88037
P0A8A2	11	Probable transcriptional regulatory protein YeeN	yeeN	1	WANIVAKKTAKDG	0.000695653	75.38	_WANIVAK(su)K_	WANIVAK(1)K	2	515.29	-0.064808
P08200	186	Isocitrate dehydrogenase [NADP]	icd;icd	1	REEMGVKKIRFPE	1.31194e-06	84.31	_FLREEMGVK(su)K_	FLREEMGVK(1)K	3	446.236	-0.11315
P00370	16	NADP-specific glutamate dehydrogenase	gdhA	1	FLNHVQKRDPNQT	1.46117e-14	87.489	_MDQTYSLESFLNHVQK(su)RDPNQTEFAQAVR_	MDQTYSLESFLNHVQK(1)RDPNQTEFAQAVR	4	888.926	0.64674
P21499	105	Ribonuclease R	rnr	1	LRVEGRKDDLYLS	1.63997e-11	82.362	_K(su)DDLYLSSEQMK_	K(1)DDLYLSSEQMK	2	778.861	0.78923
P0ACJ8	23	Catabolite gene activator	crp	1	SHCHIHKYPSKST	1.06955e-24	111.13	_PQTDPTLEWFLSHCHIHK(su)YPSK_	PQTDPTLEWFLSHCHIHK(1)YPSK	5	565.074	0.87815
P76116	197	Uncharacterized protein YncE	yncE	1	ALDSEGKRLYTTN	1.04441e-07	59.185	_MSTGLALDSEGK(su)R_	MSTGLALDSEGK(1)R	2	732.854	-1.1763
P02358	35	30S ribosomal protein S6;30S ribosomal protein S6, fully modified isoform;30S ribosomal protein S6, non-modified isoform	rpsF	1	ITGAEGKIHRLED	3.85637e-58	177.64	_YTAAITGAEGK(su)IHRLEDWGR_	YTAAITGAEGK(1)IHRLEDWGR	3	782.061	-0.34178
P0A894	203	UPF0042 nucleotide-binding protein yhbJ	yhbJ	1	PMTGLDKPVAAFL	2.28857e-08	58.246	_LRPMTGLDK(su)PVAAFLDR_	LRPMTGLDK(1)PVAAFLDR	3	667.359	0.16519
P00946	379	Mannose-6-phosphate isomerase	manA	0.999859	ESPVTVKGHGRLA	8.02522e-06	45.511	_GSQQLQLKPGESAFIAANESPVTVK(su)GHGR_	GSQQLQLKPGESAFIAANESPVTVK(1)GHGR	4	777.403	-0.16558
P0A790	115	Aspartate 1-decarboxylase;Aspartate 1-decarboxylase beta chain;Aspartate 1-decarboxylase alpha chain	panD	1	EGDNEMKRTAKAI	1.27134e-12	81.317	_TWRPNVAYFEGDNEM(ox)K(su)R_	TWRPNVAYFEGDNEMK(1)R	3	743.673	0.22547
P0AET2	99	Protein hdeB	hdeB	1	KNLYTFKNQASND	3.70171e-25	122.78	_NLYTFK(su)NQASNDLPN_	NLYTFK(1)NQASNDLPN	2	919.931	-0.63249
P0AFK9	190	Spermidine/putrescine-binding periplasmic protein	potD	1	GNTTDPKEIEAAY	2.74009e-07	70.99	_LGYSGNTTDPK(su)EIEAAYNELK_	LGYSGNTTDPK(1)EIEAAYNELK	3	805.052	0.11378
P0A6K6	271	Phosphopentomutase	deoB	1	ANCGITKKVKATG	7.32584e-12	79.633	_IADIYANCGITK(su)K_	IADIYANCGITK(1)K	2	783.895	-0.26018
P17115	286	Arabinose 5-phosphate isomerase GutQ	gutQ	1	SRAIDAKEILMKR	4.85348e-06	73.067	_AIDAK(su)EILMK_	AIDAK(1)EILMK	2	616.334	0.51159
P0A9W3	304	Uncharacterized ABC transporter ATP-binding protein YjjK	yjjK	1	NSTEYQKRNETNE	6.7444e-20	155.15	_FEELNSTEYQK(su)R_	FEELNSTEYQK(1)R	3	548.59	0.51667
P0A7G6	295	Protein RecA	recA	1	GAWYSYKGEKIGQ	3.76801e-10	114.86	_AGAWYSYK(su)GEK_	AGAWYSYK(1)GEK	2	680.314	0.54047
P0A7D7	157	Phosphoribosylaminoimidazole-succinocarboxamide synthase	purC	1	MKELTYKANDVLK	2.20661e-11	112.13	_ELTYK(su)ANDVLK_	ELTYK(1)ANDVLK	2	697.364	0.043723
P45523	73	FKBP-type peptidyl-prolyl cis-trans isomerase fkpA	fkpA	1	QEKLGIKLDKDQL	0.0021478	60.973	_LGIK(su)LDK_	LGIK(1)LDK	2	443.766	-0.1763
P0A6E4	391	Argininosuccinate synthase	argG	1	ERLTMEKGDSVFS	2.59038e-19	101.53	_LTMEK(su)GDSVFSPDDR_	LTMEK(1)GDSVFSPDDR	2	898.904	-0.65921
P0A8J8	232	ATP-dependent RNA helicase rhlB	rhlB	1	KTGHRIKEELFYP	2.79215e-05	80.746	_IK(su)EELFYPSNEEK_	IK(1)EELFYPSNEEK	2	863.415	0.7034
P0A6I9	139	Dephospho-CoA kinase	coaE	1	SPETQLKRTMQRD	6.30978e-05	47.189	_VLVVDVSPETQLK(su)R_	VLVVDVSPETQLK(1)R	3	561.649	0.10865
P0AG67	158	30S ribosomal protein S1	rpsA	1	LEFKVIKLDQKRN	0.00120901	89.298	_VIK(su)LDQK_	VIK(1)LDQK	2	472.277	-0.92722
P0A784	145	Oligoribonuclease	orn	1	ELARRWKPEILDG	5.54796e-17	120.14	_RWK(su)PEILDGFTK_	RWK(1)PEILDGFTK	2	795.42	-0.90707
P0A8L1	29	Serine--tRNA ligase	serS	1	FKLDVDKLGALEE	5.82435e-07	96.591	_LDVDK(su)LGALEER_	LDVDK(1)LGALEER	2	729.378	-0.45402
P60664	168	Imidazole glycerol phosphate synthase subunit HisF	hisF	1	WVQEVQKRGAGEI	8.58663e-13	90.714	_TRVTQWETLDWVQEVQK(su)R_	TRVTQWETLDWVQEVQK(1)R	3	801.408	0.12306
P0AES0	225	Bifunctional glutathionylspermidine synthetase/amidase;Glutathionylspermidine synthase;Glutathionylspermidine amidase	gsp	1	KGQFDGKWLDEKD	0.000109036	53.967	_GQFDGK(su)WLDEK_	GQFDGK(1)WLDEK	2	711.83	0.51699
P08622	369	Chaperone protein DnaJ	dnaJ	1	FFDGVKKFFDDLT	0.00334564	53.756	_K(su)FFDDLTR_	K(1)FFDDLTR	2	571.28	-0.42581
P69786	382	PTS system glucose-specific EIICB component;Glucose permease IIC component;Glucose-specific phosphotransferase enzyme IIB component	ptsG	1	IKALDLKTPGRED	1.30737e-05	50.608	_ALDLK(su)TPGREDATEDAK_	ALDLK(1)TPGREDATEDAK	3	643.985	0.10996
P04968	51	L-threonine dehydratase biosynthetic IlvA	ilvA	1	DNVILVKREDRQP	8.07063e-06	81.338	_LDNVILVK(su)R_	LDNVILVK(1)R	2	585.348	0.53017
P0A8F0	70	Uracil phosphoribosyltransferase	upp	1	DQIKGKKITVVPI	8.60075e-06	85.731	_K(su)ITVVPILR_	K(1)ITVVPILR	2	569.863	0.54399
P0A8M3	294	Threonine--tRNA ligase	thrS	1	YQYQEVKGPFMMD	3.38236e-05	74.786	_EYQYQEVK(su)GPFM(ox)M(ox)DR_	EYQYQEVK(1)GPFMMDR	2	1026.94	0.10546
P00954	214	Tryptophan--tRNA ligase	trpS	1	GLLEDPKSVVKKI	8.67401e-15	124.62	_SDDNRNNVIGLLEDPK(su)SVVK_	SDDNRNNVIGLLEDPK(1)SVVK	3	771.396	-0.38386
P0A8M3	227	Threonine--tRNA ligase	thrS	1	TAWADKKALNAYL	3.94264e-10	80.239	_K(su)ALNAYLQR_	K(1)ALNAYLQR	2	588.822	-1.0806
P0A8M3	286	Threonine--tRNA ligase	thrS	1	FVRSKLKEYQYQE	0.00152461	60.434	_LK(su)EYQYQEVK_	LK(1)EYQYQEVK	2	714.356	0.21101
P0A862	46	Thiol peroxidase	tpx	1	LGQFAGKRKVLNI	2.95522e-83	259.48	_DLSDVTLGQFAGK(su)RK_	DLSDVTLGQFAGK(1)RK	3	578.972	-0.60951
P39172	130	High-affinity zinc uptake system protein znuA	znuA	1	DHDHAEKSDEDHH	4.25121e-46	128.33	_SIHGDDDDHDHAEK(su)SDEDHHHGDFNMHLWLSPEIAR_	SIHGDDDDHDHAEK(1)SDEDHHHGDFNMHLWLSPEIAR	5	863.77	0.31117
P60438	7	50S ribosomal protein L3	rplC	1	MIGLVGKKVGMTR	6.87002e-05	103.92	_M(ox)IGLVGK(su)K_	MIGLVGK(1)K	2	481.273	0.53168
P0A8M3	314	Threonine--tRNA ligase	thrS	1	GHWDNYKDAMFTT	6.68053e-19	122.57	_TGHWDNYK(su)DAMFTTSSENR_	TGHWDNYK(1)DAMFTTSSENR	3	787.334	0.043698
P0A715	156	2-dehydro-3-deoxyphosphooctonate aldolase	kdsA	1	NIVDKFKEGGNEK	0.0011831	78.934	_FK(su)EGGNEK_	FK(1)EGGNEK	2	504.735	0.65166
P09551	198	Lysine-arginine-ornithine-binding periplasmic protein	argT	1	LKQPAGKDFAFAG	2.35026e-19	102.38	_QPAGK(su)DFAFAGSSVK_	QPAGK(1)DFAFAGSSVK	3	537.267	0.1879
P0AG18	142	N5-carboxyaminoimidazole ribonucleotide mutase	purE	1	ILATHDKELHQRL	2.86635e-46	160.77	_AGAANAALLAAQILATHDK(su)ELHQR_	AGAANAALLAAQILATHDK(1)ELHQR	4	646.596	0.46794
P38684	114	TorCAD operon transcriptional regulatory protein torR	torR	1	ELVVRVKNLLWRI	0.00224662	107.66	_VK(su)NLLWR_	VK(1)NLLWR	2	514.798	0.35488
P0AG78	126	Sulfate-binding protein	sbp	1	VRKGNPKQIHDWN	4.53424e-08	65.043	_GNPK(su)QIHDWNDLIK_	GNPK(1)QIHDWNDLIK	3	593.3	-0.64809
P06721	295	Cystathionine beta-lyase metC	metC	1	PALPGSKGHEFWK	6.07058e-10	74.678	_VNHPALPGSK(su)GHEFWK_	VNHPALPGSK(1)GHEFWK	3	635.32	0.002843
P0A8N3	114	Lysine--tRNA ligase	lysS	1	VYNEQFKKWDLGD	2.10571e-32	168.89	_DDLPEGVYNEQFK(su)K_	DDLPEGVYNEQFK(1)K	2	891.415	0.18467
P15288	438	Cytosol non-specific dipeptidase	pepD	1	LECGLFKKPYPEM	2.0379e-58	172.84	_TPNIQIIHAGLECGLFK(su)K_	TPNIQIIHAGLECGLFK(1)K	3	713.714	-0.718
P0ADG4	21	Inositol-1-monophosphatase	suhB	1	AGNLIAKNYETPD	7.40028e-139	284.38	_AGNLIAK(su)NYETPDAVEASQK_	AGNLIAK(1)NYETPDAVEASQK	3	740.366	-0.48607
P0A8N3	326	Lysine--tRNA ligase	lysS	1	FGKPFEKLTMREA	8.63484e-05	129.38	_PFEK(su)LTM(ox)R_	PFEK(1)LTMR	2	569.284	-1.3527
P21156	161	Sulfate adenylyltransferase subunit 2	cysD	1	FHRWDPKNQRPEL	9.75838e-08	72.184	_WDPK(su)NQRPELWHNYNGQINK_	WDPK(1)NQRPELWHNYNGQINK	4	660.07	-0.84016
P18843	257	NH(3)-dependent NAD(+) synthetase	nadE	1	IENWYLKTEHKRR	6.49858e-12	89.959	_TIENWYLK(su)TEHK_	TIENWYLK(1)TEHK	3	554.611	-0.80718
P0A8N5	326	Lysine--tRNA ligase, heat inducible	lysU	1	FGKPFEKLTMREA	8.63484e-05	129.38	_PFEK(su)LTM(ox)R_	PFEK(1)LTMR	2	569.284	-1.3527
P0A8N5	179	Lysine--tRNA ligase, heat inducible	lysU	1	DLIANDKSRQTFV	0.000188858	74.76	_YLDLIANDK(su)SR_	YLDLIANDK(1)SR	2	704.359	0.55741
P00968	527	Carbamoyl-phosphate synthase large chain	carB	1	DLHPVYKRVDTCA	6.16055e-08	85.837	_LRDQYDLHPVYK(su)R_	LRDQYDLHPVYK(1)R	4	451.485	-0.61135
P0A7V0	128	30S ribosomal protein S2	rpsB	1	QDGTFDKLTKKEA	1.56569e-134	307.7	_DLETQSQDGTFDK(su)LTK_	DLETQSQDGTFDK(1)LTK	3	642.637	0.55637
P45578	45	S-ribosylhomocysteine lyase	luxS	1	RFCVPNKEVMPER	1.08809e-07	64.65	_FCVPNK(su)EVMPER_	FCVPNK(1)EVMPER	2	803.374	0.70638
P45523	65	FKBP-type peptidyl-prolyl cis-trans isomerase fkpA	fkpA	1	YMENSLKEQEKLG	3.44243e-10	100.55	_YMENSLK(su)EQEK_	YMENSLK(1)EQEK	2	749.84	0.29105
P0A8T7	13	DNA-directed RNA polymerase subunit beta'	rpoC	1	FLKAQTKTEEFDA	4.35202e-10	125.61	_AQTK(su)TEEFDAIK_	AQTK(1)TEEFDAIK	2	740.862	0.27446
P0AG67	449	30S ribosomal protein S1	rpsA	1	NWVALNKKGAIVT	5.81935e-06	54.598	_QLAEDPFNNWVALNK(su)K_	QLAEDPFNNWVALNK(1)K	2	994	0.76424
P0A8T7	570	DNA-directed RNA polymerase subunit beta'	rpoC	1	VAKTSLKDTTVGR	0.000140621	91.549	_TSLK(su)DTTVGR_	TSLK(1)DTTVGR	2	589.307	0.53168
P21165	410	Xaa-Pro dipeptidase	pepQ	1	KHFNWQKIEALKP	2.05785e-06	69.672	_HFNWQK(su)IEALK_	HFNWQK(1)IEALK	2	757.394	-0.80009
P0A8T7	531	DNA-directed RNA polymerase subunit beta'	rpoC	1	MVLTGPKEAERLY	1.00131e-09	101.3	_GEGM(ox)VLTGPK(su)EAER_	GEGMVLTGPK(1)EAER	2	795.377	0.13172
P0A8T7	9	DNA-directed RNA polymerase subunit beta'	rpoC	1	DLLKFLKAQTKTE	0.00882193	64.265	_FLK(su)AQTK_	FLK(1)AQTK	2	468.263	-0.22992
P0AF50	25	Uncharacterized protein yjbR	yjbR	1	SVHNDWKATQIKV	1.89887e-13	90.754	_PGAEQSVHNDWK(su)ATQIK_	PGAEQSVHNDWK(1)ATQIK	3	670.329	0.14371
P0A8T7	911	DNA-directed RNA polymerase subunit beta'	rpoC	1	RGHIINKGEAIGV	0.000271033	45.269	_GHIINK(su)GEAIGVIAAQSIGEPGTQLTMR_	GHIINK(1)GEAIGVIAAQSIGEPGTQLTMR	3	987.854	0.614
P0A8T7	1348	DNA-directed RNA polymerase subunit beta'	rpoC	1	DELRGLKENVIVG	4.37781e-13	163.84	_GLK(su)ENVIVGR_	GLK(1)ENVIVGR	2	592.835	-0.46829
P0A8T7	964	DNA-directed RNA polymerase subunit beta'	rpoC	1	IKLSNVKSVVNSS	0.00266778	47.037	_LSNVK(su)SVVNSSGK_	LSNVK(1)SVVNSSGK	2	709.878	0.56622
P0A8T7	983	DNA-directed RNA polymerase subunit beta'	rpoC	1	SRNTELKLIDEFG	4.74298e-06	89.013	_NTELK(su)LIDEFGR_	NTELK(1)LIDEFGR	2	767.891	-1.2267
P0A8T7	325	DNA-directed RNA polymerase subunit beta'	rpoC	1	SNKRPLKSLADMI	0.0049477	52.247	_RPLK(su)SLADM(ox)IK_	RPLK(1)SLADMIK	2	694.384	0.7545
P00448	114	Superoxide dismutase [Mn]	sodA	1	GSVDNFKAEFEKA	8.04554e-25	146.96	_DFGSVDNFK(su)AEFEK_	DFGSVDNFK(1)AEFEK	2	866.889	0.61908
P41407	133	FMN-dependent NADH-azoreductase	azoR	1	EGLVTGKKAIVIT	9.28794e-58	208.15	_YTENGPEGLVTGK(su)K_	YTENGPEGLVTGK(1)K	2	796.894	0.33943
P0A786	84	Aspartate carbamoyltransferase catalytic chain	pyrB	1	ANTSLGKKGETLA	5.6445e-25	115.98	_LGASVVGFSDSANTSLGK(su)K_	LGASVVGFSDSANTSLGK(1)K	2	969.494	-0.18779
P0A8T7	850	DNA-directed RNA polymerase subunit beta'	rpoC	1	TAEDVLKPGTADI	6.51813e-11	94.203	_VTAEDVLK(su)PGTADILVPR_	VTAEDVLK(1)PGTADILVPR	2	997.544	0.11151
P69786	434	PTS system glucose-specific EIICB component;Glucose permease IIC component;Glucose-specific phosphotransferase enzyme IIB component	ptsG	1	SVADVSKVDQAGL	6.20742e-13	83.729	_VSVADVSK(su)VDQAGLK_	VSVADVSK(1)VDQAGLK	2	808.431	1.736
P0A8E7	90	UPF0234 protein yajQ	yajQ	1	NIVHSGKTWFVEA	4.2007e-88	203.25	_RGIEGSSLDVPENIVHSGK(su)TWFVEAK_	RGIEGSSLDVPENIVHSGK(1)TWFVEAK	3	985.833	0.27431
P76243	32	Uncharacterized protein yeaO	yeaO	1	WPRGIKKTDLALD	1.9381e-11	112.43	_K(su)TDLALDEWDK_	K(1)TDLALDEWDK	2	717.343	0.20108
P0A8V2	909	DNA-directed RNA polymerase subunit beta	rpoB	1	RAIFGEKASDVKD	0.00164309	57.019	_AIFGEK(su)ASDVK_	AIFGEK(1)ASDVK	2	632.825	1.4362
P0A8V2	954	DNA-directed RNA polymerase subunit beta	rpoB	1	IEEMQLKQAKKDL	5.3345e-22	153.38	_ALEIEEM(ox)QLK(su)QAK_	ALEIEEMQLK(1)QAK	2	823.919	-0.079957
P0A7V0	66	30S ribosomal protein S2	rpsB	1	IASRKGKILFVGT	9.1006e-06	99.53	_GK(su)ILFVGTK_	GK(1)ILFVGTK	2	531.813	-0.25392
P08997	305	Malate synthase A	aceB	1	QAVTMDKPFLNAY	2.80523e-05	51.03	_QAVTM(ox)DK(su)PFLNAYSR_	QAVTMDK(1)PFLNAYSR	3	619.633	0.40501
P0ADE8	68	tRNA-modifying protein ygfZ	ygfZ	1	HCDAKGKMWSNLR	5.76661e-05	121.62	_GK(su)MWSNLR_	GK(1)MWSNLR	2	546.269	0.10445
P0A8V2	236	DNA-directed RNA polymerase subunit beta	rpoB	1	FEIRDNKLQMELV	2.83145e-05	74.987	_DNK(su)LQM(ox)ELVPER_	DNK(1)LQMELVPER	2	794.388	-0.14327
P0A8V2	1196	DNA-directed RNA polymerase subunit beta	rpoB	1	AKEAEIKELLKLG	0.000322804	90.906	_EAEIK(su)ELLK_	EAEIK(1)ELLK	2	586.824	0.17293
P0A8V2	900	DNA-directed RNA polymerase subunit beta	rpoB	1	QLTPEEKLLRAIF	5.0277e-16	139.46	_GETQLTPEEK(su)LLR_	GETQLTPEEK(1)LLR	2	807.423	0.09848
P0A8V2	1191	DNA-directed RNA polymerase subunit beta	rpoB	1	PVFDGAKEAEIKE	8.72003e-18	116.06	_GM(ox)PIATPVFDGAK(su)EAEIK_	GMPIATPVFDGAK(1)EAEIK	2	995.496	1.0996
P0ACF4	67	DNA-binding protein HU-beta	hupB	1	RNPQTGKEITIAA	4.80277e-19	105.19	_TGRNPQTGK(su)EITIAAAK_	TGRNPQTGK(1)EITIAAAK	3	619.334	-0.5118
P0A8V2	1048	DNA-directed RNA polymerase subunit beta	rpoB	1	LAPGVLKIVKVYL	0.000107161	58.885	_ITQGDDLAPGVLK(su)IVK_	ITQGDDLAPGVLK(1)IVK	2	883.999	-0.55959
P0A8V2	1035	DNA-directed RNA polymerase subunit beta	rpoB	1	LEAKRRKITQGDD	0.00153722	49.31	_K(su)ITQGDDLAPGVLK_	K(1)ITQGDDLAPGVLK	2	777.922	-1.436
P0ADG7	428	Inosine-5'-monophosphate dehydrogenase	guaB	1	AYKGRLKEIIHQQ	1.26457e-20	137.59	_LK(su)EIIHQQMGGLR_	LK(1)EIIHQQMGGLR	3	541.628	-0.52055
P0A7L0	167	50S ribosomal protein L1	rplA	1	VRYRNDKNGIIHT	7.2362e-13	77.222	_YRNDK(su)NGIIHTTIGK_	YRNDK(1)NGIIHTTIGK	4	458.243	-0.92301
P0A8V2	1158	DNA-directed RNA polymerase subunit beta	rpoB	1	GADVRQKVDLSTF	2.58624e-07	93.424	_QK(su)VDLSTFSDEEVM(ox)R_	QK(1)VDLSTFSDEEVMR	2	950.436	-1.7383
P18775	470	Dimethyl sulfoxide reductase DmsA;Putative dimethyl sulfoxide reductase chain ynfE	dmsA;ynfE	1	GVRGKDKLDVPIK	0.00142567	54.608	_DK(su)LDVPIK_	DK(1)LDVPIK	2	514.287	-0.51888
P64554	194	7-carboxy-7-deazaguanine synthase	queE	1	LQPISQKDDATRL	4.15054e-37	166.09	_VIALQPISQK(su)DDATR_	VIALQPISQK(1)DDATR	3	585.648	1.0196
P0ACA7	97	Glutathione S-transferase GstB	gstB	1	RRAEAEKWMDWAN	7.86758e-45	150.98	_RAEAEK(su)WMDWANQTLSNAHR_	RAEAEK(1)WMDWANQTLSNAHR	4	629.295	-0.38288
P08997	157	Malate synthase A	aceB	1	GKIYQLKPNPAVL	1.14241e-12	83.617	_IYQLK(su)PNPAVLICR_	IYQLK(1)PNPAVLICR	3	595.662	0.78504
P0A8X2	151	Protein yceI	yceI	1	DDPWGGKRAGFEA	0.000208491	62.14	_LIGQGDDPWGGK(su)R_	LIGQGDDPWGGK(1)R	2	749.868	-0.51818
P0A6L2	242	Dihydrodipicolinate synthase	dapA	1	LMPLHNKLFVEPN	2.40001e-25	113.29	_LMPLHNK(su)LFVEPNPIPVK_	LMPLHNK(1)LFVEPNPIPVK	3	729.406	1.0091
P0A8Y3	35	Phosphatase yihX	yihX	1	IPLASLKKSFHMG	0.000120925	95.099	_IPLASLK(su)K_	IPLASLK(1)K	2	485.303	0.10339
P0AG44	56	50S ribosomal protein L17	rplQ	1	PLITLAKTDSVAN	1.0318e-17	93.754	_VVEPLITLAK(su)TDSVANRR_	VVEPLITLAK(1)TDSVANRR	3	694.723	0.9414
P75849	176	Uncharacterized protein ycbL	ycbL	1	QLISSIKDKLLPL	4.6244e-25	146	_SDFPRGDHNQLISSIK(su)DK_	SDFPRGDHNQLISSIK(1)DK	3	719.691	0.35923
P0A901	37	Outer membrane lipoprotein blc	blc	1	VNNFDAKRYLGTW	7.1086e-34	141.73	_GVTVVNNFDAK(su)R_	GVTVVNNFDAK(1)R	2	710.365	0.62552
P21599	85	Pyruvate kinase II	pykA	1	STFKEGKVFLNIG	2.48926e-06	68.44	_EGK(su)VFLNIGDK_	EGK(1)VFLNIGDK	2	660.346	-0.57007
P0A9F3	92	HTH-type transcriptional regulator CysB	cysB	1	EHTWPDKGSLYIA	8.94221e-13	91.729	_SVAGEHTWPDK(su)GSLYIATTHTQAR_	SVAGEHTWPDK(1)GSLYIATTHTQAR	4	682.335	-0.21705
P09030	70	Exodeoxyribonuclease III	xthA	1	GVALLTKETPIAV	6.17227e-42	151.54	_GHYGVALLTK(su)ETPIAVR_	GHYGVALLTK(1)ETPIAVR	3	642.355	-0.35723
P0AB71	251	Fructose-bisphosphate aldolase class 2	fbaA	1	SQEYVSKKHNLPH	9.71073e-08	125.48	_DSQEYVSK(su)K_	DSQEYVSK(1)K	2	592.278	0.65233
P0A9G6	381	Isocitrate lyase	aceA	1	MKHYVEKVQQPEF	3.80714e-21	134.9	_HYVEK(su)VQQPEFAAAK_	HYVEK(1)VQQPEFAAAK	2	922.963	1.1863
P0A9Q1	178	Aerobic respiration control protein ArcA	arcA;arcA2	1	FCENPGKIQSRAE	3.98232e-09	73.022	_AMLHFCENPGK(su)IQSR_	AMLHFCENPGK(1)IQSR	3	629.966	-0.64239
P06996	31	Outer membrane protein C;Putative outer membrane protein YedS;Outer membrane protein N;Putative uncharacterized protein yddL	ompC;yedS;ompN;yddL	1	YNKDGNKLDLYGK	2.46113e-07	115.91	_DGNK(su)LDLYGK_	DGNK(1)LDLYGK	2	611.801	-1.0335
P0ACF0	67	DNA-binding protein HU-alpha	hupA	1	RNPQTGKEIKIAA	1.01982e-05	90.108	_NPQTGK(su)EIK_	NPQTGK(1)EIK	2	557.791	0.99419
P0ACF4	75	DNA-binding protein HU-beta	hupB	1	ITIAAAKVPSFRA	3.08705e-23	136.99	_EITIAAAK(su)VPSFR_	EITIAAAK(1)VPSFR	2	751.914	-0.20602
P0ABB4	422	ATP synthase subunit beta	atpD	1	GKYVSLKDTIRGF	1.75451e-10	176.33	_YVSLK(su)DTIR_	YVSLK(1)DTIR	2	597.822	0.051506
P17854	136	Phosphoadenosine phosphosulfate reductase	cysH	1	KYNDINKVEPMNR	1.2937e-11	85.522	_YNDINK(su)VEPMNR_	YNDINK(1)VEPMNR	3	531.584	-0.25477
P04951	27	3-deoxy-manno-octulosonate cytidylyltransferase	kdsB	1	LVDINGKPMIVHV	1.38931e-05	49.049	_PLVDINGK(su)PMIVHVLER_	PLVDINGK(1)PMIVHVLER	3	677.375	0.7477
P06612	28	DNA topoisomerase 1	topA	1	GSDYVVKSSVGHI	9.86827e-09	61.732	_YLGSDYVVK(su)SSVGHIR_	YLGSDYVVK(1)SSVGHIR	3	627.323	1.1156
P0A953	40	3-oxoacyl-[acyl-carrier-protein] synthase 1	fabB	1	TFSQELKDSGMRS	3.62847e-07	92.977	_SGITFSQELK(su)DSGM(ox)R_	SGITFSQELK(1)DSGMR	2	886.412	0.56518
P23869	65	Peptidyl-prolyl cis-trans isomerase B	ppiB	1	MKQKATKEPIKNE	0.00858412	87.616	_ATK(su)EPIK_	ATK(1)EPIK	2	443.748	-0.72314
P21165	404	Xaa-Pro dipeptidase	pepQ	1	REGQFSKHFNWQK	1.73605e-07	58.172	_EGQFSK(su)HFNWQK_	EGQFSK(1)HFNWQK	3	545.923	-0.18646
P0A855	160	Protein tolB	tolB	1	EKLTGIKGAFRTR	1.53947e-10	143.28	_LTGIK(su)GAFR_	LTGIK(1)GAFR	2	531.801	-0.62925
P00934	267	Threonine synthase	thrC	1	SLGLPVKRFIAAT	0.00131549	86.794	_SLGLPVK(su)R_	SLGLPVK(1)R	2	485.29	-1.0669
P0A7K2	96	50S ribosomal protein L7/L12	rplL	1	SAPAALKEGVSKD	1.83641e-52	197.47	_DLVESAPAALK(su)EGVSK_	DLVESAPAALK(1)EGVSK	2	857.449	-0.36957
P0AEI1	287	(Dimethylallyl)adenosine tRNA methylthiotransferase MiaB	miaB	1	HTALEYKAIIRKL	2.00621e-12	91.937	_THTALEYK(su)AIIRK_	THTALEYK(1)AIIRK	3	548.642	0.19296
P09030	24	Exodeoxyribonuclease III	xthA	1	LEAIVEKHQPDVI	5.42105e-05	48.641	_ARPHQLEAIVEK(su)HQPDVIGLQETK_	ARPHQLEAIVEK(1)HQPDVIGLQETK	4	709.879	1.1613
P0A884	120	Thymidylate synthase	thyA	1	TVLNQLKNDPDSR	8.11709e-12	89.261	_HIDQITTVLNQLK(su)NDPDSRR_	HIDQITTVLNQLK(1)NDPDSRR	4	616.57	-0.41462
P62707	100	2,3-bisphosphoglycerate-dependent phosphoglycerate mutase	gpmA	1	ALQGLNKAETAEK	2.38263e-19	106.42	_HYGALQGLNK(su)AETAEK_	HYGALQGLNK(1)AETAEK	2	915.455	0.52923
P0AE52	140	Putative peroxiredoxin bcp	bcp	1	HVFDDFKTSNHHD	2.31532e-11	76.704	_IEHVFDDFK(su)TSNHHDVVLNWLK_	IEHVFDDFK(1)TSNHHDVVLNWLK	5	559.478	0.35124
P00864	437	Phosphoenolpyruvate carboxylase	ppc	1	IRELNSKRPLLPR	2.81194e-07	74.841	_ELNSK(su)RPLLPR_	ELNSK(1)RPLLPR	3	474.94	0.36842
P0A993	72	Fructose-1,6-bisphosphatase class 1	fbp	1	DLFANEKLKAALK	0.000895456	70.977	_LDLFANEK(su)LK_	LDLFANEK(1)LK	2	645.851	0.3222
P0ADG4	160	Inositol-1-monophosphatase	suhB	1	ATGFPFKAKQYAT	3.23455e-26	110.77	_DLDGTILATGFPFK(su)AK_	DLDGTILATGFPFK(1)AK	2	897.47	0.15647
P0A998	140	Ferritin-1	ftnA	1	FKSIIDKLSLAGK	1.41662e-05	93.345	_SIIDK(su)LSLAGK_	SIIDK(1)LSLAGK	2	622.858	1.5271
P69222	39	Translation initiation factor IF-1	infA	1	TAHISGKMRKNYI	1.78326e-34	128.69	_VELENGHVVTAHISGK(su)MR_	VELENGHVVTAHISGK(1)MR	3	693.021	0.55219
P0AE08	93	Alkyl hydroperoxide reductase subunit C	ahpC	1	ETIAKIKYAMIGD	4.95239e-13	81.311	_IK(su)YAMIGDPTGALTR_	IK(1)YAMIGDPTGALTR	3	569.631	0.15972
P09551	208	Lysine-arginine-ornithine-binding periplasmic protein	argT	1	FAGSSVKDKKYFG	9.8312e-17	111.79	_DFAFAGSSVK(su)DK_	DFAFAGSSVK(1)DK	3	457.886	0.33973
P0A6T1	194	Glucose-6-phosphate isomerase	pgi	1	HIAEVLKKVNPET	5.15927e-12	89.028	_NHLNMHFVSNVDGTHIAEVLK(su)K_	NHLNMHFVSNVDGTHIAEVLK(1)K	5	521.467	-0.050353
P0AFP6	69	UPF0135 protein ybgI	ybgI	1	HHGYFWKGESPVI	2.9642e-25	123.53	_LGADAVIVHHGYFWK(su)GESPVIR_	LGADAVIVHHGYFWK(1)GESPVIR	3	851.108	1.0023
P0AE52	61	Putative peroxiredoxin bcp	bcp	1	DNMDELKKAGVDV	0.000516437	57.598	_DNMDELK(su)K_	DNMDELK(1)K	2	546.748	-0.91597
P0A9B2	257	Glyceraldehyde-3-phosphate dehydrogenase A	gapA	1	ATYEQIKAAVKAA	2.77447e-39	222.25	_AATYEQIK(su)AAVK_	AATYEQIK(1)AAVK	3	464.917	0.77183
P12758	3	Uridine phosphorylase	udp	1	____MSKSDVFHL	2.40308e-07	105.65	_SK(su)SDVFHLGLTK_	SK(1)SDVFHLGLTK	3	477.921	-0.23477
P69910	464	Glutamate decarboxylase alpha;Glutamate decarboxylase beta	gadA;gadB	1	AQQNSFKHT____	4.76992e-38	188.29	_LQGIAQQNSFK(su)HT_	LQGIAQQNSFK(1)HT	3	524.599	0.2274
P0A6T5	205	GTP cyclohydrolase 1	folE	1	SLGGLFKSSQNTR	2.52557e-17	99.409	_DATSATTTTSLGGLFK(su)SSQNTRHEFLR_	DATSATTTTSLGGLFK(1)SSQNTRHEFLR	4	757.376	-1.1336
P62399	47	50S ribosomal protein L5	rplE	1	GEAIADKKLLDNA	1.64961e-05	53.403	_ITLNM(ox)GVGEAIADK(su)K_	ITLNMGVGEAIADK(1)K	2	838.432	-1.9023
P21362	160	Protein yciF	yciF	1	AINNVNKKAENKA	2.39957e-17	123.8	_LTDLAINNVNK(su)K_	LTDLAINNVNK(1)K	2	721.896	-0.058527
P23843	501	Periplasmic oligopeptide-binding protein	oppA	1	AEQQLDKDSAIVP	3.05673e-17	100.67	_AEQQLDK(su)DSAIVPVYYYVNAR_	AEQQLDK(1)DSAIVPVYYYVNAR	3	848.087	-0.30896
P23827	111	Ecotin	eco	1	MACPDGKKEKKFV	1.08644e-05	51.695	_VSSPVSTMMACPDGK(su)K_	VSSPVSTMMACPDGK(1)K	2	897.907	-0.30876
P0AA04	24	Phosphocarrier protein HPr	ptsH	1	PAAQFVKEAKGFT	1.05964e-89	202.74	_MFQQEVTITAPNGLHTRPAAQFVK(su)EAK_	MFQQEVTITAPNGLHTRPAAQFVK(1)EAK	5	623.324	-0.29508
P0A7D7	13	Phosphoribosylaminoimidazole-succinocarboxamide synthase	purC	1	LYRGKAKTVYSTE	5.43595e-08	62.765	_AK(su)TVYSTENPDLLVLEFR_	AK(1)TVYSTENPDLLVLEFR	3	732.379	0.48157
P31663	206	Pantothenate synthetase	panC	1	IAPGLYKVLSSIA	1.15605e-08	68.257	_IAPGLYK(su)VLSSIADK_	IAPGLYK(1)VLSSIADK	2	837.969	0.41779
P76270	3	Free methionine-R-sulfoxide reductase	msrC	1	____MNKTEFYAD	1.17714e-07	78.763	_M(ox)NK(su)TEFYADLNR_	MNK(1)TEFYADLNR	2	809.364	-0.065592
P00509	51	Aspartate aminotransferase	aspC	1	VLTSVKKAEQYLL	1.11912e-20	137.68	_K(su)AEQYLLENETTK_	K(1)AEQYLLENETTK	3	556.277	0.22965
P09373	352	Formate acetyltransferase 1;PFL-like enzyme TdcE	pflB;tdcE	1	GRTLVTKNSFRFL;GRTLVTKNSFRYL	0.000930548	54.608	_TLVTK(su)NSFR_	TLVTK(1)NSFR	2	583.314	0.85049
P0A7F3	143	Aspartate carbamoyltransferase regulatory chain	pyrI	1	KCKYCEKEFSHNV	1.57778e-08	71.879	_YCEK(su)EFSHNVVLAN_	YCEK(1)EFSHNVVLAN	3	603.942	0.28133
Q46856	42	Alcohol dehydrogenase YqhD	yqhD	1	YGGGSVKKTGVLD	3.63178e-10	125.28	_VLITYGGGSVK(su)K_	VLITYGGGSVK(1)K	3	441.25	0.64219
P0CE49	27	Transposase insH for insertion sequence element IS5A;Transposase insH for insertion sequence element IS5B;Transposase insH for insertion sequence element IS5D;Transposase insH for insertion sequence element IS5F;Transposase insH for insertion sequence element IS5H;Transposase insH for insertion sequence element IS5I;Transposase insH for insertion sequence element IS5K;Transposase insH for inserti…	insH1;insH2;insH3;insH4;insH6;insH7;insH8;insH9;insH10;insH11;JW1882;JW5895;JW5914;JW5928;JW5935;JW5936;JW5951	1	DSEFSSKRRQTRK	7.50703e-25	115.8	_SHQLTFADSEFSSK(su)RR_	SHQLTFADSEFSSK(1)RR	3	665.989	0.079595
P0A7V0	26	30S ribosomal protein S2	rpsB	1	TRYWNPKMKPFIF	0.00206433	67.035	_YWNPK(su)MK_	YWNPK(1)MK	2	533.755	-0.12013
P0AAG3	228	Glutamate/aspartate transport ATP-binding protein GltL	gltL	1	AFFDDPKSDRAKD	8.06851e-07	110.31	_DAFFDDPK(su)SDRAK_	DAFFDDPK(1)SDRAK	3	537.914	0.76339
P0C8J6	93	D-tagatose-1,6-bisphosphate aldolase subunit GatY	gatY	1	FDDIAQKVRSGVR	3.02121e-07	126.07	_FDDIAQK(su)VR_	FDDIAQK(1)VR	2	596.304	-0.60333
P0AAR3	109	Cys-tRNA(Pro)/Cys-tRNA(Cys) deacylase ybaK	ybaK	1	ISPLGQKKRLPTI	2.06193e-26	115.82	_STGYLVGGISPLGQK(su)K_	STGYLVGGISPLGQK(1)K	2	852.962	0.20969
P0A6E6	136	ATP synthase epsilon chain	atpC	1	RVIELTKKAM___	0.0060753	78.496	_VIELTK(su)K_	VIELTK(1)K	2	465.779	0.0082681
P61889	272	Malate dehydrogenase	mdh	1	QPLLLGKNGVEER	7.22292e-26	115.31	_FFSQPLLLGK(su)NGVEERK_	FFSQPLLLGK(1)NGVEERK	3	688.037	0.029086
P0ADS9	218	Uncharacterized protein yggN	yggN	1	DFQQFGKDVCSRV	3.7296e-12	90.926	_DFQQFGK(su)DVCSR_	DFQQFGK(1)DVCSR	2	793.849	0.705
P0A7K6	37	50S ribosomal protein L19	rplS	1	WVVEGSKKRLQAF	8.60075e-06	85.731	_VWVVEGSK(su)K_	VWVVEGSK(1)K	2	566.306	-0.44553
P0AGD3	44	Superoxide dismutase [Fe]	sodB	1	NLNNLIKGTAFEG	1.23206e-102	229.46	_HHQTYVTNLNNLIK(su)GTAFEGK_	HHQTYVTNLNNLIK(1)GTAFEGK	3	829.087	-0.028744
P77804	294	Protein ydgA	ydgA	1	QDLGSGKLTLKVG	5.11125e-08	63.709	_VQNQDLGSGK(su)LTLK_	VQNQDLGSGK(1)LTLK	3	534.29	0.27326
P0A8V0	265	Ribonuclease BN	rbn	1	REAGVGKLIITHV	1.42313e-05	53.828	_EAGVGK(su)LIITHVSSR_	EAGVGK(1)LIITHVSSR	3	556.309	0.17898
P0A8N5	114	Lysine--tRNA ligase, heat inducible	lysU	1	VYNDQFKKWDLGD	1.50021e-32	172.57	_DSLPEGVYNDQFK(su)K_	DSLPEGVYNDQFK(1)K	2	870.41	1.3399
P45523	179	FKBP-type peptidyl-prolyl cis-trans isomerase fkpA	fkpA	1	GTLIDGKEFDNSY	6.92495e-13	75.764	_GTLIDGK(su)EFDNSYTR_	GTLIDGK(1)EFDNSYTR	3	605.951	0.19645
P00448	87	Superoxide dismutase [Mn]	sodA	1	NHSLFWKGLKKGT	1.3167e-89	243.86	_NNAGGHANHSLFWK(su)GLK_	NNAGGHANHSLFWK(1)GLK	4	488.495	-0.43851
P16700	146	Thiosulfate-binding protein	cysP	1	LVRSDVKLIFPNP	7.65806e-12	122.69	_SDVK(su)LIFPNPK_	SDVK(1)LIFPNPK	2	679.372	0.074253
P0AE08	17	Alkyl hydroperoxide reductase subunit C	ahpC	1	FKNQAFKNGEFIE	2.46916e-28	140.74	_NQAFK(su)NGEFIEITEK_	NQAFK(1)NGEFIEITEK	2	934.457	-0.98891
P0A9F3	181	HTH-type transcriptional regulator CysB	cysB	1	DHPLAGKKAITIE	0.000102948	72.496	_AIVVTPDHPLAGK(su)K_	AIVVTPDHPLAGK(1)K	3	515.959	0.20893
P00954	307	Tryptophan--tRNA ligase	trpS	1	FLQQVMKDGAEKA	2.61449e-12	85.808	_FRNDEAFLQQVMK(su)DGAEK_	FRNDEAFLQQVMK(1)DGAEK	3	742.688	0.71235
P32662	78	Phosphoglycolate phosphatase	gph	1	QRKTMGKPPVDDD	0.000119607	46.621	_TMGK(su)PPVDDDIPAEEQVR_	TMGK(1)PPVDDDIPAEEQVR	3	699.665	-1.1019
P0A9D8	60	2,3,4,5-tetrahydropyridine-2,6-dicarboxylate N-succinyltransferase	dapD	1	VTHQWLKKAVLLS	1.69511e-45	136.27	_IDGQWVTHQWLK(su)K_	IDGQWVTHQWLK(1)K	3	580.302	-1.3104
P00959	466	Methionine--tRNA ligase	metG	1	APWVVAKQEGRDA	1.62842e-05	49.559	_YVDEQAPWVVAK(su)QEGR_	YVDEQAPWVVAK(1)QEGR	3	658.99	-1.3559
P08312	34	Phenylalanine--tRNA ligase alpha subunit	pheS	1	RVEYLGKKGHLTL	3.18873e-25	121.47	_VEYLGK(su)K_	VEYLGK(1)K	2	468.755	0.39176
P0A9G6	391	Isocitrate lyase	aceA	1	PEFAAAKDGYTFV	1.16193e-09	64.779	_VQQPEFAAAK(su)DGYTFVSHQQEVGTGYFDK_	VQQPEFAAAK(1)DGYTFVSHQQEVGTGYFDK	4	837.643	1.1672
P0A7L0	105	50S ribosomal protein L1	rplA	1	DLADQIKKGEMNF	2.0073e-25	125.45	_AAGAELVGMEDLADQIK(su)K_	AAGAELVGMEDLADQIK(1)K	3	653.663	-0.46235
P23843	372	Periplasmic oligopeptide-binding protein	oppA	1	RNEEAKKLLAEAG	3.83955e-08	71.241	_K(su)LLAEAGYTADK_	K(1)LLAEAGYTADK	2	690.356	0.26173
P0A9G6	331	Isocitrate lyase	aceA	1	QKNLDDKTIASFQ	4.83597e-29	145.52	_NLDDK(su)TIASFQQQLSDM(ox)GYK_	NLDDK(1)TIASFQQQLSDMGYK	2	1209.56	-0.36347
P09551	132	Lysine-arginine-ornithine-binding periplasmic protein	argT	1	PTLDSLKGKHVGV	6.95101e-19	102.73	_GSPIQPTLDSLK(su)GK_	GSPIQPTLDSLK(1)GK	3	514.279	-0.52363
P0A7A9	122	Inorganic pyrophosphatase	ppa	1	KEYDHIKDVNDLP	1.20336e-56	182.35	_EYDHIK(su)DVNDLPELLK_	EYDHIK(1)DVNDLPELLK	3	681.009	-0.01831
P69222	64	Translation initiation factor IF-1	infA	1	TPYDLSKGRIVFR	7.14492e-19	102.5	_VTVELTPYDLSK(su)GR_	VTVELTPYDLSK(1)GR	3	559.961	0.40896
P0ABT2	105	DNA protection during starvation protein	dps	1	NSKTPLKSYPLDI	1.17987e-18	108.49	_TPLK(su)SYPLDIHNVQDHLK_	TPLK(1)SYPLDIHNVQDHLK	4	555.293	-1.1485
P0A6W5	43	Transcription elongation factor greA	greA	1	REHGDLKENAEYH	9.87848e-09	69.314	_EHGDLK(su)ENAEYHAAR_	EHGDLK(1)ENAEYHAAR	3	613.947	0.20804
P32132	509	GTP-binding protein typA/BipA	typA	1	GLQDRGKLFLGHG	8.92933e-05	46.178	_GK(su)LFLGHGAEVYEGQIIGIHSR_	GK(1)LFLGHGAEVYEGQIIGIHSR	4	621.078	-0.67451
P0ABP8	54	Purine nucleoside phosphorylase deoD-type	deoD	1	GFTGTYKGRKISV	3.06511e-16	96.64	_GMLGFTGTYK(su)GR_	GMLGFTGTYK(1)GR	2	694.337	0.62898
P0ACM2	193	Uncharacterized HTH-type transcriptional regulator ydfH	ydfH	1	IFSALQKRDGDAV	9.54896e-16	105.03	_QHLDIFSALQK(su)R_	QHLDIFSALQK(1)R	3	519.279	-0.0010274
P05793	123	Ketol-acid reductoisomerase	ilvC	1	TVQPLMKDGAALG	1.05852e-14	89.039	_TVQPLMK(su)DGAALGYSHGFNIVEVGEQIRK_	TVQPLMK(1)DGAALGYSHGFNIVEVGEQIRK	4	815.171	-0.32051
P64612	247	Uncharacterized protein YhcM	yhcM	1	LALAGGKRENSPT	1.02582e-06	63.216	_LWLALAGGK(su)R_	LWLALAGGK(1)R	2	592.843	0.23423
P00448	100	Superoxide dismutase [Mn]	sodA	1	TLQGDLKAAIERD	5.78527e-14	119	_KGTTLQGDLK(su)AAIER_	KGTTLQGDLK(1)AAIER	3	567.644	-0.10748
P0AD61	368	Pyruvate kinase I	pykF	1	AVETAEKLDAPLI	8.5722e-08	71.535	_GAVETAEK(su)LDAPLIVVATQGGK_	GAVETAEK(1)LDAPLIVVATQGGK	3	756.409	-0.082054
P45578	105	S-ribosylhomocysteine lyase	luxS	1	RVADAWKAAMEDV	4.56841e-19	105.46	_VADAWK(su)AAMEDVLK_	VADAWK(1)AAMEDVLK	3	549.608	1.424
P0AAH0	27	Phosphate import ATP-binding protein PstB	pstB	1	GKFHALKNINLDI	1.1716e-07	59.116	_FHALK(su)NINLDIAK_	FHALK(1)NINLDIAK	3	532.963	-0.65065
P0AEQ3	99	Glutamine-binding periplasmic protein	glnH	1	ITDERKKAIDFSD	6.84467e-12	122.7	_K(su)AIDFSDGYYK_	K(1)AIDFSDGYYK	2	703.827	0.19687
P00894	102	Acetolactate synthase isozyme 3 small subunit	ilvH	1	YGRDEVKRNTEIF	1.05626e-05	56.951	_IQASGYGRDEVK(su)R_	IQASGYGRDEVK(1)R	3	526.934	-0.068755
P0A7F3	13	Aspartate carbamoyltransferase regulatory chain	pyrI	1	LQVEAIKRGTVID	0.000430386	98.392	_LQVEAIK(su)R_	LQVEAIK(1)R	2	528.806	0.81497
P0A761	225	Putative N-acetylmannosamine-6-phosphate 2-epimerase	nanE	1	WYNTAMKKAVL__	2.49709e-10	75.462	_LEHICQWYNTAMK(su)K_	LEHICQWYNTAMK(1)K	3	641.303	-1.7025
P0A9M0	239	Lon protease	lon	1	QMKAIQKELGEMD	8.24666e-36	148.44	_AIQK(su)ELGEM(ox)DDAPDENEALK_	AIQK(1)ELGEMDDAPDENEALK	2	1166.53	-0.02009
P0A9M0	720	Lon protease	lon	1	LPIGGLKEKLLAA	8.65448e-05	73.466	_GQVLPIGGLK(su)EK_	GQVLPIGGLK(1)EK	2	669.885	1.6659
P0A9B2	124	Glyceraldehyde-3-phosphate dehydrogenase A	gapA	1	VMTGPSKDNTPMF	4.18655e-64	215	_VVMTGPSK(su)DNTPMFVK_	VVMTGPSK(1)DNTPMFVK	3	617.639	-0.50496
P23843	398	Periplasmic oligopeptide-binding protein	oppA	1	NTSDLHKKLAIAA	1.30051e-139	286.93	_PLTINLLYNTSDLHK(su)K_	PLTINLLYNTSDLHK(1)K	2	985.533	-0.21598
P0A9M8	38	Phosphate acetyltransferase	pta	1	VRLSVFKPIAQPR	0.000362002	70.412	_LSVFK(su)PIAQPR_	LSVFK(1)PIAQPR	2	678.388	0.12963
P0A9M8	163	Phosphate acetyltransferase	pta	1	NSFGGAKNTNITG	8.20047e-13	98.796	_NSFGGAK(su)NTNITGVIVNK_	NSFGGAK(1)NTNITGVIVNK	2	967.503	0.68358
P0A9N4	243	Pyruvate formate-lyase 1-activating enzyme	pflA	1	LEQYGHKVMF___	0.0012833	52.693	_GILEQYGHK(su)VM(ox)F_	GILEQYGHK(1)VMF	2	769.371	-0.63001
P0AFH8	74	Osmotically-inducible protein Y	osmY	1	VDHDNIKSTDISV	1.95227e-26	124.29	_AALVDHDNIK(su)STDISVK_	AALVDHDNIK(1)STDISVK	3	642.665	-0.24121
P0A9P0	80	Dihydrolipoyl dehydrogenase	lpdA	1	IVFGEPKTDIDKI	1.04974e-19	129.32	_ALAEHGIVFGEPK(su)TDIDK_	ALAEHGIVFGEPK(1)TDIDK	3	680.681	1.585
P0AB91	273	Phospho-2-dehydro-3-deoxyheptonate aldolase, Phe-sensitive	aroG	1	SHANSSKQFKKQM	5.9146e-34	131.65	_AGLPAQVMIDFSHANSSK(su)QFK_	AGLPAQVMIDFSHANSSK(1)QFK	3	792.727	1.0035
P0A7J3	97	50S ribosomal protein L10	rplJ	1	AAARLFKEFAKAN	0.000650986	139.31	_LFK(su)EFAK_	LFK(1)EFAK	2	491.766	-1.028
P18196	82	Septum site-determining protein MinC	minC	1	IGVSGCKDAQLKA	7.09203e-12	81.431	_VIGVSGCK(su)DAQLK_	VIGVSGCK(1)DAQLK	2	737.882	0.52687
P0AG30	417	Transcription termination factor Rho	rho	1	DFFEMMKRS____	4.64549e-10	108.37	_TNDDFFEMMK(su)R_	TNDDFFEMMK(1)R	2	767.321	-0.66315
P0A763	33	Nucleoside diphosphate kinase	ndk	1	FEAAGFKIVGTKM	8.56685e-12	88.087	_FEAAGFK(su)IVGTK_	FEAAGFK(1)IVGTK	2	684.364	0.55806
P0A9P0	172	Dihydrolipoyl dehydrogenase	lpdA	1	TDALELKEVPERL	1.55347e-15	125.89	_IWDSTDALELK(su)EVPER_	IWDSTDALELK(1)EVPER	2	1000.99	0.49722
P0A8M6	5	UPF0265 protein yeeX	yeeX	1	__METTKPSFQDV	3.52246e-19	105.31	_M(ox)ETTK(su)PSFQDVLEFVR_	METTK(1)PSFQDVLEFVR	3	681.663	1.0285
P60757	206	ATP phosphoribosyltransferase	hisG	1	GEMEESKQQLIDK	3.55465e-24	112.72	_DGEMEESK(su)QQLIDK_	DGEMEESK(1)QQLIDK	3	583.933	0.85609
P0AGB0	103	Phosphoserine phosphatase	serB	1	DVAPLGKIPHLRT	1.88679e-11	75.97	_LAHEAQLDVAPLGK(su)IPHLR_	LAHEAQLDVAPLGK(1)IPHLR	4	545.306	0.49425
P0AEU0	98	Histidine-binding periplasmic protein	hisJ	1	SLSITEKRQQEIA	5.22833e-13	81.632	_KIDAIMSSLSITEK(su)R_	KIDAIMSSLSITEK(1)R	3	597.989	1.3602
P0A8L1	166	Serine--tRNA ligase	serS	1	SRFVVMKGQIARM	1.24901e-06	108.98	_FVVMK(su)GQIAR_	FVVMK(1)GQIAR	2	624.842	0.8594
P0AG67	247	30S ribosomal protein S1	rpsA	1	ITVKVLKFDRERT	2.95847e-05	125.31	_VLK(su)FDRER_	VLK(1)FDRER	3	388.212	0.53251
P0A9P6	203	Cold-shock DEAD box protein A	deaD	1	ITRRFMKEPQEVR	0.000875728	73.067	_FM(ox)K(su)EPQEVR_	FMK(1)EPQEVR	2	640.303	-0.54613
P0A7A9	105	Inorganic pyrophosphatase	ppa	1	EAGEDAKLVAVPH	1.12322e-25	122.31	_MTDEAGEDAK(su)LVAVPHSK_	MTDEAGEDAK(1)LVAVPHSK	3	666.654	-0.2799
P0ABA4	142	ATP synthase subunit delta	atpH	1	KVKLNCKIDKSVM	0.00199835	60.436	_LNCK(su)IDK_	LNCK(1)IDK	2	495.75	-0.3844
P0ABZ6	269	Chaperone surA	surA	1	VGFHILKVNDLRG	2.88433e-13	92.307	_SGVGFHILK(su)VNDLRGESK_	SGVGFHILK(1)VNDLRGESK	4	514.776	-0.45844
P0A9Q5	105	Acetyl-coenzyme A carboxylase carboxyl transferase subunit beta	accD	1	QKETGEKDALVVM	8.65448e-05	73.466	_ETGEK(su)DALVVM(ox)K_	ETGEK(1)DALVVMK	2	718.353	0.16202
P27298	679	Oligopeptidase A	prlC	1	LEHYGIKG_____	1.67435e-05	48.547	_GREPQLDAMLEHYGIK(su)G_	GREPQLDAMLEHYGIK(1)G	3	671.995	1.2368
P0A836	46	Succinyl-CoA ligase [ADP-forming] subunit beta	sucC	1	AGPWVVKCQVHAG	8.54494e-26	111.74	_IGAGPWVVK(su)CQVHAGGR_	IGAGPWVVK(1)CQVHAGGR	3	631.325	-3.1659
P0AF08	86	Protein mrp	mrp	1	AKAIDWKLSHNIA	1.88797e-12	77.42	_AIDWK(su)LSHNIATLK_	AIDWK(1)LSHNIATLK	3	570.646	0.17209
P15639	380	Bifunctional purine biosynthesis protein PurH;Phosphoribosylaminoimidazolecarboxamide formyltransferase;IMP cyclohydrolase	purH	1	VPGLDFKRVNGGL	3.60491e-09	74.786	_VPGLDFK(su)R_	VPGLDFK(1)R	2	516.28	0.50485
P37747	297	UDP-galactopyranose mutase	glf	1	KHTVVTKEYPLEW	1.91282e-16	128.54	_HTVVTK(su)EYPLEWK_	HTVVTK(1)EYPLEWK	3	577.298	0.33583
P04391	7	Ornithine carbamoyltransferase chain I	argI	1	MSGFYHKHFLKLL	0.000320506	53.683	_SGFYHK(su)HFLK_	SGFYHK(1)HFLK	3	455.231	0.18483
P0A9G6	34	Isocitrate lyase	aceA	1	SAEDVVKLRGSVN	1.04914e-08	67.605	_WEGITRPYSAEDVVK(su)LR_	WEGITRPYSAEDVVK(1)LR	3	707.032	0.61993
P0AE08	27	Alkyl hydroperoxide reductase subunit C	ahpC	1	FIEITEKDTEGRW	1.29388e-39	173.36	_NGEFIEITEK(su)DTEGR_	NGEFIEITEK(1)DTEGR	3	613.287	0.21916
P0AEW6	385	Inosine-guanosine kinase	gsk	1	PNSSKHKFTWLTY	8.50905e-19	95.428	_HK(su)FTWLTYSSLAQVCK_	HK(1)FTWLTYSSLAQVCK	3	690.344	0.38535
P23847	89	Periplasmic dipeptide transport protein	dppA	1	EVSEDGKTYTFHL	1.89143e-26	119.31	_WEVSEDGK(su)TYTFHLRK_	WEVSEDGK(1)TYTFHLRK	3	699.341	1.1196
P0A9Q7	388	Aldehyde-alcohol dehydrogenase;Alcohol dehydrogenase;Acetaldehyde dehydrogenase [acetylating];Pyruvate-formate-lyase deactivase	adhE	1	VSYFGQKMKTARI	0.00144426	66.692	_VSYFGQK(su)M(ox)K_	VSYFGQK(1)MK	2	602.289	0.22226
P0AEB2	215	D-alanyl-D-alanine carboxypeptidase dacA	dacA	1	YSIYKEKEFTFNG	0.000955004	69.979	_EK(su)EFTFNGIR_	EK(1)EFTFNGIR	2	670.828	-0.27009
P00961	584	Glycine--tRNA ligase beta subunit	glyS	1	ALAAANKRVSNIL	1.69072e-19	134.99	_TLDAAAALAAANK(su)R_	TLDAAAALAAANK(1)R	3	486.263	0.26777
P0A9S3	23	Galactitol-1-phosphate 5-dehydrogenase	gatD	1	SVIPEIKHQDEVR	1.18474e-06	63.709	_VAESVIPEIK(su)HQDEVR_	VAESVIPEIK(1)HQDEVR	3	650.337	-1.2068
P0AG67	229	30S ribosomal protein S1	rpsA	1	MAWKRVKHPSEIV	2.91852e-25	112.3	_RVK(su)HPSEIVNVGDEITVK_	RVK(1)HPSEIVNVGDEITVK	4	530.789	-1.025
P0AG82	182	Phosphate-binding protein pstS	pstS	1	KVNEEWKNNVGTG	1.23216e-13	89.484	_VNEEWK(su)NNVGTGSTVK_	VNEEWK(1)NNVGTGSTVK	3	621.302	-0.10181
P62399	14	50S ribosomal protein L5	rplE	0.999996	YKDEVVKKLMTEF	5.03612e-16	108.72	_LHDYYKDEVVK(su)K_	LHDYYKDEVVK(1)K	3	546.279	-0.10338
P0AGD3	30	Superoxide dismutase [Fe]	sodB	1	IEYHYGKHHQTYV	3.01464e-52	147.55	_DALAPHISAETIEYHYGK(su)HHQTYVTNLNNLIK_	DALAPHISAETIEYHYGK(1)HHQTYVTNLNNLIK	4	948.476	0.63482
P0ACF8	107	DNA-binding protein H-NS	hns	1	DENGETKTWTGQG	1.50767e-58	175.61	_YSYVDENGETK(su)TWTGQGR_	YSYVDENGETK(1)TWTGQGR	3	730.991	0.066872
P0A738	135	Molybdenum cofactor biosynthesis protein C	moaC	1	MCKAVQKDMVIGP	2.0539e-15	99.215	_AVQK(su)DMVIGPVR_	AVQK(1)DMVIGPVR	2	706.882	0.092711
P0A717	194	Ribose-phosphate pyrophosphokinase	prs	1	DMAIIDKRRPRAN	1.07533e-29	171.26	_LLNDTDMAIIDK(su)R_	LLNDTDMAIIDK(1)R	3	539.943	0.1652
P0A7F3	34	Aspartate carbamoyltransferase regulatory chain	pyrI	1	KLLSLFKLTETDQ	7.42689e-24	97.551	_LLSLFK(su)LTETDQR_	LLSLFK(1)LTETDQR	3	555.302	0.14742
P0A9U3	433	Uncharacterized ABC transporter ATP-binding protein YbiT	ybiT	1	FSQDDIKKPAKVL	0.000585219	80.706	_LLFSQDDIK(su)K_	LLFSQDDIK(1)K	2	653.848	-0.94605
P0A9H7	93	Cyclopropane-fatty-acyl-phospholipid synthase	cfa	1	QLPHHFKDTLRIA	9.00158e-19	94.544	_AGLENQLPHHFK(su)DTLR_	AGLENQLPHHFK(1)DTLR	4	494.755	-0.67136
P0ADN2	80	UPF0438 protein yifE	yifE	1	AERVWSKYMTRIK	0.00115448	78.149	_VWSK(su)YMTR_	VWSK(1)YMTR	2	585.784	-1.1063
P75691	12	Uncharacterized zinc-type alcohol dehydrogenase-like protein YahK	yahK	1	VGAYSAKQPLEPM	1.86597e-05	49.049	_AVGAYSAK(su)QPLEPMDITR_	AVGAYSAK(1)QPLEPMDITR	2	1024.01	0.24618
P0A9W3	271	Uncharacterized ABC transporter ATP-binding protein YjjK	yjjK	1	RRKSIEKELEWVR	3.03923e-05	103.22	_SIEK(su)ELEWVR_	SIEK(1)ELEWVR	2	694.856	0.17485
P11447	319	Argininosuccinate lyase	argH	1	LPLAYNKDMQEDK	1.22779e-12	82.908	_GLPLAYNK(su)DMQEDK_	GLPLAYNK(1)DMQEDK	3	574.607	-1.2346
P77695	9	Protein gnsB	gnsB	1	IENLKTKAEADIS	6.14433e-06	57.288	_TK(su)AEADISEYITK_	TK(1)AEADISEYITK	2	784.888	-1.0436
P0ACD4	6	NifU-like protein	nifU	1	_MAYSEKVIDHYE	1.31183e-84	272.97	_AYSEK(su)VIDHYENPR_	AYSEK(1)VIDHYENPR	3	607.62	-1.0982
P0AFG6	156	Dihydrolipoyllysine-residue succinyltransferase component of 2-oxoglutarate dehydrogenase complex	sucB	1	LAKAPAKESAPAA	3.96013e-24	119.38	_APAK(su)ESAPAAAAPAAQPALAAR_	APAK(1)ESAPAAAAPAAQPALAAR	2	1051.06	-0.59719
P0A7R5	59	30S ribosomal protein S10	rpsJ	1	ISPHVNKDARDQY	7.07686e-57	190.24	_FTVLISPHVNK(su)DAR_	FTVLISPHVNK(1)DAR	2	848.954	-0.12016
P0ADP9	70	Protein yihD	yihD	1	VIPGLQKDYEEDF	6.93161e-05	59.862	_DAVIPGLQK(su)DYEEDFK_	DAVIPGLQK(1)DYEEDFK	2	983.968	0.34007
P0A7F3	94	Aspartate carbamoyltransferase regulatory chain	pyrI	1	NYEVVGKSRPSLP	9.96605e-13	82.259	_IDNYEVVGK(su)SRPSLPER_	IDNYEVVGK(1)SRPSLPER	3	687.02	-0.36518
P0A7K2	85	50S ribosomal protein L7/L12	rplL	1	LGLKEAKDLVESA	3.25439e-32	166.03	_EAK(su)DLVESAPAALK_	EAK(1)DLVESAPAALK	3	514.607	-0.12754
P08244	177	Orotidine 5'-phosphate decarboxylase	pyrF	1	QEAVRFKQVFGQE	1.0776e-06	79.693	_FK(su)QVFGQEFK_	FK(1)QVFGQEFK	2	679.343	0.21832
P0A850	37	Trigger factor	tig	1	ELVNVAKKVRIDG	9.27034e-06	93.551	_SELVNVAK(su)K_	SELVNVAK(1)K	2	544.303	-0.13012
P36683	728	Aconitate hydratase 2	acnB	1	KLLDAHKGQLPTR	1.28409e-15	103.75	_LLDAHK(su)GQLPTR_	LLDAHK(1)GQLPTR	3	483.6	0.40306
P33363	353	Periplasmic beta-glucosidase	bglX	1	RHVLNVKYDMGLF	8.01177e-05	47.392	_HVLNVK(su)YDMGLFNDPYSHLGPK_	HVLNVK(1)YDMGLFNDPYSHLGPK	4	661.827	0.33407
P00962	273	Glutamine--tRNA ligase	glnS	1	TVMSKRKLNLLVT	1.188e-06	82.417	_RK(su)LNLLVTDK_	RK(1)LNLLVTDK	3	433.926	0.47576
P0A7R5	82	30S ribosomal protein S10	rpsJ	1	IVEPTEKTVDALM	7.80357e-13	83.418	_LVDIVEPTEK(su)TVDALMR_	LVDIVEPTEK(1)TVDALMR	2	1015.03	-1.5885
P0A799	119	Phosphoglycerate kinase	pgk	0.984468	RFNKGEKKDDETL	6.34506e-10	93.839	_GEK(su)KDDETLSK_	GEK(0.984)K(0.016)DDETLSK	3	450.553	-0.28827
P05793	475	Ketol-acid reductoisomerase	ilvC	1	AIEQVGKKLRGYM	3.43348e-08	120.06	_SHAIEQVGK(su)K_	SHAIEQVGK(1)K	2	598.817	-0.52951
P0A858	11	Triosephosphate isomerase	tpiA	1	LVMGNWKLNGSRH	1.69499e-24	120.87	_HPLVM(ox)GNWK(su)LNGSR_	HPLVMGNWK(1)LNGSR	3	575.623	0.44654
P0A825	250	Pyridoxal-phosphate-dependent serine hydroxymethyltransferase	glyA	1	GSEELYKKLNSAV	7.93802e-06	80.239	_GGSEELYK(su)K_	GGSEELYK(1)K	2	555.769	-0.83548
P0AA10	23	50S ribosomal protein L13	rplM	1	VVDATGKTLGRLA	0.000131427	66.673	_RDWYVVDATGK(su)TLGR_	RDWYVVDATGK(1)TLGR	3	612.979	-0.51508
P0AF93	58	Enamine/imine deaminase	ridA	1	QSLDNVKAIVEAA	1.86281e-26	118.2	_QSLDNVK(su)AIVEAAGLK_	QSLDNVK(1)AIVEAAGLK	2	878.478	0.22911
P0ABB0	265	ATP synthase subunit alpha	atpA	1	IYDDLSKQAVAYR	1.1291e-17	107.45	_DRGEDALIIYDDLSK(su)QAVAYR_	DRGEDALIIYDDLSK(1)QAVAYR	3	837.75	-0.327
P69428	62	Sec-independent protein translocase protein TatA	tatA	1	DADFTAKTIADKQ	2.06795e-13	87.932	_TSQDADFTAK(su)TIADK_	TSQDADFTAK(1)TIADK	3	571.272	-0.44212
P0AA16	144	Transcriptional regulatory protein OmpR	ompR	1	IAFGKFKLNLGTR	0.00114278	73.985	_FK(su)LNLGTR_	FK(1)LNLGTR	2	524.793	0.49394
P0A9D8	263	2,3,4,5-tetrahydropyridine-2,6-dicarboxylate N-succinyltransferase	dapD	1	DAKTRGKVGINEL	9.21923e-20	130.77	_TRGK(su)VGINELLR_	TRGK(1)VGINELLR	2	728.418	0.52147
P00864	676	Phosphoenolpyruvate carboxylase	ppc	1	GYVRENKDFVPYF	2.24166e-24	119.69	_GYVRENK(su)DFVPYFR_	GYVRENK(1)DFVPYFR	3	630.644	-0.53798
P0AFY8	85	Negative modulator of initiation of replication	seqA	1	DEYAEQKRAVNRF	9.66986e-22	145.17	_ELLLSDEYAEQK(su)R_	ELLLSDEYAEQK(1)R	2	847.418	-1.0436
P0AA25	70	Thioredoxin-1	trxA	1	NPGTAPKYGIRGI	1.51759e-19	114.29	_LNIDQNPGTAPK(su)YGIR_	LNIDQNPGTAPK(1)YGIR	2	928.979	-0.59809
P0AA39	174	Ribosomal large subunit pseudouridine synthase C	rluC	1	REKGMQKDYLALV	2.97119e-06	99.522	_GM(ox)QK(su)DYLALVR_	GMQK(1)DYLALVR	2	705.358	0.30338
P00957	327	Alanine--tRNA ligase	alaS	1	GNMLGAKETFFYK	6.2684e-06	57.136	_HGNM(ox)LGAK(su)ETFFYK_	HGNMLGAK(1)ETFFYK	3	586.943	-0.46063
P16700	71	Thiosulfate-binding protein	cysP	1	SHAGSSKQALAIL	8.42121e-18	94.922	_QSHAGSSK(su)QALAILQGLK_	QSHAGSSK(1)QALAILQGLK	3	646.353	0.41636
P0AAB4	96	3-octaprenyl-4-hydroxybenzoate carboxy-lyase	ubiD	1	KLLAFLKEPEPPK	1.31979e-05	77.593	_LLAFLK(su)EPEPPK_	LLAFLK(1)EPEPPK	2	741.416	0.55637
P08312	265	Phenylalanine--tRNA ligase alpha subunit	pheS	1	VMGKNGKWLEVLG	1.73906e-17	101.15	_NGK(su)WLEVLGCGM(ox)VHPNVLR_	NGK(1)WLEVLGCGMVHPNVLR	3	765.717	-0.63202
P0A7J3	37	50S ribosomal protein L10	rplJ	1	RGVTVDKMTELRK	2.59759e-106	132.32	_GVTVDK(su)M(ox)TELRK_	GVTVDK(1)MTELRK	3	498.261	-1.1717
P0A7G6	311	Protein RecA	recA	1	NATAWLKDNPETA	3.3312e-21	136.39	_ANATAWLK(su)DNPETAK_	ANATAWLK(1)DNPETAK	3	577.285	-0.31843
P07012	30	Peptide chain release factor 2	prfB	1	YLDYDAKKERLEE	3.17994e-05	82.287	_GYLDYDAK(su)K_	GYLDYDAK(1)K	2	586.777	0.63817
P0ADG7	479	Inosine-5'-monophosphate dehydrogenase	guaB	1	HDVTITKESPNYR	5.74155e-18	104.52	_ISGAGIQESHVHDVTITK(su)ESPNYR_	ISGAGIQESHVHDVTITK(1)ESPNYR	4	685.34	0.90657
P60723	166	50S ribosomal protein L4	rplD	1	AARNLHKVDVRDA	0.000686393	68.735	_NLHK(su)VDVR_	NLHK(1)VDVR	3	360.865	0.69798
P21599	75	Pyruvate kinase II	pykA	1	GDLQGPKIRVSTF	1.49459e-12	80.69	_HVAILGDLQGPK(su)IR_	HVAILGDLQGPK(1)IR	3	539.642	-0.30368
P00888	291	Phospho-2-dehydro-3-deoxyheptonate aldolase, Tyr-sensitive	aroF	1	SVVAQIKDGNRSI	1.58209e-25	119.62	_RQPAVAESVVAQIK(su)DGNR_	RQPAVAESVVAQIK(1)DGNR	4	510.272	-0.060176
P0A7R1	89	50S ribosomal protein L9	rplI	1	KAGDEGKLFGSIG	2.43116e-52	211.7	_AGDEGK(su)LFGSIGTR_	AGDEGK(1)LFGSIGTR	2	754.373	-0.30519
P0AFH8	118	Osmotically-inducible protein Y	osmY	1	VTSVSDKLHVRDA	2.1143e-19	103.21	_GVEGVTSVSDK(su)LHVR_	GVEGVTSVSDK(1)LHVR	3	561.628	0.55699
P24171	669	Peptidyl-dipeptidase dcp	dcp	1	WRGKAPKIMPMLQ	7.19058e-05	55.401	_APK(su)IMPMLQHR_	APK(1)IMPMLQHR	3	474.585	0.91372
P0AAI9	206	Malonyl CoA-acyl carrier protein transacylase	fabD	1	SHCALMKPAADKL	7.29825e-05	49.528	_RALPLPVSVPSHCALMK(su)PAADK_	RALPLPVSVPSHCALMK(1)PAADK	4	615.329	-0.31547
P0AAG8	125	Galactose/methyl galactoside import ATP-binding protein MglA	mglA	1	MFVDQDKMYRETK	0.000698126	57.836	_GM(ox)FVDQDK(su)M(ox)YR_	GMFVDQDK(1)MYR	2	761.321	0.029101
P0AAG8	117	Galactose/methyl galactoside import ATP-binding protein MglA	mglA	1	LGRYPTKGMFVDQ	0.000105103	67.456	_YPTK(su)GM(ox)FVDQDK_	YPTK(1)GMFVDQDK	2	772.851	-1.1997
P11446	275	N-acetyl-gamma-glutamyl-phosphate reductase	argC	1	LVRLYDKGVPALK	1.19792e-08	125.74	_LYDK(su)GVPALK_	LYDK(1)GVPALK	2	602.335	-0.7005
P0AAH0	120	Phosphate import ATP-binding protein PstB	pstB	1	GVRLFEKLSRADM	0.00236374	75.109	_LFEK(su)LSR_	LFEK(1)LSR	2	496.774	-0.066882
P0AFG8	375	Pyruvate dehydrogenase E1 component	aceE	1	KIYAAFKKAQETK	0.00400995	98.133	_IYAAFK(su)K_	IYAAFK(1)K	2	470.761	0.22906
P0ACL9	61	Pyruvate dehydrogenase complex repressor	pdhR	1	IQRLEAKGLLLRR	1.73534e-05	66.435	_LEAK(su)GLLLRR_	LEAK(1)GLLLRR	3	423.594	0.92952
P04391	91	Ornithine carbamoyltransferase chain I;Ornithine carbamoyltransferase chain F	argI;argF	1	GHKESIKDTARVL	0.00110629	76.827	_ESIK(su)DTAR_	ESIK(1)DTAR	2	510.254	0.70361
Q46857	259	2,5-diketo-D-gluconic acid reductase A	dkgA	1	ELGEIAKLDQGKR	0.000101577	46.964	_DELGEIAK(su)LDQGK_	DELGEIAK(1)LDQGK	2	758.38	-0.34654
P25665	174	5-methyltetrahydropteroyltriglutamate--homocysteine methyltransferase	metE	1	LWLGKVKGEQFDR	0.00259916	50.473	_VK(su)GEQFDR_	VK(1)GEQFDR	2	539.762	-0.69006
P39172	161	High-affinity zinc uptake system protein znuA	znuA	1	AVAIHGKLVELMP	1.99149e-133	276.4	_ATAVAIHGK(su)LVELMPQSR_	ATAVAIHGK(1)LVELMPQSR	2	1011.05	0.13553
P0AAJ8	109	Hydrogenase-2 operon protein hybA	hybA	1	NGYAYIKKQCMHC	3.21478e-07	100.93	_DQEENGYAYIK(su)K_	DQEENGYAYIK(1)K	2	779.357	-0.59538
P0AAJ8	221	Hydrogenase-2 operon protein hybA	hybA	1	KKRLALKPGSEYH	3.26741e-07	64.65	_LALK(su)PGSEYHYPR_	LALK(1)PGSEYHYPR	3	544.279	-0.91451
P0AAQ6	104	Uncharacterized protein ybaA	ybaA	1	SMPFDGKRMIYGG	0.00356877	45.915	_EFGESMPFDGK(su)R_	EFGESMPFDGK(1)R	2	750.327	0.50726
P0A6P7	105	Probable GTP-binding protein EngB	engB	1	LGEYLEKRQSLQG	3.18182e-16	120.99	_ALGEYLEK(su)R_	ALGEYLEK(1)R	2	589.806	-0.83568
P0AEM9	134	Cystine-binding periplasmic protein	fliY	1	GIQALVKKGNEGT	1.04016e-11	84.829	_KYDFSTPYTISGIQALVK(su)K_	KYDFSTPYTISGIQALVK(1)K	3	753.735	-0.68932
P0AEP3	204	UTP--glucose-1-phosphate uridylyltransferase	galU	1	GVVEKPKADVAPS	8.13551e-28	128.95	_PK(su)ADVAPSNLAIVGR_	PK(1)ADVAPSNLAIVGR	3	536.63	-1.1303
P0AAT2	55	Uncharacterized protein ybdF	ybdF	1	VPFINLKSDPQKS	0.000179665	67.275	_GVPFINLK(su)SDPQK_	GVPFINLK(1)SDPQK	2	771.912	-0.74579
P37902	78	Glutamate/aspartate periplasmic-binding protein	gltI	1	AIVEAVKKKLNKP	4.4613e-08	63.827	_VVGYSQDYSNAIVEAVK(su)K_	VVGYSQDYSNAIVEAVK(1)K	3	690.685	0.99811
P0AF03	140	Molybdopterin adenylyltransferase	mog	1	GQPKSIKETLEGV	2.11483e-05	62.633	_SIK(su)ETLEGVK_	SIK(1)ETLEGVK	2	602.327	-0.60438
P00961	592	Glycine--tRNA ligase beta subunit	glyS	1	VSNILAKSDEVLS	8.11811e-27	124.43	_VSNILAK(su)SDEVLSDR_	VSNILAK(1)SDEVLSDR	2	873.449	-0.035688
P0AAX8	224	Probable L,D-transpeptidase YbiS	ybiS	1	IKFLFEKVPVGTR	0.000455294	68.069	_FLFEK(su)VPVGTR_	FLFEK(1)VPVGTR	2	696.88	-0.46609
P69441	184	Adenylate kinase	adk	1	LIGYYSKEAEAGN	2.08035e-59	176.68	_RLVEYHQMTAPLIGYYSK(su)EAEAGNTK_	RLVEYHQMTAPLIGYYSK(1)EAEAGNTK	4	768.13	0.61769
P68919	85	50S ribosomal protein L25	rplY	1	RHPYKPKLQHIDF	3.18302e-10	114.83	_PK(su)LQHIDFVRA_	PK(1)LQHIDFVRA	3	475.261	-0.66777
P0AB14	57	Uncharacterized protein yccJ	yccJ	1	LVKAFAKTDKDSL	0.00774494	66.073	_AFAK(su)TDK_	AFAK(1)TDK	2	440.724	-0.045016
P23843	494	Periplasmic oligopeptide-binding protein	oppA	1	RTALYTKAEQQLD	1.00751e-25	159.66	_TALYTK(su)AEQQLDK_	TALYTK(1)AEQQLDK	2	804.909	-0.22036
P0AES9	100	Chaperone-like protein hdeA	hdeA	1	NFKDKVKGEWDKI	2.10828e-06	130.27	_VK(su)GEWDK_	VK(1)GEWDK	2	481.235	-0.69796
P78067	106	Thiosulfate sulfurtransferase YnjE	ynjE	1	ALYGNDKDVDAVK	5.43595e-08	62.765	_TDAPVALYGNDK(su)DVDAVK_	TDAPVALYGNDK(1)DVDAVK	2	995.984	0.72697
P0ABH7	418	Citrate synthase	gltA	1	LYTGYEKRDFKSD	0.000179295	51.927	_QLYTGYEK(su)RDFK_	QLYTGYEK(1)RDFK	3	549.939	-0.25466
P69503	16	Adenine phosphoribosyltransferase	apt	1	YLKNSIKSIQDYP	6.60011e-26	118.77	_NSIK(su)SIQDYPKPGILFR_	NSIK(1)SIQDYPKPGILFR	3	692.709	1.0862
P0AEQ3	98	Glutamine-binding periplasmic protein	glnH	1	TITDERKKAIDFS	3.30128e-25	73.983	_NVDLALAGITITDERK(su)K_	NVDLALAGITITDERK(1)K	3	653.025	0.16436
P0A8E7	108	UPF0234 protein yajQ	yajQ	1	IESATQKKIVKMI	1.87772e-08	123.8	_QGIESATQK(su)K_	QGIESATQK(1)K	2	595.307	0.42206
Q46857	52	2,5-diketo-D-gluconic acid reductase A	dkgA	1	DTAAAYKNEEGVG	4.01906e-36	142.91	_SIDTAAAYK(su)NEEGVGK_	SIDTAAAYK(1)NEEGVGK	2	876.918	0.021721
P11875	306	Arginine--tRNA ligase	argS	1	MGVIIQKKDGGYL	8.67353e-08	65.842	_EGEPM(ox)GVIIQK(su)K_	EGEPMGVIIQK(1)K	2	722.871	0.12316
P0ABC7	316	Modulator of FtsH protease HflK	hflK	1	KLLPEYKAAPEIT	3.77557e-05	53.869	_LLPEYK(su)AAPEITR_	LLPEYK(1)AAPEITR	2	800.933	-0.37434
P0AFG8	218	Pyruvate dehydrogenase E1 component	aceE	1	LEHRGLKDTSKQT	0.0028724	92.47	_GLK(su)DTSK_	GLK(1)DTSK	2	424.722	-0.21166
P39172	172	High-affinity zinc uptake system protein znuA	znuA	1	MPQSRAKLDANLK	0.000948791	101.64	_AK(su)LDANLK_	AK(1)LDANLK	2	486.772	-0.09759
P0A8M0	286	Asparagine--tRNA ligase	asnS	1	ERADDMKFFAERV	2.96508e-08	126.19	_ADDMK(su)FFAER_	ADDMK(1)FFAER	2	665.293	-0.81814
P23847	324	Periplasmic dipeptide transport protein	dppA	1	NKDAIIKAVYQGA	1.47728e-26	120.29	_DAIIK(su)AVYQGAGVSAK_	DAIIK(1)AVYQGAGVSAK	2	845.954	0.15436
P0AB14	7	Uncharacterized protein yccJ	yccJ	1	MPTQEAKAHHVGE	2.12054e-50	180.78	_PTQEAK(su)AHHVGEWASLR_	PTQEAK(1)AHHVGEWASLR	4	505.003	-0.18485
P0AB77	23	2-amino-3-ketobutyrate coenzyme A ligase	kbl	1	RAEGLFKEERIIT	0.000941714	78.655	_AEGLFK(su)EER_	AEGLFK(1)EER	2	589.788	0.11717
P0A6Q6	128	(3R)-hydroxymyristoyl-[acyl-carrier-protein] dehydratase	fabZ	1	RGLTRFKGVALVD	9.90392e-07	97.452	_FK(su)GVALVDGK_	FK(1)GVALVDGK	2	567.314	0.44047
P0AB83	165	Endonuclease III	nth	1	VEEKLLKVVPAEF	0.000770768	73.067	_LLK(su)VVPAEFK_	LLK(1)VVPAEFK	2	622.368	0.046666
P23847	514	Periplasmic dipeptide transport protein	dppA	1	VFEPVRKEVKGYV	3.10242e-61	167.23	_QAQVVMHDQAPALIIAHSTVFEPVRK(su)EVK_	QAQVVMHDQAPALIIAHSTVFEPVRK(1)EVK	4	836.197	-0.68264
P0A9P4	185	Thioredoxin reductase	trxB	1	DGFRAEKILIKRL	0.000256313	49.5	_DGFRAEK(su)ILIK_	DGFRAEK(1)ILIK	3	463.929	-1.4587
P21599	177	Pyruvate kinase II	pykA	1	AEALTEKDKADIK	5.26884e-77	247.17	_LGGGLSAEALTEK(su)DK_	LGGGLSAEALTEK(1)DK	3	530.274	0.29633
P0A8D0	92	Transcriptional repressor NrdR	nrdR	1	MAINHIKSQLRAT	1.4028e-20	76.155	_RPVSSDDVEM(ox)AINHIK(su)SQLR_	RPVSSDDVEMAINHIK(1)SQLR	4	603.555	-0.89607
P0AB89	400	Adenylosuccinate lyase	purB	1	RRYGIEKPYEKLK	2.80942e-21	98.249	_YGIEK(su)PYEK_	YGIEK(1)PYEK	2	613.801	-0.3564
P0A7W1	6	30S ribosomal protein S5	rpsE	1	_MAHIEKQAGELQ	3.1724e-38	183.6	_(ac)AHIEK(su)QAGELQEK_	AHIEK(1)QAGELQEK	3	541.606	0.28531
P33602	276	NADH-quinone oxidoreductase subunit G	nuoG	1	YGYVNLKDRPRQP	3.229e-21	153.38	_FGYGYVNLK(su)DRPR_	FGYGYVNLK(1)DRPR	3	562.286	-0.12766
P36683	73	Aconitate hydratase 2	acnB	1	FLAAIAKGEAKSP	1.32862e-12	90.926	_AGFLAAIAK(su)GEAK_	AGFLAAIAK(1)GEAK	3	449.582	-1.4464
P0ADU5	92	Protein ygiW	ygiW	1	NVDIDHKRWNGVT	8.28498e-13	89.013	_DASGTINVDIDHK(su)R_	DASGTINVDIDHK(1)R	2	820.897	0.83477
P0AEK4	201	Enoyl-[acyl-carrier-protein] reductase [NADH] FabI	fabI	1	LAASGIKDFRKML	1.55914e-25	161.99	_TLAASGIK(su)DFRK_	TLAASGIK(1)DFRK	2	703.886	0.43332
P25665	132	5-methyltetrahydropteroyltriglutamate--homocysteine methyltransferase	metE	1	MVPEFVKGQQFKL	2.02439e-68	185.85	_WFNTNYHYMVPEFVK(su)GQQFK_	WFNTNYHYMVPEFVK(1)GQQFK	4	666.565	-0.11756
P0AD49	29	Ribosome-associated inhibitor A	raiA	1	RLAKLEKWQTHLI	1.03164e-48	167.99	_LEK(su)WQTHLINPHIILSK_	LEK(1)WQTHLINPHIILSK	4	543.306	0.4784
P0C0V0	307	Periplasmic serine endoprotease DegP	degP	1	ELAKAMKVDAQRG	0.00063173	62.546	_AMK(su)VDAQR_	AMK(1)VDAQR	2	509.753	-0.1388
P0A9T0	22	D-3-phosphoglycerate dehydrogenase	serA	1	VEGVHQKALESLR	5.25784e-67	203.9	_FLLVEGVHQK(su)ALESLR_	FLLVEGVHQK(1)ALESLR	2	970.036	-0.5896
P62768	99	UPF0325 protein yaeH	yaeH	1	EVDLKRKILDDLR	0.000658178	57.598	_RK(su)ILDDLR_	RK(1)ILDDLR	2	564.822	-1.0389
P0AFK9	73	Spermidine/putrescine-binding periplasmic protein	potD	1	AKLKTYKDGAYDL	1.2444e-11	81.807	_TYK(su)DGAYDLVVPSTYYVDK_	TYK(1)DGAYDLVVPSTYYVDK	3	766.367	0.57402
P0ABB0	426	ATP synthase subunit alpha	atpA	1	QLDHGQKVTELLK	4.18519e-06	77.185	_QLDHGQK(su)VTELLK_	QLDHGQK(1)VTELLK	2	804.933	0.15168
P0ABB0	151	ATP synthase subunit alpha	atpA	1	PVQTGYKAVDSMI	9.7169e-06	58.366	_QSVDQPVQTGYK(su)AVDSM(ox)IPIGR_	QSVDQPVQTGYK(1)AVDSMIPIGR	3	835.748	0.11687
P37747	323	UDP-galactopyranose mutase	glf	1	KNMELFKKYRELA	0.00053164	78.496	_NM(ox)ELFK(su)K_	NMELFK(1)K	2	513.252	0.37748
P0A8W8	136	UPF0304 protein yfbU	yfbU	1	QTPMWEKYQRMLN	4.94667e-25	116.21	_YTHFDAGTHGFNAQTPMWEK(su)YQR_	YTHFDAGTHGFNAQTPMWEK(1)YQR	4	722.074	-0.62825
P62399	145	50S ribosomal protein L5	rplE	1	PEIDYDKVDRVRG	2.32103e-29	147.24	_EQIIFPEIDYDK(su)VDRVR_	EQIIFPEIDYDK(1)VDRVR	3	745.715	-0.1101
P0AEG6	102	Thiol:disulfide interchange protein DsbC	dsbC	1	KEMIVYKAPQEKH	0.000284448	65.395	_EMIVYK(su)APQEK_	EMIVYK(1)APQEK	3	479.243	-0.234
P09373	117	Formate acetyltransferase 1	pflB	1	IPFGGIKMIEGSC	1.17257e-08	66.673	_RALIPFGGIK(su)MIEGSCK_	RALIPFGGIK(1)MIEGSCK	3	659.681	-0.42009
P0A953	127	3-oxoacyl-[acyl-carrier-protein] synthase 1	fabB	1	RGPRGLKAVGPYV	2.29699e-11	79.633	_GLK(su)AVGPYVVTK_	GLK(1)AVGPYVVTK	2	666.382	0.87303
P62399	48	50S ribosomal protein L5	rplE	1	EAIADKKLLDNAA	1.21749e-33	87.287	_K(su)LLDNAAADLAAISGQK_	K(1)LLDNAAADLAAISGQK	3	600.323	-1.0156
P0A6I3	137	Pantothenate kinase	coaA	1	HPNQVLKERGLMK	9.6934e-34	130	_RVELITTDGFLHPNQVLK(su)ER_	RVELITTDGFLHPNQVLK(1)ER	4	617.084	-1.2447
P69910	21	Glutamate decarboxylase beta	gadB	1	DSRFGAKSISTIA	3.5529e-09	102.52	_FGAK(su)SISTIAESK_	FGAK(1)SISTIAESK	2	719.875	1.0778
P0AEG4	77	Thiol:disulfide interchange protein DsbA	dsbA	1	EGVKMTKYHVNFM	1.87433e-05	52.522	_MTK(su)YHVNFMGGDLGK_	MTK(1)YHVNFMGGDLGK	3	599.948	0.31886
P0ADV1	83	Lipopolysaccharide export system protein lptA	lptA	1	PGGEQGKEVIDGY	1.68982e-07	69.737	_VVVTRPGGEQGK(su)EVIDGYGK_	VVVTRPGGEQGK(1)EVIDGYGK	3	730.046	1.0763
P27298	660	Oligopeptidase A	prlC	1	EPMDLFKRFRGRE	2.30219e-08	84.605	_GGSEEPMDLFK(su)R_	GGSEEPMDLFK(1)R	2	733.335	-0.81367
P31550	75	Thiamine-binding periplasmic protein	thiB	1	MEGKNSKADVVLG	3.95426e-12	90.972	_NSK(su)ADVVLGLDNNLLDAASK_	NSK(1)ADVVLGLDNNLLDAASK	2	1079.06	0.16629
P0A6F1	202	Carbamoyl-phosphate synthase small chain	carA	1	AYDFGAKRNILRM	8.35104e-09	73.809	_KEDELPFHVVAYDFGAK(su)R_	KEDELPFHVVAYDFGAK(1)R	4	556.029	-0.72422
P0A972	9	Cold shock-like protein CspE	cspE	1	KIKGNVKWFNESK	8.67727e-22	169.93	_GNVK(su)WFNESK_	GNVK(1)WFNESK	2	654.815	0.85337
P0AG78	99	Sulfate-binding protein	sbp	1	ERGRIDKEWIKRL	1.00239e-05	96.331	_IDK(su)EWIK_	IDK(1)EWIK	2	516.274	0.33145
P0AEK4	43	Enoyl-[acyl-carrier-protein] reductase [NADH] FabI	fabI	1	FTYQNDKLKGRVE	9.44736e-06	55.213	_EGAELAFTYQNDK(su)LK_	EGAELAFTYQNDK(1)LK	2	913.944	0.50678
P0ABH7	310	Citrate synthase	gltA	1	FGHRVYKNYDPRA	0.002618	65.305	_VYK(su)NYDPR_	VYK(1)NYDPR	2	577.777	0.2952
P0ABH9	693	ATP-dependent Clp protease ATP-binding subunit ClpA	clpA	1	RNWLAEKGYDRAM	0.000658733	74.944	_NWLAEK(su)GYDR_	NWLAEK(1)GYDR	2	676.317	0.35052
P0A7V0	81	30S ribosomal protein S2	rpsB	1	AASEAVKDAALSC	4.25905e-25	122.3	_RAASEAVK(su)DAALSCDQFFVNHR_	RAASEAVK(1)DAALSCDQFFVNHR	4	648.812	-0.6001
P0A7V0	105	30S ribosomal protein S2	rpsB	1	GMLTNWKTVRQSI	2.54052e-08	76.262	_WLGGM(ox)LTNWK(su)TVR_	WLGGMLTNWK(1)TVR	2	839.425	0.048572
P65556	166	Uncharacterized Nudix hydrolase yfcD	yfcD	1	ALALWMKRNAKNE	0.00116517	102.72	_ALALWMK(su)R_	ALALWMK(1)R	2	544.8	0.67019
P0A805	169	Ribosome-recycling factor	frr	1	LTDAAIKKIEAAL	0.000779913	69.825	_LTDAAIK(su)K_	LTDAAIK(1)K	2	480.274	-0.51692
P0A7A9	116	Inorganic pyrophosphatase	ppa	1	PHSKLSKEYDHIK	0.00173225	68.657	_LSK(su)EYDHIK_	LSK(1)EYDHIK	3	411.543	0.086562
P0A8F4	85	Uridine kinase	udk	1	EHLQALKRGSAID	1.11288e-11	80.303	_TNYDHPSAMDHSLLLEHLQALK(su)R_	TNYDHPSAMDHSLLLEHLQALK(1)R	4	698.097	-0.36879
P0AGC3	491	Soluble lytic murein transglycosylase	slt	1	KRYTSGKEIPQSY	5.9238e-08	63.337	_RYTSGK(su)EIPQSYAMAIAR_	RYTSGK(1)EIPQSYAMAIAR	3	714.693	0.55696
P69913	38	Carbon storage regulator	csrA	1	IGVNAPKEVSVHR	2.01334e-07	63.918	_IGVNAPK(su)EVSVHREEIYQR_	IGVNAPK(1)EVSVHREEIYQR	3	775.405	-0.53253
P69797	55	PTS system mannose-specific EIIAB component;Mannose-specific phosphotransferase enzyme IIA component;Mannose-specific phosphotransferase enzyme IIB component	manX	1	YNAQLAKLDTTKG	4.40182e-13	122.39	_YNAQLAK(su)LDTTK_	YNAQLAK(1)LDTTK	3	489.256	-0.18094
P0ABQ2	145	2-hydroxy-3-oxopropionate reductase	garR	1	DKAIFDKYYDLMK	2.03348e-05	88.187	_AIFDK(su)YYDLM(ox)K_	AIFDK(1)YYDLMK	2	761.86	-0.59989
P0ABQ2	228	2-hydroxy-3-oxopropionate reductase	garR	1	VMDRNFKPGFRID	0.00173163	83.614	_NFK(su)PGFR_	NFK(1)PGFR	2	483.246	-0.36767
P0A998	135	Ferritin-1	ftnA	1	EEEKLFKSIIDKL	0.000159484	101.65	_LFK(su)SIIDK_	LFK(1)SIIDK	2	532.305	0.24072
P10408	625	Protein translocase subunit SecA	secA	0.997767	EHPWVTKAIANAQ	7.76235e-05	47.392	_LGMKPGEAIEHPWVTK(su)AIANAQR_	LGMK(0.002)PGEAIEHPWVTK(0.998)AIANAQR	4	655.094	-0.42247
P76403	287	Uncharacterized protease yegQ	yegQ	1	MGVHSLKIEGRTK	7.05692e-05	57.802	_MGVHSLK(su)IEGR_	MGVHSLK(1)IEGR	3	442.899	0.30184
P0ABT2	140	DNA protection during starvation protein	dps	1	KAIGEAKDDDTAD	9.3641e-11	91.637	_AIGEAK(su)DDDTADILTAASR_	AIGEAK(1)DDDTADILTAASR	2	1016.99	-0.64979
P0A7D7	163	Phosphoribosylaminoimidazole-succinocarboxamide synthase	purC	1	KANDVLKKLFDDA	0.00520256	74.127	_ANDVLK(su)K_	ANDVLK(1)K	2	444.245	-0.19607
P39099	342	Periplasmic pH-dependent serine endoprotease DegQ	degQ	1	EPGTKVKLGLLRN	0.00172339	50.966	_VK(su)LGLLR_	VK(1)LGLLR	2	449.79	0.83564
P09158	260	Spermidine synthase	speE	1	FLASGLKCRYYNP	1.89831e-05	73.985	_FLASGLK(su)CR_	FLASGLK(1)CR	2	576.298	-0.45254
P0A9S7	119	High-affinity branched-chain amino acid transport ATP-binding protein LivG	livG	1	LFSGLLKTPSFRR	2.97854e-05	53.403	_TGLFSGLLK(su)TPSFR_	TGLFSGLLK(1)TPSFR	2	812.441	0.73674
P0ABU2	4	GTP-dependent nucleic acid-binding protein engD	engD	1	___MGFKCGIVGL	0.000191307	70.412	_GFK(su)CGIVGLPNVGK_	GFK(1)CGIVGLPNVGK	2	773.408	-0.34497
P37747	291	UDP-galactopyranose mutase	glf	1	FDYVETKHTVVTK	7.99559e-13	86.467	_HFDYVETK(su)HTVVTK_	HFDYVETK(1)HTVVTK	3	601.969	-0.035452
P62707	18	2,3-bisphosphoglycerate-dependent phosphoglycerate mutase	gpmA	1	GESQWNKENRFTG	6.00923e-88	132.25	_HGESQWNK(su)ENR_	HGESQWNK(1)ENR	3	495.555	0.87469
P0ABW9	50	Flagellar basal body rod protein FlgB	flgB	1	DFASELKKVMQRG	0.000500904	81.865	_DIDFASELK(su)K_	DIDFASELK(1)K	2	633.317	0.020848
P0A9G6	13	Isocitrate lyase	aceA	1	QIEELQKEWTQPR	1.33177e-18	102.58	_TRTQQIEELQK(su)EWTQPR_	TRTQQIEELQK(1)EWTQPR	3	757.717	-0.64597
P0A9P0	255	Dihydrolipoyl dehydrogenase	lpdA	1	YVTMEGKKAPAEP	1.52171e-11	87.216	_EDGIYVTMEGK(su)K_	EDGIYVTMEGK(1)K	3	490.566	0.46199
P0A9P0	220	Dihydrolipoyl dehydrogenase	lpdA	1	ADKDIVKVFTKRI	0.000175843	103.55	_DIVK(su)VFTK_	DIVK(1)VFTK	2	525.298	0.3474
P0A825	54	Pyridoxal-phosphate-dependent serine hydroxymethyltransferase	glyA	1	GSQLTNKYAEGYP	5.61487e-34	135.38	_VMQAQGSQLTNK(su)YAEGYPGK_	VMQAQGSQLTNK(1)YAEGYPGK	3	757.363	-0.47235
P69910	192	Glutamate decarboxylase alpha;Glutamate decarboxylase beta	gadA;gadB	1	QLFMDPKRMIEAC	4.30191e-06	88.507	_EIPMRPGQLFMDPK(su)R_	EIPMRPGQLFMDPK(1)R	3	638.99	-0.77566
P08622	3	Chaperone protein DnaJ	dnaJ	1	____MAKQDYYEI	4.67082e-12	85.42	_AK(su)QDYYEILGVSK_	AK(1)QDYYEILGVSK	3	538.607	-0.88319
P0ADZ7	104	UPF0092 membrane protein yajC	yajC	1	VAAVLPKGTMKAL	8.7119e-12	78.763	_DFVAAVLPK(su)GTMK_	DFVAAVLPK(1)GTMK	2	738.892	0.11157
P0AC19	22	D-erythro-7,8-dihydroneopterin triphosphate epimerase	folX	1	RTFIGIKEEEINN	0.000285138	61.375	_TFIGIK(su)EEEINNR_	TFIGIK(1)EEEINNR	3	554.949	0.11771
P0AFM6	214	Phage shock protein A	pspA	1	EQLAQLKAKMKQD	7.27866e-06	55.841	_ADDAISEQLAQLK(su)AK_	ADDAISEQLAQLK(1)AK	3	567.628	-0.18935
P0AC33	192	Fumarate hydratase class I, aerobic;Fumarate hydratase class I, anaerobic	fumA;fumB	1	GGGSANKTYLYQE	3.20476e-06	87.566	_GGGSANK(su)TYLYQETK_	GGGSANK(1)TYLYQETK	2	858.907	-0.22958
P60422	108	50S ribosomal protein L2	rplB	1	RYILAPKGLKAGD	5.91701e-05	80.438	_YILAPK(su)GLK_	YILAPK(1)GLK	2	551.829	0.83556
P0A867	254	Transaldolase A	talA	1	LKELQEKVSPVVR	2.99933e-05	57.019	_ELQEK(su)VSPVVR_	ELQEK(1)VSPVVR	2	692.378	-0.9932
P0AFY8	138	Negative modulator of initiation of replication	seqA	1	GNQTKPKHVPGTP	2.51274e-07	58.997	_PK(su)HVPGTPYWVITNTNTGR_	PK(1)HVPGTPYWVITNTNTGR	3	746.715	0.33624
P0AC38	63	Aspartate ammonia-lyase	aspA	1	AAAMANKELQTIP	0.000920598	50.562	_AAAM(ox)ANK(su)ELQTIPK_	AAAMANK(1)ELQTIPK	2	801.414	-0.16426
P0AC38	251	Aspartate ammonia-lyase	aspA	1	YSPLAVKKLAEVT	0.000387534	87.308	_EYSPLAVK(su)K_	EYSPLAVK(1)K	2	567.806	0.19336
P0AC41	482	Succinate dehydrogenase flavoprotein subunit	sdhA	1	EGDAMAKGLEQLK	3.48162e-17	141.58	_EGDAMAK(su)GLEQLK_	EGDAMAK(1)GLEQLK	2	745.364	0.15439
P0C8J8	111	D-tagatose-1,6-bisphosphate aldolase subunit gatZ	gatZ	1	KSVELVKEYVRAG	2.40161e-13	169.37	_SVELVK(su)EYVR_	SVELVK(1)EYVR	2	661.354	0.40781
P61175	48	50S ribosomal protein L22	rplV	1	KAAVLVKKVLESA	0.00701861	83.843	_AAVLVK(su)K_	AAVLVK(1)K	2	414.763	0.20287
P23847	517	Periplasmic dipeptide transport protein	dppA	1	PVRKEVKGYVVDP	5.28689e-19	128.21	_EVK(su)GYVVDPLGK_	EVK(1)GYVVDPLGK	3	468.585	-0.2837
P0AEU0	201	Histidine-binding periplasmic protein	hisJ	1	PVGKDYKFGGPSV	2.18531e-12	89.959	_DYK(su)FGGPSVK_	DYK(1)FGGPSVK	2	599.293	0.65344
P0AC47	242	Fumarate reductase iron-sulfur subunit	frdB	1	FLIATLKPR____	3.11023e-07	112.36	_DFLIATLK(su)PR_	DFLIATLK(1)PR	2	637.361	0.061129
P0AC47	234	Fumarate reductase iron-sulfur subunit	frdB	1	GKVESSKDFLIAT	7.36692e-12	120.14	_VESSK(su)DFLIATLK_	VESSK(1)DFLIATLK	2	775.919	0.61619
P05458	239	Protease 3	ptrA	1	AVIYSNKPLPELA	7.06801e-08	59.185	_AVIYSNK(su)PLPELAK_	AVIYSNK(1)PLPELAK	2	821.956	0.29119
P0AC53	228	Glucose-6-phosphate 1-dehydrogenase;Extracellular death factor	zwf	1	RWGYFDKAGQMRD	0.00206441	49.5	_WGYFDK(su)AGQM(ox)R_	WGYFDK(1)AGQMR	2	737.825	0.56594
P0ACY1	40	Putative NAD(P)H nitroreductase ydjA	ydjA	1	MRAPDHKSMQPWH	1.09245e-58	179.95	_APDHK(su)SMQPWHFFVIEGEGRER_	APDHK(1)SMQPWHFFVIEGEGRER	5	551.464	-0.94594
P0A9Q7	277	Aldehyde-alcohol dehydrogenase;Alcohol dehydrogenase;Acetaldehyde dehydrogenase [acetylating];Pyruvate-formate-lyase deactivase	adhE	1	GYLLQGKELKAVQ	8.2256e-28	128.76	_FATHGGYLLQGK(su)ELK_	FATHGGYLLQGK(1)ELK	3	587.977	-0.49562
P0A8P3	28	Probable Fe(2+)-trafficking protein	yggX	1	YPGELGKRIYNEI	3.59e-35	133.86	_EAEGQDFQLYPGELGK(su)R_	EAEGQDFQLYPGELGK(1)R	2	1018.98	0.14102
P05793	326	Ketol-acid reductoisomerase	ilvC	1	WANDDKKLLTWRE	4.41271e-09	83.182	_K(su)LLTWREETGK_	K(1)LLTWREETGK	2	730.891	-0.19458
P0ACF4	3	DNA-binding protein HU-beta	hupB	1	____MNKSQLIDK	1.77479e-05	74.162	_MNK(su)SQLIDK_	MNK(1)SQLIDK	2	588.8	0.72044
P0A9G6	62	Isocitrate lyase	aceA	1	LLHGESKKGYINS	0.000491052	80.165	_LLHGESK(su)K_	LLHGESK(1)K	3	337.854	0.60928
P0ACR9	39	Transcriptional repressor mprA	mprA	1	CMHMQSKLLENRN	1.01616e-16	109.22	_LCMHMQSK(su)LLENR_	LCMHMQSK(1)LLENR	3	587.281	-1.1912
P0A6T5	6	GTP cyclohydrolase 1	folE	1	_MPSLSKEAALVH	6.64257e-53	197.38	_PSLSK(su)EAALVHEALVAR_	PSLSK(1)EAALVHEALVAR	2	946.018	-0.4018
P0AEU0	132	Histidine-binding periplasmic protein	hisJ	1	PTVESLKGKRVGV	2.55824e-27	130.24	_NSDIQPTVESLK(su)GK_	NSDIQPTVESLK(1)GK	3	539.277	0.19197
P0ADZ0	26	50S ribosomal protein L23	rplW	1	ASTAMEKSNTIVL	1.72031e-12	78.814	_ASTAMEK(su)SNTIVLK_	ASTAMEK(1)SNTIVLK	2	796.914	-0.4345
P0A6R3	32	DNA-binding protein fis	fis	1	PLRDSVKQALKNY	2.45935e-11	112.5	_PLRDSVK(su)QALK_	PLRDSVK(1)QALK	2	677.888	1.0521
P0AFX0	26	Probable sigma(54) modulation protein	yhbH	1	VTAKFAKLEQYFD	2.98178e-08	121.9	_FAK(su)LEQYFDR_	FAK(1)LEQYFDR	2	708.843	0.97278
P0AC84	150	Hydroxyacylglutathione hydrolase	gloB	1	QMYQSLKKLSALP	1.03589e-22	146	_LFEGTASQM(ox)YQSLK(su)K_	LFEGTASQMYQSLK(1)K	2	923.948	-0.6094
P0A836	166	Succinyl-CoA ligase [ADP-forming] subunit beta	sucC	1	GRELAFKLGLEGK	1.77165e-06	70.488	_ELAFK(su)LGLEGK_	ELAFK(1)LGLEGK	2	652.858	-0.90627
P0A910	288	Outer membrane protein A	ompA	1	VDYLISKGIPADK	9.06367e-18	95.814	_RAQSVVDYLISK(su)GIPADK_	RAQSVVDYLISK(1)GIPADK	2	1030.55	-0.40883
P0A9W3	434	Uncharacterized ABC transporter ATP-binding protein YjjK	yjjK	1	VGRFNFKGVDQGK	6.38372e-21	211.64	_FNFK(su)GVDQGK_	FNFK(1)GVDQGK	2	620.304	-0.51855
P0A955	133	KHG/KDPG aldolase;4-hydroxy-2-oxoglutarate aldolase;2-dehydro-3-deoxy-phosphogluconate aldolase	eda	1	YGLKEFKFFPAEA	2.12941e-27	132.86	_EFK(su)FFPAEANGGVK_	EFK(1)FFPAEANGGVK	2	820.901	0.10249
P37747	283	UDP-galactopyranose mutase	glf	1	TRIIEHKHFDYVE	3.86948e-22	160.27	_IIEHK(su)HFDYVETK_	IIEHK(1)HFDYVETK	4	440.473	-0.99383
P0ACA3	184	Stringent starvation protein A	sspA	1	PGAKELKGYMTRV	0.00899298	47.198	_ELK(su)GYM(ox)TR_	ELK(1)GYMTR	2	557.266	0.030987
P0A7R5	30	30S ribosomal protein S10	rpsJ	1	EIVETAKRTGAQV	1.39805e-39	171.76	_LIDQATAEIVETAK(su)R_	LIDQATAEIVETAK(1)R	3	586.648	0.5788
P0ACB2	302	Delta-aminolevulinic acid dehydratase	hemB	1	ESLGSIKRAGADL	0.00314425	49.448	_VVLESLGSIK(su)R_	VVLESLGSIK(1)R	2	650.877	0.17864
P07395	2	Phenylalanine--tRNA ligase beta subunit	pheT	1	_____MKFSELWL	3.73686e-05	71.349	_MK(su)FSELWLR_	MK(1)FSELWLR	2	655.334	0.22921
P30750	9	Methionine import ATP-binding protein MetN	metN	1	KLSNITKVFHQGT	4.14216e-12	86.291	_LSNITK(su)VFHQGTR_	LSNITK(1)VFHQGTR	2	800.926	-0.71139
P0ACD4	122	NifU-like protein	nifU	1	AAIADYKSKREAK	0.00806996	54.608	_AAIADYK(su)SK_	AAIADYK(1)SK	2	533.774	0.31315
P0A836	9	Succinyl-CoA ligase [ADP-forming] subunit beta	sucC	1	LHEYQAKQLFARY	2.66622e-32	151.54	_MNLHEYQAK(su)QLFAR_	MNLHEYQAK(1)QLFAR	2	924.957	-0.80132
P00350	458	6-phosphogluconate dehydrogenase, decarboxylating	gnd	1	TYKRIDKEGVFHT	1.3195e-12	83.499	_RIDK(su)EGVFHTEWLD_	RIDK(1)EGVFHTEWLD	3	615.632	0.0044445
P0A799	127	Phosphoglycerate kinase	pgk	0.999999	DDETLSKKYAALC	7.14657e-05	67.726	_KDDETLSK(su)K_	KDDETLSK(1)K	2	582.293	0.7109
P10371	232	1-(5-phosphoribosyl)-5-[(5-phosphoribosylamino)methylideneamino] imidazole-4-carboxamide isomerase	hisA	1	RALLEGKFTVKEA	2.45827e-05	60.434	_ALLEGK(su)FTVK_	ALLEGK(1)FTVK	2	603.342	-0.5997
P20966	82	PTS system fructose-specific EIIBC component;Fructose-specific phosphotransferase enzyme IIB component;Fructose permease IIC component	fruA	1	LFLSEAKGHAKPY	2.03778e-08	57.973	_AVAHPELFLSEAK(su)GHAK_	AVAHPELFLSEAK(1)GHAK	4	477.002	0.17514
P0ACF0	86	DNA-binding protein HU-alpha	hupA	1	VSGKALKDAVK__	0.00334448	97.798	_ALK(su)DAVK_	ALK(1)DAVK	2	422.742	-0.33396
P0ABA6	104	ATP synthase gamma chain	atpG	1	KLLAEMKTWTDKG	4.49652e-10	97.214	_LLAEMK(su)TWTDK_	LLAEMK(1)TWTDK	2	718.361	-0.51762
P33136	55	Glucans biosynthesis protein G	mdoG	1	SVFRDMKYADYQQ	2.28579e-19	119.4	_DMK(su)YADYQQIQFNHDK_	DMK(1)YADYQQIQFNHDK	3	715.318	-0.82644
P0AC33	116	Fumarate hydratase class I, aerobic;Fumarate hydratase class I, anaerobic	fumA;fumB	1	TAIIVGKKGQRVW	1.57477e-05	49.559	_GVLPTCQDTGTAIIVGK(su)K_	GVLPTCQDTGTAIIVGK(1)K	2	979.517	0.28928
P28304	301	Quinone oxidoreductase 1	qorA	1	DVAEQQKYPLKDA	1.46255e-26	169.23	_VDVAEQQK(su)YPLK_	VDVAEQQK(1)YPLK	3	506.6	-0.65601
P25665	87	5-methyltetrahydropteroyltriglutamate--homocysteine methyltransferase	metE	1	PARHQNKDGSVDI	3.99457e-33	157.38	_HQNK(su)DGSVDIDTLFR_	HQNK(1)DGSVDIDTLFR	3	615.631	-0.98144
P0AFB8	292	Nitrogen regulation protein NR(I)	glnG	1	QRVQEGKFREDLF	7.79372e-05	50.562	_VQEGK(su)FREDLFHR_	VQEGK(1)FREDLFHR	4	440.973	0.31432
P17846	127	Sulfite reductase [NADPH] hemoprotein beta-component	cysI	1	QFHGILKKNVKPV	2.32502e-06	68.132	_QTFQFHGILK(su)K_	QTFQFHGILK(1)K	2	723.891	0.30147
P60422	97	50S ribosomal protein L2	rplB	1	IALVLYKDGERRY	4.72459e-58	205.26	_SANIALVLYK(su)DGERR_	SANIALVLYK(1)DGERR	3	602.323	-0.56927
P0A951	126	Spermidine N(1)-acetyltransferase	speG	1	LYLIVDKENEKAI	5.70327e-09	77.64	_LYLIVDK(su)ENEK_	LYLIVDK(1)ENEK	2	732.385	0.66127
P0A6C5	92	Amino-acid acetyltransferase	argA	1	IRVTDAKTLELVK	1.70917e-14	134.75	_VTDAK(su)TLELVK_	VTDAK(1)TLELVK	2	658.869	0.11607
P0AAB6	265	UTP--glucose-1-phosphate uridylyltransferase	galF	1	DSYDCGKKMGYMQ	6.89961e-06	54.288	_QSVDAMLMTGDSYDCGK(su)K_	QSVDAMLMTGDSYDCGK(1)K	3	702.632	-0.16982
P17169	255	Glucosamine--fructose-6-phosphate aminotransferase [isomerizing]	glmS	1	YRHYMQKEIYEQP	2.13602e-15	128.22	_HYMQK(su)EIYEQPNAIK_	HYMQK(1)EIYEQPNAIK	3	664.656	0.53426
P0A6A6	56	3-isopropylmalate dehydratase large subunit	leuC	1	PVRQPGKTFATMD	1.62989e-05	50.178	_QPGK(su)TFATMDHNVSTQTK_	QPGK(1)TFATMDHNVSTQTK	3	697.665	0.42297
P0ADV7	83	Probable phospholipid-binding protein mlaC	mlaC	1	VLGQYYKSATPAQ	4.68369e-08	72.446	_YAGALVLGQYYK(su)SATPAQR_	YAGALVLGQYYK(1)SATPAQR	3	719.704	0.28148
P00350	454	6-phosphogluconate dehydrogenase, decarboxylating	gnd	1	FGAHTYKRIDKEG	1.78308e-23	117.67	_DYFGAHTYK(su)R_	DYFGAHTYK(1)R	3	453.211	-0.45602
P0ACG1	117	DNA-binding protein stpA	stpA	1	GQGRTPKPIAQAL	7.54735e-23	109.07	_TPK(su)PIAQALAEGK_	TPK(1)PIAQALAEGK	2	712.393	0.58401
P77735	8	Uncharacterized oxidoreductase YajO	yajO	1	QYNPLGKTDLRVS	1.26078e-07	62.924	_MQYNPLGK(su)TDLR_	MQYNPLGK(1)TDLR	2	768.38	0.78248
P02925	143	D-ribose-binding periplasmic protein	rbsB	1	AGDYIAKKAGEGA	9.19188e-06	90.629	_IAGDYIAK(su)K_	IAGDYIAK(1)K	2	539.793	-0.005572
P0A7S9	13	30S ribosomal protein S13	rpsM	1	INIPDHKHAVIAL	2.76283e-12	88.836	_IAGINIPDHK(su)HAVIALTSIYGVGK_	IAGINIPDHK(1)HAVIALTSIYGVGK	4	647.612	-0.29472
P0AAC8	89	Iron-binding protein iscA	iscA	1	GLNEGFKFTNPNV	3.14439e-19	99.566	_EGLNEGFK(su)FTNPNVK_	EGLNEGFK(1)FTNPNVK	3	598.628	-0.73505
P0A9B2	213	Glyceraldehyde-3-phosphate dehydrogenase A	gapA	1	SSTGAAKAVGKVL	5.66552e-45	146.88	_GASQNIIPSSTGAAK(su)AVGK_	GASQNIIPSSTGAAK(1)AVGK	2	928.989	0.43339
P0A7K6	87	50S ribosomal protein L19	rplS	1	VDSISVKRRGAVR	2.92182e-48	172.24	_VFQTHSPVVDSISVK(su)R_	VFQTHSPVVDSISVK(1)R	2	950.002	-0.36511
P0ADS6	154	Uncharacterized protein yggE	yggE	1	AQPDAYKDKARKA	7.94925e-40	176.32	_SVSLGVAQPDAYK(su)DK_	SVSLGVAQPDAYK(1)DK	2	839.42	-0.72703
P0ACJ8	202	Catabolite gene activator	crp	1	LISAHGKTIVVYG	3.04258e-47	166.06	_MLEDQNLISAHGK(su)TIVVYGTR_	MLEDQNLISAHGK(1)TIVVYGTR	3	815.753	-0.30424
P02359	149	30S ribosomal protein S7	rpsG	1	RMAEANKAFAHYR	8.73068e-87	280.21	_MAEANK(su)AFAHYR_	MAEANK(1)AFAHYR	3	503.57	-0.58222
P36938	273	Phosphoglucomutase	pgm	1	RFMHLDKDGAIRM	4.30738e-10	97.813	_FMHLDK(su)DGAIR_	FMHLDK(1)DGAIR	3	468.231	0.85169
P0A9C5	240	Glutamine synthetase	glnA	1	DEIQIYKYVVHNV	9.90949e-78	202.5	_KADEIQIYK(su)YVVHNVAHR_	KADEIQIYK(1)YVVHNVAHR	3	761.734	-0.12098
P0AG67	464	30S ribosomal protein S1	rpsA	1	VTAVDAKGATVEL	4.4152e-25	121.21	_VTAVDAK(su)GATVELADGVEGYLR_	VTAVDAK(1)GATVELADGVEGYLR	3	778.732	0.46384
P0ADN2	30	UPF0438 protein yifE	yifE	1	HGDFTIKEAQLLE	2.72996e-47	185.95	_HGDFTIK(su)EAQLLER_	HGDFTIK(1)EAQLLER	2	878.947	1.2252
P30860	119	ABC transporter arginine-binding protein 1	artJ	1	AKKDTYKTFADLK	3.27609e-26	178.58	_DTYK(su)TFADLK_	DTYK(1)TFADLK	2	651.317	-0.55765
P0A6Q3	42	3-hydroxydecanoyl-[acyl-carrier-protein] dehydratase	fabA	1	MMDRVVKMTETGG	8.18384e-12	79.633	_VVK(su)MTETGGNFDK_	VVK(1)MTETGGNFDK	2	763.364	0.60462
P0C018	63	50S ribosomal protein L18	rplR	1	AIAEQLKYTGNKD	1.30817e-19	150.68	_AIAEQLK(su)YTGNK_	AIAEQLK(1)YTGNK	2	718.375	-0.4394
P0A7N1	60	50S ribosomal protein L31 type B	rpmE2	1	HPFYTGKLRTVAS	1.04133e-06	90.108	_SHPFYTGK(su)LR_	SHPFYTGK(1)LR	2	653.333	-0.019843
P0AFG8	383	Pyruvate dehydrogenase E1 component	aceE	1	AQETKGKATVILA	4.06156e-12	90.731	_GK(su)ATVILAHTIK_	GK(1)ATVILAHTIK	2	676.401	0.019269
P23843	542	Periplasmic oligopeptide-binding protein	oppA	1	RNMYIVKH_____	0.00400995	69.344	_NMYIVK(su)H_	NMYIVK(1)H	2	502.747	-0.54805
P60595	28	Imidazole glycerol phosphate synthase subunit HisH	hisH	1	RHGYEPKVSRDPD	1.08727e-45	160.67	_HGYEPK(su)VSRDPDVVLLADK_	HGYEPK(1)VSRDPDVVLLADK	4	560.29	0.34459
P0AEU0	108	Histidine-binding periplasmic protein	hisJ	1	EIAFTDKLYAADS	4.18919e-13	88.551	_RQQEIAFTDK(su)LYAADSR_	RQQEIAFTDK(1)LYAADSR	3	704.683	0.42599
P0AEZ3	30	Septum site-determining protein MinD	minD	1	ATGLAQKGKKTVV	2.99237e-09	71.344	_TTSSAAIATGLAQK(su)GK_	TTSSAAIATGLAQK(1)GK	2	802.928	0.82872
P15639	428	Bifunctional purine biosynthesis protein PurH;Phosphoribosylaminoimidazolecarboxamide formyltransferase;IMP cyclohydrolase	purH	1	KVAKFVKSNAIVY	4.30738e-10	97.813	_FVK(su)SNAIVYAK_	FVK(1)SNAIVYAK	2	670.366	-0.24673
P0A6Y1	3	Integration host factor subunit beta	ihfB	1	____MTKSELIER	8.18275e-07	117.7	_M(ox)TK(su)SELIER_	MTK(1)SELIER	2	611.803	0.30963
P0ACF0	70	DNA-binding protein HU-alpha	hupA	1	QTGKEIKIAAANV	4.68963e-10	96.993	_EIK(su)IAAANVPAFVSGK_	EIK(1)IAAANVPAFVSGK	2	857.972	0.13823
P56262	263	Putative carboxymethylenebutenolidase	ysgA	0.999692	RMLEWFKQYGGKK	2.07942e-11	82.417	_MLEWFK(su)QYGGKK_	MLEWFK(1)QYGGKK	3	538.938	0.48065
P39831	191	NADP-dependent 3-hydroxy acid dehydrogenase YdfG	ydfG	1	FSNVRFKGDDGKA	0.00542388	101.43	_FK(su)GDDGK_	FK(1)GDDGK	2	433.698	0.68337
P0ACY3	394	Uncharacterized protein yeaG	yeaG	1	YDGESLKDTDPKA	0.0022442	49.31	_VYDGESLK(su)DTDPK_	VYDGESLK(1)DTDPK	2	783.862	1.1935
P63224	140	Phosphoheptose isomerase	gmhA	1	AREKGMKVITLTG	0.00049139	69.721	_GMK(su)VITLTGK_	GMK(1)VITLTGK	2	574.323	-0.61274
P0A9L5	13	Peptidyl-prolyl cis-trans isomerase C	ppiC	1	ALHILVKEEKLAL	4.19695e-16	102.66	_TAAALHILVK(su)EEK_	TAAALHILVK(1)EEK	2	761.927	0.049191
P0AFX0	23	Probable sigma(54) modulation protein	yhbH	1	REFVTAKFAKLEQ	1.03989e-09	128.38	_EFVTAK(su)FAK_	EFVTAK(1)FAK	2	570.8	-0.5067
P00490	690	Maltodextrin phosphorylase	malP	1	VKAILAKGYDPVK	1.75976e-09	89.548	_AILAK(su)GYDPVK_	AILAK(1)GYDPVK	2	637.853	-0.68912
P64588	172	Transcriptional regulator YqjI	yqjI	1	RALDNFKAVLDLR	5.85791e-16	100.73	_RALDNFK(su)AVLDLR_	RALDNFK(1)AVLDLR	3	544.302	-0.7371
P0AD33	50	UPF0381 protein yfcZ	yfcZ	1	LAALTEKARSVES	0.000209019	66.246	_AEAEQTLAALTEK(su)AR_	AEAEQTLAALTEK(1)AR	3	567.96	0.95912
P08200	12	Isocitrate dehydrogenase [NADP]	icd	1	VVPAQGKKITLQN	8.27186e-06	83.005	_VVVPAQGK(su)K_	VVVPAQGK(1)K	2	513.303	-0.013555
P0AD49	102	Ribosome-associated inhibitor A	raiA	1	RAATSVKDANFVE	3.86601e-81	219.97	_RAATSVK(su)DANFVEEVEEE_	RAATSVK(1)DANFVEEVEEE	3	708.331	0.17332
P08200	235	Isocitrate dehydrogenase [NADP]	icd;icd	1	HKGNIMKFTEGAF	5.09683e-17	119.74	_GNIMK(su)FTEGAFK_	GNIMK(1)FTEGAFK	2	721.853	-0.24625
P05793	38	Ketol-acid reductoisomerase	ilvC	1	ASYLQGKKVVIVG	2.09389e-25	116.82	_FMGRDEFADGASYLQGK(su)K_	FMGRDEFADGASYLQGK(1)K	3	707.33	-0.32713
P0AC86	579	Glycogen phosphorylase	glgP	1	KADPDAKWVPRVN	0.000607423	49.5	_ADPDAK(su)WVPR_	ADPDAK(1)WVPR	2	627.809	-2.1202
P0AD59	44	Inhibitor of vertebrate lysozyme	ivy	1	AKGETTKAAFNQM	1.46858e-09	85.909	_GETTK(su)AAFNQMVQGHK_	GETTK(1)AAFNQMVQGHK	3	616.297	-1.676
P24251	83	Sigma factor-binding protein crl	crl	1	DKAGDWKSVPVKD	1.11164e-06	81.865	_AGDWK(su)SVPVK_	AGDWK(1)SVPVK	2	593.809	-0.69892
P77695	43	Protein gnsA;Protein gnsB	gnsA;gnsB	1	QFTAREKMTGLES;RFTAREKMTGLES	2.32539e-11	79.466	_EK(su)M(ox)TGLESYDVK_	EK(1)MTGLESYDVK	2	758.348	0.12678
P0A6F5	371	60 kDa chaperonin	groL	1	LQERVAKLAGGVA	7.96305e-12	88.441	_VAK(su)LAGGVAVIK_	VAK(1)LAGGVAVIK	3	409.255	-0.049649
P0AD61	59	Pyruvate kinase I	pykF	1	VMSKTGKTAAILL	3.45027e-06	90.759	_TGK(su)TAAILLDTK_	TGK(1)TAAILLDTK	2	666.374	0.2964
P61714	72	6,7-dimethyl-8-ribityllumazine synthase	ribH	1	ALAKTGKYDAVIA	1.74967e-13	88.73	_TGK(su)YDAVIALGTVIR_	TGK(1)YDAVIALGTVIR	3	559.645	0.62254
P00363	290	Fumarate reductase flavoprotein subunit	frdA	1	ELGPRDKVSQAFW	8.66644e-16	95.651	_DK(su)VSQAFWHEWRK_	DK(1)VSQAFWHEWRK	3	606.297	-0.61231
P0A9P0	284	Dihydrolipoyl dehydrogenase	lpdA	1	KNLDAGKAGVEVD	5.97868e-05	48.823	_NLDAGK(su)AGVEVDDR_	NLDAGK(1)AGVEVDDR	2	779.871	0.070527
P0AES4	754	DNA gyrase subunit A	gyrA	1	TQNGYGKRTAVAE	1.73848e-64	216.15	_GDGAILTATQNGYGK(su)R_	GDGAILTATQNGYGK(1)R	3	574.62	0.48573
P76002	57	Inhibitor of g-type lysozyme	pliG	1	TYTFYAKKGQKVH	1.78147e-32	178.32	_GYDYDTYTFYAK(su)K_	GYDYDTYTFYAK(1)K	2	867.88	-0.77229
P06992	205	Ribosomal RNA small subunit methyltransferase A	rsmA	1	TMPHPVKDVRVLS	7.27866e-06	55.841	_LVPHATMPHPVK(su)DVR_	LVPHATMPHPVK(1)DVR	3	599.654	0.050233
P0ABD8	100	Biotin carboxyl carrier protein of acetyl-CoA carboxylase	accB	1	TPSPDAKAFIEVG	2.00595e-83	237.59	_TPSPDAK(su)AFIEVGQK_	TPSPDAK(1)AFIEVGQK	3	563.289	-0.48505
P09831	785	Glutamate synthase [NADPH] large chain	gltB	0.999313	SQGGLLKYVHGGE	8.1664e-06	54.605	_KPISQGGLLK(su)YVHGGEYHAYNPDVVR_	K(0.001)PISQGGLLK(0.999)YVHGGEYHAYNPDVVR	5	600.31	0.28444
P0A6P9	92	Enolase	eno	1	DQAGIDKIMIDLD	0.00129747	45.704	_DQAGIDK(su)IMIDLDGTENK_	DQAGIDK(1)IMIDLDGTENK	3	692.665	0.23093
P23865	308	Tail-specific protease	prc	1	DVVALIKGPKGSK	7.46198e-08	68.069	_LDDVVALIK(su)GPK_	LDDVVALIK(1)GPK	2	684.393	0.943
P06989	137	Histidine biosynthesis bifunctional protein HisIE;Phosphoribosyl-AMP cyclohydrolase;Phosphoribosyl-ATP pyrophosphatase	hisI	1	ETSYTAKLYASGT	1.38477e-90	231.91	_SADPETSYTAK(su)LYASGTK_	SADPETSYTAK(1)LYASGTK	3	663.981	0.71044
P62399	3	50S ribosomal protein L5	rplE	1	____MAKLHDYYK	0.0016882	53.683	_AK(su)LHDYYK_	AK(1)LHDYYK	2	569.282	-0.26506
P39099	399	Periplasmic pH-dependent serine endoprotease DegQ	degQ	1	KIDEVVKGSPAAQ	1.61196e-08	61.641	_IDEVVK(su)GSPAAQAGLQK_	IDEVVK(1)GSPAAQAGLQK	3	604.323	0.84147
P0AE88	188	Transcriptional regulatory protein CpxR	cpxR	1	SQEVLGKRLTPFD	3.08152e-10	100.55	_EHLSQEVLGK(su)R_	EHLSQEVLGK(1)R	2	698.365	0.70116
P0A7R1	35	50S ribosomal protein L9	rplI	1	FLVPQGKAVPATK	8.39572e-25	124.62	_NFLVPQGK(su)AVPATK_	NFLVPQGK(1)AVPATK	2	785.435	1.2442
P21888	282	Cysteine--tRNA ligase	cysS	1	TVRDVLKYYDAET	1.30724e-19	150.69	_DVLK(su)YYDAETVR_	DVLK(1)YYDAETVR	3	524.591	-0.27784
P30136	511	Phosphomethylpyrimidine synthase	thiC	1	PNKEDVKQGLITY	6.02958e-09	76.655	_EDVK(su)QGLITYK_	EDVK(1)QGLITYK	2	697.364	2.1215
P68919	34	50S ribosomal protein L25	rplY	1	AIIYGGKEAPLAI	6.56799e-72	183.56	_FPAIIYGGK(su)EAPLAIELDHDK_	FPAIIYGGK(1)EAPLAIELDHDK	3	799.749	-0.68098
P0AFF6	143	Transcription elongation protein nusA	nusA	1	IITGVVKKVNRDN	5.99676e-05	72.958	_EHEGEIITGVVK(su)K_	EHEGEIITGVVK(1)K	3	513.607	-0.071508
P0AC62	46	Glutaredoxin-3	grxC	1	KREEMIKRSGRTT	0.00227597	46.462	_REEMIK(su)R_	REEMIK(1)R	2	531.274	1.3382
P69441	50	Adenylate kinase;Adenylate kinase	adk;adk	1	ELGKQAKDIMDAG	0.000280954	54.259	_QAK(su)DIMDAGK_	QAK(1)DIMDAGK	2	588.782	0.11513
P0A6K1	198	Diaminopimelate epimerase	dapF	1	GFMQVVKREHIRL	4.17951e-09	80.763	_ANIGFMQVVK(su)R_	ANIGFMQVVK(1)R	2	681.864	0.71578
P0ADE6	24	Uncharacterized protein ygaU	ygaU	1	VTGQHDKDDQAKK	1.80673e-06	76.85	_LWDAVTGQHDK(su)DDQAK_	LWDAVTGQHDK(1)DDQAK	3	642.966	0.69508
P0A799	82	Phosphoglycerate kinase	pgk	1	PVVNYLKDKLSNP	1.37604e-38	132.12	_VMVTSHLGRPTEGEYNEEFSLLPVVNYLK(su)DK_	VMVTSHLGRPTEGEYNEEFSLLPVVNYLK(1)DK	4	916.961	0.41878
P0ADT8	138	Uncharacterized protein ygiM	ygiM	1	SVINGLKEENQKL	7.39882e-27	126.77	_VAQSDSVINGLK(su)EENQK_	VAQSDSVINGLK(1)EENQK	2	979.987	1.3398
P0A6N4	54	Elongation factor P	efp	1	TGTRVEKTFKSTD	5.78445e-10	75.479	_LLTGTRVEK(su)TFK_	LLTGTRVEK(1)TFK	2	746.922	-0.43413
P76344	80	Metal-binding protein ZinT	zinT	1	LDPVFQKKADADK	0.00124058	84.498	_LDPVFQK(su)K_	LDPVFQK(1)K	2	537.795	-0.35796
P0A9Y6	9	Cold shock-like protein CspC	cspC	1	KIKGQVKWFNESK	4.21788e-22	175.65	_IK(su)GQVK(su)WFNESK_	IK(1)GQVK(1)WFNESK	2	832.42	-0.13749
P0A9T0	12	D-3-phosphoglycerate dehydrogenase	serA	1	LEKDKIKFLLVEG	3.44069e-08	72.089	_IK(su)FLLVEGVHQK_	IK(1)FLLVEGVHQK	3	504.292	-0.56553
P0ADG7	203	Inosine-5'-monophosphate dehydrogenase	guaB	1	TVKDFQKAERKPN	0.00120339	77.058	_DFQK(su)AER_	DFQK(1)AER	2	497.235	0.30167
P60438	38	50S ribosomal protein L3	rplC	1	NRVTQVKDLANDG	9.10361e-23	163.33	_VTQVK(su)DLANDGYR_	VTQVK(1)DLANDGYR	3	526.93	-0.65401
P0A796	91	6-phosphofructokinase isozyme 1	pfkA	1	VAIENLKKRGIDA	8.58467e-07	112.84	_AVAIENLK(su)K_	AVAIENLK(1)K	2	543.314	0.38515
P0AB89	101	Adenylosuccinate lyase	purB	1	AVEYFLKEKVAEI	9.90232e-06	87.913	_AVEYFLK(su)EK_	AVEYFLK(1)EK	2	613.819	0.30775
P0CE48	325	Elongation factor Tu 2;Elongation factor Tu 1	tufB;tufA	1	RHTPFFKGYRPQF	0.000110376	98.233	_HTPFFK(su)GYRPQFYFR_	HTPFFK(1)GYRPQFYFR	4	523.511	0.97254
P0ABH7	283	Citrate synthase	gltA	1	EEISSVKHIPEFV	1.64524e-35	141.55	_MLEEISSVK(su)HIPEFVRR_	MLEEISSVK(1)HIPEFVRR	4	543.289	0.17478
P0A858	103	Triosephosphate isomerase	tpiA	1	ERRTYHKESDELI	3.60598e-29	184.1	_TYHK(su)ESDELIAK_	TYHK(1)ESDELIAK	3	511.919	0.35049
P0A799	5	Phosphoglycerate kinase	pgk	1	__MSVIKMTDLDL	4.64817e-12	115.06	_SVIK(su)MTDLDLAGK_	SVIK(1)MTDLDLAGK	2	745.892	-0.26328
P09147	282	UDP-glucose 4-epimerase	galE	1	FSKACGKPVNYHF	5.48122e-09	83.314	_ACGK(su)PVNYHFAPR_	ACGK(1)PVNYHFAPR	3	539.593	-0.9433
P37903	96	Universal stress protein F	uspF	1	VEEGSPKDRILEL	4.16375e-58	175.39	_VHVHVEEGSPK(su)DRILELAK_	VHVHVEEGSPK(1)DRILELAK	4	564.805	0.51774
P0A6F5	364	60 kDa chaperonin	groL	1	SDYDREKLQERVA	3.82913e-26	126.19	_QQIEEATSDYDREK(su)LQER_	QQIEEATSDYDREK(1)LQER	3	780.031	0.7728
P64581	63	Uncharacterized protein yqjD	yqjD	1	TGDAIAKQTRVAA	1.55037e-14	92.773	_YRLGETGDAIAK(su)QTR_	YRLGETGDAIAK(1)QTR	3	593.639	0.25825
P0ADR6	306	Ribosomal RNA large subunit methyltransferase M	rlmM	1	ETIFNLKLPMKKR	9.96672e-07	107.83	_ETIFNLK(su)LPM(ox)K_	ETIFNLK(1)LPMK	2	725.387	-1.2695
P0A7R1	57	50S ribosomal protein L9	rplI	1	RAELEAKLAEVLA	1.98518e-34	129.11	_RAELEAK(su)LAEVLAAANAR_	RAELEAK(1)LAEVLAAANAR	4	499.776	-0.65962
P0A825	277	Pyridoxal-phosphate-dependent serine hydroxymethyltransferase	glyA	1	GKAVALKEAMEPE	4.14297e-40	183.89	_AVALK(su)EAMEPEFK_	AVALK(1)EAMEPEFK	3	521.597	-0.29504
P0A9C3	253	Aldose 1-epimerase	galM	1	AFLLQAKGDGKKV	1.88795e-41	150.12	_GYDHAFLLQAK(su)GDGK_	GYDHAFLLQAK(1)GDGK	3	573.949	-0.35956
P0ADT5	247	Uncharacterized protein ygiC	ygiC	1	REMFSTKLEDAGV	0.000956908	51.211	_EM(ox)FSTK(su)LEDAGVR_	EMFSTK(1)LEDAGVR	2	799.872	0.68741
P0AEU7	51	Chaperone protein skp	skp	1	TLENEFKGRASEL	3.90861e-83	243.49	_TGVSNTLENEFK(su)GR_	TGVSNTLENEFK(1)GR	2	826.4	0.19845
P0A799	14	Phosphoglycerate kinase	pgk	1	DLDLAGKRVFIRA	1.66527e-07	117.52	_MTDLDLAGK(su)R_	MTDLDLAGK(1)R	3	407.204	-0.31148
P76010	10	Flagellar brake protein YcgR	ycgR	1	YHEQFLKQNPLAV	1.34742e-15	87.16	_SHYHEQFLK(su)QNPLAVLGVLR_	SHYHEQFLK(1)QNPLAVLGVLR	3	817.104	0.54559
P0A6T5	129	GTP cyclohydrolase 1	folE	1	TVAYIPKDSVIGL	1.81321e-26	118.47	_ATVAYIPK(su)DSVIGLSK_	ATVAYIPK(1)DSVIGLSK	3	587.993	-0.45781
P60757	227	ATP phosphoribosyltransferase	hisG	1	IQARESKYIMMHA	5.25745e-05	52.265	_ESK(su)YIMMHAPTER_	ESK(1)YIMMHAPTER	3	564.929	-0.30746
P0AE08	7	Alkyl hydroperoxide reductase subunit C	ahpC	1	MSLINTKIKPFKN	2.96705e-10	103.22	_SLINTK(su)IK_	SLINTK(1)IK	2	508.803	-0.64827
P0ADV7	204	Probable phospholipid-binding protein mlaC	mlaC	1	KSISQQKITLEEK	1.84635e-06	92.925	_SISQQK(su)ITLEEK_	SISQQK(1)ITLEEK	2	752.399	-1.7199
P30859	125	Putative ABC transporter arginine-binding protein 2	artI	1	TSVDQLKGKKVGV	1.16634e-06	85.355	_YTSVDQLK(su)GK_	YTSVDQLK(1)GK	2	619.817	0.74007
P30859	139	Putative ABC transporter arginine-binding protein 2	artI	1	NGTTHQKFIMDKH	6.19856e-13	77.562	_VGVQNGTTHQK(su)FIMDK_	VGVQNGTTHQK(1)FIMDK	3	634.984	0.68067
P0A855	257	Protein tolB	tolB	1	FSPDGSKLAFALS	1.31876e-11	85.974	_HNGAPAFSPDGSK(su)LAFALSK_	HNGAPAFSPDGSK(1)LAFALSK	3	705.688	1.4188
P0ADV9	97	Lipopolysaccharide export system protein lptC	lptC	1	IPTWSVKADKAKL	0.0023688	57.836	_IPTWSVK(su)ADK_	IPTWSVK(1)ADK	2	622.83	-0.70199
P0ADY1	109	Peptidyl-prolyl cis-trans isomerase D	ppiD	1	QYARELKLGISDE	0.0048519	45.257	_ELK(su)LGISDEQVK_	ELK(1)LGISDEQVK	2	729.888	0.1859
P26646	188	Putative quinone oxidoreductase YhdH	yhdH	1	STHEYLKSLGASR	2.9018e-19	107.37	_ESTHEYLK(su)SLGASR_	ESTHEYLK(1)SLGASR	3	559.941	0.6275
Q93K97	125	ADP-ribose pyrophosphatase	nudF	1	LIVKRTKPVLSFL	7.82307e-09	73.918	_RTK(su)PVLSFLASPGGTSER_	RTK(1)PVLSFLASPGGTSER	3	668.357	0.057224
P0A7A9	95	Inorganic pyrophosphatase	ppa	1	RPVGVLKMTDEAG	1.12055e-12	89.982	_CRPVGVLK(su)MTDEAGEDAK_	CRPVGVLK(1)MTDEAGEDAK	3	692.663	0.83824
P11447	17	Argininosuccinate lyase	argH	1	AADQRFKQFNDSL	9.58146e-06	85.533	_FK(su)QFNDSLR_	FK(1)QFNDSLR	2	627.809	1.1137
P0ADY7	34	50S ribosomal protein L16	rplP	1	FGSFGLKAVGRGR	6.29647e-07	68.567	_GLAQGTDVSFGSFGLK(su)AVGR_	GLAQGTDVSFGSFGLK(1)AVGR	2	1034.03	-0.39184
P0ADY7	127	50S ribosomal protein L16	rplP	1	AAKLPIKTTFVTK	1.69295e-12	158.3	_LPIK(su)TTFVTK_	LPIK(1)TTFVTK	2	624.366	0.39603
P0A7X6	146	Ribosome maturation factor rimM	rimM	1	VIKANLKDAFGIK	4.10748e-11	133.23	_ANLK(su)DAFGIK_	ANLK(1)DAFGIK	2	588.817	-0.55837
P37647	285	2-dehydro-3-deoxygluconokinase	kdgK	1	SAEDAAKRGHLTA	5.72517e-13	92.336	_LTGGSAEDAAK(su)RGHLTASTVIQYR_	LTGGSAEDAAK(1)RGHLTASTVIQYR	4	651.336	0.15073
P0ACJ8	27	Catabolite gene activator	crp	1	IHKYPSKSTLIHQ	9.54186e-08	62.162	_YPSK(su)STLIHQGEK_	YPSK(1)STLIHQGEK	3	529.939	-0.37606
P38038	102	Sulfite reductase [NADPH] flavoprotein alpha-component	cysJ	1	VNAGDYKFKQIAS	1.11922e-06	95.573	_LVNAGDYK(su)FK_	LVNAGDYK(1)FK	3	418.884	-0.3247
P0AFR4	102	Uncharacterized protein yciO	yciO	1	NYTFILKGTKEVP	4.23617e-25	121.99	_NNTPGNYTFILK(su)GTK_	NNTPGNYTFILK(1)GTK	3	589.969	0.06618
P0AC53	181	Glucose-6-phosphate 1-dehydrogenase;Extracellular death factor	zwf	1	IDHYLGKETVLNL	1.13416e-12	79.022	_IDHYLGK(su)ETVLNLLALR_	IDHYLGK(1)ETVLNLLALR	3	690.053	-1.6095
P64506	36	Uncharacterized protein yebY	yebY	1	FEVGKDKWAFNRE	0.0020219	46.016	_DK(su)WAFNR_	DK(1)WAFNR	2	518.746	0.49258
P0A9W9	158	Protein YrdA	yrdA	1	PLSDEEKAGLRYS	2.6913e-19	107.99	_QIRPLSDEEK(su)AGLR_	QIRPLSDEEK(1)AGLR	3	571.304	0.67741
P0AE06	354	Acriflavine resistance protein A	acrA	1	LVTEGLKAGDRVV	0.00013136	71.241	_WLVTEGLK(su)AGDR_	WLVTEGLK(1)AGDR	2	722.875	0.56132
P04079	418	GMP synthase [glutamine-hydrolyzing]	guaA	1	VLGEVKKEYCDLL	0.000943518	75.378	_K(su)EYCDLLR_	K(1)EYCDLLR	2	598.784	-0.46975
P0A9B2	225	Glyceraldehyde-3-phosphate dehydrogenase A	gapA	1	LPELNGKLTGMAF	1.66901e-19	82.102	_VLPELNGK(su)LTGMAFR_	VLPELNGK(1)LTGMAFR	2	873.466	1.0177
P0ABB4	70	ATP synthase subunit beta	atpD	1	RRGLDVKDLEHPI	1.13416e-12	79.022	_GLDVK(su)DLEHPIEVPVGK_	GLDVK(1)DLEHPIEVPVGK	3	649.014	0.3904
P23721	108	Phosphoserine aminotransferase	serC	1	WAASAIKEAKKYC	4.48644e-07	57.989	_TTADYVDAGYWAASAIK(su)EAK_	TTADYVDAGYWAASAIK(1)EAK	2	1116.03	0.52326
P76549	59	Uncharacterized protein yffR	yffR	1	KIMNAAKIMGRDY	1.18624e-06	86.624	_IMNAAK(su)IMGR_	IMNAAK(1)IMGR	2	602.812	-0.13192
P04391	87	Ornithine carbamoyltransferase chain I;Ornithine carbamoyltransferase chain F	argI;argF	1	GSQIGHKESIKDT	2.15285e-18	106.67	_VTYLGPSGSQIGHK(su)ESIK_	VTYLGPSGSQIGHK(1)ESIK	3	667.681	0.086316
P0A862	24	Thiol peroxidase	tpx	1	IPQAGSKAQTFTL	6.17845e-17	81.967	_SQTVHFQGNPVTVANSIPQAGSK(su)AQTFTLVAK_	SQTVHFQGNPVTVANSIPQAGSK(1)AQTFTLVAK	4	857.447	0.19046
P76536	272	Probable deferrochelatase/peroxidase YfeX	yfeX	1	FGDTDGKRDAMLR	5.67653e-05	45.916	_LHNIEQQLLSMFGDTDGK(su)R_	LHNIEQQLLSMFGDTDGK(1)R	3	768.043	0.11812
P0A6Y1	84	Integration host factor subunit beta	ihfB	0.90236	PHFKPGKELRDRA	1.32216e-11	86.313	_YVPHFKPGK(su)ELR_	YVPHFK(0.098)PGK(0.902)ELR	4	393.465	0.68329
P0A7V0	11	30S ribosomal protein S2	rpsB	1	SMRDMLKAGVHFG	6.31944e-25	125.53	_DMLK(su)AGVHFGHQTR_	DMLK(1)AGVHFGHQTR	4	424.961	0.17117
P00561	415	Bifunctional aspartokinase/homoserine dehydrogenase 1;Aspartokinase;Homoserine dehydrogenase	thrA	1	LRGISAKFFAALA	7.63565e-12	61.435	_GISAK(su)FFAALAR_	GISAK(1)FFAALAR	2	676.372	-0.2695
P08839	250	Phosphoenolpyruvate-protein phosphotransferase	ptsI	1	EQVASEKAELAKL	3.64396e-19	97.797	_AVQEQVASEK(su)AELAK_	AVQEQVASEK(1)AELAK	2	850.939	0.44396
P06983	24	Porphobilinogen deaminase	hemC	1	WQAHYVKDKLMAS	2.3496e-05	51.147	_QSPLALWQAHYVK(su)DK_	QSPLALWQAHYVK(1)DK	3	628.66	-0.19813
P0A707	177	Translation initiation factor IF-3;Translation initiation factor IF-3, N-terminally processed;Translation initiation factor IF-3S	infC	1	IMVLAPKKKQ___	1.93927e-05	65.347	_QMIMVLAPK(su)K_	QMIMVLAPK(1)K	2	629.849	0.45241
P08200	242	Isocitrate dehydrogenase [NADP]	icd;icd	1	FTEGAFKDWGYQL	4.07353e-13	82.908	_FTEGAFK(su)DWGYQLAR_	FTEGAFK(1)DWGYQLAR	2	944.947	0.13356
P0A877	263	Tryptophan synthase alpha chain	trpA	1	VFVQPMKAATRS_	1.3831e-09	90.685	_VFVQPMK(su)AATR_	VFVQPMK(1)AATR	2	674.358	-0.093978
P0A9L8	202	Pyrroline-5-carboxylate reductase	proC	1	PRAQAYKFAAQAV	1.06142e-14	92.8	_AQAYK(su)FAAQAVMGSAK_	AQAYK(1)FAAQAVMGSAK	3	581.291	-0.55324
P0A850	327	Trigger factor	tig	1	RFGGNEKQALELP	2.08513e-42	210.38	_FGGNEK(su)QALELPR_	FGGNEK(1)QALELPR	2	779.897	0.10326
P0A8M0	364	Asparagine--tRNA ligase	asnS	1	NYPKDIKAFYMRL	0.000279656	98.523	_DIK(su)AFYMR_	DIK(1)AFYMR	2	572.279	-0.070225
P67910	267	ADP-L-glycero-D-manno-heptose-6-epimerase	hldD	1	YIPFPDKLKGRYQ	6.47308e-09	94.728	_GQIEYIPFPDK(su)LK_	GQIEYIPFPDK(1)LK	2	824.435	-0.079101
P0AET8	163	7-alpha-hydroxysteroid dehydrogenase	hdhA	1	TSYASSKAAASHL	6.63151e-25	117.26	_NINM(ox)TSYASSK(su)AAASHLVR_	NINMTSYASSK(1)AAASHLVR	3	713.016	0.25776
P60438	55	50S ribosomal protein L3	rplC	1	QVTTGAKKANRVT	1.00188e-06	95.573	_AIQVTTGAK(su)K_	AIQVTTGAK(1)K	2	558.817	0.25226
P76423	120	Hydroxyethylthiazole kinase	thiM	1	HELLSFKPAAIRG	7.94478e-30	145.71	_HFCHELLSFK(su)PAAIR_	HFCHELLSFK(1)PAAIR	4	482.248	1.0918
P0AES6	299	DNA gyrase subunit B	gyrB	1	LNAYMDKEGYSKK	9.73462e-12	91.441	_TLNAYMDK(su)EGYSK_	TLNAYMDK(1)EGYSK	2	810.367	-0.83771
P0A6F5	321	60 kDa chaperonin	groL	1	EDLGQAKRVVINK	2.40382e-61	275.57	_ATLEDLGQAK(su)R_	ATLEDLGQAK(1)R	2	651.338	-0.44148
P0AEZ3	175	Septum site-determining protein MinD	minD	1	NGEEPIKEHLLLT	7.39977e-14	92.307	_RAENGEEPIK(su)EHLLLTR_	RAENGEEPIK(1)EHLLLTR	4	527.03	-0.059805
P0AA10	85	50S ribosomal protein L13	rplM	1	GHIGGIKQATFEE	3.50363e-08	73.405	_VYYHHTGHIGGIK(su)QATFEEMIAR_	VYYHHTGHIGGIK(1)QATFEEMIAR	5	552.474	0.76585
P0A8P3	36	Probable Fe(2+)-trafficking protein	yggX	1	IYNEISKEAWAQW	3.87391e-19	108.34	_RIYNEISK(su)EAWAQWQHK_	RIYNEISK(1)EAWAQWQHK	3	763.047	-0.6385
P27302	225	Transketolase 1	tktA	1	HDAASIKRAVEEA	2.86145e-05	54.672	_FEAYGWHVIRDIDGHDAASIK(su)R_	FEAYGWHVIRDIDGHDAASIK(1)R	5	532.064	0.010368
P52697	314	6-phosphogluconolactonase	pgl	1	QGLLHEKGRYAVG	4.32924e-35	145.05	_SHHISVYEIVGEQGLLHEK(su)GR_	SHHISVYEIVGEQGLLHEK(1)GR	4	622.82	-0.26068
P07012	294	Peptide chain release factor 2	prfB	1	MKQMKAKLYELEM	8.03367e-06	82.417	_AK(su)LYELEMQK_	AK(1)LYELEMQK	2	676.842	-0.60676
P0ACF8	128	DNA-binding protein H-NS	hns	1	AMDEQGKSLDDFL	0	341.78	_AMDEQGK(su)SLDDFLIKQ_	AMDEQGK(1)SLDDFLIKQ	3	646.644	-0.48954
P0AEC3	218	Aerobic respiration control sensor protein ArcB	arcB	1	VIETDEKVFRHNV	0.00133422	63.624	_VIETDEK(su)VFR_	VIETDEK(1)VFR	2	668.343	0.060542
P0A715	265	2-dehydro-3-deoxyphosphooctonate aldolase	kdsA	1	KLEPFLKQMKAID	8.586e-06	89.355	_LEPFLK(su)QMK_	LEPFLK(1)QMK	2	617.331	0.98164
P0AAI3	433	ATP-dependent zinc metalloprotease FtsH	ftsH	1	EHDPVHKVTIIPR	5.03508e-13	78.285	_LVPEHDPVHK(su)VTIIPR_	LVPEHDPVHK(1)VTIIPR	4	488.276	0.40303
P0AA04	40	Phosphocarrier protein HPr	ptsH	1	TVTSNGKSASAKS	5.19634e-13	91.457	_GFTSEITVTSNGK(su)SASAK_	GFTSEITVTSNGK(1)SASAK	3	628.978	0.50967
P0AEE5	52	D-galactose-binding periplasmic protein	mglB	1	AIEQDAKAAPDVQ	6.88724e-09	65.901	_AIEQDAK(su)AAPDVQLLM(ox)NDSQNDQSK_	AIEQDAK(1)AAPDVQLLMNDSQNDQSK	3	949.11	-0.020737
P0A7A9	143	Inorganic pyrophosphatase	ppa	1	HFFEHYKDLEKGK	3.49626e-58	206.97	_AQIAHFFEHYK(su)DLEK_	AQIAHFFEHYK(1)DLEK	2	988.481	-0.28273
P0AEB7	103	RutC family protein yoaB	yoaB	1	AGLMNPKYKVEIK	4.05606e-08	69.846	_CTVQAGLMNPK(su)YK_	CTVQAGLMNPK(1)YK	2	805.389	0.55981
P0AEE5	170	D-galactose-binding periplasmic protein	mglB	1	IQFVLLKGEPGHP	0.000308274	46.982	_DGQIQFVLLK(su)GEPGHPDAEAR_	DGQIQFVLLK(1)GEPGHPDAEAR	3	793.064	0.11986
P0ADR8	415	LOG family protein ygdH	ygdH	1	EEFGPYKINGDKE	2.21746e-19	134.9	_AIEEFGPYK(su)INGDK_	AIEEFGPYK(1)INGDK	2	840.909	-0.12627
P0A877	199	Tryptophan synthase alpha chain	trpA	1	LNHLVAKLKEYNA	1.88004e-17	117.23	_AALPLNHLVAK(su)LK_	AALPLNHLVAK(1)LK	2	744.451	-0.53941
P0A9P0	61	Dihydrolipoyl dehydrogenase	lpdA	1	ALLHVAKVIEEAK	2.5632e-32	177.54	_ALLHVAK(su)VIEEAK_	ALLHVAK(1)VIEEAK	2	760.938	0.39495
P00547	224	Homoserine kinase	thrB	1	QPELAAKLMKDVI	2.0823e-06	74.841	_QPELAAK(su)LMK_	QPELAAK(1)LMK	2	614.834	-0.6168
P39099	393	Periplasmic pH-dependent serine endoprotease DegQ	degQ	1	DGGKGIKIDEVVK	0.00136692	52.79	_GIK(su)IDEVVK_	GIK(1)IDEVVK	2	550.814	1.0402
P0AEE5	323	D-galactose-binding periplasmic protein	mglB	1	PYVGVDKDNLAEF	9.61816e-11	108.89	_VPYVGVDK(su)DNLAEFSK_	VPYVGVDK(1)DNLAEFSK	3	627.647	0.18509
P0C8J6	216	D-tagatose-1,6-bisphosphate aldolase subunit GatY	gatY	1	ASGLSTKDIQQTI	4.19433e-54	165.24	_QWVNLPLVLHGASGLSTK(su)DIQQTIK_	QWVNLPLVLHGASGLSTK(1)DIQQTIK	3	949.519	0.17734
P0AAR3	151	Cys-tRNA(Pro)/Cys-tRNA(Cys) deacylase ybaK	ybaK	1	AKILDAKFADIAR	3.8649e-10	99.215	_ILDAK(su)FADIAR_	ILDAK(1)FADIAR	2	666.862	0.056865
P0AEG6	223	Thiol:disulfide interchange protein DsbC	dsbC	1	QPPKEMKEFLDEH	3.20061e-05	89.805	_EM(ox)K(su)EFLDEHQK_	EMK(1)EFLDEHQK	2	775.346	0.60766
P64534	50	Nickel/cobalt homeostasis protein RcnB	rcnB	1	ADFKHFKPGDTVP	0.000908305	51.726	_HFK(su)PGDTVPEM(ox)YR_	HFK(1)PGDTVPEMYR	2	846.888	0.55542
P0A884	2	Thymidylate synthase	thyA	1	_____MKQYLELM	0.00101271	58.676	_MK(su)QYLELMQK_	MK(1)QYLELMQK	2	706.352	-0.97132
P0A6A3	368	Acetate kinase	ackA	1	LAARFGKSGFINK	1.68852e-10	179.1	_FGK(su)SGFINK_	FGK(1)SGFINK	2	549.285	-0.18782
P45578	163	S-ribosylhomocysteine lyase	luxS	1	EELALPKEKLQEL	4.38335e-16	102.28	_INSNEELALPK(su)EK_	INSNEELALPK(1)EK	3	528.942	-0.30734
P0ADQ7	44	Uncharacterized protein ygaM	ygaM	1	SWGSDAKGEAEAA	2.14635e-14	92.935	_SWGSDAK(su)GEAEAAR_	SWGSDAK(1)GEAEAAR	2	767.842	0.34762
P10408	8	Protein translocase subunit SecA	secA	1	LIKLLTKVFGSRN	0.00148965	52.278	_LLTK(su)VFGSR_	LLTK(1)VFGSR	2	560.822	1.7078
P00547	227	Homoserine kinase	thrB	1	LAAKLMKDVIAEP	7.79372e-05	50.562	_LMK(su)DVIAEPYRER_	LMK(1)DVIAEPYRER	3	573.963	0.49806
P0AEI1	463	(Dimethylallyl)adenosine tRNA methylthiotransferase MiaB	miaB	1	VIARTRKENDLGV	8.19456e-09	97.551	_TRK(su)ENDLGVGYYQP_	TRK(1)ENDLGVGYYQP	2	870.415	-0.93307
P0A870	50	Transaldolase B	talB	1	QIPEYRKLIDDAV	8.66926e-10	91.937	_K(su)LIDDAVAWAK_	K(1)LIDDAVAWAK	2	665.356	-0.086554
P75694	65	Uncharacterized protein YahO	yahO	0.776733	IKKADEKGADVLV	2.19456e-08	74.776	_KADEK(su)GADVLVLTSGQTDNK_	K(0.223)ADEK(0.777)GADVLVLTSGQTDNK	3	730.369	-0.10947
P0ADV7	188	Probable phospholipid-binding protein mlaC	mlaC	1	GTLLRTKGIDGLT	8.67933e-12	88.021	_TK(su)GIDGLTAQLK_	TK(1)GIDGLTAQLK	2	672.872	0.19737
P0AEJ6	23	Ethanolamine ammonia-lyase heavy chain	eutB	1	VKEVLAKANELRS	2.00707e-07	118.4	_EVLAK(su)ANELR_	EVLAK(1)ANELR	2	621.838	0.3318
P24188	39	UPF0176 protein yceA	yceA	1	FHIADPKATRDAL	7.04692e-05	82.171	_YFHIADPK(su)ATR_	YFHIADPK(1)ATR	3	473.574	-0.041314
P30863	74	2,5-diketo-D-gluconic acid reductase B	dkgB	1	ENLSKDKLIPSLK	0.00105402	75.378	_DK(su)LIPSLK_	DK(1)LIPSLK	2	507.298	0.33208
P0A6E4	418	Argininosuccinate synthase	argG	1	ITDTREKLFGYAK	0.000818566	68.224	_EK(su)LFGYAK_	EK(1)LFGYAK	2	528.274	0.40334
P0A7D4	161	Adenylosuccinate synthetase	purA	1	KETFAEKLKEVME	0.00382369	51.066	_ETFAEK(su)LK_	ETFAEK(1)LK	2	533.277	-0.040211
P0A825	346	Pyridoxal-phosphate-dependent serine hydroxymethyltransferase	glyA	1	ANITVNKNSVPND	4.71718e-05	63.709	_ANITVNK(su)NSVPNDPK_	ANITVNK(1)NSVPNDPK	3	570.96	0.52125
P0AEU0	120	Histidine-binding periplasmic protein	hisJ	1	SRLVVAKNSDIQP	8.44002e-09	68.257	_LVVAK(su)NSDIQPTVESLK_	LVVAK(1)NSDIQPTVESLK	2	971.031	-0.21344
P0A9C5	170	Glutamine synthetase	glnA	1	QYEGGNKGHRPAV	9.15656e-35	116.94	_FGSSISGSHVAIDDIEGAWNSSTQYEGGNK(su)GHRPAVK_	FGSSISGSHVAIDDIEGAWNSSTQYEGGNK(1)GHRPAVK	4	990.47	1.5342
P0AE18	6	Methionine aminopeptidase	map	1	_MAISIKTPEDIE	1.33343e-11	85.288	_AISIK(su)TPEDIEK_	AISIK(1)TPEDIEK	2	722.383	-1.8663
P0A6F5	277	60 kDa chaperonin	groL	1	VKVAAVKAPGFGD	7.81317e-05	72.29	_VAAVK(su)APGFGDR_	VAAVK(1)APGFGDR	2	644.338	-0.49757
P0A6L2	155	Dihydrodipicolinate synthase	dapA	1	GRLAKVKNIIGIK	0.00271713	52.482	_VK(su)NIIGIK_	VK(1)NIIGIK	2	492.808	-0.16712
P0AE18	218	Methionine aminopeptidase	map	1	KEIRTMKDGWTVK	1.00058e-05	88.681	_TMK(su)DGWTVK_	TMK(1)DGWTVK	2	583.282	0.25721
P62707	5	2,3-bisphosphoglycerate-dependent phosphoglycerate mutase	gpmA	1	__MAVTKLVLVRH	9.76816e-08	129.38	_AVTK(su)LVLVR_	AVTK(1)LVLVR	2	549.848	0.78843
P0AEP3	31	UTP--glucose-1-phosphate uridylyltransferase	galU	1	ATKAIPKEMLPLV	7.82575e-05	70.089	_AIPK(su)EMLPLVDK_	AIPK(1)EMLPLVDK	2	727.402	0.36966
P0A9B2	217	Glyceraldehyde-3-phosphate dehydrogenase A	gapA	1	AAKAVGKVLPELN	8.09882e-50	207.95	_AVGK(su)VLPELNGK_	AVGK(1)VLPELNGK	3	442.254	0.72632
P0AEQ1	73	Protein glcG	glcG	1	LGRRETKGYEEMV	0.000242504	63.76	_ETK(su)GYEEMVNNGR_	ETK(1)GYEEMVNNGR	2	813.857	0.2119
P0A6F9	34	10 kDa chaperonin	groS	1	TGSAAAKSTRGEV	2.85821e-06	56.121	_SAGGIVLTGSAAAK(su)STR_	SAGGIVLTGSAAAK(1)STR	3	549.628	0.11826
P0A6H1	97	ATP-dependent Clp protease ATP-binding subunit ClpX	clpX	1	AVYNHYKRLRNGD	2.67807e-31	185.08	_VLAVAVYNHYK(su)R_	VLAVAVYNHYK(1)R	2	766.915	1.154
P21170	175	Biosynthetic arginine decarboxylase	speA	1	IVCNGYKDREYIR	1.89294e-08	65.092	_SVIVCNGYK(su)DREYIR_	SVIVCNGYK(1)DREYIR	3	657.991	-1.1381
P0A825	242	Pyridoxal-phosphate-dependent serine hydroxymethyltransferase	glyA	1	GGLILAKGGSEEL	1.64532e-28	142.45	_GGLILAK(su)GGSEELYK_	GGLILAK(1)GGSEELYK	3	545.626	0.30893
P07118	178	Valine--tRNA ligase	valS	1	LVNWDPKLRTAIS	1.34492e-05	91.549	_RLVNWDPK(su)LR_	RLVNWDPK(1)LR	3	466.261	1.4303
P0A7M6	44	50S ribosomal protein L29	rpmC	1	QQSHLLKQVRRDV	3.18265e-67	209.67	_MQAASGQLQQSHLLK(su)QVR_	MQAASGQLQQSHLLK(1)QVR	4	531.531	-0.39684
P0A786	32	Aspartate carbamoyltransferase catalytic chain	pyrB	1	ATAAKLKANPQPE	3.55631e-06	65.395	_LK(su)ANPQPELLK_	LK(1)ANPQPELLK	2	675.885	-1.019
P04949	59	Flagellin	fliC	1	RFTSNIKGLTQAA	6.26675e-23	156.08	_FTSNIK(su)GLTQAAR_	FTSNIK(1)GLTQAAR	2	753.899	-0.56543
P64463	27	Putative selenoprotein ydfZ	ydfZ	1	GTGHTGKILSIDT	5.46685e-27	110.94	_VMVSGTGHTGK(su)ILSIDTEGLTAEQIRR_	VMVSGTGHTGK(1)ILSIDTEGLTAEQIRR	4	743.139	-0.83191
P0AE08	80	Alkyl hydroperoxide reductase subunit C	ahpC	1	DTHFTHKAWHSSS	8.12535e-49	159.7	_LGVDVYAVSTDTHFTHK(su)AWHSSSETIAK_	LGVDVYAVSTDTHFTHK(1)AWHSSSETIAK	5	638.312	-0.16835
P0AF93	73	Enamine/imine deaminase	ridA	1	KVGDIVKTTVFVK	1.68482e-15	101.39	_VGDIVK(su)TTVFVK_	VGDIVK(1)TTVFVK	2	703.4	0.52163
P0A6P7	50	Probable GTP-binding protein EngB	engB	1	NTLTNQKSLARTS	3.76909e-09	73.156	_SSALNTLTNQK(su)SLAR_	SSALNTLTNQK(1)SLAR	2	852.45	0.4344
P61887	267	Glucose-1-phosphate thymidylyltransferase 2	rmlA2	1	LDDEGVKRAASSL	0.000268523	46.592	_NGWLDDEGVK(su)R_	NGWLDDEGVK(1)R	2	694.826	-0.42246
P61889	107	Malate dehydrogenase	mdh	1	LVQQVAKTCPKAC	4.70042e-25	158.4	_NLVQQVAK(su)TCPK_	NLVQQVAK(1)TCPK	2	743.39	-0.29427
P0A877	12	Tryptophan synthase alpha chain	trpA	1	SLFAQLKERKEGA	4.41214e-24	111.35	_YESLFAQLK(su)ERK_	YESLFAQLK(1)ERK	2	806.422	-0.18748
P60716	216	Lipoyl synthase	lipA	1	DYNWSLKLLERFK	1.08311e-12	81.317	_QVRPGADYNWSLK(su)LLER_	QVRPGADYNWSLK(1)LLER	3	715.708	0.24602
P0AEB2	213	D-alanyl-D-alanine carboxypeptidase dacA	dacA	1	NEYSIYKEKEFTF	2.04557e-12	102.66	_DVPNEYSIYK(su)EK_	DVPNEYSIYK(1)EK	3	528.919	-0.35716
P0AB71	3	Fructose-bisphosphate aldolase class 2	fbaA	1	____MSKIFDFVK	0.00100817	74.424	_SK(su)IFDFVK_	SK(1)IFDFVK	2	542.29	-0.35394
P09151	252	2-isopropylmalate synthase	leuA	1	MAIKVRKDILNVH	4.19254e-08	73.11	_VRK(su)DILNVHTAINHQEIWR_	VRK(1)DILNVHTAINHQEIWR	4	611.33	-1.9938
P40120	139	Glucans biosynthesis protein D	mdoD	1	FRPELFKYNDAGV	2.24369e-07	62.589	_EIHFRPELFK(su)YNDAGVDTK_	EIHFRPELFK(1)YNDAGVDTK	4	595.546	-0.1692
P00954	181	Tryptophan--tRNA ligase	trpS	1	PEPFIPKSGARVM	4.06156e-12	100.38	_VPEPFIPK(su)SGAR_	VPEPFIPK(1)SGAR	3	466.586	1.0414
P45523	47	FKBP-type peptidyl-prolyl cis-trans isomerase fkpA	fkpA	1	FKNDDQKSAYALG	8.5988e-89	235.26	_NDDQK(su)SAYALGASLGR_	NDDQK(1)SAYALGASLGR	2	883.421	-0.3153
P0AET8	180	7-alpha-hydroxysteroid dehydrogenase	hdhA	1	AFDLGEKNIRVNG	0.000811217	53.252	_NM(ox)AFDLGEK(su)NIR_	NMAFDLGEK(1)NIR	2	762.362	-0.27448
P0AE91	137	Protein CreA	creA	1	YLAYSDKVVEGSP	1.26518e-17	104.61	_RNALAYLAYSDK(su)VVEGSPK_	RNALAYLAYSDK(1)VVEGSPK	3	727.711	-0.035061
P06959	531	Dihydrolipoyllysine-residue acetyltransferase component of pyruvate dehydrogenase complex	aceF	1	ELMTISKKARDGK	0.000539946	69.825	_ELM(ox)TISK(su)K_	ELMTISK(1)K	2	533.278	0.25229
P60757	142	ATP phosphoribosyltransferase	hisG	1	KRYLDQKGISFKS	1.20685e-14	138.99	_RYLDQK(su)GISFK_	RYLDQK(1)GISFK	3	485.593	-0.08438
P45579	43	Uncharacterized oxidoreductase YbdH	ybdH	1	AVWIYGKRAIAAA	0.0010765	79.469	_AVWIYGK(su)R_	AVWIYGK(1)R	2	546.795	0.67619
P30137	77	Thiamine-phosphate synthase	thiE	1	YWRLAIKHQAYGV	4.81767e-08	63.376	_LAIK(su)HQAYGVHLGQEDLQATDLNAIR_	LAIK(1)HQAYGVHLGQEDLQATDLNAIR	4	744.39	0.46715
P0A763	38	Nucleoside diphosphate kinase	ndk	1	FKIVGTKMLHLTV	1.1759e-24	110.77	_IVGTK(su)MLHLTVEQAR_	IVGTK(1)MLHLTVEQAR	2	898.49	0.14087
P0C018	88	50S ribosomal protein L18	rplR	1	ALEKGIKDVSFDR	4.27157e-21	174.41	_GIK(su)DVSFDR_	GIK(1)DVSFDR	2	568.783	-0.49935
P0ACG1	107	DNA-binding protein stpA	stpA	1	DVNGETKTWTGQG	2.51452e-19	106.19	_FTDVNGETK(su)TWTGQGR_	FTDVNGETK(1)TWTGQGR	2	948.94	-0.67844
P0AC41	124	Succinate dehydrogenase flavoprotein subunit	sdhA	1	PFGGQSKNFGGEQ	7.70289e-22	127.17	_IYQRPFGGQSK(su)NFGGEQAAR_	IYQRPFGGQSK(1)NFGGEQAAR	3	771.045	0.48976
P0AAX8	239	Probable L,D-transpeptidase YbiS	ybiS	1	FIDEPVKATTEPD	1.42428e-08	72.184	_VQFIDEPVK(su)ATTEPDGSR_	VQFIDEPVK(1)ATTEPDGSR	2	1045.01	1.3075
P00962	419	Glutamine--tRNA ligase	glnS	1	RNAYVIKAERVEK	1.70031e-07	60.628	_NAYVIK(su)AERVEK_	NAYVIK(1)AERVEK	3	507.275	-0.92548
P77735	237	Uncharacterized oxidoreductase YajO	yajO	1	VSDEVGKNLYKES	9.26857e-08	66.262	_LVSDEVGK(su)NLYK_	LVSDEVGK(1)NLYK	2	732.883	0.28373
P0AB67	441	NAD(P) transhydrogenase subunit beta	pntB	1	QNPLFFKENTHML	3.23784e-09	68.231	_RSM(ox)NTGYAGVQNPLFFK(su)ENTHMLFGDAK_	RSMNTGYAGVQNPLFFK(1)ENTHMLFGDAK	4	823.141	0.2277
P0AGE9	241	Succinyl-CoA ligase [ADP-forming] subunit alpha	sucD	1	AGVTAPKGKRMGH	1.20062e-05	56.719	_PVVGYIAGVTAPK(su)GK_	PVVGYIAGVTAPK(1)GK	2	778.938	-0.02902
P0AEX9	331	Maltose-binding periplasmic protein	malE	1	LGAVALKSYEEEL	2.09411e-31	150.9	_PLGAVALK(su)SYEEELAK_	PLGAVALK(1)SYEEELAK	2	909.48	-0.32382
P30177	186	Uncharacterized protein ybiB	ybiB	1	SAHTLAKLATPFA	1.72469e-11	83.776	_NSAHTLAK(su)LATPFAEGEALR_	NSAHTLAK(1)LATPFAEGEALR	3	733.046	-0.3022
P0AEX9	51	Maltose-binding periplasmic protein	malE	1	GLAEVGKKFEKDT	0.000243058	71.555	_GYNGLAEVGK(su)K_	GYNGLAEVGK(1)K	2	618.317	0.22359
P0AEX9	388	Maltose-binding periplasmic protein	malE	1	TVDEALKDAQTRI	4.41628e-38	189.09	_QTVDEALK(su)DAQTR_	QTVDEALK(1)DAQTR	2	787.886	0.077529
P0AEX9	277	Maltose-binding periplasmic protein	malE	1	TVLPTFKGQPSKP	1.41869e-05	66.965	_VNYGVTVLPTFK(su)GQPSK_	VNYGVTVLPTFK(1)GQPSK	3	645.679	-0.046829
P0A6U5	33	Ribosomal RNA small subunit methyltransferase G	rsmG	1	YVNMLHKWNKAYN	3.71338e-19	97.551	_NQLIAYVNMLHK(su)WNK_	NQLIAYVNMLHK(1)WNK	3	658.008	0.51258
P0AEX9	201	Maltose-binding periplasmic protein	malE	1	FKYENGKYDIKDV	0.00353368	62.823	_YENGK(su)YDIK_	YENGK(1)YDIK	2	615.288	0.35133
P0AD96	63	Leu/Ile/Val-binding protein	livJ	1	NAKGGIKGNKLQI	0.00755331	82.386	_GGIK(su)GNK_	GGIK(1)GNK	2	387.211	-0.27791
P63284	818	Chaperone protein ClpB	clpB	1	YGARPLKRAIQQQ	4.16088e-08	66.965	_LLSENGYDPVYGARPLK(su)R_	LLSENGYDPVYGARPLK(1)R	3	716.708	-1.5851
P0A715	55	2-dehydro-3-deoxyphosphooctonate aldolase	kdsA	1	GIPYVFKASFDKA	8.15567e-08	64.104	_LGIPYVFK(su)ASFDK_	LGIPYVFK(1)ASFDK	2	792.919	0.61395
P0A6Z3	506	Chaperone protein htpG	htpG	1	SAKEAEKALTPFI	3.93609e-20	160.18	_EAEK(su)ALTPFIDR_	EAEK(1)ALTPFIDR	2	745.38	0.47098
P63284	325	Chaperone protein ClpB	clpB	1	YRQYIEKDAALER	2.60329e-09	118.48	_QYIEK(su)DAALER_	QYIEK(1)DAALER	2	718.357	0.89325
P0AEZ3	104	Septum site-determining protein MinD	minD	1	TREGVAKVLDDLK	1.30897e-06	109.24	_EGVAK(su)VLDDLK_	EGVAK(1)VLDDLK	2	643.846	-0.093807
P0A9P0	67	Dihydrolipoyl dehydrogenase	lpdA	1	KVIEEAKALAEHG	9.129e-08	69.522	_VIEEAK(su)ALAEHGIVFGEPK_	VIEEAK(1)ALAEHGIVFGEPK	3	713.044	-0.13275
P0AD96	186	Leu/Ile/Val-binding protein	livJ	1	AVQDGLKKGNANV	0.00149967	92.439	_AVQDGLK(su)K_	AVQDGLK(1)K	2	479.764	-0.07082
P0AEZ3	11	Septum site-determining protein MinD	minD	1	IVVTSGKGGVGKT	0.000201076	53.967	_IIVVTSGK(su)GGVGK_	IIVVTSGK(1)GGVGK	2	657.885	1.5717
P0ADY1	511	Peptidyl-prolyl cis-trans isomerase D	ppiD	1	KLLVDLKAGKGAE	9.41573e-07	115.7	_LLVDLK(su)AGK_	LLVDLK(1)AGK	2	528.819	-0.56066
P0AD96	213	Leu/Ile/Val-binding protein	livJ	0.5	TLVARLKKENIDF	8.06276e-05	46.982	_LK(su)KENIDFVYYGGYHPEMGQILR_	LK(0.5)K(0.5)ENIDFVYYGGYHPEMGQILR	4	718.36	0.30724
P0AD96	214	Leu/Ile/Val-binding protein	livJ	0.5	LVARLKKENIDFV	8.06276e-05	46.982	_LK(su)KENIDFVYYGGYHPEMGQILR_	LK(0.5)K(0.5)ENIDFVYYGGYHPEMGQILR	4	718.36	0.30724
P0AEQ3	127	Glutamine-binding periplasmic protein	glnH	1	NDVKSVKDLDGKV	0.00124946	80.755	_SVK(su)DLDGK_	SVK(1)DLDGK	2	481.245	-1.271
P37648	384	Protein yhjJ	yhjJ	0.973128	KKLELQKLFAAYA	1.19286e-11	75.89	_KLELQK(su)LFAAYAR_	K(0.027)LELQK(0.973)LFAAYAR	3	550.979	-0.09267
P69441	136	Adenylate kinase;Adenylate kinase	adk;adk	1	GRVYHVKFNPPKV	4.25892e-09	127.4	_VYHVK(su)FNPPK_	VYHVK(1)FNPPK	2	664.854	0.81483
P0AF20	391	N-acetylglucosamine repressor	nagC	1	GAFALVKRAMLNG	0.00828326	49.5	_SAIGAFALVK(su)R_	SAIGAFALVK(1)R	2	616.854	-0.54057
P0A7G6	24	Protein RecA	recA	1	IEKQFGKGSIMRL	3.73686e-05	71.349	_QFGK(su)GSIMR_	QFGK(1)GSIMR	2	562.282	-0.68263
P0AAX8	219	Probable L,D-transpeptidase YbiS	ybiS	1	LRNEDIKFLFEKV	8.396e-08	68.171	_LRNEDIK(su)FLFEK_	LRNEDIK(1)FLFEK	3	551.295	0.53504
P33136	126	Glucans biosynthesis protein G	mdoG	1	HDKDTVKDLGFAG	9.18539e-09	74.611	_DTVK(su)DLGFAGFK_	DTVK(1)DLGFAGFK	2	699.351	0.23591
P0A6Q3	123	3-hydroxydecanoyl-[acyl-carrier-protein] dehydratase	fabA	1	QVLPTAKKVTYRI	1.58591e-06	70.488	_FTGQVLPTAK(su)K_	FTGQVLPTAK(1)K	3	430.575	0.11121
P62623	257	4-hydroxy-3-methylbut-2-enyl diphosphate reductase	ispH	1	IQEEWVKEVKCVG	6.07349e-09	76.522	_DIQEEWVK(su)EVK_	DIQEEWVK(1)EVK	2	751.872	1.366
P69910	446	Glutamate decarboxylase alpha;Glutamate decarboxylase beta	gadA;gadB	1	DYKASLKYLSDHP	0.00523743	45.915	_ASLK(su)YLSDHPK_	ASLK(1)YLSDHPK	3	453.57	0.4678
P21888	310	Cysteine--tRNA ligase	cysS	1	YSEENLKQARAAL	6.97751e-06	78.932	_SQLNYSEENLK(su)QAR_	SQLNYSEENLK(1)QAR	2	890.429	-0.42488
P0A805	21	Ribosome-recycling factor	frr	1	KCVEAFKTQISKI	2.85963e-10	102.4	_CVEAFK(su)TQISK_	CVEAFK(1)TQISK	2	705.85	-0.46094
P31677	347	Alpha,alpha-trehalose-phosphate synthase [UDP-forming]	otsA	1	DRKLLMKIFRYSD	0.00246056	86.086	_LLMK(su)IFR_	LLMK(1)IFR	2	510.799	0.20966
P0AFA2	69	Nitrate/nitrite sensor protein narX	narX	1	AVPLSEKDKPLIK	1.23844e-05	78.692	_LLAAVPLSEK(su)DK_	LLAAVPLSEK(1)DK	2	692.39	0.035626
P37760	164	dTDP-4-dehydrorhamnose reductase	rfbD	1	KGNNFAKTMLRLA	1.09834e-06	81.017	_GNNFAK(su)TMLR_	GNNFAK(1)TMLR	2	626.311	-0.15446
P15034	177	Xaa-Pro aminopeptidase	pepP	1	HEMRLFKSPEEIA	4.61309e-08	103.75	_LFK(su)SPEEIAVLRR_	LFK(1)SPEEIAVLRR	3	553.314	-1.0034
P24255	331	RNA polymerase sigma-54 factor	rpoN	1	DAKWLIKSLESRN	0.00136692	52.79	_WLIK(su)SLESR_	WLIK(1)SLESR	2	616.338	1.3965
P0AFD1	41	NADH-quinone oxidoreductase subunit E	nuoE	1	ASIEALKIVQKQR	0.00279975	51.841	_AASIEALK(su)IVQK_	AASIEALK(1)IVQK	2	685.898	0.15333
P25539	349	Riboflavin biosynthesis protein RibD;Diaminohydroxyphosphoribosylaminopyrimidine deaminase;5-amino-6-(5-phosphoribosylamino)uracil reductase	ribD	1	ADAPQFKFKEIRH	1.20644e-06	87.913	_LADAPQFK(su)FK_	LADAPQFK(1)FK	2	632.832	0.72862
P16700	171	Thiosulfate-binding protein	cysP	1	AWGAADKADGGDK	1.42428e-08	72.184	_YTYLAAWGAADK(su)ADGGDK_	YTYLAAWGAADK(1)ADGGDK	2	986.95	0.10577
P0AFD6	134	NADH-quinone oxidoreductase subunit I	nuoI	1	QDLVYEKEDLLIS	9.35114e-10	92.993	_RQDLVYEK(su)EDLLISGPGK_	RQDLVYEK(1)EDLLISGPGK	3	720.711	0.010203
P13029	388	Catalase-peroxidase	katG	1	FDPEFEKISRRFL	0.000185105	89.9	_FDPEFEK(su)ISR_	FDPEFEK(1)ISR	2	684.328	0.013924
P23847	364	Periplasmic dipeptide transport protein	dppA	1	KAKALLKEAGLEK	3.55734e-05	67.08	_ALLK(su)EAGLEK_	ALLK(1)EAGLEK	2	586.332	0.48577
P69407	154	Capsular synthesis regulator component B	rcsB	1	DKRLSPKESEVLR	4.40925e-10	99.215	_RLSPK(su)ESEVLR_	RLSPK(1)ESEVLR	3	471.928	-0.81179
P0A9T0	48	D-3-phosphoglycerate dehydrogenase	serA	1	LDDEQLKESIRDA	4.71397e-16	101.6	_GALDDEQLK(su)ESIRDAHFIGLR_	GALDDEQLK(1)ESIRDAHFIGLR	4	621.569	-0.84679
P30125	160	3-isopropylmalate dehydrogenase	leuB	1	GSGQYEKAFDTEV	2.60164e-17	98.175	_GREGSGQYEK(su)AFDTEVYHR_	GREGSGQYEK(1)AFDTEVYHR	4	583.017	-0.44231
P67660	293	Uncharacterized HTH-type transcriptional regulator yhaJ	yhaJ	1	CLREIPKLFNGK_	0.00176932	51.113	_EIPK(su)LFNGK_	EIPK(1)LFNGK	2	573.314	-1.2097
P0AG30	115	Transcription termination factor Rho	rho	1	RYFALLKVNEVNF	2.78668e-17	97.284	_YFALLK(su)VNEVNFDKPENAR_	YFALLK(1)VNEVNFDKPENAR	3	789.737	-0.9537
P0A7U7	44	30S ribosomal protein S20	rpsT	1	AIEAGDKAAAQKA	1.54591e-08	65.805	_VYAAIEAGDK(su)AAAQK_	VYAAIEAGDK(1)AAAQK	2	803.41	-0.72782
P0A9J8	360	P-protein;Chorismate mutase;Prephenate dehydratase	pheA	1	EMQKALKELGEIT	4.86805e-07	104.79	_ALK(su)ELGEITR_	ALK(1)ELGEITR	2	615.34	-0.0093736
P0AFG8	508	Pyruvate dehydrogenase E1 component	aceE	1	ALNVMLKNKSIKD	1.82697e-05	107.57	_ALNVM(ox)LK(su)NK_	ALNVMLK(1)NK	2	573.813	0.032352
P0A6Y8	183	Chaperone protein DnaK	dnaK	1	LAYGLDKGTGNRT	1.01564e-45	161.02	_RIINEPTAAALAYGLDK(su)GTGNR_	RIINEPTAAALAYGLDK(1)GTGNR	3	801.087	0.68881
P0AFG8	404	Pyruvate dehydrogenase E1 component	aceE	1	GDAAEGKNIAHQV	6.82541e-05	52.254	_GYGM(ox)GDAAEGK(su)NIAHQVK_	GYGMGDAAEGK(1)NIAHQVK	3	654.639	-0.10039
P0AFG8	558	Pyruvate dehydrogenase E1 component	aceE	1	EQVAYYKEDEKGQ	1.9048e-06	107.97	_EQVAYYK(su)EDEK_	EQVAYYK(1)EDEK	2	751.338	0.071935
P0ADP9	61	Protein yihD	yihD	1	KMRDSAKDAVIPG	4.32713e-38	189.3	_MRDSAK(su)DAVIPGLQK_	MRDSAK(1)DAVIPGLQK	3	576.97	-0.9212
P0AFG8	881	Pyruvate dehydrogenase E1 component	aceE	1	FNIDADKVNPRLA	2.31613e-12	134.75	_FNIDADK(su)VNPR_	FNIDADK(1)VNPR	2	694.844	0.33936
P08312	262	Phenylalanine--tRNA ligase alpha subunit	pheS	1	EVDVMGKNGKWLE	1.75231e-11	77.287	_FRPSYFPFTEPSAEVDVMGK(su)NGK_	FRPSYFPFTEPSAEVDVMGK(1)NGK	3	901.763	-0.085404
P08839	385	Phosphoenolpyruvate-protein phosphotransferase	ptsI	1	RASAFGKLRIMFP	0.000858054	69.423	_ASAFGK(su)LR_	ASAFGK(1)LR	2	475.259	0.077843
P00954	268	Tryptophan--tRNA ligase	trpS	1	EKQFEGKMYGHLK	0.000162743	75.416	_QFEGK(su)M(ox)YGHLK_	QFEGK(1)MYGHLK	3	485.231	-0.0084696
P0A6F5	117	60 kDa chaperonin	groL	1	MNPMDLKRGIDKA	2.23382e-241	228.12	_AVAAGMNPMDLK(su)R_	AVAAGMNPMDLK(1)R	3	491.911	-0.037813
P0ACJ0	154	Leucine-responsive regulatory protein	lrp	1	VVMEEVKQSNRLV	5.34975e-08	68.034	_TYVVMEEVK(su)QSNR_	TYVVMEEVK(1)QSNR	3	561.607	0.78296
P0AA25	91	Thioredoxin-1	trxA	1	GEVAATKVGALSK	2.29304e-13	102.65	_NGEVAATK(su)VGALSK_	NGEVAATK(1)VGALSK	3	482.26	0.54548
P0AD61	173	Pyruvate kinase I	pykF	1	LPALAEKDKQDLI	1.44137e-24	130.85	_GVNLPGVSIALPALAEK(su)DK_	GVNLPGVSIALPALAEK(1)DK	2	996.554	0.59128
P0C018	76	50S ribosomal protein L18	rplR	1	AAAAVGKAVAERA	4.14216e-12	100.11	_DAAAAVGK(su)AVAER_	DAAAAVGK(1)AVAER	2	664.844	-0.58722
P0ACZ4	89	Positive transcription regulator evgA	evgA	1	NDHFYGKHCADAG	7.56638e-05	48.824	_NDHFYGK(su)HCADAGANGFVSK_	NDHFYGK(1)HCADAGANGFVSK	4	574.503	-0.70448
P0AEZ3	16	Septum site-determining protein MinD	minD	1	GKGGVGKTTSSAA	2.19274e-07	61.102	_GGVGK(su)TTSSAAIATGLAQK_	GGVGK(1)TTSSAAIATGLAQK	2	909.484	0.60182
P0ABK5	3	Cysteine synthase A	cysK	1	____MSKIFEDNS	6.56924e-60	180.81	_SK(su)IFEDNSLTIGHTPLVR_	SK(1)IFEDNSLTIGHTPLVR	3	709.708	-0.14174
P0AFK0	340	Protein pmbA	pmbA	1	ARKLGLKSTGHAG	5.08066e-05	64.52	_LGLK(su)STGHAGGIHNWR_	LGLK(1)STGHAGGIHNWR	4	451.737	-0.85727
P0A7E5	479	CTP synthase	pyrG	1	VNNMLLKQIEDAG	5.00299e-09	75.239	_HRYEVNNMLLK(su)QIEDAGLR_	HRYEVNNMLLK(1)QIEDAGLR	4	600.559	0.9667
P16456	173	Selenide, water dikinase	selD	1	TAQAGCKLFLTKP	1.79326e-05	55.213	_NSTAQAGCK(su)LFLTK_	NSTAQAGCK(1)LFLTK	2	819.911	0.34718
P00959	363	Methionine--tRNA ligase	metG	1	RYYYTAKLSSRID	0.000461378	79.659	_YYYTAK(su)LSSR_	YYYTAK(1)LSSR	2	676.33	0.15253
P0ACY3	426	Uncharacterized protein yeaG	yeaG	1	STRFAFKILSRVF	0.000496375	58.433	_FAFK(su)ILSR_	FAFK(1)ILSR	2	541.306	0.60416
P16700	295	Thiosulfate-binding protein	cysP	1	NPEVMDKLKDKFP	2.83123e-09	86.313	_VNNPEVMDK(su)LK_	VNNPEVMDK(1)LK	2	693.85	0.46256
P0ABB0	384	ATP synthase subunit alpha	atpA	1	GGAAQTKIMKKLS	1.3831e-09	96.113	_VGGAAQTK(su)IMK_	VGGAAQTK(1)IMK	2	602.324	0.72989
P0AFM2	142	Glycine betaine-binding periplasmic protein	proX	1	KDPKIAKLFDTNG	2.40432e-07	105.65	_IAK(su)LFDTNGDGK_	IAK(1)LFDTNGDGK	2	689.846	-0.24323
P0AFM2	136	Glycine betaine-binding periplasmic protein	proX	1	TNIAQLKDPKIAK	2.05062e-08	117.03	_ITNIAQLK(su)DPK_	ITNIAQLK(1)DPK	2	670.875	0.13768
P0AFM2	128	Glycine betaine-binding periplasmic protein	proX	1	KTADQYKITNIAQ	1.52158e-09	103.76	_TADQYK(su)ITNIAQLK_	TADQYK(1)ITNIAQLK	2	853.952	0.62181
P0A9M0	661	Lon protease	lon	1	NPDFYEKRDIHVH	1.58591e-06	76.655	_LGINPDFYEK(su)RDIHVHVPEGATPK_	LGINPDFYEK(1)RDIHVHVPEGATPK	5	567.292	0.43809
P23839	233	UPF0701 protein yicC	yicC	1	ETYNILKKKEAVG	0.00416968	50.878	_ETYNILK(su)K_	ETYNILK(1)K	2	554.798	0.58285
P0A715	79	2-dehydro-3-deoxyphosphooctonate aldolase	kdsA	1	GLEEGMKIFQELK	7.00903e-34	129.02	_SSIHSYRGPGLEEGMK(su)IFQELK_	SSIHSYRGPGLEEGMK(1)IFQELK	3	869.435	0.13806
P0A9H7	271	Cyclopropane-fatty-acyl-phospholipid synthase	cfa	1	LHTIGSKKTDLNV	1.36357e-08	65.231	_NLKPEGIFLLHTIGSK(su)K_	NLKPEGIFLLHTIGSK(1)K	4	499.537	0.40292
P0A9T0	224	D-3-phosphoglycerate dehydrogenase	serA	1	KNMMGAKEISLMK	4.9616e-05	54.199	_NMMGAK(su)EISLM(ox)K_	NMMGAK(1)EISLMK	2	734.846	-1.1807
P31808	6	Uncharacterized oxidoreductase yciK	yciK	1	_MHYQPKQDLLND	6.41721e-12	82.543	_MHYQPK(su)QDLLNDR_	MHYQPK(1)QDLLNDR	3	586.614	-0.82929
P0A9W6	68	Uncharacterized protein YrbA	yrbA	1	IHAVSIKAYTPAE	2.20564e-48	169.4	_IHAVSIK(su)AYTPAEWAR_	IHAVSIK(1)AYTPAEWAR	3	638.335	-0.48006
P0A799	243	Phosphoglycerate kinase	pgk	1	DLVDEAKRLLTTC	2.41197e-17	112.44	_SLYEADLVDEAK(su)R_	SLYEADLVDEAK(1)R	3	536.93	-0.39232
P69908	4	Glutamate decarboxylase alpha	gadA	1	___MDQKLLTDFR	4.25976e-27	218.43	_MDQK(su)LLTDFR_	MDQK(1)LLTDFR	2	683.837	0.17872
P00579	257	RNA polymerase sigma factor rpoD	rpoD	1	KLSEVFKQFRLVP	1.04353e-05	91.867	_LSEVFK(su)QFR_	LSEVFK(1)QFR	2	627.33	1.1216
P0A8B5	12	UPF0133 protein ybaB	ybaB	1	GLGNLMKQAQQMQ	9.40579e-09	62.378	_GGLGNLMK(su)QAQQMQEK_	GGLGNLMK(1)QAQQMQEK	2	930.951	0.63947
P0AA43	5	Ribosomal small subunit pseudouridine synthase A	rsuA	1	__MRLDKFIAQQL	3.05792e-08	58.671	_MRLDK(su)FIAQQLGVSR_	MRLDK(1)FIAQQLGVSR	3	621.337	0.15061
P0A7G2	85	Ribosome-binding factor A	rbfA	1	IRSLLGKAMRLRI	0.00110438	76.774	_SLLGK(su)AMR_	SLLGK(1)AMR	2	488.268	-0.19157
P37747	161	UDP-galactopyranose mutase	glf	1	QWGRSAKELPAFI	4.20288e-09	82.171	_SAK(su)ELPAFIIK_	SAK(1)ELPAFIIK	2	658.877	-0.34493
P0AFH8	195	Osmotically-inducible protein Y	osmY	1	DGVKSVKNDLKTK	0.00842975	86.833	_SVK(su)NDLK_	SVK(1)NDLK	2	452.243	0.42782
P15254	60	Phosphoribosylformylglycinamidine synthase	purL	1	QLERLLKYGPALA	4.14764e-09	69.729	_LLK(su)YGPALASHAPQGK_	LLK(1)YGPALASHAPQGK	3	584.321	0.60832
P0A6M8	643	Elongation factor G	fusA	1	RRRGMLKGQESEV	3.83874e-65	238.07	_RGMLK(su)GQESEVTGVK_	RGMLK(1)GQESEVTGVK	3	573.63	-0.39243
P0ACZ4	146	Positive transcription regulator evgA	evgA	1	KLDSLSKQEISVM	6.85612e-21	141.38	_LDSLSK(su)QEISVMR_	LDSLSK(1)QEISVMR	2	803.411	-0.3242
P0C0V0	304	Periplasmic serine endoprotease DegP	degP	1	LNSELAKAMKVDA	2.78471e-45	159.04	_RGELGIMGTELNSELAK(su)AMK_	RGELGIMGTELNSELAK(1)AMK	3	750.049	-1.075
P0AAB8	69	Universal stress protein D	uspD	1	KNKSDNKLYKLTK	0.00120339	77.058	_SDNK(su)LYK_	SDNK(1)LYK	2	484.24	0.16398
P11447	95	Argininosuccinate lyase	argH	1	EGKLIDKVGQLGK	1.17401e-05	68.657	_LIDK(su)VGQLGK_	LIDK(1)VGQLGK	2	585.84	1.2316
P0ACF0	51	DNA-binding protein HU-alpha	hupA	1	VGFGTFKVNHRAE	4.47062e-31	111.92	_EGDAVQLVGFGTFK(su)VNHR_	EGDAVQLVGFGTFK(1)VNHR	3	692.017	0.53373
P77285	148	Electron transport complex protein rnfG	rnfG	1	ITHFAGKKISGAD	9.33855e-16	105.17	_LSDWITHFAGK(su)K_	LSDWITHFAGK(1)K	2	751.886	1.0693
Q46868	31	Uncharacterized protein yqiC	yqiC	1	FGEDVEKKIRQTL	2.62051e-11	79.633	_GIREFGEDVEK(su)K_	GIREFGEDVEK(1)K	3	502.919	0.081158
P0A6P9	82	Enolase	eno	1	AQALIGKDAKDQA	2.26108e-33	161.32	_AVAAVNGPIAQALIGK(su)DAK_	AVAAVNGPIAQALIGK(1)DAK	3	636.358	1.5515
P0AG30	407	Transcription termination factor Rho	rho	1	NKLAMTKTNDDFF	2.07938e-06	82.908	_LAM(ox)TK(su)TNDDFFEM(ox)M(ox)K_	LAMTK(1)TNDDFFEMMK	2	985.415	-2.0048
P0ABC7	368	Modulator of FtsH protease HflK	hflK	1	GNAPAAKSDNGAS	5.52864e-06	55.33	_GGNAPAAK(su)SDNGASNLLR_	GGNAPAAK(1)SDNGASNLLR	2	906.945	0.9587
P0AA16	184	Transcriptional regulatory protein OmpR	ompR	1	EPLSRDKLMNLAR	0.00145366	95.909	_DK(su)LMNLAR_	DK(1)LMNLAR	2	530.776	0.15393
P76170	74	UPF0482 protein ynfB	ynfB	1	TEKEWDKADAAFD	2.75852e-24	117.7	_EWDK(su)ADAAFDNRDK_	EWDK(1)ADAAFDNRDK	2	890.892	0.35462
P00961	146	Glycine--tRNA ligase beta subunit	glyS	1	AKLPIPKLMRWGA	0.000417786	75.854	_LPIPK(su)LMR_	LPIPK(1)LMR	2	534.318	0.82557
P04949	166	Flagellin	fliC	1	LKQIDAKTLGLDG	3.63299e-19	97.836	_QIDAK(su)TLGLDGFSVK_	QIDAK(1)TLGLDGFSVK	2	846.446	0.397
P07024	153	Protein UshA;UDP-sugar hydrolase;5'-nucleotidase	ushA	1	TGERLFKPWALFK	0.000461261	56.563	_LFK(su)PWALFK_	LFK(1)PWALFK	2	625.353	0.97343
P0AG78	314	Sulfate-binding protein	sbp	1	GWTKAQKEHFANG	2.52983e-14	79.013	_AQK(su)EHFANGGTFDQISKR_	AQK(1)EHFANGGTFDQISKR	4	534.263	-1.0374
P75694	89	Uncharacterized protein YahO	yahO	1	GTANIYKKK____	1.01742e-06	83.456	_IHGTANIYK(su)K_	IHGTANIYK(1)K	3	415.559	-0.090978
P0AEQ3	124	Glutamine-binding periplasmic protein	glnH	1	ANNNDVKSVKDLD	1.22615e-06	89.171	_ANNNDVK(su)SVK_	ANNNDVK(1)SVK	2	594.796	-0.16774
P0A887	181	Ubiquinone/menaquinone biosynthesis methyltransferase ubiE	ubiE	1	IIEPLSKAYDAYS	2.66954e-11	78.661	_PIIEPLSK(su)AYDAYSFHVLPR_	PIIEPLSK(1)AYDAYSFHVLPR	3	806.09	-0.031683
P77718	442	tRNA sulfurtransferase	thiI	1	FYKLSTKFGDLDQ	4.52906e-07	100.02	_LSTK(su)FGDLDQNK_	LSTK(1)FGDLDQNK	2	733.362	0.23138
P0A8E1	48	UPF0227 protein ycfP	ycfP	1	DMQHLLKEVDKML	1.03124e-16	110.98	_HDMQHLLK(su)EVDK_	HDMQHLLK(1)EVDK	3	531.596	-0.41331
P07023	25	T-protein;Chorismate mutase;Prephenate dehydrogenase	tyrA	1	LLNLLAKRLELVA	3.42288e-07	118.32	_ALLNLLAK(su)R_	ALLNLLAK(1)R	2	556.345	-0.19585
P0AG59	97	30S ribosomal protein S14	rpsN	1	GEIPGLKKASW__	0.00818446	51.995	_GEIPGLK(su)K_	GEIPGLK(1)K	2	471.269	0.025591
P0AEQ3	188	Glutamine-binding periplasmic protein	glnH	1	NILYFIKTAGNGQ	6.50732e-12	83.039	_ADAVLHDTPNILYFIK(su)TAGNGQFK_	ADAVLHDTPNILYFIK(1)TAGNGQFK	3	911.801	-1.0055
P0A715	275	2-dehydro-3-deoxyphosphooctonate aldolase	kdsA	1	AIDDLVKGFEELD	1.9845e-35	131.24	_AIDDLVK(su)GFEELDTSK_	AIDDLVK(1)GFEELDTSK	2	940.462	0.022894
P0AA04	45	Phosphocarrier protein HPr	ptsH	1	GKSASAKSLFKLQ	0.000593201	56.013	_SASAK(su)SLFK_	SASAK(1)SLFK	2	519.777	-0.3876
P0ADZ4	71	30S ribosomal protein S15	rpsO	1	KLLDYLKRKDVAR	5.93638e-11	157.99	_LLDYLK(su)RK_	LLDYLK(1)RK	3	383.561	0.24737
P19926	208	Glucose-1-phosphatase	agp	1	CSLVDGKNTFSAK	7.23051e-09	70.98	_QQCSLVDGK(su)NTFSAK_	QQCSLVDGK(1)NTFSAK	2	891.92	-0.42381
P0A786	8	Aspartate carbamoyltransferase catalytic chain	pyrB	1	ANPLYQKHIISIN	5.18232e-26	117.67	_ANPLYQK(su)HIISINDLSR_	ANPLYQK(1)HIISINDLSR	3	694.704	0.89661
P0AG67	150	30S ribosomal protein S1	rpsA	1	TLHLEGKELEFKV	3.01337e-12	125.61	_DTLHLEGK(su)ELEFK_	DTLHLEGK(1)ELEFK	3	553.614	0.58066
P23843	424	Periplasmic oligopeptide-binding protein	oppA	1	LVNQEWKTFLDTR	1.47806e-32	179.02	_LVNQEWK(su)TFLDTR_	LVNQEWK(1)TFLDTR	2	875.444	-0.021166
P00968	321	Carbamoyl-phosphate synthase large chain	carB	1	TGFPIAKVAAKLA	9.26857e-08	66.262	_ATGFPIAK(su)VAAK_	ATGFPIAK(1)VAAK	2	637.361	-0.16352
P0A6F1	103	Carbamoyl-phosphate synthase small chain	carA	1	DLSSYLKRHNIVA	2.39591e-12	130.56	_NTEDLSSYLK(su)R_	NTEDLSSYLK(1)R	3	475.9	0.034778
P23721	326	Phosphoserine aminotransferase	serC	1	AGLHALKGHRVVG	3.78456e-18	103.61	_LFLEESFAAGLHALK(su)GHR_	LFLEESFAAGLHALK(1)GHR	3	699.369	-0.21681
P0AG67	347	30S ribosomal protein S1	rpsA	1	RISLGLKQCKANP	4.15422e-07	124.23	_ISLGLK(su)QCK_	ISLGLK(1)QCK	2	573.813	0.046959
P62399	88	50S ribosomal protein L5	rplE	1	GYPIGCKVTLRGE	2.14549e-11	99.531	_QGYPIGCK(su)VTLRGER_	QGYPIGCK(1)VTLRGER	3	611.981	-1.3502
P0A6P9	195	Enolase	eno	1	VFHHLAKVLKAKG	2.64483e-27	129.71	_MGSEVFHHLAK(su)VLK_	MGSEVFHHLAK(1)VLK	2	848.448	-0.71665
P37747	215	UDP-galactopyranose mutase	glf	1	LGIDFLKDKDSLA	7.36709e-10	74.841	_LGIDFLK(su)DK_	LGIDFLK(1)DK	2	574.814	-0.86762
P0A6P9	62	Enolase	eno	1	KSRFLGKGVTKAV	0.000540907	79.906	_FLGK(su)GVTK_	FLGK(1)GVTK	2	475.271	-0.751
P0A850	152	Trigger factor	tig	1	KQQATWKEKDGAV	0.00327515	48.091	_QQATWK(su)EK_	QQATWK(1)EK	2	559.777	0.072981
P05458	833	Protease 3	ptrA	1	FLWERYKAFFPTA	4.36365e-06	63.091	_YK(su)AFFPTAEAK_	YK(1)AFFPTAEAK	2	686.843	0.074911
P0ACX3	68	Putative monooxygenase ydhR	ydhR	1	ALAYLEKHTARLK	1.31074e-17	126.1	_SALAYLEK(su)HTAR_	SALAYLEK(1)HTAR	2	730.381	-0.11999
P37666	9	Glyoxylate/hydroxypyruvate reductase B	ghrB	0.999314	PSVILYKALPDDL	5.73665e-08	65.47	_M(ox)KPSVILYK(su)ALPDDLLQR_	MK(0.001)PSVILYK(0.999)ALPDDLLQR	3	739.405	-0.78756
P76344	94	Metal-binding protein ZinT	zinT	1	KTFAEIKDYYHKG	1.2675e-19	159.94	_TFAEIK(su)DYYHK_	TFAEIK(1)DYYHK	2	757.862	-0.3496
P00509	276	Aspartate aminotransferase	aspC	1	RAFSQMKAAIRAN	4.25892e-09	127.4	_AFSQM(ox)K(su)AAIR_	AFSQMK(1)AAIR	2	619.814	-1.0137
P0ADE6	137	Uncharacterized protein ygaU	ygaU	1	MLKSPDKIYPGQV	7.55273e-32	178.1	_SPDK(su)IYPGQVLR_	SPDK(1)IYPGQVLR	3	491.596	0.21849
P27302	316	Transketolase 1	tktA	1	KFAAYAKAYPQEA	4.76776e-08	65.716	_FAAYAK(su)AYPQEAAEFTRR_	FAAYAK(1)AYPQEAAEFTRR	3	730.692	-0.36169
P61889	142	Malate dehydrogenase;Malate dehydrogenase	mdh;mdh	1	GVYDKNKLFGVTT	1.022e-07	61.212	_NK(su)LFGVTTLDIIR_	NK(1)LFGVTTLDIIR	2	795.449	-0.82036
P0AA39	309	Ribosomal large subunit pseudouridine synthase C	rluC	1	PMDEGLKRCLQKL	3.18346e-06	88.441	_IEAPM(ox)DEGLK(su)R_	IEAPMDEGLK(1)R	2	687.832	0.12889
P0AG67	260	30S ribosomal protein S1	rpsA	1	RVSLGLKQLGEDP	1.6789e-11	85.146	_TRVSLGLK(su)QLGEDPWVAIAK_	TRVSLGLK(1)QLGEDPWVAIAK	3	761.09	0.68654
P38489	130	Oxygen-insensitive NAD(P)H nitroreductase	nfnB;NTR	1	FADMHRKDLHDDA	8.3296e-12	86.479	_FFADMHRK(su)DLHDDAEWMAK_	FFADMHRK(1)DLHDDAEWMAK	4	616.527	-0.63579
P0AG80	102	sn-glycerol-3-phosphate-binding periplasmic protein ugpB	ugpB	1	MASKAIKPVYDVF	0.00532855	51.092	_AIK(su)PVYDVFK_	AIK(1)PVYDVFK	2	640.35	0.95261
P00934	381	Threonine synthase	thrC	1	GTAHPAKFKESVE	2.16128e-34	129.93	_ALRDQLNPGEYGLFLGTAHPAK(su)FK_	ALRDQLNPGEYGLFLGTAHPAK(1)FK	3	915.145	1.4529
P31825	16	tRNA1(Val) (adenine(37)-N6)-methyltransferase	yfiC	1	RNGFTFKQFFVAH	2.59119e-05	53.995	_NGFTFK(su)QFFVAHDR_	NGFTFK(1)QFFVAHDR	3	605.293	0.35001
P0AD96	344	Leu/Ile/Val-binding protein	livJ	1	PLTWDEKGDLKGF	4.48644e-07	57.989	_ANSVDTVMGPLTWDEK(su)GDLK_	ANSVDTVMGPLTWDEK(1)GDLK	3	759.363	0.26389
P30860	139	ABC transporter arginine-binding protein 1	artJ	1	NGTTHQKYIQDQH	3.85734e-05	54.223	_RIGMENGTTHQK(su)YIQDQHPEVK_	RIGMENGTTHQK(1)YIQDQHPEVK	5	542.667	0.91763
P04079	369	GMP synthase [glutamine-hydrolyzing]	guaA	1	GLPKEMKMGLVEP	4.05972e-05	80.245	_EM(ox)K(su)MGLVEPLK_	EMK(1)MGLVEPLK	2	695.851	-0.49942
P62768	44	UPF0325 protein yaeH	yaeH	0.999906	KGEFFAKSVKFKY	0.000124393	53.967	_DKGEFFAK(su)SVK_	DKGEFFAK(1)SVK	3	452.566	0.14726
P23847	482	Periplasmic dipeptide transport protein	dppA	1	ATDDHNKRVELYK	7.10993e-05	51.211	_ATDDHNK(su)RVELYK_	ATDDHNK(1)RVELYK	3	563.613	0.91953
P12008	114	Chorismate synthase	aroC	1	DYTYEQKYGLRDY	2.47258e-17	98.796	_DVFRPGHADYTYEQK(su)YGLR_	DVFRPGHADYTYEQK(1)YGLR	3	805.717	0.0051485
P0AD61	434	Pyruvate kinase I	pykF	1	DFYRLGKELALQS	1.32475e-12	82.102	_LGK(su)ELALQSGLAHK_	LGK(1)ELALQSGLAHK	3	522.295	-0.48734
P0A870	187	Transaldolase B	talB	1	RILDWYKANTDKK	3.84037e-19	151.26	_ILDWYK(su)ANTDK_	ILDWYK(1)ANTDK	2	733.862	0.71724
P0AGD7	418	Signal recognition particle protein	ffh	1	DVNRLLKQFDDMQ	0.000142303	86.344	_LLK(su)QFDDM(ox)QR_	LLK(1)QFDDMQR	2	705.34	0.20078
P0AGD7	386	Signal recognition particle protein	ffh	1	INSMTMKERAKPE	0.000100124	62.924	_M(ox)EAIINSM(ox)TM(ox)K(su)ER_	MEAIINSMTMK(1)ER	2	851.378	0.20836
P30750	184	Methionine import ATP-binding protein MetN	metN	1	SILELLKDINRRL	3.19932e-11	76.655	_SILELLK(su)DINRR_	SILELLK(1)DINRR	3	523.97	0.67569
P0A7Y4	122	Ribonuclease HI	rnhA	1	IKWEWVKGHAGHP	1.36564e-05	53.995	_WEWVK(su)GHAGHPENER_	WEWVK(1)GHAGHPENER	4	483.725	0.54734
P24203	159	Uncharacterized GTP-binding protein YjiA	yjiA	1	DRILLTKTDVAGE	2.37726e-19	134.04	_ILLTK(su)TDVAGEAEK_	ILLTK(1)TDVAGEAEK	2	794.427	0.70388
P23847	319	Periplasmic dipeptide transport protein	dppA	1	LTYAVNKDAIIKA	3.68451e-24	112.15	_VRQALTYAVNK(su)DAIIK_	VRQALTYAVNK(1)DAIIK	3	635.026	0.40589
P77808	240	CinA-like protein	yfaY	1	KLWLDVKRVAGQS	0.00343342	67.032	_LWLDVK(su)R_	LWLDVK(1)R	2	515.29	0.11788
P0ABB4	142	ATP synthase subunit beta	atpD	1	LMCPFAKGGKVGL	8.16614e-13	127.37	_VIDLMCPFAK(su)GGK_	VIDLMCPFAK(1)GGK	2	768.383	-0.98504
P0ADE6	133	Uncharacterized protein ygaU	ygaU	0.999854	ANKPMLKSPDKIY	2.24464e-09	104.17	_IFEANKPM(ox)LK(su)SPDK_	IFEANKPMLK(1)SPDK	3	578.631	0.25163
P0AC41	320	Succinate dehydrogenase flavoprotein subunit	sdhA	1	KLDHLGKEVLESR	8.1439e-13	112.5	_LDHLGK(su)EVLESR_	LDHLGK(1)EVLESR	3	499.263	-1.1135
P0A9Z1	12	Nitrogen regulatory protein P-II 1	glnB	1	AIIKPFKLDDVRE	8.54342e-05	158.87	_PFK(su)LDDVR_	PFK(1)LDDVR	2	545.282	-0.42411
P0A6D3	122	3-phosphoshikimate 1-carboxyvinyltransferase	aroA	1	TGEPRMKERPIGH	2.24359e-08	70.98	_MK(su)ERPIGHLVDALR_	MK(1)ERPIGHLVDALR	4	434.488	-0.068998
P0A7D4	401	Adenylosuccinate synthetase	purA	1	AALNYIKRIEELT	8.79094e-25	113.72	_DRSGLPQAALNYIK(su)R_	DRSGLPQAALNYIK(1)R	3	601.323	-0.90606
P0A825	375	Pyridoxal-phosphate-dependent serine hydroxymethyltransferase	glyA	1	ITRRGFKEAEAKE	6.38931e-06	105.14	_RGFK(su)EAEAK_	RGFK(1)EAEAK	2	568.291	0.56867
P00962	515	Glutamine--tRNA ligase	glnS	1	KDAVAGKAFQFER	2.84541e-15	94.551	_DAVAGK(su)AFQFER_	DAVAGK(1)AFQFER	2	719.852	-1.1069
P0C018	68	50S ribosomal protein L18	rplR	1	LKYTGNKDAAAAV	0.00127207	54.524	_YTGNK(su)DAAAAVGK_	YTGNK(1)DAAAAVGK	2	683.336	-0.11191
P0AD96	170	Leu/Ile/Val-binding protein	livJ	1	IAIVHDKQQYGEG	1.50109e-67	212.7	_IAIVHDK(su)QQYGEGLAR_	IAIVHDK(1)QQYGEGLAR	2	949.492	0.63141
P21165	9	Xaa-Pro dipeptidase	pepQ	1	SLASLYKNHIATL	3.78456e-18	103.61	_MESLASLYK(su)NHIATLQER_	MESLASLYK(1)NHIATLQER	3	735.372	-0.30668
P77737	27	Oligopeptide transport ATP-binding protein OppF	oppF	1	FEIKDGKQWFWQP	3.89151e-06	64.439	_DGK(su)QWFWQPPK_	DGK(1)QWFWQPPK	2	758.865	0.80437
P0A887	80	Ubiquinone/menaquinone biosynthesis methyltransferase ubiE	ubiE	1	TGDLTAKFSRLVG	1.22087e-24	115.66	_RGQTVLDLAGGTGDLTAK(su)FSR_	RGQTVLDLAGGTGDLTAK(1)FSR	3	755.061	0.13324
P0A9X9	50	Cold shock protein CspA	cspA	1	SLDEGQKVSFTIE	2.4116e-06	56.407	_SLDEGQK(su)VSFTIESGAK_	SLDEGQK(1)VSFTIESGAK	2	948.465	-0.42949
P0C0K3	55	Protein rdoA	rdoA	1	RRRFVVKFYRPER	0.000236729	73.067	_FVVK(su)FYRPER_	FVVK(1)FYRPER	3	480.926	0.42327
P0AC13	260	Dihydropteroate synthase	folP	1	IRVHDVKETVEAM	1.97395e-26	64.827	_VHDVK(su)ETVEAMR_	VHDVK(1)ETVEAMR	3	505.249	-0.50139
P30126	33	3-isopropylmalate dehydratase small subunit	leuD	1	PKQFLQKVTRTGF	4.32987e-10	88.136	_QFLQK(su)VTR_	QFLQK(1)VTR	2	560.311	-0.81939
P0AG30	283	Transcription termination factor Rho	rho	1	VVPASGKVLTGGV	6.20868e-08	61.801	_AYNTVVPASGK(su)VLTGGVDANALHRPK_	AYNTVVPASGK(1)VLTGGVDANALHRPK	4	684.617	0.59027
P0C0V0	428	Periplasmic serine endoprotease DegP	degP	1	AAQIGLKKGDVII	3.96228e-07	98.353	_TGTPAAQIGLK(su)K_	TGTPAAQIGLK(1)K	2	642.862	0.22168
P0A862	48	Thiol peroxidase	tpx	1	QFAGKRKVLNIFP	4.45878e-45	156.39	_RK(su)VLNIFPSIDTGVCAASVR_	RK(1)VLNIFPSIDTGVCAASVR	3	768.411	-0.47026
P68206	42	UPF0337 protein yjbJ	yjbJ	1	RDQLVGKIQERYG	2.15e-05	62.408	_DQLVGK(su)IQER_	DQLVGK(1)IQER	2	643.341	-0.34179
P0A9Q7	480	Aldehyde-alcohol dehydrogenase;Alcohol dehydrogenase;Acetaldehyde dehydrogenase [acetylating];Pyruvate-formate-lyase deactivase	adhE	1	VITDGHKRALIVT	7.7115e-18	98.035	_RGSLPIALDEVITDGHK(su)R_	RGSLPIALDEVITDGHK(1)R	4	520.031	-0.21941
P46887	66	Uncharacterized protein yecH	yecH	1	GKFIPSKDGFSTD	6.52727e-19	103.21	_FIPSK(su)DGFSTDQSK_	FIPSK(1)DGFSTDQSK	2	828.891	1.2293
P0A799	193	Phosphoglycerate kinase	pgk	1	AIVGGSKVSTKLT	7.59408e-08	59.9	_EPARPMVAIVGGSK(su)VSTK_	EPARPMVAIVGGSK(1)VSTK	3	643.015	-0.7142
P0A9Q7	683	Aldehyde-alcohol dehydrogenase;Alcohol dehydrogenase;Acetaldehyde dehydrogenase [acetylating];Pyruvate-formate-lyase deactivase	adhE	1	QALKLLKEYLPAS	2.68074e-14	114.63	_LLK(su)EYLPASYHEGSK_	LLK(1)EYLPASYHEGSK	3	612.312	1.0858
P0AB71	20	Fructose-bisphosphate aldolase class 2	fbaA	1	TGDDVQKVFQVAK	1.60142e-08	68.49	_PGVITGDDVQK(su)VFQVAK_	PGVITGDDVQK(1)VFQVAK	2	951.004	0.64199
P0AB89	46	Adenylosuccinate lyase	purB	1	EVRWLQKLAAHAA	4.237e-13	92.866	_WLQK(su)LAAHAAIK_	WLQK(1)LAAHAAIK	2	725.414	-0.1754
P0AE08	91	Alkyl hydroperoxide reductase subunit C	ahpC	1	SSETIAKIKYAMI	4.41286e-12	85.845	_AWHSSSETIAK(su)IK_	AWHSSSETIAK(1)IK	3	519.935	-0.72286
P0AFG8	393	Pyruvate dehydrogenase E1 component	aceE	1	ILAHTIKGYGMGD	4.00744e-12	90.972	_ATVILAHTIK(su)GYGMGDAAEGK_	ATVILAHTIK(1)GYGMGDAAEGK	3	735.04	0.26384
P0AA25	58	Thioredoxin-1	trxA	1	GKLTVAKLNIDQN	6.82884e-26	119.46	_LTVAK(su)LNIDQNPGTAPK_	LTVAK(1)LNIDQNPGTAPK	2	940.51	-0.17529
P04425	148	Glutathione synthetase	gshB	1	RNKAQLKAFWEKH	0.00010047	62.303	_AQLK(su)AFWEK_	AQLK(1)AFWEK	2	610.819	0.10778
P0A8M3	200	Threonine--tRNA ligase	thrS	1	HHFKLMKTAGAYW	7.76539e-08	119.68	_LMK(su)TAGAYWR_	LMK(1)TAGAYWR	2	648.824	-0.47614
P0A7Z0	59	Ribose-5-phosphate isomerase A	rpiA	1	SDASTEKLKSLGI	4.12344e-12	79.97	_GQIEGAVSSSDASTEK(su)LK_	GQIEGAVSSSDASTEK(1)LK	3	636.313	0.76628
P0CE48	295	Elongation factor Tu 2;Elongation factor Tu 1	tufB;tufA	1	RGQVLAKPGTIKP	4.68265e-06	102.05	_GQVLAK(su)PGTIK(su)PHTK_	GQVLAK(1)PGTIK(1)PHTK	2	887.989	0.27639
P0A6F1	330	Carbamoyl-phosphate synthase small chain	carA	1	NLRVTHKSLFDGT	2.00823e-42	161.84	_VTHK(su)SLFDGTLQGIHR_	VTHK(1)SLFDGTLQGIHR	3	637.002	0.14431
P08200	401	Isocitrate dehydrogenase [NADP]	icd	1	RLMDGAKLLKCSE	4.62606e-06	103.7	_LMDGAK(su)LLK_	LMDGAK(1)LLK	2	544.805	-0.44883
P0CE48	177	Elongation factor Tu 2;Elongation factor Tu 1	tufB;tufA	1	VRGSALKALEGDA	1.26579e-05	74.12	_GSALK(su)ALEGDAEWEAK_	GSALK(1)ALEGDAEWEAK	2	887.928	0.4474
P0A8T7	332	DNA-directed RNA polymerase subunit beta'	rpoC	1	SLADMIKGKQGRF	0.000700306	63.184	_SLADM(ox)IK(su)GK_	SLADMIK(1)GK	2	539.776	0.12019
P0AA04	27	Phosphocarrier protein HPr	ptsH	1	QFVKEAKGFTSEI	1.7573e-41	149.3	_EAK(su)GFTSEITVTSNGK_	EAK(1)GFTSEITVTSNGK	3	590.292	-0.13553
P0A6X7	5	Integration host factor subunit alpha	ihfA	1	__MALTKAEMSEY	2.92173e-06	81.632	_ALTK(su)AEMSEYLFDK_	ALTK(1)AEMSEYLFDK	2	873.419	-0.25641
P0AF08	30	Protein mrp	mrp	1	FQHPTLKHNLTTL	1.53598e-11	77.287	_AMVAGTLANFQHPTLK(su)HNLTTLK_	AMVAGTLANFQHPTLK(1)HNLTTLK	4	652.349	-1.1481
P23869	25	Peptidyl-prolyl cis-trans isomerase B	ppiB	1	KAPETVKNFLDYC	1.50796e-21	148.68	_APETVK(su)NFLDYCR_	APETVK(1)NFLDYCR	3	571.603	-0.72257
P0A7V0	37	30S ribosomal protein S2	rpsB	1	IFGARNKVHIINL	1.3204e-12	159.94	_NK(su)VHIINLEK_	NK(1)VHIINLEK	2	654.37	0.14983
P77781	122	Esterase YdiI	ydiI	1	IEIFDEKGRLCCS	1.39257e-18	94.728	_HQVWQIEIFDEK(su)GR_	HQVWQIEIFDEK(1)GR	3	628.979	-0.045093
P0A9H7	258	Cyclopropane-fatty-acyl-phospholipid synthase	cfa	1	VVDRNLKPEGIFL	5.03508e-13	78.285	_NLK(su)PEGIFLLHTIGSK_	NLK(1)PEGIFLLHTIGSK	3	623.016	0.3267
P0AAI9	286	Malonyl CoA-acyl carrier protein transacylase	fabD	1	VLTGLTKRIVDTL	0.000783711	69.954	_VLTGLTK(su)R_	VLTGLTK(1)R	2	494.295	-0.065045
P0A858	188	Triosephosphate isomerase	tpiA	1	QAQAVHKFIRDHI	5.28691e-33	155.42	_SATPAQAQAVHK(su)FIRDHIAK_	SATPAQAQAVHK(1)FIRDHIAK	5	458.648	0.32407
P0A9G8	14	Transcriptional regulator modE	modE	1	TLKLQQKLFADPR	2.24247e-05	87.184	_LQQK(su)LFADPR_	LQQK(1)LFADPR	2	658.354	0.74654
P00509	236	Aspartate aminotransferase	aspC	1	AFAAMHKELIVAS	2.4116e-06	56.407	_AFAAMHK(su)ELIVASSYSK_	AFAAMHK(1)ELIVASSYSK	3	651.664	0.78917
P0A7W1	156	30S ribosomal protein S5	rpsE	1	PEMVAAKRGKSVE	5.77847e-83	223.11	_ATIDGLENMNSPEMVAAK(su)R_	ATIDGLENMNSPEMVAAK(1)R	2	1074.01	0.37993
P10408	237	Protein translocase subunit SecA	secA	1	DSSEMYKRVNKII	7.41423e-25	143.67	_TPLIISGPAEDSSEM(ox)YK(su)R_	TPLIISGPAEDSSEMYK(1)R	3	704.005	-0.33355
P11349	237	Respiratory nitrate reductase 1 beta chain;Respiratory nitrate reductase 2 beta chain	narH;narY	1	KIYFNWKSGKSEK	0.000211409	93.111	_IYFNWK(su)SGK_	IYFNWK(1)SGK	2	621.811	-0.2671
P09169	297	Protease 7	ompT	0.991441	NTSDYSKNGAGIE	1.5581e-10	58.137	_KGNTSLYDHNNNTSDYSK(su)NGAGIENYNFITTAGLK_	K(0.009)GNTSLYDHNNNTSDYSK(0.991)NGAGIENYNFITTAGLK	4	981.21	0.65632
P0A9Z1	3	Nitrogen regulatory protein P-II 1	glnB	1	____MKKIDAIIK	0.00632407	79.906	_K(su)IDAIIK_	K(1)IDAIIK	2	450.774	-1.0015
P0AC55	12	Nitrogen regulatory protein P-II 2	glnK	1	VIIKPFKLEDVRE	0.00137548	84.213	_PFK(su)LEDVR_	PFK(1)LEDVR	2	552.29	-0.21557
P60757	31	ATP phosphoribosyltransferase	hisG	1	LARCGIKINLHTQ	7.05692e-05	55.452	_CGIK(su)INLHTQR_	CGIK(1)INLHTQR	3	480.586	-0.31373
P0A8A0	215	Probable transcriptional regulatory protein YebC	yebC	1	DAETAPKLMRLID	4.85633e-22	154.36	_ADM(ox)DAETAPK(su)LM(ox)R_	ADMDAETAPK(1)LMR	2	790.85	-0.44909
P0AAF6	115	Arginine transport ATP-binding protein ArtP	artP	1	RVLGLSKDQALAR	2.27519e-15	97.911	_VLGLSK(su)DQALAR_	VLGLSK(1)DQALAR	2	685.886	-0.30648
P0A7V8	22	30S ribosomal protein S4	rpsD	1	GTDLFLKSGVRAI	1.1365e-19	152.47	_REGTDLFLK(su)SGVR_	REGTDLFLK(1)SGVR	3	526.614	-0.50003
P11557	371	Protein damX	damX	1	AKKENLKNYVVYE	4.42248e-06	77.078	_ENLK(su)NYVVYETTR_	ENLK(1)NYVVYETTR	2	864.926	-0.17799
P0AG55	6	50S ribosomal protein L6	rplF	1	_MSRVAKAPVVVP	9.10825e-26	111.92	_VAK(su)APVVVPAGVDVK_	VAK(1)APVVVPAGVDVK	3	516.971	-0.057442
P0C8J6	264	D-tagatose-1,6-bisphosphate aldolase subunit GatY	gatY	1	DYLQSAKSAMRDV	5.21194e-05	85.813	_DYLQSAK(su)SAM(ox)R_	DYLQSAK(1)SAMR	2	693.322	-0.56051
P25524	110	Cytosine deaminase	codA	1	RAWQTLKWQIANG	9.38864e-19	104.17	_AWQTLK(su)WQIANGIQHVR_	AWQTLK(1)WQIANGIQHVR	3	717.048	-0.66137
P11880	311	UDP-N-acetylmuramoyl-tripeptide--D-alanyl-D-alanine ligase	murF	1	AGLANLKAVPGRL	5.62593e-17	88.441	_AGLANLK(su)AVPGR_	AGLANLK(1)AVPGR	2	633.862	-0.20229
P33363	43	Periplasmic beta-glucosidase	bglX	1	FVTELLKKMTVDE	2.20054e-05	83	_DAFVTELLK(su)K_	DAFVTELLK(1)K	2	632.345	-0.5604
P0ACZ8	10	Transcriptional regulatory protein CusR	cusR	1	LIVEDEKKTGEYL	6.41371e-05	66.435	_LLIVEDEK(su)K_	LLIVEDEK(1)K	2	593.832	0.31579
P12281	279	Molybdopterin molybdenumtransferase	moeA	0.703203	FWKLAIKPGKPFA	9.85243e-07	59.198	_LAIK(su)PGKPFAFGK_	LAIK(0.703)PGK(0.297)PFAFGK	3	491.954	0.84667
P25516	18	Aconitate hydratase 1	acnA	1	TLQAKDKTYHYYS	1.16435e-57	222.27	_DK(su)TYHYYSLPLAAK_	DK(1)TYHYYSLPLAAK	3	590.63	0.20489
P0AFM6	189	Phage shock protein A	pspA	1	ESHSFGKQKSLDD	4.38365e-18	103.5	_RIDQMEAEAESHSFGK(su)QK_	RIDQMEAEAESHSFGK(1)QK	3	731.008	1.3876
P0A7W1	126	30S ribosomal protein S5	rpsE	1	VHNVLAKAYGSTN	2.46295e-12	81.477	_AVLEVAGVHNVLAK(su)AYGSTNPINVVR_	AVLEVAGVHNVLAK(1)AYGSTNPINVVR	4	698.633	-0.11592
P67826	151	Copper homeostasis protein CutC	cutC	1	VLTSGQKSDALQG	1.75927e-13	87.932	_VLTSGQK(su)SDALQGLSK_	VLTSGQK(1)SDALQGLSK	2	866.46	0.23932
P12758	235	Uridine phosphorylase	udp	1	PNAETMKQTESHA	1.79085e-45	167.92	_TQQEIPNAETM(ox)K(su)QTESHAVK_	TQQEIPNAETMK(1)QTESHAVK	3	796.045	0.66156
P31069	349	Voltage-gated potassium channel Kch	kch	1	LAVSDSKNLNKIK	3.06041e-08	71.241	_TVLAVSDSK(su)NLNK_	TVLAVSDSK(1)NLNK	2	744.899	-1.022
P0ADV1	140	Lipopolysaccharide export system protein lptA	lptA	1	SNIKGDKITYLVK	8.44997e-06	77.14	_GDK(su)ITYLVK_	GDK(1)ITYLVK	2	568.814	-0.88653
P13009	379	Methionine synthase	metH	1	RLIKEEKYSEALD	0.000799863	80.522	_EEK(su)YSEALDVAR_	EEK(1)YSEALDVAR	2	755.357	0.038137
P0ACE7	9	HIT-like protein hinT	hinT	1	EETIFSKIIRREI	0.0001459	46.592	_AEETIFSK(su)IIRR_	AEETIFSK(1)IIRR	3	521.623	0.34629
P04816	87	Leucine-specific-binding protein	livK	1	AVAVANKIVNDGI	4.711e-13	81.311	_QAVAVANK(su)IVNDGIK_	QAVAVANK(1)IVNDGIK	2	820.454	0.76236
P17846	131	Sulfite reductase [NADPH] hemoprotein beta-component	cysI	1	ILKKNVKPVHQML	3.33824e-12	85.248	_NVK(su)PVHQMLHSVGLDALATANDMNR_	NVK(1)PVHQMLHSVGLDALATANDMNR	4	708.604	0.20994
P13029	410	Catalase-peroxidase	katG	1	FARAWFKLTHRDM	0.00293861	63.419	_AWFK(su)LTHR_	AWFK(1)LTHR	3	386.873	0.35394
P13029	68	Catalase-peroxidase	katG	1	YRKEFSKLDYYGL	9.32965e-05	77.64	_EFSK(su)LDYYGLK_	EFSK(1)LDYYGLK	2	731.859	-0.054805
P0AC81	27	Lactoylglutathione lyase	gloA	1	TKVLGMKLLRTSE	0.00105379	100.45	_VLGMK(su)LLR_	VLGMK(1)LLR	2	515.31	-1.118
P0A7V0	115	30S ribosomal protein S2	rpsB	1	QSIKRLKDLETQS	2.38099e-39	168.41	_RLK(su)DLETQSQDGTFDK_	RLK(1)DLETQSQDGTFDK	3	660.988	0.6241
P0ACF4	18	DNA-binding protein HU-beta	hupB	1	AGADISKAAAGRA	3.98442e-19	106.13	_IAAGADISK(su)AAAGR_	IAAGADISK(1)AAAGR	2	686.365	0.76254
P13029	654	Catalase-peroxidase	katG	1	DMRYEWKATDESK	0.00146973	61.353	_YEWK(su)ATDESK_	YEWK(1)ATDESK	2	678.801	0.32061
P13035	132	Aerobic glycerol-3-phosphate dehydrogenase	glpD	1	GANSVLKPEIKRG	2.99709e-14	142.12	_FGANSVLK(su)PEIK_	FGANSVLK(1)PEIK	2	701.882	0.13597
P13035	230	Aerobic glycerol-3-phosphate dehydrogenase	glpD	1	YGIRLIKGSHIVV	6.87145e-24	97.734	_LIK(su)GSHIVVPR_	LIK(1)GSHIVVPR	3	440.266	1.3943
P13035	243	Aerobic glycerol-3-phosphate dehydrogenase	glpD	1	PRVHTQKQAYILQ	6.43839e-06	80.534	_VHTQK(su)QAYILQNEDK_	VHTQK(1)QAYILQNEDK	3	638.99	0.22404
P0A6C8	60	Acetylglutamate kinase	argB	1	GLNLPVKKKNGLR	0.0013972	89.298	_GLNLPVK(su)K_	GLNLPVK(1)K	2	484.792	0.56378
P14175	23	Glycine betaine/L-proline transport ATP-binding protein ProV	proV	1	HPQRAFKYIEQGL	5.20654e-06	100.93	_AFK(su)YIEQGLSK_	AFK(1)YIEQGLSK	2	692.361	-1.7824
P14175	277	Glycine betaine/L-proline transport ATP-binding protein ProV	proV	1	SQVFSAKDIARRT	3.12618e-14	112.17	_GVDISQVFSAK(su)DIAR_	GVDISQVFSAK(1)DIAR	2	853.441	0.20481
P14175	12	Glycine betaine/L-proline transport ATP-binding protein ProV	proV	1	EIKNLYKIFGEHP	7.50048e-06	85.288	_NLYK(su)IFGEHPQR_	NLYK(1)IFGEHPQR	2	801.407	-0.05648
P00370	276	NADP-specific glutamate dehydrogenase	gdhA	1	DESGFTKEKLARL	1.53197e-08	74.953	_VITASDSSGTVVDESGFTK(su)EK_	VITASDSSGTVVDESGFTK(1)EK	2	1129.04	-0.80443
P0A972	15	Cold shock-like protein CspE	cspE	1	KWFNESKGFGFIT	2.17553e-05	47.568	_WFNESK(su)GFGFITPEDGSK_	WFNESK(1)GFGFITPEDGSK	2	1073.49	-0.10953
P0C8J6	244	D-tagatose-1,6-bisphosphate aldolase subunit GatY	gatY	1	AFSQALKNYLTEH	9.87962e-17	106.73	_NAFSQALK(su)NYLTEHPEATDPR_	NAFSQALK(1)NYLTEHPEATDPR	3	834.735	-0.18592
P0A850	254	Trigger factor	tig	1	LTAEFIKRFGVED	1.9645e-10	127.17	_ELPELTAEFIK(su)R_	ELPELTAEFIK(1)R	2	773.412	0.84894
P0ACZ4	167	Positive transcription regulator evgA	evgA	1	NNDIAEKMFISNK	3.18283e-08	68.168	_DNNDIAEK(su)MFISNK_	DNNDIAEK(1)MFISNK	3	580.27	-0.21873
P0A6P9	360	Enolase	eno	1	AAIKMAKDAGYTA	4.04091e-52	208.47	_MAK(su)DAGYTAVISHR_	MAK(1)DAGYTAVISHR	2	810.396	0.25652
P0ABU0	36	1,4-Dihydroxy-2-naphthoyl-CoA synthase	menB	1	STDGIAKITINRP	1.13323e-08	61.641	_STDGIAK(su)ITINRPQVR_	STDGIAK(1)ITINRPQVR	3	623.678	0.56286
P0A825	272	Pyridoxal-phosphate-dependent serine hydroxymethyltransferase	glyA	1	MHVIAGKAVALKE	1.57809e-18	105.51	_LNSAVFPGGQGGPLMHVIAGK(su)AVALK_	LNSAVFPGGQGGPLMHVIAGK(1)AVALK	3	878.148	0.39249
P0A7W7	89	30S ribosomal protein S8	rpsH	1	LRIYKRKDELPKV	0.00190499	51.854	_RK(su)DELPK_	RK(1)DELPK	3	329.182	-0.4047
P08200	387	Isocitrate dehydrogenase [NADP]	icd	1	EGAINAKTVTYDF	1.90388e-08	92.211	_GM(ox)EGAINAK(su)TVTYDFER_	GMEGAINAK(1)TVTYDFER	3	673.311	0.1678
P0A6W5	22	Transcription elongation factor greA	greA	1	EELDFLKSVRRPE	3.47917e-15	93.348	_LREELDFLK(su)SVR_	LREELDFLK(1)SVR	2	802.936	-0.40915
P15034	102	Xaa-Pro aminopeptidase	pepP	1	QDAAPEKLGVDRA	2.19619e-05	54.598	_LGQDAAPEK(su)LGVDR_	LGQDAAPEK(1)LGVDR	2	784.899	-0.16989
P17117	234	Oxygen-insensitive NADPH nitroreductase	nfsA	1	ILDYLHKQGWATR	5.03882e-19	109.87	_ESRPFILDYLHK(su)QGWATR_	ESRPFILDYLHK(1)QGWATR	3	773.062	-0.71824
P15288	83	Cytosol non-specific dipeptidase	pepD	0.999981	LDMVPQKNNDTVH	9.1088e-08	65.425	_KPVVLQAHLDMVPQK(su)NNDTVHDFTK_	KPVVLQAHLDMVPQK(1)NNDTVHDFTK	4	744.383	1.0134
P0A805	66	Ribosome-recycling factor	frr	1	EDSRTLKINVFDR	4.52734e-07	123.63	_TLK(su)INVFDR_	TLK(1)INVFDR	2	603.33	1.399
P15977	528	4-alpha-glucanotransferase	malQ	1	FENDHEKTFRAPK	3.31591e-07	59.185	_VLYFENDHEK(su)TFR_	VLYFENDHEK(1)TFR	3	599.953	-0.049935
P30744	433	L-serine dehydratase 1;L-serine dehydratase 2	sdaA;sdaB	1	TMYETGKDMNAKY	3.52086e-05	74.678	_VIETM(ox)YETGK(su)DM(ox)NAK_	VIETMYETGK(1)DMNAK	2	931.413	-0.28706
P24251	106	Sigma factor-binding protein crl	crl	1	LREFHEKLRELLT	2.55143e-12	89.43	_LEHTLREFHEK(su)LR_	LEHTLREFHEK(1)LR	4	452.742	-0.83694
P16659	547	Proline--tRNA ligase	proS	1	NDDIEYKYRRNGE	4.07994e-23	156.14	_NLDNDDIEYK(su)YR_	NLDNDDIEYK(1)YR	2	829.371	-3.3371
P0A9L5	33	Peptidyl-prolyl cis-trans isomerase C	ppiC	1	NGADFGKLAKKHS	8.11678e-06	70.977	_NGADFGK(su)LAK_	NGADFGK(1)LAK	2	560.785	-0.1795
P0AET2	93	Protein hdeB	hdeB	0.998687	CKKNPQKNLYTFK	1.07687e-10	108.47	_KNPQK(su)NLYTFK_	K(0.001)NPQK(0.999)NLYTFK	3	494.265	-0.020972
P0A8P3	45	Probable Fe(2+)-trafficking protein	yggX	1	WAQWQHKQTMLIN	4.97473e-06	54.764	_EAWAQWQHK(su)QTMLINEK_	EAWAQWQHK(1)QTMLINEK	3	747.697	0.025869
P16700	153	Thiosulfate-binding protein	cysP	1	LIFPNPKTSGNAR	0.0026519	60.628	_LIFPNPK(su)TSGNAR_	LIFPNPK(1)TSGNAR	2	757.902	-0.3427
P0AGJ5	179	Uncharacterized tRNA/rRNA methyltransferase YfiF	yfiF	1	GVCFLIKKRNGTT	1.00937e-41	89.466	_ASGTEHHGGVCFLIK(su)K_	ASGTEHHGGVCFLIK(1)K	3	614.305	2.1305
P09424	2	Mannitol-1-phosphate 5-dehydrogenase	mtlD	1	_____MKALHFGA	3.84999e-12	86.772	_MK(su)ALHFGAGNIGR_	MK(1)ALHFGAGNIGR	3	491.254	-0.58825
P0A6E9	190	ATP-dependent dethiobiotin synthetase BioD 2	bioD2	1	IIDVLGKKLPAPL	1.94744e-05	47.568	_INPGLAHYAEIIDVLGK(su)K_	INPGLAHYAEIIDVLGK(1)K	3	684.377	0.33886
P52643	164	D-lactate dehydrogenase	ldhA	1	AMLRILKGFGMRL	0.000620545	98.997	_ILK(su)GFGMR_	ILK(1)GFGMR	2	511.279	0.38935
P28635	269	D-methionine-binding lipoprotein metQ	metQ	1	FNGGAVKGW____	3.40278e-05	57.859	_VFNGGAVK(su)GW_	VFNGGAVK(1)GW	2	567.783	0.50595
P00934	2	Threonine synthase	thrC	1	_____MKLYNLKD	0.00733873	81.297	_MK(su)LYNLK_	MK(1)LYNLK	2	505.273	0.48805
P06987	331	Histidine biosynthesis bifunctional protein hisB;Histidinol-phosphatase;Imidazoleglycerol-phosphate dehydratase	hisB	1	RVESLFKAFGRTL	7.82946e-07	100.48	_VESLFK(su)AFGR_	VESLFK(1)AFGR	2	627.33	-0.21358
P17169	225	Glucosamine--fructose-6-phosphate aminotransferase [isomerizing]	glmS	1	SVNIFDKTGAEVK	2.36149e-06	84.753	_SVNIFDK(su)TGAEVK_	SVNIFDK(1)TGAEVK	2	754.386	-1.288
P17315	293	Colicin I receptor	cirA	1	YGTSELKYYGEKV	0.000213782	69.594	_WDYGTSELK(su)YYGEK_	WDYGTSELK(1)YYGEK	2	919.91	0.33141
P0A6F5	7	60 kDa chaperonin	groL	1	MAAKDVKFGNDAR	3.73686e-05	71.349	_DVK(su)FGNDAR_	DVK(1)FGNDAR	2	561.265	-0.16404
P0AG78	276	Sulfate-binding protein	sbp	1	GQEIAAKNYYRPR	2.25162e-25	124.43	_YLYSPEGQEIAAK(su)NYYRPR_	YLYSPEGQEIAAK(1)NYYRPR	3	806.729	0.445
P0A6V8	273	Glucokinase	glk	1	RFLEFFKASGFRA	5.94522e-07	73.848	_FLEFFK(su)ASGFR_	FLEFFK(1)ASGFR	2	724.864	-0.1261
P60438	123	50S ribosomal protein L3	rplC	1	GFAGTVKRWNFRT	0.00133111	95.531	_GFAGTVK(su)R_	GFAGTVK(1)R	2	468.251	0.077577
P52697	287	6-phosphogluconolactonase	pgl	1	NVDHSGKYLIAAG	4.80077e-13	87.148	_GFNVDHSGK(su)YLIAAGQK_	GFNVDHSGK(1)YLIAAGQK	3	635.655	0.33505
P0A6P1	214	Elongation factor Ts	tsf	1	PKEIAEKMVEGRM	1.07161e-06	91.855	_EIAEK(su)M(ox)VEGR_	EIAEK(1)MVEGR	2	639.306	-0.13562
P0ADE6	102	Uncharacterized protein ygaU	ygaU	1	SQFYTVKSGDTLS	8.28065e-12	80.293	_TATPATASQFYTVK(su)SGDTLSAISK_	TATPATASQFYTVK(1)SGDTLSAISK	3	849.094	0.42401
P09424	269	Mannitol-1-phosphate 5-dehydrogenase	mtlD	1	YGFDADKHAAYIQ	4.769e-09	72.898	_RYGFDADK(su)HAAYIQK_	RYGFDADK(1)HAAYIQK	3	628.308	0.10428
P0A9P0	403	Dihydrolipoyl dehydrogenase	lpdA	1	TKLIFDKESHRVI	8.35898e-06	105.4	_LIFDK(su)ESHR_	LIFDK(1)ESHR	3	415.547	-0.31302
P00934	7	Threonine synthase	thrC	1	MKLYNLKDHNEQV	6.10606e-17	98.132	_LYNLK(su)DHNEQVSFAQAVTQGLGK_	LYNLK(1)DHNEQVSFAQAVTQGLGK	3	887.449	0.49656
P0A948	163	Ribosomal-protein-alanine acetyltransferase	rimJ	1	ARLGFEKEGYAKD	0.000628786	49.189	_LGFEK(su)EGYAK_	LGFEK(1)EGYAK	2	621.306	0.33111
P10371	107	1-(5-phosphoribosyl)-5-[(5-phosphoribosylamino)methylideneamino] imidazole-4-carboxamide isomerase	hisA	1	VGSTAVKSQDMVK	4.65894e-06	56.599	_VVVGSTAVK(su)SQDMVK_	VVVGSTAVK(1)SQDMVK	3	549.959	-0.9134
P0ACS7	205	HTH-type transcriptional regulator rpiR	rpiR	1	GRTSDVKAAVELA	4.28924e-08	71.241	_TSDVK(su)AAVELAK_	TSDVK(1)AAVELAK	2	666.356	1.0771
P25665	309	5-methyltetrahydropteroyltriglutamate--homocysteine methyltransferase	metE	1	EKYAQIKDIVGKR	2.2453e-14	133.07	_YAQIK(su)DIVGKR_	YAQIK(1)DIVGKR	3	464.261	0.052532
P0A7E9	10	Uridylate kinase	pyrH	0.996755	NAKPVYKRILLKL	1.20905e-06	78.556	_ATNAKPVYK(su)R_	ATNAK(0.003)PVYK(0.997)R	3	416.563	1.0063
P0AD49	8	Ribosome-associated inhibitor A	raiA	1	TMNITSKQMEITP	1.85962e-89	244.54	_TMNITSK(su)QMEITPAIR_	TMNITSK(1)QMEITPAIR	2	967.49	0.89577
P0ABD5	99	Acetyl-coenzyme A carboxylase carboxyl transferase subunit alpha	accA	1	RAYADDKAIVGGI	6.04721e-13	106.13	_AYADDK(su)AIVGGIAR_	AYADDK(1)AIVGGIAR	2	760.391	0.96737
P19926	191	Glucose-1-phosphatase	agp	1	EKIVNYKDSPACK	0.00456143	48.004	_IVNYK(su)DSPACK_	IVNYK(1)DSPACK	2	697.835	-0.12478
P0AD96	153	Leu/Ile/Val-binding protein	livJ	1	QGPTAAKYILEKV	5.36662e-118	261.31	_TTGLDSDQGPTAAK(su)YILEK_	TTGLDSDQGPTAAK(1)YILEK	2	1054.52	0.025863
P75876	96	Ribosomal RNA large subunit methyltransferase I	rlmI	1	RDWLAQKDGLDSY	1.4713e-08	67.416	_WRDWLAQK(su)DGLDSYR_	WRDWLAQK(1)DGLDSYR	3	670.322	0.96912
P05459	310	Erythronate-4-phosphate dehydrogenase	pdxB	1	LDQPTLKRLVHLV	4.42255e-08	64.104	_ITLHGPLDQPTLK(su)R_	ITLHGPLDQPTLK(1)R	3	563.649	-0.43286
P0A8T7	649	DNA-directed RNA polymerase subunit beta'	rpoC	1	DMVIPEKKHEIIS	9.09846e-31	160.48	_SGASVGIDDMVIPEK(su)K_	SGASVGIDDMVIPEK(1)K	2	873.435	0.5475
P21156	109	Sulfate adenylyltransferase subunit 2	cysD	1	FVHGSAKHTDIMK	9.52649e-05	52.321	_NPEGVAMGINPFVHGSAK(su)HTDIMK_	NPEGVAMGINPFVHGSAK(1)HTDIMK	4	663.324	-2.2888
P0A7T3	76	30S ribosomal protein S16	rpsP	1	RVAALIKEVNKAA	1.28707e-06	93.058	_VAALIK(su)EVNK_	VAALIK(1)EVNK	2	592.848	0.60988
P08839	30	Phosphoenolpyruvate-protein phosphotransferase	ptsI	1	IVIDRKKISADQV	2.22883e-12	89.013	_K(su)ISADQVDQEVER_	K(1)ISADQVDQEVER	2	808.892	0.35003
P23843	365	Periplasmic oligopeptide-binding protein	oppA	1	FGWSQEKRNEEAK	3.11923e-05	52.784	_LTQPEWFGWSQEK(su)RNEEAK_	LTQPEWFGWSQEK(1)RNEEAK	3	821.724	-0.57017
P02358	104	30S ribosomal protein S6;30S ribosomal protein S6, fully modified isoform;30S ribosomal protein S6, non-modified isoform	rpsF	1	EASPMVKAKDERR	4.33838e-08	69.451	_HAVTEASPMVK(su)AK_	HAVTEASPMVK(1)AK	3	490.254	-0.39591
P21165	415	Xaa-Pro dipeptidase	pepQ	1	QKIEALKPFGGIR	5.86962e-05	84.507	_IEALK(su)PFGGIR_	IEALK(1)PFGGIR	2	650.867	-0.3194
P0A786	263	Aspartate carbamoyltransferase catalytic chain	pyrB	1	NAKANMKVLHPLP	5.88721e-06	58.743	_ANMK(su)VLHPLPR_	ANMK(1)VLHPLPR	3	459.255	-0.6403
P21165	162	Xaa-Pro dipeptidase	pepQ	1	HYYRSFKTEYELA	2.74358e-06	88.101	_SFK(su)TEYELACM(ox)R_	SFK(1)TEYELACMR	2	825.861	-0.16349
P0AFG6	297	Dihydrolipoyllysine-residue succinyltransferase component of 2-oxoglutarate dehydrogenase complex	sucB	1	GMADIEKKIKELA	6.43807e-18	145	_DVDTLGMADIEK(su)K_	DVDTLGMADIEK(1)K	3	512.248	-0.48006
P21169	169	Ornithine decarboxylase, constitutive	speC	1	IHEGSAKDAQKFA	1.00111e-05	74.786	_LGDLLIHEGSAK(su)DAQK_	LGDLLIHEGSAK(1)DAQK	3	598.979	0.30754
P07102	96	Periplasmic AppA protein;Phosphoanhydride phosphohydrolase;4-phytase	appA	1	ADGLLAKKGCPQS	0.000341746	52.79	_LVADGLLAK(su)K_	LVADGLLAK(1)K	2	564.337	-0.9244
P0A877	201	Tryptophan synthase alpha chain	trpA	1	HLVAKLKEYNAAP	9.81158e-05	45.011	_LK(su)EYNAAPPLQGFGISAPDQVK_	LK(1)EYNAAPPLQGFGISAPDQVK	3	815.088	0.39679
P04693	92	Aromatic-amino-acid aminotransferase	tyrB	1	ADHPVLKQQRVAT	1.97004e-29	93.51	_HAIAPLLFGADHPVLK(su)QQR_	HAIAPLLFGADHPVLK(1)QQR	3	737.739	-0.82881
P00893	133	Acetolactate synthase isozyme 3 large subunit	ilvI	1	KHSFLVKQTEDIP	2.44217e-13	90.453	_HSFLVK(su)QTEDIPQVLKK_	HSFLVK(1)QTEDIPQVLKK	3	704.056	0.41327
P21179	693	Catalase HPII	katE	1	EAYKHLKPIALAG	2.26904e-07	106.01	_HLK(su)PIALAGDAR_	HLK(1)PIALAGDAR	3	454.589	-0.42272
P0A6T5	137	GTP cyclohydrolase 1	folE	1	SVIGLSKINRIVQ	2.12635e-09	97.734	_DSVIGLSK(su)INR_	DSVIGLSK(1)INR	3	434.574	1.3026
P21338	193	Ribonuclease I	rna	1	LADNYGKTVSRRD	1.06925e-08	74.46	_FLADNYGK(su)TVSR_	FLADNYGK(1)TVSR	2	735.865	0.7424
P00935	113	Cystathionine gamma-synthase	metB	1	LFDSLAKRGCYRV	0.0012381	96.711	_LFDSLAK(su)R_	LFDSLAK(1)R	2	525.285	0.53667
P21362	137	Protein yciF	yciF	1	KAAKLLKETLEEE	0.000220287	88.596	_LLK(su)ETLEEEK_	LLK(1)ETLEEEK	2	666.351	0.095025
P77806	236	Methionine aminotransferase	ybdL	1	AVSSFGKTYHMTG	1.25665e-18	101.96	_AVAVSSFGK(su)TYHMTGWK_	AVAVSSFGK(1)TYHMTGWK	3	657.321	-0.34564
P21367	37	Uncharacterized protein ycaC	ycaC	1	IEPDKFKNNVLAL	0.000785287	57.136	_FK(su)NNVLALGDLAK_	FK(1)NNVLALGDLAK	2	751.914	0.26967
P0ABA6	267	ATP synthase gamma chain	atpG	1	LQLVYNKARQASI	4.12127e-11	140.16	_ELQLVYNK(su)AR_	ELQLVYNK(1)AR	2	667.359	0.25344
P76027	154	Oligopeptide transport ATP-binding protein OppD	oppD	1	RMLDAVKMPEARK	0.000109036	53.967	_MLDAVK(su)MPEAR_	MLDAVK(1)MPEAR	2	680.834	1.8449
P21338	185	Ribonuclease I	rna	1	KESEAGKFLADNY	9.62501e-06	56.482	_ESEAGK(su)FLADNYGK_	ESEAGK(1)FLADNYGK	3	543.586	0.041347
P0A7L0	197	50S ribosomal protein L1	rplA	1	ALLVALKKAKPTQ	6.94672e-125	174.9	_ENLEALLVALK(su)K_	ENLEALLVALK(1)K	2	720.919	1.1496
P0AG67	115	30S ribosomal protein S1	rpsA	1	TGVINGKVKGGFT	1.13416e-12	79.022	_AYEDAETVTGVINGK(su)VK_	AYEDAETVTGVINGK(1)VK	3	631.986	0.34751
P0A7A2	90	Probable phosphoglycerate mutase gpmB	gpmB	1	NMGVLEKRHIDSL	9.50026e-07	78.653	_ELNMGVLEK(su)R_	ELNMGVLEK(1)R	2	644.832	-1.2546
P21513	37	Ribonuclease E	rne	1	SPGHEQKKANIYK	0.000249355	64.675	_LYDLDIESPGHEQK(su)K_	LYDLDIESPGHEQK(1)K	3	624.639	-0.019357
P0AEQ3	227	Glutamine-binding periplasmic protein	glnH	1	KVNGALKTLRENG	1.02323e-17	105.77	_VNGALK(su)TLRENGTYNEIYK_	VNGALK(1)TLRENGTYNEIYK	3	761.725	0.9245
P18335	351	Acetylornithine/succinyldiaminopimelate aminotransferase	argD	0.987569	ELKPQYKGRARDF	2.55637e-18	97.417	_GMGLLIGAELKPQYK(su)GR_	GMGLLIGAELK(0.012)PQYK(0.988)GR	3	644.352	0.83679
P06149	344	D-lactate dehydrogenase	dld	1	PFFFNLKGRTDAM	8.53826e-06	107.15	_MPFFFNLK(su)GR_	MPFFFNLK(1)GR	2	678.842	0.036894
P21599	343	Pyruvate kinase II	pykA	1	VCLGAEKIPSINV	5.05603e-06	83.54	_VCLGAEK(su)IPSINVSK_	VCLGAEK(1)IPSINVSK	2	857.956	1.0959
P21599	137	Pyruvate kinase II	pykA	1	DGRVQLKVLEVQG	0.00191986	48.659	_VQLK(su)VLEVQGM(ox)K_	VQLK(1)VLEVQGMK	2	744.411	-3.958
P0A7Z0	149	Ribose-5-phosphate isomerase A	rpiA	1	VARQLVKLGGRPE	2.09008e-11	82.362	_QLVK(su)LGGRPEYR_	QLVK(1)LGGRPEYR	3	505.947	-0.27477
P15639	455	Bifunctional purine biosynthesis protein PurH;Phosphoribosylaminoimidazolecarboxamide formyltransferase;IMP cyclohydrolase	purH	1	SRVYSAKIAGIKA	1.19617e-06	87.258	_VYSAK(su)IAGIK_	VYSAK(1)IAGIK	2	575.329	0.68012
P21888	60	Cysteine--tRNA ligase	cysS	1	LRFLGYKLKYVRN	0.00577357	69.383	_FLGYK(su)LK_	FLGYK(1)LK	2	484.776	-0.15278
P22106	493	Asparagine synthetase B [glutamine-hydrolyzing]	asnB	1	YNTPTSKEAYLYR	1.36151e-12	78.285	_FRFPYNTPTSK(su)EAYLYR_	FRFPYNTPTSK(1)EAYLYR	3	751.704	-0.53895
P25665	729	5-methyltetrahydropteroyltriglutamate--homocysteine methyltransferase	metE	1	NPDCGLKTRGWPE	1.0981e-07	64.55	_LWVNPDCGLK(su)TR_	LWVNPDCGLK(1)TR	2	779.888	1.1213
P0AAB6	247	UTP--glucose-1-phosphate uridylyltransferase	galF	1	AIAELAKKQSVDA	2.83701e-05	54.524	_IQLTDAIAELAK(su)K_	IQLTDAIAELAK(1)K	3	505.287	-0.14131
P21889	353	Aspartate--tRNA ligase	aspS	1	KGLAYIKVNERAK	9.99273e-05	95.573	_GLAYIK(su)VNER_	GLAYIK(1)VNER	2	631.841	0.97339
P00957	585	Alanine--tRNA ligase	alaS	1	GTHVSQKGSLVND	1.34768e-08	63.918	_QVLGTHVSQK(su)GSLVNDK_	QVLGTHVSQK(1)GSLVNDK	3	637.337	0.52658
P0A8V2	283	DNA-directed RNA polymerase subunit beta	rpoB	1	LEKDDVKLIEVPV	5.95574e-13	75.574	_DDVK(su)LIEVPVEYIAGK_	DDVK(1)LIEVPVEYIAGK	3	630.003	-0.17219
P0A9T0	8	D-3-phosphoglycerate dehydrogenase	serA	1	AKVSLEKDKIKFL	0.0057572	73.931	_VSLEK(su)DK_	VSLEK(1)DK	2	459.743	0.69462
P32162	46	UPF0381 protein yiiS	yiiS	1	AESFMTKLKELAA	3.55631e-06	65.395	_EEAESFMTK(su)LK_	EEAESFMTK(1)LK	2	706.834	0.74745
P25745	191	tRNA-specific 2-thiouridylase mnmA	mnmA	1	LGLVTAKKKDSTG	5.31559e-12	89.629	_IAEDLGLVTAK(su)K_	IAEDLGLVTAK(1)K	3	453.257	-0.1271
P08142	315	Acetolactate synthase isozyme 1 large subunit	ilvB	1	DRAELGKIKQPHV	2.44395e-06	57.328	_IIHVDIDRAELGK(su)IK_	IIHVDIDRAELGK(1)IK	4	455.762	0.16158
P0AG78	147	Sulfate-binding protein	sbp	1	VITPNPKSSGGAR	1.72556e-18	98.694	_PGVSVITPNPK(su)SSGGAR_	PGVSVITPNPK(1)SSGGAR	3	575.304	-0.80335
P76116	302	Uncharacterized protein YncE	yncE	1	VSVIDAKSYKVVK	3.72514e-12	149.33	_VSVIDAK(su)SYK_	VSVIDAK(1)SYK	2	605.322	-0.50307
P22259	91	Phosphoenolpyruvate carboxykinase [ATP]	pckA	0.534686	ADKGKGKNDNKPL	6.08037e-07	82.259	_GK(su)NDNKPLSPETWQHLK_	GK(0.535)NDNK(0.465)PLSPETWQHLK	3	698.02	0.066151
P19926	341	Glucose-1-phosphatase	agp	1	RTPIGGKIVFQRW	8.5664e-15	140.3	_TPIGGK(su)IVFQR_	TPIGGK(1)IVFQR	2	658.372	0.67975
P75792	34	Sugar phosphatase SupH	supH	1	AQYQELKKRGIKF	1.0096e-07	115.18	_FM(ox)AQYQELK(su)K_	FMAQYQELK(1)K	2	701.34	1.0634
P22259	453	Phosphoenolpyruvate carboxykinase [ATP]	pckA	1	GKRISIKDTRAII	0.00509382	70.525	_ISIK(su)DTR_	ISIK(1)DTR	2	466.756	-0.0044854
P22259	294	Phosphoenolpyruvate carboxykinase [ATP]	pckA	1	KTIKLSKEAEPEI	2.99165e-15	127.71	_LSK(su)EAEPEIYNAIR_	LSK(1)EAEPEIYNAIR	2	866.941	0.89557
P22259	262	Phosphoenolpyruvate carboxykinase [ATP]	pckA	1	TLSTDPKRRLIGD	0.00271397	62.823	_TTLSTDPK(su)R_	TTLSTDPK(1)R	2	559.788	0.088849
P00350	320	6-phosphogluconate dehydrogenase, decarboxylating	gnd	1	KAEFIEKVRRALY	9.80948e-08	126.07	_AEFIEK(su)VRR_	AEFIEK(1)VRR	3	416.563	-0.29388
P22564	212	Non-specific ribonucleoside hydrolase rihC	rihC	1	QLNRTGKMLHALF	1.79968e-06	79.804	_TGK(su)M(ox)LHALFSHYR_	TGK(1)MLHALFSHYR	2	838.914	-0.39829
P0AB67	424	NAD(P) transhydrogenase subunit beta	pntB	1	QNVIVFKRSMNTG	8.989e-06	90.629	_AQNVIVFK(su)R_	AQNVIVFK(1)R	2	587.833	-0.32293
P23331	187	Thymidine kinase	tdk	1	VCRKHYKEALQVD	2.136e-07	81.317	_HYK(su)EALQVDSLTAIQER_	HYK(1)EALQVDSLTAIQER	3	701.024	0.15702
P23522	85	5-keto-4-deoxy-D-glucarate aldolase	garL	1	NEPVIIKRLLDIG	0.0040225	45.915	_VPTNEPVIIK(su)R_	VPTNEPVIIK(1)R	2	683.39	-0.15382
P0ABP8	100	Purine nucleoside phosphorylase deoD-type	deoD	1	AVLPHVKLRDVVI	1.64158e-14	120.14	_VGSCGAVLPHVK(su)LR_	VGSCGAVLPHVK(1)LR	3	531.624	0.44406
P24182	442	Biotin carboxylase	accC	1	NIHYLEKKLGLQE	1.80909e-22	125.28	_IMNDENFQHGGTNIHYLEK(su)K_	IMNDENFQHGGTNIHYLEK(1)K	4	622.794	-0.20623
P0A6P9	405	Enolase	eno	1	RSDRVAKYNQLIR	2.28807e-15	107.47	_VAK(su)YNQLIR_	VAK(1)YNQLIR	2	602.838	0.23388
P0A6Y8	70	Chaperone protein DnaK	dnaK	1	NTLFAIKRLIGRR	1.50707e-88	242.19	_RQAVTNPQNTLFAIK(su)R_	RQAVTNPQNTLFAIK(1)R	3	653.025	0.090309
P06721	42	Cystathionine beta-lyase metC	metC	1	FDSVEAKKHATRN	8.94383e-08	61.532	_ASSLVFDSVEAK(su)K_	ASSLVFDSVEAK(1)K	3	494.256	-0.17855
P23721	257	Phosphoserine aminotransferase	serC	1	LVFKWLKANGGVA	7.32264e-07	88.552	_WLK(su)ANGGVAEM(ox)DK_	WLK(1)ANGGVAEMDK	2	767.864	-0.80237
P0A817	370	S-adenosylmethionine synthase	metK	1	EHFPWEKTDKAQL	1.33043e-11	143.5	_ETAAYGHFGREHFPWEK(su)TDK_	ETAAYGHFGREHFPWEK(1)TDK	4	627.291	-0.35874
P0A6F5	51	60 kDa chaperonin	groL	1	GAPTITKDGVSVA	7.30022e-42	166.9	_SFGAPTITK(su)DGVSVAR_	SFGAPTITK(1)DGVSVAR	3	569.297	-0.18912
P0ABD3	33	Bacterioferritin	bfr	1	LHARMFKNWGLKR	0.00104857	75.213	_MFK(su)NWGLK_	MFK(1)NWGLK	2	562.284	-0.85869
P37329	120	Molybdate-binding periplasmic protein	modA	1	PKASVQKDFTIDS	2.15461e-11	80.469	_ASVQK(su)DFTIDSK_	ASVQK(1)DFTIDSK	2	719.857	-0.10676
P0AGJ9	321	Tyrosine--tRNA ligase	tyrS	1	EGLQAAKRITECL	3.29867e-05	53.967	_LVHGEEGLQAAK(su)R_	LVHGEEGLQAAK(1)R	3	503.267	-0.17972
P30125	150	3-isopropylmalate dehydrogenase	leuB	1	IYFGQPKGREGSG	4.19099e-13	89.629	_ELTGGIYFGQPK(su)GR_	ELTGGIYFGQPK(1)GR	3	541.611	0.48553
P0A6Z1	86	Chaperone protein hscA	hscA	1	NTISSVKRLMGRS	2.73594e-75	223.76	_TNAALDTANTISSVK(su)R_	TNAALDTANTISSVK(1)R	3	587.971	0.37315
P0AE06	78	Acriflavine resistance protein A	acrA	1	VSGIILKRNFKEG	8.02704e-28	131.24	_IAEVRPQVSGIILK(su)R_	IAEVRPQVSGIILK(1)R	3	593.688	-0.48011
P0AEU0	234	Histidine-binding periplasmic protein	hisJ	1	LREALNKAFAEMR	1.21644e-11	119.39	_EALNK(su)AFAEMR_	EALNK(1)AFAEMR	2	690.335	-1.1779
P0ADE6	8	Uncharacterized protein ygaU	ygaU	1	GLFNFVKDAGEKL	1.5242e-11	103.88	_GLFNFVK(su)DAGEK_	GLFNFVK(1)DAGEK	2	712.856	-0.17647
P0AFC7	41	NADH-quinone oxidoreductase subunit B	nuoB	1	KNVFMGKLNDMVN	2.00705e-13	87.932	_NVFMGK(su)LNDMVNWGRK_	NVFMGK(1)LNDMVNWGRK	3	670.329	0.14966
P37902	268	Glutamate/aspartate periplasmic-binding protein	gltI	1	AEKWFDKWFKNPI	0.00166981	51.854	_WFDK(su)WFK_	WFDK(1)WFK	2	578.777	0.194
P0A7W1	159	30S ribosomal protein S5	rpsE	1	VAAKRGKSVEEIL	1.20304e-11	120.57	_RGK(su)SVEEILGK_	RGK(1)SVEEILGK	3	439.245	0.64961
P0A6M8	602	Elongation factor G	fusA	0.986881	AASIAFKEGFKKA	6.78709e-12	83.314	_LAASIAFK(su)EGFKK_	LAASIAFK(0.987)EGFK(0.013)K	3	503.949	0.73406
P0A7K2	66	50S ribosomal protein L7/L12	rplL	1	KAAGANKVAVIKA	3.9283e-09	83	_AAGANK(su)VAVIK_	AAGANK(1)VAVIK	2	571.332	-0.45475
P33136	469	Glucans biosynthesis protein G	mdoG	1	RYNPVTKGWRLVM	6.72071e-07	110.76	_YNPVTK(su)GWR_	YNPVTK(1)GWR	2	610.807	0.48931
P07109	138	Histidine transport ATP-binding protein HisP	hisP	1	AVKYLAKVGIDER	0.000136894	56.359	_YLAK(su)VGIDER_	YLAK(1)VGIDER	2	632.333	-0.61689
P36979	33	Ribosomal RNA large subunit methyltransferase N	rlmN	1	QMREFFKDLGEKP	0.000120535	94.309	_EFFK(su)DLGEK_	EFFK(1)DLGEK	2	606.793	0.060206
P0AEM9	148	Cystine-binding periplasmic protein	fliY	1	KTADDLKGKKVGV	0.000835388	68.735	_TADDLK(su)GK_	TADDLK(1)GK	2	474.238	0.24213
P0AD61	286	Pyruvate kinase I	pykF	1	MLDSMIKNPRPTR	2.62886e-11	80.638	_VVITATQMLDSMIK(su)NPRPTR_	VVITATQMLDSMIK(1)NPRPTR	3	791.087	-0.44984
P08200	230	Isocitrate dehydrogenase [NADP]	icd;icd	1	SVTLVHKGNIMKF	9.98116e-12	79.568	_AAIEYAIANDRDSVTLVHK(su)GNIMK_	AAIEYAIANDRDSVTLVHK(1)GNIMK	3	910.469	-0.18134
P0A9P0	106	Dihydrolipoyl dehydrogenase	lpdA	1	GLAGMAKGRKVKV	1.43263e-19	109.83	_VINQLTGGLAGMAK(su)GRK_	VINQLTGGLAGMAK(1)GRK	3	605.337	-1.2521
P21888	3	Cysteine--tRNA ligase	cysS	1	____MLKIFNTLT	0.000607423	49.5	_MLK(su)IFNTLTR_	MLK(1)IFNTLTR	2	668.868	0.85541
P0A8N5	82	Lysine--tRNA ligase;Lysine--tRNA ligase, heat inducible	lysS;lysU	1	TRRIMGKASFVTL	9.80122e-31	161.14	_RIM(ox)GK(su)ASFVTLQDVGGR_	RIMGK(1)ASFVTLQDVGGR	3	651.007	1.3184
P0CE48	253	Elongation factor Tu 2;Elongation factor Tu 1	tufB;tufA	1	GIKETQKSTCTGV	4.51292e-08	74.678	_ETQK(su)STCTGVEMFRK_	ETQK(1)STCTGVEMFRK	3	634.629	-0.033282
P0A988	235	DNA polymerase III subunit beta	dnaN	1	DFIFTSKLVDGRF	5.26047e-09	68.173	_AHVGDFIFTSK(su)LVDGR_	AHVGDFIFTSK(1)LVDGR	3	621.32	-0.074169
P0AEE5	299	D-galactose-binding periplasmic protein	mglB	1	KNLADGKGAADGT	1.11111e-24	111.74	_NLADGK(su)GAADGTNWK_	NLADGK(1)GAADGTNWK	2	809.379	0.71614
P0ACC3	32	Iron-sulfur cluster insertion protein erpA	erpA	1	EDNPNLKLRVYIT	3.10381e-19	128.9	_SLIADEDNPNLK(su)LR_	SLIADEDNPNLK(1)LR	3	566.628	0.49026
P76403	14	Uncharacterized protease yegQ	yegQ	0.999999	SPAGTLKNMRYAF	4.08041e-09	72.446	_MFKPELLSPAGTLK(su)NMR_	MFKPELLSPAGTLK(1)NMR	3	678.357	0.32079
P0AC59	14	Glutaredoxin-2	grxB	1	HCPYCLKARMIFG	5.78966e-08	62.14	_LYIYDHCPYCLK(su)AR_	LYIYDHCPYCLK(1)AR	3	657.975	-2.3338
P07623	163	Homoserine O-succinyltransferase	metA	1	KQTRTEKLSGVYE	2.90607e-05	54.672	_TEK(su)LSGVYEHHILHPHALLTR_	TEK(1)LSGVYEHHILHPHALLTR	5	511.074	-0.86321
P15288	229	Cytosol non-specific dipeptidase	pepD	1	GLGNANKLLVRFL	8.28181e-08	72.421	_GGHSGGEIHVGLGNANK(su)LLVR_	GGHSGGEIHVGLGNANK(1)LLVR	4	547.042	-0.030704
P23857	59	Thiosulfate sulfurtransferase PspE	pspE	1	ATAVPDKNDTVKV	0.0015093	53.252	_IATAVPDK(su)NDTVK_	IATAVPDK(1)NDTVK	2	736.386	0.5154
P0A6Q3	10	3-hydroxydecanoyl-[acyl-carrier-protein] dehydratase	fabA	1	KRESYTKEDLLAS	1.11388e-38	181.76	_RESYTK(su)EDLLASGR_	RESYTK(1)EDLLASGR	3	575.62	-0.40537
P0A8V2	1122	DNA-directed RNA polymerase subunit beta	rpoB	1	HLGMAAKGIGDKI	9.17523e-08	72.086	_MNIGQILETHLGMAAK(su)GIGDK_	MNIGQILETHLGMAAK(1)GIGDK	3	766.392	0.041068
P0A715	85	2-dehydro-3-deoxyphosphooctonate aldolase	kdsA	1	KIFQELKQTFGVK	1.33343e-11	85.288	_IFQELK(su)QTFGVK_	IFQELK(1)QTFGVK	2	769.417	1.0943
P0A717	5	Ribose-phosphate pyrophosphokinase	prs	1	__MPDMKLFAGNA	8.41961e-31	156.22	_PDMK(su)LFAGNATPELAQR_	PDMK(1)LFAGNATPELAQR	3	653.66	-1.0297
P00864	317	Phosphoenolpyruvate carboxylase	ppc	1	PYRYLMKNLRSRL	0.00191774	47.743	_YLMK(su)NLR_	YLMK(1)NLR	2	519.276	-0.086904
P0A8V2	719	DNA-directed RNA polymerase subunit beta	rpoB	1	GVTAVAKRGGVVQ	1.02621e-18	116.84	_AVAVDSGVTAVAK(su)R_	AVAVDSGVTAVAK(1)R	3	481.932	-0.31583
P64581	31	Uncharacterized protein yqjD	yqjD	1	LSSSGEKSKEELS	1.16159e-45	153.72	_SLSDTLEEVLSSSGEK(su)SK_	SLSDTLEEVLSSSGEK(1)SK	2	998.484	-0.44808
P0A836	79	Succinyl-CoA ligase [ADP-forming] subunit beta	sucC	1	AENWLGKRLVTYQ	1.50825e-21	215.06	_AFAENWLGK(su)R_	AFAENWLGK(1)R	2	646.325	-0.47777
P23909	507	DNA mismatch repair protein mutS	mutS	1	YIIPELKEYEDKV	9.66728e-06	82.362	_YIIPELK(su)EYEDK_	YIIPELK(1)EYEDK	2	820.409	0.094207
P0A707	72	Translation initiation factor IF-3;Translation initiation factor IF-3, N-terminally processed;Translation initiation factor IF-3S	infC	1	RIMDYGKFLYEKS	1.77651e-23	95.018	_IMDYGK(su)FLYEK_	IMDYGK(1)FLYEK	2	753.863	0.78694
P30871	432	Uncharacterized protein ygiF	ygiF	1	FWLHSGKR_____	4.35798e-20	109.83	_NEANNQEPFWLHSGK(su)R_	NEANNQEPFWLHSGK(1)R	3	676.317	-0.19766
P08622	51	Chaperone protein DnaJ	dnaJ	1	AKFKEIKEAYEVL	4.5478e-09	74.475	_EIK(su)EAYEVLTDSQK_	EIK(1)EAYEVLTDSQK	3	584.956	0.2112
P31663	259	Pantothenate synthetase	panC	1	EVSETSKRAVILV	1.33579e-24	121.76	_DADTLLEVSETSK(su)R_	DADTLLEVSETSK(1)R	2	832.405	-0.070546
P64455	60	Uncharacterized protein ydcY	ydcY	1	HHGRKHKEDMEAR	4.79683e-08	65.805	_HK(su)EDMEARHEQLTK_	HK(1)EDMEARHEQLTK	4	463.722	0.45974
P24186	251	Bifunctional protein FolD;Methylenetetrahydrofolate dehydrogenase;Methenyltetrahydrofolate cyclohydrolase	folD	1	VFEDAAKRASYIT	3.65077e-10	66.533	_VVGDVVFEDAAK(su)R_	VVGDVVFEDAAK(1)R	2	752.886	0.0011929
P0A715	268	2-dehydro-3-deoxyphosphooctonate aldolase	kdsA	1	PFLKQMKAIDDLV	1.19955e-06	76.143	_QMK(su)AIDDLVK_	QMK(1)AIDDLVK	2	630.829	-0.31752
P24202	126	Mrr restriction system protein	mrr	1	AVDLDPKADSPDH	1.40739e-33	145.9	_SRPDAVDLDPK(su)ADSPDHEELAK_	SRPDAVDLDPK(1)ADSPDHEELAK	3	835.73	0.51097
P0AGD3	51	Superoxide dismutase [Fe]	sodB	1	GTAFEGKSLEEII	2.1979e-27	161.63	_GTAFEGK(su)SLEEIIR_	GTAFEGK(1)SLEEIIR	2	825.423	-0.29598
P24215	201	Mannonate dehydratase	uxuA	1	KHLELYKDIDKAK	8.67229e-13	161.94	_HLELYK(su)DIDK_	HLELYK(1)DIDK	2	687.351	0.83105
P24216	382	Flagellar hook-associated protein 2	fliD	1	LIVGDGKKTGITT	0.000723662	45.33	_DASGVGALIVGDGK(su)K_	DASGVGALIVGDGK(1)K	2	743.891	-0.094133
P0A6E4	6	Argininosuccinate synthase	argG	1	_MTTILKHLPVGQ	1.37538e-15	103.21	_TTILK(su)HLPVGQR_	TTILK(1)HLPVGQR	2	731.922	-0.66299
P24232	40	Flavohemoprotein	hmp	1	THNPELKEIFNMS	2.56906e-08	75.97	_MFTHNPELK(su)EIFNMSNQR_	MFTHNPELK(1)EIFNMSNQR	3	779.365	0.30944
P0A9C5	353	Glutamine synthetase	glnA	1	PVVSSPKARRIEV	7.5881e-09	71.344	_SASIRIPVVSSPK(su)AR_	SASIRIPVVSSPK(1)AR	3	556.653	0.62619
P0AAH0	10	Phosphate import ATP-binding protein PstB	pstB	1	VETAPSKIQVRNL	6.23218e-05	51.211	_SMVETAPSK(su)IQVR_	SMVETAPSK(1)IQVR	2	773.401	0.64622
P21889	315	Aspartate--tRNA ligase	aspS	1	GPANDPKGRVAAL	1.88821e-08	68.257	_SVEFAVFAGPANDPK(su)GR_	SVEFAVFAGPANDPK(1)GR	3	621.307	-0.27902
P06715	112	Glutathione reductase	gor	1	NNVDVIKGFARFV	2.5625e-10	103.34	_NNVDVIK(su)GFAR_	NNVDVIK(1)GFAR	2	666.849	0.013167
P24255	193	RNA polymerase sigma-54 factor	rpoN	1	PVGVAAKDLRDCL	0.00355337	49.423	_FDPVGVAAK(su)DLR_	FDPVGVAAK(1)DLR	2	694.364	-0.73591
P0A6T1	208	Glucose-6-phosphate isomerase	pgi	0.999716	LFLVASKTFTTQE	3.89155e-15	91.615	_KVNPETTLFLVASK(su)TFTTQETMTNAHSAR_	KVNPETTLFLVASK(1)TFTTQETMTNAHSAR	4	831.67	1.3799
P0ACL0	210	Glycerol-3-phosphate regulon repressor	glpR	1	LVVDHSKFGRNAM	9.9236e-18	122.46	_HVMLVVDHSK(su)FGR_	HVMLVVDHSK(1)FGR	3	542.28	0.41808
P0A9B2	132	Glyceraldehyde-3-phosphate dehydrogenase A	gapA	1	NTPMFVKGANFDK	1.15589e-75	268.44	_DNTPMFVK(su)GANFDK_	DNTPMFVK(1)GANFDK	2	842.388	0.13512
P0A729	141	Maf-like protein yceF	yceF	1	IDNYVRKEHPLHC	4.02631e-36	145.58	_HLSEAEIDNYVRK(su)EHPLHCAGSFK_	HLSEAEIDNYVRK(1)EHPLHCAGSFK	5	588.285	0.069801
P31658	124	Molecular chaperone Hsp31 and glyoxalase 3	hchA	1	PFFEQHKSLFRNP	1.33407e-07	59.607	_VM(ox)PFFEQHK(su)SLFR_	VMPFFEQHK(1)SLFR	3	594.628	-0.92344
P0AEE1	101	Protein dcrB	dcrB	1	DLAVLAKRLEDQQ	4.9775e-05	68.735	_EDLAVLAK(su)R_	EDLAVLAK(1)R	2	557.809	-0.50117
P05020	182	Dihydroorotase	pyrC	1	FEHITTKDAADYV	1.4885e-13	88.73	_VVFEHITTK(su)DAADYVR_	VVFEHITTK(1)DAADYVR	3	655.33	-0.35938
P25553	431	Lactaldehyde dehydrogenase	aldA	1	KAIKGLKFGETYI	9.27228e-18	152.7	_GLK(su)FGETYINR_	GLK(1)FGETYINR	2	699.357	-0.073792
P25665	304	5-methyltetrahydropteroyltriglutamate--homocysteine methyltransferase	metE	1	RADLTEKYAQIKD	0.0047805	72.652	_ADLTEK(su)YAQIK_	ADLTEK(1)YAQIK	2	690.356	0.49616
P33363	336	Periplasmic beta-glucosidase	bglX	1	GLIKSGKVTMAEL	2.50757e-08	69.729	_SGK(su)VTMAELDDAAR_	SGK(1)VTMAELDDAAR	2	782.37	0.81445
P0AC41	488	Succinate dehydrogenase flavoprotein subunit	sdhA	1	KGLEQLKVIRERL	9.05048e-06	101.11	_GLEQLK(su)VIR_	GLEQLK(1)VIR	2	578.34	-0.35386
P61949	28	Flavodoxin-1	fldA	1	IQKQLGKDVADVH	7.196e-05	46.964	_QLGK(su)DVADVHDIAK_	QLGK(1)DVADVHDIAK	3	536.946	0.59241
P0A7R1	83	50S ribosomal protein L9	rplI	1	TVTIASKAGDEGK	1.0995e-34	135.28	_INALETVTIASK(su)AGDEGK_	INALETVTIASK(1)AGDEGK	2	958.994	0.66885
P0AC69	22	Glutaredoxin-4	grxD	1	PILLYMKGSPKLP	1.91663e-26	146.78	_QIAENPILLYMK(su)GSPK_	QIAENPILLYMK(1)GSPK	2	951.506	-0.56102
P0A799	302	Phosphoglycerate kinase	pgk	1	EILKNAKTILWNG	9.43576e-25	118.52	_NAK(su)TILWNGPVGVFEFPNFRK_	NAK(1)TILWNGPVGVFEFPNFRK	4	634.335	0.3601
P0A729	152	Maf-like protein yceF	yceF	1	HCAGSFKSEGFGI	9.74066e-08	70.99	_EHPLHCAGSFK(su)SEGFGITLFER_	EHPLHCAGSFK(1)SEGFGITLFER	4	655.563	-0.25203
P0AEB2	299	D-alanyl-D-alanine carboxypeptidase dacA	dacA	1	ETVNPLKVGKEFA	0.000195237	68.069	_FFETVNPLK(su)VGK_	FFETVNPLK(1)VGK	2	739.898	0.1172
P0A910	218	Outer membrane protein A	ompA	1	TKHFTLKSDVLFN	3.13474e-24	114.56	_HFTLK(su)SDVLFNFNK_	HFTLK(1)SDVLFNFNK	3	603.977	-0.080712
P25740	153	Lipopolysaccharide core biosynthesis protein rfaG	rfaG	1	QIADFQKHYQTEP	0.000383235	62.378	_QIADFQK(su)HYQTEPER_	QIADFQK(1)HYQTEPER	3	663.982	0.34873
P30136	528	Phosphomethylpyrimidine synthase	thiC	1	HAADLAKGHPGAQ	9.5252e-07	57.52	_IAAHAADLAK(su)GHPGAQIR_	IAAHAADLAK(1)GHPGAQIR	4	475.006	-0.3794
P0AB91	14	Phospho-2-dehydro-3-deoxyheptonate aldolase, Phe-sensitive	aroG	1	LRIKEIKELLPPV	2.4504e-13	91.076	_EIK(su)ELLPPVALLEK_	EIK(1)ELLPPVALLEK	3	564.666	0.83748
P0A9Y6	15	Cold shock-like protein CspC	cspC	1	KWFNESKGFGFIT	4.57411e-15	81.317	_WFNESK(su)GFGFITPADGSK_	WFNESK(1)GFGFITPADGSK	2	1044.49	0.43277
P0ACF0	83	DNA-binding protein HU-alpha	hupA	1	PAFVSGKALKDAV	1.08739e-13	89.911	_IAAANVPAFVSGK(su)ALK_	IAAANVPAFVSGK(1)ALK	3	552.982	0.43988
P0AFI7	77	Pyridoxine/pyridoxamine 5'-phosphate oxidase	pdxH	1	LKHYDEKGMVFYT	6.22388e-09	66.826	_HYDEK(su)GMVFYTNLGSR_	HYDEK(1)GMVFYTNLGSR	3	672.976	0.25011
P27129	294	Lipopolysaccharide 1,2-glucosyltransferase	rfaJ	1	LENSPWKDDSPRD	0.000757754	57.804	_IALENSPWK(su)DDSPR_	IALENSPWK(1)DDSPR	2	864.415	0.44968
P27240	78	Lipopolysaccharide core heptose(II) kinase rfaY	rfaY	1	FFKSLLKGDYYER	0.00152461	60.434	_SLLK(su)GDYYER_	SLLK(1)GDYYER	2	672.328	1.6236
P27242	349	Lipopolysaccharide 1,2-N-acetylglucosaminetransferase	waaU	1	TLTNSVKRLSCID	4.18346e-96	125.61	_DIDTETLTNSVK(su)R_	DIDTETLTNSVK(1)R	2	796.394	-0.71799
P27245	24	Multiple antibiotic resistance protein marR	marR	1	IHMVNQKKDRLLN	0.00279823	62.2	_LIHMVNQK(su)K_	LIHMVNQK(1)K	2	605.834	-1.253
P27248	353	Aminomethyltransferase	gcvT	1	MPVKVTKPVFVRN	0.00184988	69.825	_VTK(su)PVFVR_	VTK(1)PVFVR	2	523.306	0.33389
P31663	39	Pantothenate synthetase	panC	1	LHDGHMKLVDEAK	2.00069e-17	98.703	_RVALVPTMGNLHDGHMK(su)LVDEAK_	RVALVPTMGNLHDGHMK(1)LVDEAK	4	658.59	-1.0165
P0A7L0	19	50S ribosomal protein L1	rplA	1	EKVDATKQYDINE	2.89326e-89	234.77	_VDATK(su)QYDINEAIALLK_	VDATK(1)QYDINEAIALLK	3	669.021	0.27566
P23843	320	Periplasmic oligopeptide-binding protein	oppA	1	RVRTALKLGMDRD	1.67658e-08	66.285	_TALK(su)LGMDRDIIVNK_	TALK(1)LGMDRDIIVNK	3	596.329	0.39137
P27298	581	Oligopeptidase A	prlC	1	ETLAEIKKLVAVV	1.52314e-05	106.29	_ILETLAEIK(su)K_	ILETLAEIK(1)K	2	629.369	-0.040329
P27298	311	Oligopeptidase A	prlC	1	ARPQGEKELAQLR	9.20349e-10	128.85	_PQGEK(su)ELAQLR_	PQGEK(1)ELAQLR	2	684.86	-0.52068
P00490	385	Maltodextrin phosphorylase	malP	1	FKTLVEKTWPGDE	1.06925e-08	93.959	_TLVEK(su)TWPGDEK_	TLVEK(1)TWPGDEK	2	751.872	-0.28178
[truncated: 573 more rows]

## Sheet: Homo sapiens
Protein	Position	Protein names	Gene names	Localization prob	Sequence window	PEP	Score	Modified sequence	succinyl (K) Probabilities	Charge	m/z	Mass error [ppm]
Q9BQ69	133	MACRO domain-containing protein 1	MACROD1	1	TWKEMAKGVAVKV	0.000424185	68.735	_EMAK(su)GVAVK_	EMAK(1)GVAVK	2	516.773	-0.0051101
P24752	273	Acetyl-CoA acetyltransferase, mitochondrial	ACAT1	1	LKTVFQKENGTVT	8.80486e-10	56.041	_TVFQK(su)ENGTVTAANASTLNDGAAALVLM(ox)TADAAK_	TVFQK(1)ENGTVTAANASTLNDGAAALVLMTADAAK	4	870.935	0.68784
B4DLN1	162	39S ribosomal protein L12, mitochondrial	SLC25A10;MRPL12	1	INLVQAKKLVESL	1.44722e-15	128.85	_NYIQGINLVQAK(su)K_	NYIQGINLVQAK(1)K	2	794.938	1.2647
P43897-2	65	Elongation factor Ts, mitochondrial;Elongation factor Ts;Elongation factor Ts;Elongation factor Ts;Elongation factor Ts;Elongation factor Ts;Elongation factor Ts	TSFM;TSFM;TSFM;TSFM;TSFM;TSFM;TSFM;TSFM	1	YSFVNCKKALETC	3.62736e-05	88.681	_TGYSFVNCK(su)K_	TGYSFVNCK(1)K	2	652.303	-0.17483
Q9P2R7	143	Succinyl-CoA ligase [ADP-forming] subunit beta, mitochondrial	SUCLA2;SUCLA2;SUCLA2;SUCLA2	1	GKKLFTKQTGEKG	0.000701399	91.867	_LFTK(su)QTGEK_	LFTK(1)QTGEK	2	576.301	0.47871
P40926	239	Malate dehydrogenase, mitochondrial;Malate dehydrogenase	MDH2;MDH2;MDH2	1	AGTEVVKAKAGAG	1.93904e-10	104.87	_IQEAGTEVVK(su)AK_	IQEAGTEVVK(1)AK	2	686.87	0.74052
P38646	567	Stress-70 protein, mitochondrial	HSPA9;HSPA9;HSPA9;HSPA9	1	MVKNAEKYAEEDR	3.58771e-05	56.225	_NAEK(su)YAEEDRR_	NAEK(1)YAEEDRR	3	494.227	-0.672
P30084	282	Enoyl-CoA hydratase, mitochondrial	ECHS1	1	MTAFVEKRKANFK	0.000189099	70.977	_EGM(ox)TAFVEK(su)R_	EGMTAFVEK(1)R	2	642.3	-0.71626
P38117	200	Electron transfer flavoprotein subunit beta	ETFB	1	TLPNIMKAKKKKI	6.41441e-06	74.162	_YATLPNIM(ox)K(su)AK_	YATLPNIMK(1)AK	2	683.358	1.0757
P49411	88	Elongation factor Tu, mitochondrial	TUFM	1	AEGGGAKFKKYEE	1.86147e-06	81.865	_ILAEGGGAK(su)FK_	ILAEGGGAK(1)FK	2	595.824	-0.8424
O43707	760	Alpha-actinin-4	ACTN4;ACTN4;ACTN4	1	ILTRDAKGISQEQ	0.00125797	74.678	_DAK(su)GISQEQMQEFR_	DAK(1)GISQEQMQEFR	2	883.904	-0.27463
P12236	147	ADP/ATP translocase 3	SLC25A6	1	LAADVGKSGTERE	6.05006e-09	90.926	_LAADVGK(su)SGTER_	LAADVGK(1)SGTER	2	652.328	1.6615
Q9BW91	127	ADP-ribose pyrophosphatase, mitochondrial	NUDT9;NUDT9	1	SPKFNEKDGHVER	0.00108469	45.433	_FNEK(su)DGHVER_	FNEK(1)DGHVER	3	444.206	1.3791
Q7L0Y3	139	Mitochondrial ribonuclease P protein 1	RG9MTD1;RG9MTD1	1	LKYLYTKEKVKKA	0.00655018	66.258	_YLYTK(su)EK_	YLYTK(1)EK	2	522.766	1.4874
P01891	200	HLA class I histocompatibility antigen, Cw-12 alpha chain;HLA class I histocompatibility antigen, Cw-4 alpha chain;HLA class I histocompatibility antigen, Cw-14 alpha chain;HLA class I histocompatibility antigen, Cw-6 alpha chain;HLA class I histocompatibility antigen, Cw-18 alpha chain;HLA class I histocompatibility antigen, Cw-7 alpha chain;HLA class I histocompatibility antigen, Cw-15 alpha ch…	HLA-C;HLA-C;HLA-C;HLA-C;HLA-C;HLA-C;HLA-C;HLA-C;HLA-C;HLA-C;HLA-C;HLA-C;HLA-C;HLA-C;HLA-C;HLA-C;HLA-C;HLA-C;HLA-C;HLA-C;HLA-C;HLA-C;HLA-C;HLA-B;HLA-H;HLA-B;HLA-B;HLA-B;HLA-B;HLA-C;HLA-C;HLA-C;HLA-B;HLA-B;HLA-B;HLA-B;HLA-B;HLA-B;HLA-B;HLA-B;HLA-B;HLA-B;HLA-B;HLA-B;HLA-B;HLA-F;HLA-F;HLA-F;HLA-F;HLA-F;HLA-F;HLA-B;HLA-F;HLA-F;HLA-F;HLA-F;HLA-F;HLA-F;HLA-F;HLA-F;HLA-F;HLA-F;HLA-F;HLA-F;HLA-F;HLA-F;HLA…	1	RYLENGKETLQRA	0.00546767	57.836	_YLENGK(su)ETLQR_	YLENGK(1)ETLQR	2	725.862	0.11675
P48047	98	ATP synthase subunit O, mitochondrial	ATP5O	1	LNDITAKERFSPL	2.15098e-05	82.171	_SLNDITAK(su)ER_	SLNDITAK(1)ER	2	623.817	-1.3577
P42704	107	Leucine-rich PPR motif-containing protein, mitochondrial	LRPPRC;LRPPRC;LRPPRC	1	PKKLLQKVFNDTC	1.47303e-06	88.187	_LLQK(su)VFNDTCR_	LLQK(1)VFNDTCR	2	747.374	1.6587
P05141	147	ADP/ATP translocase 2	SLC25A5	1	LAADVGKAGAERE	4.86613e-07	72.958	_LAADVGK(su)AGAER_	LAADVGK(1)AGAER	2	629.325	0.52467
Q9UII2	90	ATPase inhibitor, mitochondrial	ATPIF1	1	EIERLQKEIERHK	6.26346e-06	119.27	_LQK(su)EIER_	LQK(1)EIER	2	508.275	1.0785
P61604	56	10 kDa heat shock protein, mitochondrial	HSPE1;HSPE1	1	GSGSKGKGGEIQP	1.1043e-08	89.301	_GK(su)GGEIQPVSVK_	GK(1)GGEIQPVSVK	2	649.851	0.60873
P38646	563	Stress-70 protein, mitochondrial	HSPA9;HSPA9;HSPA9;HSPA9	1	DIENMVKNAEKYA	4.19121e-11	112.51	_DDIENMVK(su)NAEK_	DDIENMVK(1)NAEK	2	753.343	0.37923
Q00059	205	Transcription factor A, mitochondrial	TFAM;TFAM	1	LYIQHAKEDETRY	3.53501e-08	62.14	_ELYIQHAK(su)EDETR_	ELYIQHAK(1)EDETR	3	577.944	0.34896
P42704	1326	Leucine-rich PPR motif-containing protein, mitochondrial	LRPPRC	1	AYNSLMKSYVSEK	4.92912e-14	119.31	_EEAYNSLMK(su)SYVSEK_	EEAYNSLMK(1)SYVSEK	3	626.621	-0.39704
P42704	649	Leucine-rich PPR motif-containing protein, mitochondrial	LRPPRC;LRPPRC	1	HLLVESKNLDFQK	8.92148e-10	66.285	_DAHLLVESK(su)NLDFQK_	DAHLLVESK(1)NLDFQK	3	619.651	-0.6809
O43290	175	U4/U6.U5 tri-snRNP-associated protein 1	SART1;SART1	1	EKLAAAKEKRLLN	0.00655018	66.258	_LAAAK(su)EK_	LAAAK(1)EK	2	415.735	0.28988
P09543	175	2',3'-cyclic-nucleotide 3'-phosphodiesterase	CNP	1	LSADDLKKLKPGL	8.42493e-07	74.46	_NQWQLSADDLK(su)K_	NQWQLSADDLK(1)K	2	773.381	0.38865
E9PF18	316	Hydroxyacyl-coenzyme A dehydrogenase, mitochondrial	HADH;HADH	1	TGEGFYKYK____	0.000392046	76.465	_TGEGFYK(su)YK_	TGEGFYK(1)YK	2	596.78	-0.02776
P34897	464	Serine hydroxymethyltransferase, mitochondrial;Serine hydroxymethyltransferase;Serine hydroxymethyltransferase;Serine hydroxymethyltransferase	SHMT2;SHMT2;SHMT2;SHMT2	1	VKSKTAKLQDFKS	0.00169822	86.136	_TAK(su)LQDFK_	TAK(1)LQDFK	2	525.777	0.49053
P38646	653	Stress-70 protein, mitochondrial	HSPA9;HSPA9;HSPA9	1	LFEMAYKKMASER	0.0023697	98.392	_LFEMAYK(su)K_	LFEMAYK(1)K	2	565.284	0.7692
B4DLN1	150	39S ribosomal protein L12, mitochondrial	SLC25A10;MRPL12	1	KLIKEIKNYIQGI	6.16213e-26	114.74	_EIK(su)NYIQGINLVQAK_	EIK(1)NYIQGINLVQAK	2	916.002	0.30234
Q12931	95	Heat shock protein 75 kDa, mitochondrial	TRAP1;TRAP1	1	EFQAETKKLLDIV	0.000790213	58.37	_HEFQAETK(su)K_	HEFQAETK(1)K	2	609.293	0.0036463
Q07021	91	Complement component 1 Q subcomponent-binding protein, mitochondrial	C1QBP	1	FLSDEIKEERKIQ	4.35712e-15	100.54	_AFVDFLSDEIK(su)EERK_	AFVDFLSDEIK(1)EERK	3	642.655	-0.6797
Q9BYN8	97	28S ribosomal protein S26, mitochondrial	MRPS26	1	AERKALKDAAEHR	0.000397467	75.378	_ALK(su)DAAEHR_	ALK(1)DAAEHR	3	370.856	-0.74239
O15091	512	Mitochondrial ribonuclease P protein 3	KIAA0391;KIAA0391	1	ACLPDAKTQRLFF	0.000101617	70.1	_ACLPDAK(su)TQR_	ACLPDAK(1)TQR	2	630.306	-0.017038
Q13268-2	184	Dehydrogenase/reductase SDR family member 2	DHRS2;DHRS2;DHRS2;DHRS2	1	ALELAPKDIRVNC	3.23601e-08	82.362	_TLALELAPK(su)DIR_	TLALELAPK(1)DIR	2	720.409	0.61515
P41250	108	Glycine--tRNA ligase	GARS	1	KRVLEAKELALQP	2.67988e-05	49.298	_RVLEAK(su)ELALQPK_	RVLEAK(1)ELALQPK	3	532.31	0.76667
O75947	78	ATP synthase subunit d, mitochondrial	ATP5H;ATP5H	1	KKFNALKVPVPED	0.000176192	45.257	_FNALK(su)VPVPEDK_	FNALK(1)VPVPEDK	2	728.888	-0.45309
O75608	97	Acyl-protein thioesterase 1	LYPLA1;LYPLA1;LYPLA1;LYPLA1;LYPLA1;LYPLA1	1	QAAENIKALIDQE	2.07849e-06	51.643	_QAAENIK(su)ALIDQEVK_	QAAENIK(1)ALIDQEVK	3	590.648	0.50284
Q969Z0	446	Protein TBRG4	TBRG4;TBRG4	1	LGGKSQKDQNTFQ	1.50911e-05	91.855	_SQK(su)DQNTFQK_	SQK(1)DQNTFQK	2	662.312	0.42104
P48047	84	ATP synthase subunit O, mitochondrial	ATP5O	1	VLNPYVKRSIKVK	1.69871e-09	142.08	_VAASVLNPYVK(su)R_	VAASVLNPYVK(1)R	2	708.896	-0.71678
P41250	99	Glycine--tRNA ligase	GARS	1	KAVAELKARKRVL	0.00183419	91.853	_AVAELK(su)AR_	AVAELK(1)AR	2	479.272	1.1967
Q8IYQ7	183	Threonine synthase-like 1	THNSL1	1	NSGTSMKDLLKFR	8.73077e-05	82.102	_IVGQNSGTSMK(su)DLLK_	IVGQNSGTSMK(1)DLLK	2	845.938	0.96254
Q02252	52	Methylmalonate-semialdehyde dehydrogenase [acylating], mitochondrial	ALDH6A1	1	GKFVESKSDKWID	0.00239313	60.973	_FVESK(su)SDK_	FVESK(1)SDK	2	520.251	-1.5068
Q9NPJ3	111	Acyl-coenzyme A thioesterase 13	ACOT13;ACOT13	1	HVLKQGKTLAFTS	1.79561e-06	52.522	_QGK(su)TLAFTSVDLTNK_	QGK(1)TLAFTSVDLTNK	2	861.949	2.9799
Q9P2R7	116	Succinyl-CoA ligase [ADP-forming] subunit beta, mitochondrial	SUCLA2;SUCLA2;SUCLA2	1	TFESGLKGGVKIV	2.03964e-05	72.958	_GTFESGLK(su)GGVK_	GTFESGLK(1)GGVK	2	640.33	1.0343
Q7L8L6	507	FAST kinase domain-containing protein 5	FASTKD5	1	LAQERTKFDLLKE	0.00757852	59.245	_TK(su)FDLLK_	TK(1)FDLLK	2	482.771	0.61492
P55809	446	Succinyl-CoA:3-ketoacid-coenzyme A transferase 1, mitochondrial	OXCT1;OXCT1;OXCT1	1	TMEHSAKGNAHKI	2.91134e-47	148.91	_VVVTM(ox)EHSAK(su)GNAHK_	VVVTMEHSAK(1)GNAHK	3	575.286	-1.5114
Q8TA92	346	AFG3-like protein 2	AFG3L2;AFG3L2	1	NFLKNPKQYQDLG	1.05736e-05	60.434	_NPK(su)QYQDLGAK_	NPK(1)QYQDLGAK	2	681.338	0.90119
Q00059	190	Transcription factor A, mitochondrial	TFAM;TFAM	1	TVKENWKNLSDSE	4.70305e-05	54.7	_ENWK(su)NLSDSEK_	ENWK(1)NLSDSEK	2	725.328	0.15127
Q96I59	131	Probable asparagine--tRNA ligase, mitochondrial	NARS2;NARS2;NARS2	1	DFPIKYKERHPLE	2.59077e-05	57.019	_YK(su)ERHPLEYLR_	YK(1)ERHPLEYLR	3	535.279	0.46875
Q9BQ69	96	MACRO domain-containing protein 1	MACROD1	1	STSTDWKEAKSFL	6.75852e-09	145	_VDLSTSTDWK(su)EAK_	VDLSTSTDWK(1)EAK	2	790.378	-0.19251
P30042	223	ES1 protein homolog, mitochondrial	C21orf33	1	GAKHCVKEVVEAH	3.84266e-11	77.42	_HCVK(su)EVVEAHVDQK_	HCVK(1)EVVEAHVDQK	3	593.289	-0.11635
O75439	478	Mitochondrial-processing peptidase subunit beta	PMPCB;PMPCB	1	KQLPDFKQIRSNM	0.0050082	85.731	_QLPDFK(su)QIR_	QLPDFK(1)QIR	3	415.559	0.89153
P22695	250	Cytochrome b-c1 complex subunit 2, mitochondrial	UQCRC2	1	LGLSGAKANYRGG	1.887e-08	72.958	_GGLGLSGAK(su)ANYR_	GGLGLSGAK(1)ANYR	2	682.352	-0.14714
P05091	368	Aldehyde dehydrogenase, mitochondrial	ALDH2;ALDH2;ALDH2;ALDH2	1	VDETQFKKILGYI	7.01534e-07	57.804	_TEQGPQVDETQFK(su)K_	TEQGPQVDETQFK(1)K	2	867.913	-0.00051386
Q96GC5	195	39S ribosomal protein L48, mitochondrial	MRPL48;MRPL48;MRPL48;MRPL48	1	HTEEDFKGRFKAR	0.000106732	67.113	_EHTEEDFK(su)GR_	EHTEEDFK(1)GR	3	449.865	-1.0756
P61604	54	10 kDa heat shock protein, mitochondrial	HSPE1;HSPE1	1	AVGSGSKGKGGEI	3.41009e-16	160.8	_VLQATVVAVGSGSK(su)GK_	VLQATVVAVGSGSK(1)GK	2	800.949	-0.344
Q9UII2	82	ATPase inhibitor, mitochondrial	ATPIF1	1	EEIVHHKKEIERL	1.07116e-76	208.56	_HHEEEIVHHK(su)K_	HHEEEIVHHK(1)K	5	305.354	-2.0307
Q04837	81	Single-stranded DNA-binding protein, mitochondrial	SSBP1;SSBP1;SSBP1	1	LGDVSQKTTWHRI	9.88526e-43	113.53	_SGDSEVYQLGDVSQK(su)TTWHR_	SGDSEVYQLGDVSQK(1)TTWHR	3	798.372	0.75533
C9JSL2	1031		PITRM1;PITRM1;PITRM1;PITRM1	1	ENPKIAKDPSWII	0.000509571	50.284	_IAK(su)DPSWIIQ_	IAK(1)DPSWIIQ	2	635.838	-0.27081
Q9HA77	323	Probable cysteine--tRNA ligase, mitochondrial	CARS2;CARS2;CARS2;CARS2	1	KMSKSLKNYITIK	0.000508838	112.75	_SLK(su)NYITIK_	SLK(1)NYITIK	2	590.335	-0.54004
P38646	467	Stress-70 protein, mitochondrial	HSPA9;HSPA9;HSPA9	1	NTTIPTKKSQVFS	0.00336683	80.239	_NTTIPTK(su)K_	NTTIPTK(1)K	2	501.777	-0.97279
P42126	89	Enoyl-CoA delta isomerase 1, mitochondrial	ECI1	1	EKLENDKSFRGVI	0.000532851	104.17	_LENDK(su)SFR_	LENDK(1)SFR	2	554.767	0.31606
Q02252	117	Methylmalonate-semialdehyde dehydrogenase [acylating], mitochondrial	ALDH6A1	1	LIKENLKEIAKLI	0.00223577	69.598	_ENLK(su)EIAK_	ENLK(1)EIAK	2	522.782	-1.3744
P41250	501	Glycine--tRNA ligase	GARS	1	VQFEPSKGAIGKA	8.44596e-15	78.326	_TVNVVQFEPSK(su)GAIGK_	TVNVVQFEPSK(1)GAIGK	2	887.473	0.39386
Q16822	100	Phosphoenolpyruvate carboxykinase [GTP], mitochondrial	PCK2;PCK2	1	LARTDPKDVARVE	0.00224627	69.423	_TDPK(su)DVAR_	TDPK(1)DVAR	2	501.249	-0.91654
P24752	243	Acetyl-CoA acetyltransferase, mitochondrial	ACAT1	1	PVTVTVKGQPDVV	2.68156e-48	106.51	_FGNEVIPVTVTVK(su)GQPDVVVK_	FGNEVIPVTVTVK(1)GQPDVVVK	3	775.762	0.34937
Q8N0X4	57	Citrate lyase subunit beta-like protein, mitochondrial	CLYBL;CLYBL	1	VPGNDEKKIKKIP	1.77934e-06	60.49	_RAVLYVPGNDEK(su)K_	RAVLYVPGNDEK(1)K	3	530.283	-3.8233
Q9Y2Z4	49	Tyrosine--tRNA ligase, mitochondrial	YARS2;YARS2	1	KARGLFKDFFPET	2.28757e-05	49.31	_GLFK(su)DFFPETGTK_	GLFK(1)DFFPETGTK	2	793.89	-0.1254
P31948	395	Stress-induced-phosphoprotein 1	STIP1;STIP1;STIP1	1	RNPKDAKLYSNRA	0.00761895	46.158	_DAK(su)LYSNR_	DAK(1)LYSNR	2	533.762	-0.5106
Q99623	6	Prohibitin-2	PHB2;PHB2;PHB2;PHB2;PHB2;PHB2;PHB2;PHB2;PHB2	1	_MAQNLKDLAGRL	1.87147e-26	115.82	_(ac)AQNLK(su)DLAGRLPAGPR_	AQNLK(1)DLAGRLPAGPR	3	606.999	-0.75933
P24752	174	Acetyl-CoA acetyltransferase, mitochondrial	ACAT1;ACAT1	1	TPYGGVKLEDLIV	4.00933e-21	92.575	_GSTPYGGVK(su)LEDLIVK_	GSTPYGGVK(1)LEDLIVK	2	888.475	0.58246
P41250	207	Glycine--tRNA ligase	GARS	1	FMVKDVKNGECFR	0.000964807	53.683	_DVK(su)NGECFR_	DVK(1)NGECFR	2	612.769	-1.0224
G3V1M7	528	Very long-chain specific acyl-CoA dehydrogenase, mitochondrial	ACADVL;ACADVL;ACADVL;ACADVL	1	GCMDKGKELSGLG	3.02883e-05	51.875	_GK(su)ELSGLGSALK_	GK(1)ELSGLGSALK	2	630.346	-0.46092
Q13423	939	NAD(P) transhydrogenase, mitochondrial	NNT;NNT;NNT;NNT	1	YGLCAAKAQYPIA	6.8492e-08	53.475	_EANSIIITPGYGLCAAK(su)AQYPIADLVK_	EANSIIITPGYGLCAAK(1)AQYPIADLVK	3	992.851	-0.27872
P31949	55	Protein S100-A11	S100A11	1	AFTKNQKDPGVLD	0.00672685	64.439	_NQK(su)DPGVLDR_	NQK(1)DPGVLDR	2	621.31	0.36439
P09622	430	Dihydrolipoyl dehydrogenase, mitochondrial;Dihydrolipoyl dehydrogenase;Dihydrolipoyl dehydrogenase	DLD;DLD;DLD;DLD;DLD	1	AANSRAKTNADTD	3.02883e-05	51.875	_AK(su)TNADTDGMVK_	AK(1)TNADTDGMVK	2	675.814	0.69537
P18859	79	ATP synthase-coupling factor 6, mitochondrial;ATP synthase-coupling factor 6, mitochondrial	ATP5J;ATP5J	1	RELFKLKQMFGNA	4.26202e-12	58.671	_LK(su)QMFGNADMNTFPTFK_	LK(1)QMFGNADMNTFPTFK	3	697.329	-0.52415
Q00325	304	Phosphate carrier protein, mitochondrial	SLC25A3	1	SASLVLKRLGFKG	4.58036e-05	81.865	_GSSASLVLK(su)R_	GSSASLVLK(1)R	2	559.314	0.141
Q9HCC0	70	Methylcrotonoyl-CoA carboxylase beta chain, mitochondrial	MCCC2;MCCC2;MCCC2	1	KLGGGEKARALHI	0.00141907	95.741	_LGGGEK(su)AR_	LGGGEK(1)AR	2	444.233	4.1553
P23381	204	Tryptophan--tRNA ligase, cytoplasmic;T1-TrpRS;T2-TrpRS	WARS;WARS;WARS	1	DEKYLWKDLTLDQ	4.32096e-37	94.856	_YLWK(su)DLTLDQAYSYAVENAK_	YLWK(1)DLTLDQAYSYAVENAK	3	831.072	1.1071
Q9NSE4	74	Isoleucine--tRNA ligase, mitochondrial	IARS2	1	QTSFPMKLLGRQQ	7.94206e-38	98.796	_YRDTVLLPQTSFPM(ox)K(su)LLGR_	YRDTVLLPQTSFPMK(1)LLGR	3	784.419	-0.18816
P55209	116	Nucleosome assembly protein 1-like 1	NAP1L1;NAP1L1;NAP1L1;NAP1L1;NAP1L1;NAP1L1;NAP1L1;NAP1L1;NAP1L1;NAP1L1;NAP1L1;NAP1L1;NAP1L1;NAP1L1;NAP1L1;NAP1L1	1	YQPLFDKRFEIIN	0.00335225	82.171	_YAVLYQPLFDK(su)R_	YAVLYQPLFDK(1)R	2	806.922	0.73072
P30048	248	Thioredoxin-dependent peroxide reductase, mitochondrial	PRDX3;PRDX3	1	PSPAASKEYFQKV	2.03964e-05	53.967	_PSPAASK(su)EYFQK_	PSPAASK(1)EYFQK	2	726.854	1.196
Q96EY7	408	Pentatricopeptide repeat-containing protein 3, mitochondrial	PTCD3	1	GKRFSPKDPDDDK	6.42264e-05	53.967	_RFSPK(su)DPDDDK_	RFSPK(1)DPDDDK	3	473.884	0.42973
P09543	217	2',3'-cyclic-nucleotide 3'-phosphodiesterase	CNP	1	EELGNHKAFKKEL	7.36934e-07	50.843	_AGQVFLEELGNHK(su)AFK_	AGQVFLEELGNHK(1)AFK	3	629.991	-0.48984
Q16762	24	Thiosulfate sulfurtransferase;Sulfurtransferase	TST;TST;TST	1	ESIRTGKLGPGLR	0.000712035	55.567	_TGK(su)LGPGLR_	TGK(1)LGPGLR	2	499.785	-0.50132
P09622	143	Dihydrolipoyl dehydrogenase, mitochondrial;Dihydrolipoyl dehydrogenase;Dihydrolipoyl dehydrogenase	DLD;DLD;DLD;DLD;DLD	1	GIAHLFKQNKVVH	2.15683e-87	278.27	_ALTGGIAHLFK(su)QNK_	ALTGGIAHLFK(1)QNK	2	799.438	0.18493
P50213	343	Isocitrate dehydrogenase [NAD] subunit alpha, mitochondrial	IDH3A;IDH3A;IDH3A;IDH3A;IDH3A	1	DGKSLTKDLGGNA	1.05979e-05	59.418	_SLTK(su)DLGGNAK_	SLTK(1)DLGGNAK	2	602.314	0.52482
P10809	233	60 kDa heat shock protein, mitochondrial	HSPD1;HSPD1	1	YFINTSKGQKCEF	2.1558e-47	151.74	_GYISPYFINTSK(su)GQK_	GYISPYFINTSK(1)GQK	2	901.952	-0.65676
P24752	263	Acetyl-CoA acetyltransferase, mitochondrial	ACAT1	1	KRVDFSKVPKLKT	0.000472103	74.165	_RVDFSK(su)VPK_	RVDFSK(1)VPK	3	392.552	0.30985
Q96I59	463	Probable asparagine--tRNA ligase, mitochondrial	NARS2;NARS2;NARS2	1	LGVDNIKDVIPFP	3.66099e-70	155.79	_YLQCILGVDNIK(su)DVIPFPR_	YLQCILGVDNIK(1)DVIPFPR	3	787.415	2.2122
P34897	302	Serine hydroxymethyltransferase, mitochondrial;Serine hydroxymethyltransferase;Serine hydroxymethyltransferase;Serine hydroxymethyltransferase;Serine hydroxymethyltransferase;Serine hydroxymethyltransferase	SHMT2;SHMT2;SHMT2;SHMT2;SHMT2;SHMT2	1	VKAVDPKTGREIP	3.65219e-24	130.56	_AVDPK(su)TGREIPYTFEDR_	AVDPK(1)TGREIPYTFEDR	3	698.676	0.64954
Q96HY7	800	Probable 2-oxoglutarate dehydrogenase E1 component DHKTD1, mitochondrial	DHTKD1	1	DSSVDPKKVKTLV	4.3082e-37	95.212	_LPAAVSTLQEMAPGTTFNPVIGDSSVDPK(su)K_	LPAAVSTLQEMAPGTTFNPVIGDSSVDPK(1)K	5	634.924	0.16836
P42704	187	Leucine-rich PPR motif-containing protein, mitochondrial	LRPPRC;LRPPRC;LRPPRC;LRPPRC	1	PTDFLAKMEEANI	7.13129e-12	56.407	_FSPTDFLAK(su)M(ox)EEANIQPNR_	FSPTDFLAK(1)MEEANIQPNR	3	775.367	0.06108
P42704	1332	Leucine-rich PPR motif-containing protein, mitochondrial	LRPPRC	1	KSYVSEKDVTSAK	1.17828e-17	127.37	_SYVSEK(su)DVTSAK_	SYVSEK(1)DVTSAK	2	707.341	0.14289
P40939	644	Trifunctional enzyme subunit alpha, mitochondrial;Long-chain enoyl-CoA hydratase;Long chain 3-hydroxyacyl-CoA dehydrogenase	HADHA;HADHA	1	IYQEGVKRKDLNS	1.69467e-27	150.61	_GFYIYQEGVK(su)RK_	GFYIYQEGVK(1)RK	2	794.412	-1.5679
E9PF18	136	Hydroxyacyl-coenzyme A dehydrogenase, mitochondrial	HADH;HADH	0.999853	VKNELFKRLDKFA	0.00310345	57.598	_VKNELFK(su)R_	VKNELFK(1)R	2	567.319	2.1924
P31040	179	Succinate dehydrogenase [ubiquinone] flavoprotein subunit, mitochondrial	SDHA;SDHA;SDHA	1	FGGQSLKFGKGGQ	1.03686e-05	83.397	_AFGGQSLK(su)FGK_	AFGGQSLK(1)FGK	2	620.322	0.2823
Q99757	152	Thioredoxin, mitochondrial	TXN2	1	DKFVGIKDEDQLE	1.24133e-20	92.935	_FVGIK(su)DEDQLEAFLK_	FVGIK(1)DEDQLEAFLK	2	926.472	-0.13024
H0YGP4	877	Carbamoyl-phosphate synthase [ammonia], mitochondrial	CPS1;CPS1	1	SLDEIEKLTYIDK	2.15942e-11	53.278	_AIDDNMSLDEIEK(su)LTYIDK_	AIDDNMSLDEIEK(1)LTYIDK	2	1163.55	-0.82556
Q9NWR8	196	Coiled-coil domain-containing protein 109B	CCDC109B	1	EKIDHLKEQLQPL	1.32044e-20	92.265	_IDHLK(su)EQLQPLEQVK_	IDHLK(1)EQLQPLEQVK	3	640.014	-0.22389
Q96DC8	65	Enoyl-CoA hydratase domain-containing protein 3, mitochondrial	ECHDC3;ECHDC3	1	IVLSNPKKRNALS	0.000883008	72.643	_NIVLSNPK(su)K_	NIVLSNPK(1)K	2	556.819	1.0289
Q5T4U5	245	Medium-chain specific acyl-CoA dehydrogenase, mitochondrial	ACADM;ACADM;ACADM;ACADM	1	RSDPDPKAPANKA	7.60119e-05	51.998	_SDPDPK(su)APANK_	SDPDPK(1)APANK	2	620.296	0.32838
P04179	68	Superoxide dismutase [Mn], mitochondrial;Superoxide dismutase;Superoxide dismutase	SOD2;SOD2;SOD2;SOD2;SOD2;SOD2;SOD2;SOD2;SOD2	1	LNVTEEKYQEALA	4.06308e-65	130.85	_HHAAYVNNLNVTEEK(su)YQEALAK_	HHAAYVNNLNVTEEK(1)YQEALAK	3	881.433	0.46315
A2A274	426	Aconitate hydratase, mitochondrial	ACO2;ACO2;ACO2;ACO2;ACO2	1	RSAAVAKQALAHG	6.76476e-06	51.875	_SAAVAK(su)QALAHGLK_	SAAVAK(1)QALAHGLK	3	488.944	-0.96997
H0YGP4	410	Carbamoyl-phosphate synthase [ammonia], mitochondrial	CPS1;CPS1;CPS1	1	SLIKKGKATTITS	3.23601e-08	82.362	_GK(su)ATTITSVLPK_	GK(1)ATTITSVLPK	2	658.377	-1.3588
Q00059	95	Transcription factor A, mitochondrial	TFAM;TFAM	1	RELPDSKKKIYQD	0.000497167	68.893	_WRELPDSK(su)K_	WRELPDSK(1)K	2	629.825	-1.1762
Q13825	144	Methylglutaconyl-CoA hydratase, mitochondrial	AUH;AUH	1	CAGADLKERAKMS	2.75204e-10	66.335	_SEVPGIFCAGADLK(su)ER_	SEVPGIFCAGADLK(1)ER	3	616.965	-1.206
B1AK40	113	Acylpyruvase FAHD1, mitochondrial	FAHD1;FAHD1	1	DVQDECKKKGLPW	0.0023697	98.392	_DVQDECK(su)K_	DVQDECK(1)K	2	561.243	-0.36519
P27144	175	Adenylate kinase isoenzyme 4, mitochondrial	AK4;AK4	1	ARLRQYKDVAKPV	5.31676e-16	143.03	_QYK(su)DVAK_	QYK(1)DVAK	2	476.243	1.2493
P40939	415	Trifunctional enzyme subunit alpha, mitochondrial;Long-chain enoyl-CoA hydratase;Long chain 3-hydroxyacyl-CoA dehydrogenase	HADHA	1	NDKVKKKALTSFE	0.0055958	60.434	_K(su)K(su)ALTSFER_	K(1)K(1)ALTSFER	2	640.33	0.065169
Q9NSE4	803	Isoleucine--tRNA ligase, mitochondrial	IARS2;IARS2	1	FYFSIIKDRLYCE	4.95835e-08	88.087	_ELSNFYFSIIK(su)DR_	ELSNFYFSIIK(1)DR	2	866.433	-0.33888
P42126	283	Enoyl-CoA delta isomerase 1, mitochondrial	ECI1	1	FVSFISKDSIQKS	3.77663e-29	97.095	_DADVQNFVSFISK(su)DSIQK_	DADVQNFVSFISK(1)DSIQK	3	714.351	-0.79153
O75323	281	Protein NipSnap homolog 2	GBAS;GBAS	1	RIMIPLKTSPLQ_	1.05406e-05	74.162	_IM(ox)IPLK(su)TSPLQ_	IMIPLK(1)TSPLQ	2	678.876	0.59229
Q9HC21	275	Mitochondrial thiamine pyrophosphate carrier	SLC25A19;SLC25A19	1	AKQVLQKEGALGF	1.44435e-05	52.555	_QVLQK(su)EGALGFFK_	QVLQK(1)EGALGFFK	2	782.922	-0.12315
H0YGP4	927	Carbamoyl-phosphate synthase [ammonia], mitochondrial	CPS1;CPS1	1	SDKQISKCLGLTE	2.15339e-12	82.55	_QISK(su)CLGLTEAQTR_	QISK(1)CLGLTEAQTR	2	852.933	0.66056
B4DFQ6	207	Acyl-CoA synthetase family member 2, mitochondrial	ACSF2;ACSF2;ACSF2;ACSF2;ACSF2	1	VFPKQFKTQQYYN	1.36838e-08	94.767	_QFK(su)TQQYYNVLK_	QFK(1)TQQYYNVLK	3	553.951	0.47551
Q9Y2Q3-2	71	Glutathione S-transferase kappa 1	GSTK1;GSTK1;GSTK1	1	YMANDLKLLRHHL	1.01147e-08	89.403	_GLYM(ox)ANDLK(su)LLR_	GLYMANDLK(1)LLR	2	761.9	-1.1849
P41250	115	Glycine--tRNA ligase	GARS	1	ELALQPKDDIVDR	4.4092e-14	94.191	_ELALQPK(su)DDIVDR_	ELALQPK(1)DDIVDR	2	806.415	0.070887
Q53FZ2	157	Acyl-coenzyme A synthetase ACSM3, mitochondrial	ACSM3;ACSM3	1	TTQLTQKDILYRL	8.59125e-42	105.38	_TGTVLIPGTTQLTQK(su)DILYR_	TGTVLIPGTTQLTQK(1)DILYR	3	773.425	0.31927
P36957	74	Dihydrolipoyllysine-residue succinyltransferase component of 2-oxoglutarate dehydrogenase complex, mitochondrial	DLST;DLST;DLST;DLST;DLST	1	DDLVTVKTPAFAE	1.01364e-10	55.588	_DDLVTVK(su)TPAFAESVTEGDVR_	DDLVTVK(1)TPAFAESVTEGDVR	3	783.72	-1.8016
A2A274	761	Aconitate hydratase, mitochondrial	ACO2;ACO2;ACO2;ACO2;ACO2	1	KDFTPGKPLKCII	0.000424185	68.735	_DFTPGK(su)PLK_	DFTPGK(1)PLK	2	551.793	0.25364
P61604	28	10 kDa heat shock protein, mitochondrial	HSPE1;HSPE1	1	AAETVTKGGIMLP	3.50648e-12	145.1	_SAAETVTK(su)GGIM(ox)LPEK_	SAAETVTK(1)GGIMLPEK	2	874.443	0.73267
E9PF18	206	Hydroxyacyl-coenzyme A dehydrogenase, mitochondrial	HADH;HADH	1	SLVDFSKALGKHP	4.58053e-16	106.13	_TFESLVDFSK(su)ALGK_	TFESLVDFSK(1)ALGK	2	821.422	-0.2491
Q9UIJ7	181	GTP:AMP phosphotransferase, mitochondrial	AK3;AK3;AK3	1	AYEDQTKPVLEYY	3.58418e-06	106.42	_AYEDQTK(su)PVLEYYQK_	AYEDQTK(1)PVLEYYQK	2	987.97	0.31408
Q8TA92	496	AFG3-like protein 2	AFG3L2;AFG3L2	1	IGPPDIKGRASIF	6.05006e-09	90.926	_QIFIGPPDIK(su)GR_	QIFIGPPDIK(1)GR	3	480.933	-0.59936
E9PCR7	576	2-oxoglutarate dehydrogenase, mitochondrial	OGDH;OGDH;OGDH;OGDH;OGDH	1	YEEEISKYDKICE	6.82074e-08	49.638	_YAELLVSQGVVNQPEYEEEISK(su)YDK_	YAELLVSQGVVNQPEYEEEISK(1)YDK	3	1010.82	0.37084
H0YGP4	1479	Carbamoyl-phosphate synthase [ammonia], mitochondrial	CPS1;CPS1	1	TNFQVTKLFAEAV	0	268.06	_TAVDSGIPLLTNFQVTK(su)LFAEAVQK_	TAVDSGIPLLTNFQVTK(1)LFAEAVQK	4	698.379	-0.15755
P43155	268	Carnitine O-acetyltransferase	CRAT;CRAT	1	AYNTLIKDKVNRD	0.00047381	84.17	_AYNTLIK(su)DK_	AYNTLIK(1)DK	2	583.309	1.4858
G5E949	378	Succinate-semialdehyde dehydrogenase, mitochondrial	ALDH5A1;ALDH5A1;ALDH5A1;ALDH5A1	1	AFAEAMKKNLRVG	0.00416689	73.931	_AFAEAMK(su)K_	AFAEAMK(1)K	2	498.247	0.92028
E9PF18	196	Hydroxyacyl-coenzyme A dehydrogenase, mitochondrial	HADH;HADH	1	TPMTSQKTFESLV	1.18697e-28	94.882	_TPMTSQK(su)TFESLVDFSK_	TPMTSQK(1)TFESLVDFSK	3	682.663	0.094708
P40926	215	Malate dehydrogenase, mitochondrial;Malate dehydrogenase	MDH2;MDH2;MDH2	1	ISQCTPKVDFPQD	2.04705e-48	110.94	_TIIPLISQCTPK(su)VDFPQDQLTALTGR_	TIIPLISQCTPK(1)VDFPQDQLTALTGR	4	753.898	-0.099696
P04179	130	Superoxide dismutase [Mn], mitochondrial;Superoxide dismutase	SOD2;SOD2;SOD2;SOD2;SOD2;SOD2	1	DFGSFDKFKEKLT	0.000423799	70.1	_DFGSFDK(su)FK_	DFGSFDK(1)FK	2	595.772	0.25764
P07814	788	Bifunctional glutamate/proline--tRNA ligase;Glutamate--tRNA ligase;Proline--tRNA ligase	EPRS;EPRS;EPRS	1	KQLLSLKAEYKEK	0.000589289	48.741	_QLLSLK(su)AEYK_	QLLSLK(1)AEYK	2	646.858	1.0051
P13073	67	Cytochrome c oxidase subunit 4 isoform 1, mitochondrial	COX4I1	1	ALKEKEKASWSSL	1.53912e-08	66.285	_EK(su)ASWSSLSMDEK_	EK(1)ASWSSLSMDEK	2	799.356	-0.13394
Q16854	275	Deoxyguanosine kinase, mitochondrial	DGUOK;DGUOK	1	EVNTFVKNL____	0.00112589	52.482	_EVNTFVK(su)NL_	EVNTFVK(1)NL	2	582.301	0.52712
O00330	321	Pyruvate dehydrogenase protein X component, mitochondrial	PDHX;PDHX	1	VRQDLVKDDIKVS	0.000101299	51.013	_VRQDLVK(su)DDIK_	VRQDLVK(1)DDIK	3	476.928	-0.10582
F5H5P2	141	2-oxoisovalerate dehydrogenase subunit alpha, mitochondrial	BCKDHA;BCKDHA;BCKDHA;BCKDHA	1	KVLKLYKSMTLLN	0.000231922	58.487	_LYK(su)SMTLLNTMDR_	LYK(1)SMTLLNTMDR	2	843.415	-0.81471
Q6GMV3	134	Putative peptidyl-tRNA hydrolase PTRHD1	PTRHD1	1	EVGQYLKKFRLFK	0.00129756	88.948	_EEVGQYLK(su)K_	EEVGQYLK(1)K	2	597.306	-0.27598
Q9Y2Z4	367	Tyrosine--tRNA ligase, mitochondrial	YARS2	1	EGLDSAKRCTQAL	0.00335465	90.657	_EGLDSAK(su)R_	EGLDSAK(1)R	2	488.241	-0.66849
Q9BSH4	170	Translational activator of cytochrome c oxidase 1	TACO1	1	IRHILNKNGGVMA	4.33184e-23	162.32	_HILNK(su)NGGVMAVGAR_	HILNK(1)NGGVMAVGAR	3	546.291	-0.46714
Q8WWC4	180	Uncharacterized protein C2orf47, mitochondrial	C2orf47	1	EVLHALKEKVTSL	0.000652175	56.013	_EVLHALK(su)EK_	EVLHALK(1)EK	3	389.552	0.52217
P34897	269	Serine hydroxymethyltransferase, mitochondrial;Serine hydroxymethyltransferase;Serine hydroxymethyltransferase;Serine hydroxymethyltransferase;Serine hydroxymethyltransferase;Serine hydroxymethyltransferase	SHMT2;SHMT2;SHMT2;SHMT2;SHMT2;SHMT2	1	VIPSPFKHADIVT	6.16843e-29	93.152	_VIPSPFK(su)HADIVTTTTHK_	VIPSPFK(1)HADIVTTTTHK	4	523.782	0.62376
P04179	122	Superoxide dismutase [Mn], mitochondrial;Superoxide dismutase	SOD2;SOD2;SOD2;SOD2;SOD2;SOD2	1	ELLEAIKRDFGSF	0.000231223	108.43	_GELLEAIK(su)R_	GELLEAIK(1)R	3	376.88	0.8923
Q8WXC9	75	NADH dehydrogenase [ubiquinone] 1 alpha subcomplex subunit 10, mitochondrial	NDUFA10;NDUFA10;NDUFA10;NDUFA10;NDUFA10;NDUFA10	1	GKGKLAKEIAEKL	0.00227965	67.563	_LAK(su)EIAEK_	LAK(1)EIAEK	2	501.279	-0.030635
P30049	165	ATP synthase subunit delta, mitochondrial	ATP5D	1	ANEALVKALE___	1.21624e-09	98.902	_IEANEALVK(su)ALE_	IEANEALVK(1)ALE	2	700.369	1.2817
Q8TA92	558	AFG3-like protein 2	AFG3L2;AFG3L2	1	SDSINQKHFEQAI	7.22461e-09	51.695	_HLSDSINQK(su)HFEQAIER_	HLSDSINQK(1)HFEQAIER	3	718.019	0.83426
Q9H9P8	104	L-2-hydroxyglutarate dehydrogenase, mitochondrial	L2HGDH;L2HGDH;L2HGDH;L2HGDH;L2HGDH	1	HSGIYYKPESLKA	9.28452e-08	50.029	_DLAVHQTGHNSGVIHSGIYYK(su)PESLK_	DLAVHQTGHNSGVIHSGIYYK(1)PESLK	5	590.9	-0.26159
P82933	287	28S ribosomal protein S9, mitochondrial	MRPS9	1	AEAIVYKHGSGRI	8.77171e-07	58.487	_AEAIVYK(su)HGSGR_	AEAIVYK(1)HGSGR	3	463.237	-0.25255
Q96AB3-2	201	Isochorismatase domain-containing protein 2, mitochondrial	ISOC2	1	EIQKLIKEPAPDS	8.12612e-48	103.95	_LIK(su)EPAPDSGLLGLFQGQNSLLH_	LIK(1)EPAPDSGLLGLFQGQNSLLH	3	849.787	-0.95913
Q13423	1070	NAD(P) transhydrogenase, mitochondrial	NNT;NNT;NNT;NNT	1	MLLGDAKKTCDAL	6.52951e-21	170.66	_PNTAMLLGDAK(su)K_	PNTAMLLGDAK(1)K	3	453.571	0.048727
P34897	474	Serine hydroxymethyltransferase, mitochondrial;Serine hydroxymethyltransferase;Serine hydroxymethyltransferase;Serine hydroxymethyltransferase	SHMT2;SHMT2;SHMT2;SHMT2	1	FKSFLLKDSETSQ	5.37029e-24	147.33	_SFLLK(su)DSETSQR_	SFLLK(1)DSETSQR	2	755.873	0.39114
P23919	169	Thymidylate kinase	DTYMK	1	CFHQLMKDTTLNW	1.75304e-08	59.185	_CFHQLMK(su)DTTLNWK_	CFHQLMK(1)DTTLNWK	3	641.303	-0.82751
Q9HD33	72	39S ribosomal protein L47, mitochondrial	MRPL47	1	EFFDDPKNWGQEK	9.1203e-10	59.261	_GLEEFFDDPK(su)NWGQEK_	GLEEFFDDPK(1)NWGQEK	2	1019.96	-0.12031
Q9NUJ1	69	Abhydrolase domain-containing protein 10, mitochondrial	ABHD10;ABHD10	1	LPNLAYKKLKGKS	8.59649e-13	65.107	_TSLSFLNRPDLPNLAYK(su)K_	TSLSFLNRPDLPNLAYK(1)K	3	726.392	-0.42
Q13423	117	NAD(P) transhydrogenase, mitochondrial	NNT;NNT;NNT	1	AQIQGAKEVLASD	1.91621e-15	68.567	_VAGAQIQGAK(su)EVLASDLVVK_	VAGAQIQGAK(1)EVLASDLVVK	3	699.391	0.73578
P34897	469	Serine hydroxymethyltransferase, mitochondrial;Serine hydroxymethyltransferase;Serine hydroxymethyltransferase;Serine hydroxymethyltransferase	SHMT2;SHMT2;SHMT2;SHMT2	1	AKLQDFKSFLLKD	2.03966e-06	111.27	_LQDFK(su)SFLLK_	LQDFK(1)SFLLK	2	669.869	0.27691
P34897	200	Serine hydroxymethyltransferase, mitochondrial;Serine hydroxymethyltransferase;Serine hydroxymethyltransferase	SHMT2;SHMT2;SHMT2;SHMT2	1	PYKLNPKTGLIDY	1.23272e-12	62.203	_LNPK(su)TGLIDYNQLALTAR_	LNPK(1)TGLIDYNQLALTAR	3	701.048	0.32933
C9J587	114	Leukemia NUP98 fusion partner 1	LNP1;LNP1	1	KEPLESKGRSHSK	0.0017148	86.833	_EPLESK(su)GR_	EPLESK(1)GR	2	508.256	-0.94288
P10809	82	60 kDa heat shock protein, mitochondrial	HSPD1;HSPD1;HSPD1;HSPD1;HSPD1;HSPD1;HSPD1	1	DGVTVAKSIDLKD	0.000174382	45.28	_DGVTVAK(su)SIDLK_	DGVTVAK(1)SIDLK	2	673.364	0.6547
G5E949	135	Succinate-semialdehyde dehydrogenase, mitochondrial	ALDH5A1;ALDH5A1;ALDH5A1	1	NLMIQNKDDLARI	4.0343e-16	107.14	_WYNLMIQNK(su)DDLAR_	WYNLMIQNK(1)DDLAR	2	940.454	0.21234
H0YB34	71	Ribonuclease UK114	HRSP12;HRSP12;HRSP12;HRSP12	1	EAKQALKNMGEIL	1.05496e-05	82.171	_QALK(su)NM(ox)GEILK_	QALK(1)NMGEILK	2	680.861	0.11118
P36957	277	Dihydrolipoyllysine-residue succinyltransferase component of 2-oxoglutarate dehydrogenase complex, mitochondrial	DLST;DLST;DLST	1	LKKHNLKLGFMSA	5.42218e-11	79.466	_HNLK(su)LGFMSAFVK_	HNLK(1)LGFMSAFVK	3	531.282	-0.20733
Q9HA77	407	Probable cysteine--tRNA ligase, mitochondrial	CARS2;CARS2;CARS2	1	STKRAVKAALADD	2.35601e-09	62.378	_RAVK(su)AALADDFDTPR_	RAVK(1)AALADDFDTPR	3	582.632	-0.78122
H0YGP4	849	Carbamoyl-phosphate synthase [ammonia], mitochondrial	CPS1;CPS1	1	SNLDLRKELSEPS	2.91271e-05	93.058	_K(su)ELSEPSSTR_	K(1)ELSEPSSTR	2	617.302	-0.46463
Q13825	204	Methylglutaconyl-CoA hydratase, mitochondrial	AUH;AUH	1	VAASSAKMGLVET	1.03927e-14	95.651	_VAASSAK(su)MGLVETK_	VAASSAK(1)MGLVETK	2	746.39	-0.23592
P43155	261	Carnitine O-acetyltransferase	CRAT;CRAT	1	HRNSWAKAYNTLI	3.34279e-05	51.211	_NSWAK(su)AYNTLIK_	NSWAK(1)AYNTLIK	2	754.891	-0.97742
Q6NVY1	203	3-hydroxyisobutyryl-CoA hydrolase, mitochondrial	HIBCH;HIBCH	1	LTGFRLKGRDVYR	0.00773231	48.283	_LK(su)GRDVYR_	LK(1)GRDVYR	3	369.537	-1.2128
Q96I99	73	Succinyl-CoA ligase [GDP-forming] subunit beta, mitochondrial	SUCLG2;SUCLG2;SUCLG2	1	EALEAAKRLNAKE	2.88e-14	72.417	_FFVADTANEALEAAK(su)R_	FFVADTANEALEAAK(1)R	3	618.307	0.64576
P11182	435	Lipoamide acyltransferase component of branched-chain alpha-keto acid dehydrogenase complex, mitochondrial	DBT;DBT	1	IPRFNQKGEVYKA	0.000546381	86.624	_FNQK(su)GEVYK_	FNQK(1)GEVYK	2	606.798	-0.012633
Q8NE86	332	Calcium uniporter protein, mitochondrial	MCU	1	QAEMDLKRLRDPL	5.92027e-10	102.97	_DAIAQAEMDLK(su)R_	DAIAQAEMDLK(1)R	2	730.856	0.18907
Q16795	254	NADH dehydrogenase [ubiquinone] 1 alpha subcomplex subunit 9, mitochondrial	NDUFA9	1	GIVNAVKDPDANG	3.73561e-09	67.275	_GIVNAVK(su)DPDANGK_	GIVNAVK(1)DPDANGK	2	749.381	-0.78581
B1AK40	194	Acylpyruvase FAHD1, mitochondrial	FAHD1;FAHD1	1	ILTGTPKGVGPVK	2.38387e-27	89.049	_IITLEEGDIILTGTPK(su)GVGPVK_	IITLEEGDIILTGTPK(1)GVGPVK	3	784.109	0.87795
H0YGP4	215	Carbamoyl-phosphate synthase [ammonia], mitochondrial	CPS1;CPS1;CPS1	1	IAEVSTKDVKVYG	1.8758e-21	184.11	_QNLIAEVSTK(su)DVK_	QNLIAEVSTK(1)DVK	2	772.912	2.3865
P35914	48	Hydroxymethylglutaryl-CoA lyase, mitochondrial	HMGCL;HMGCL;HMGCL;HMGCL	1	DGLQNEKNIVSTP	3.56775e-09	138.39	_DGLQNEK(su)NIVSTPVK_	DGLQNEK(1)NIVSTPVK	2	871.452	0.51057
Q9Y2Q3-2	225	Glutathione S-transferase kappa 1	GSTK1;GSTK1	1	KVKNQLKETTEAA	1.08117e-09	99.5	_NQLK(su)ETTEAACR_	NQLK(1)ETTEAACR	3	507.572	-1.4596
Q96I59	357	Probable asparagine--tRNA ligase, mitochondrial	NARS2;NARS2;NARS2	1	HEKYLVKHCGNIP	3.41256e-15	68.567	_YLVK(su)HCGNIPVFVINYPLTLK_	YLVK(1)HCGNIPVFVINYPLTLK	3	863.47	1.1533
H0YGP4	535	Carbamoyl-phosphate synthase [ammonia], mitochondrial	CPS1;CPS1	1	FKRGVLKEYGVKV	1.18129e-06	115.71	_RGVLK(su)EYGVK_	RGVLK(1)EYGVK	2	624.851	0.039381
Q9NPJ3	127	Acyl-coenzyme A thioesterase 13	ACOT13;ACOT13	1	TNKATGKLIAQGR	2.78533e-05	79.974	_ATGK(su)LIAQGR_	ATGK(1)LIAQGR	2	557.814	-0.20024
P23786	453	Carnitine O-palmitoyltransferase 2, mitochondrial	CPT2	1	QFQRGGKEFLKKQ	0.00655018	66.258	_GGK(su)EFLK_	GGK(1)EFLK	2	439.735	1.2148
P23526	204	Adenosylhomocysteinase;Adenosylhomocysteinase	AHCY;AHCY	1	SLIDGIKRATDVM	0.000975373	83.783	_ESLIDGIK(su)R_	ESLIDGIK(1)R	2	565.806	-1.7742
P11498	1090	Pyruvate carboxylase, mitochondrial	PC;PC	1	LRSILVKDTQAMK	2.99814e-07	110.08	_SILVK(su)DTQAMK_	SILVK(1)DTQAMK	2	667.355	-0.32933
Q13423	403	NAD(P) transhydrogenase, mitochondrial	NNT;NNT	1	KAISPDKDNFYFD	1.05744e-06	57.136	_AISPDK(su)DNFYFDVK_	AISPDK(1)DNFYFDVK	2	879.915	0.5376
Q9NPJ3	108	Acyl-coenzyme A thioesterase 13	ACOT13;ACOT13	1	ITAHVLKQGKTLA	1.52485e-15	79.771	_LGEDIVITAHVLK(su)QGK_	LGEDIVITAHVLK(1)QGK	3	607.675	0.4575
Q6NVY1	92	3-hydroxyisobutyryl-CoA hydrolase, mitochondrial	HIBCH;HIBCH	1	IKGAGGKAFCAGG	1.40658e-13	91.441	_GAGGK(su)AFCAGGDIR_	GAGGK(1)AFCAGGDIR	2	718.833	-0.74138
Q4G176	534	Acyl-CoA synthetase family member 3, mitochondrial	ACSF3;ACSF3;ACSF3	1	LSHRELKEWARNV	0.00532183	74.127	_ELK(su)EWAR_	ELK(1)EWAR	2	516.261	0.64384
P34897	103	Serine hydroxymethyltransferase, mitochondrial;Serine hydroxymethyltransferase;Serine hydroxymethyltransferase	SHMT2;SHMT2;SHMT2;SHMT2;SHMT2;SHMT2;SHMT2;SHMT2;SHMT2;SHMT2;SHMT2;SHMT2	1	SEGYPGKRYYGGA	0.000845189	66.435	_YSEGYPGK(su)R_	YSEGYPGK(1)R	2	578.767	-0.8081
Q96I99	338	Succinyl-CoA ligase [GDP-forming] subunit beta, mitochondrial	SUCLG2;SUCLG2	1	DLGGGVKEAQVYQ	6.38982e-53	132.74	_PANFLDLGGGVK(su)EAQVYQAFK_	PANFLDLGGGVK(1)EAQVYQAFK	3	784.734	1.3009
O43175	394	D-3-phosphoglycerate dehydrogenase	PHGDH;PHGDH;PHGDH	1	VNLVNAKLLVKEA	1.48286e-14	92.856	_QADVNLVNAK(su)LLVK_	QADVNLVNAK(1)LLVK	2	812.967	0.56822
Q13423	433	NAD(P) transhydrogenase, mitochondrial	NNT;NNT;NNT	1	VVMKDGKVIFPAP	1.0604e-09	146.36	_DGK(su)VIFPAPTPK_	DGK(1)VIFPAPTPK	2	685.372	0.2628
P40939	406	Trifunctional enzyme subunit alpha, mitochondrial;Long-chain enoyl-CoA hydratase;Long chain 3-hydroxyacyl-CoA dehydrogenase	HADHA	1	GQQQVFKGLNDKV	7.28639e-71	155.87	_GQQQVFK(su)GLNDK_	GQQQVFK(1)GLNDK	2	731.37	-0.58856
H0YGP4	222	Carbamoyl-phosphate synthase [ammonia], mitochondrial	CPS1;CPS1;CPS1	1	DVKVYGKGNPTKV	1.82334e-23	153.05	_VYGK(su)GNPTK_	VYGK(1)GNPTK	2	532.275	0.80294
H0YGP4	1158	Carbamoyl-phosphate synthase [ammonia], mitochondrial	CPS1;CPS1	1	SEDEMKKFLEEAT	0.0066413	56.432	_K(su)FLEEATR_	K(1)FLEEATR	2	547.28	1.5033
P11182	440	Lipoamide acyltransferase component of branched-chain alpha-keto acid dehydrogenase complex, mitochondrial	DBT;DBT	1	QKGEVYKAQIMNV	8.85099e-13	63.918	_GEVYK(su)AQIMNVSWSADHR_	GEVYK(1)AQIMNVSWSADHR	3	731.013	0.86051
P00367	211	Glutamate dehydrogenase 1, mitochondrial;Glutamate dehydrogenase;Glutamate dehydrogenase 2, mitochondrial;Glutamate dehydrogenase;Glutamate dehydrogenase;Glutamate dehydrogenase	GLUD1;GLUD1;GLUD2;GLUD1;GLUD1;GLUD1	1	FTMELAKKGFIGP	0.00321443	83.005	_FTMELAK(su)K_	FTMELAK(1)K	2	534.276	-0.093368
Q9BQP7	253	Uncharacterized protein C20orf72	C20orf72;C20orf72	1	LCVIDWKTSEKPK	2.2144e-05	70.488	_LCVIDWK(su)TSEK_	LCVIDWK(1)TSEK	2	739.863	-0.48663
P40939	350	Trifunctional enzyme subunit alpha, mitochondrial;Long-chain enoyl-CoA hydratase;Long chain 3-hydroxyacyl-CoA dehydrogenase	HADHA	1	HGQVLCKKNKFGA	1.92654e-10	94.122	_ALMGLYHGQVLCK(su)K_	ALMGLYHGQVLCK(1)K	3	573.297	0.58603
H0YGP4	1364	Carbamoyl-phosphate synthase [ammonia], mitochondrial	CPS1;CPS1	1	MLSTGFKIPQKGI	7.31354e-07	100.04	_AMLSTGFK(su)IPQK_	AMLSTGFK(1)IPQK	2	710.879	-0.022923
E9PF18	245	Hydroxyacyl-coenzyme A dehydrogenase, mitochondrial	HADH;HADH	1	ERGDASKEDIDTA	3.05012e-12	88.087	_LYERGDASK(su)EDIDTAMK_	LYERGDASK(1)EDIDTAMK	3	681.318	1.0414
P00505	404	Aspartate aminotransferase, mitochondrial;Aspartate aminotransferase	GOT2;GOT2	1	FSIYMTKDGRISV	3.45601e-21	147.91	_EFSIYMTK(su)DGR_	EFSIYMTK(1)DGR	2	723.832	0.85362
P55084	293	Trifunctional enzyme subunit beta, mitochondrial;3-ketoacyl-CoA thiolase	HADHB;HADHB;HADHB;HADHB	1	EQMAKLKPAFIKP	0.00564471	72.138	_LK(su)PAFIK_	LK(1)PAFIK	2	458.779	-0.70991
P49773	30	Histidine triad nucleotide-binding protein 1	HINT1;HINT1;HINT1;HINT1;HINT1	1	RKEIPAKIIFEDD	2.03964e-05	53.967	_EIPAK(su)IIFEDDR_	EIPAK(1)IIFEDDR	2	773.393	-0.66178
O95571	172	Protein ETHE1, mitochondrial	ETHE1	1	FQQGCAKTLYHSV	2.58779e-09	52.784	_TDFQQGCAK(su)TLYHSVHEK_	TDFQQGCAK(1)TLYHSVHEK	3	750.348	0.39243
P38646	646	Stress-70 protein, mitochondrial	HSPA9;HSPA9;HSPA9	1	LQQASLKLFEMAY	2.10169e-21	77.899	_QAASSLQQASLK(su)LFEMAYK_	QAASSLQQASLK(1)LFEMAYK	3	738.709	1.4781
O15382	377	Branched-chain-amino-acid aminotransferase, mitochondrial;Branched-chain-amino-acid aminotransferase	BCAT2;BCAT2	1	RFQKELKEIQYGI	1.29212e-07	143.96	_ELK(su)EIQYGIR_	ELK(1)EIQYGIR	3	450.242	0.67488
Q13907-2	237	Isopentenyl-diphosphate Delta-isomerase 1	IDI1	1	VSKEELKELLKKA	2.37131e-09	131.06	_EELK(su)ELLK_	EELK(1)ELLK	2	551.306	0.076644
P0C7P0	48	CDGSH iron-sulfur domain-containing protein 3, mitochondrial	CISD3	1	ALKTPIKVELVAG	9.23947e-07	95.401	_TPIK(su)VELVAGK_	TPIK(1)VELVAGK	2	627.869	-1.5375
P00505	90	Aspartate aminotransferase, mitochondrial	GOT2;GOT2	1	EAQIAAKNLDKEY	1.33418e-08	88.552	_AEAQIAAK(su)NLDK_	AEAQIAAK(1)NLDK	3	457.909	0.052471
P00505	185	Aspartate aminotransferase, mitochondrial;Aspartate aminotransferase	GOT2;GOT2	1	YRYYDPKTCGFDF	2.32941e-20	74.953	_YYDPK(su)TCGFDFTGAVEDISK_	YYDPK(1)TCGFDFTGAVEDISK	3	805.023	0.60383
Q9NYK5-2	126	39S ribosomal protein L39, mitochondrial	MRPL39;MRPL39	1	TKSCEIKFLTFKD	0.000106805	68.069	_SCEIK(su)FLTFK_	SCEIK(1)FLTFK	2	686.845	-0.39958
P30405	167	Peptidyl-prolyl cis-trans isomerase F, mitochondrial	PPIF	1	TDWLDGKHVVFGH	1.36223e-05	45.864	_TDWLDGK(su)HVVFGHVK_	TDWLDGK(1)HVVFGHVK	3	613.313	1.0271
H0YGP4	315	Carbamoyl-phosphate synthase [ammonia], mitochondrial	CPS1;CPS1;CPS1	1	GLAAGAKTYKMSM	1.52598e-12	60.278	_EPLFGISTGNLITGLAAGAK(su)TYK_	EPLFGISTGNLITGLAAGAK(1)TYK	3	808.1	0.4461
O15382	321	Branched-chain-amino-acid aminotransferase, mitochondrial;Branched-chain-amino-acid aminotransferase	BCAT2;BCAT2	1	ERTITMKQLLRAL	3.25335e-05	112.84	_TITM(ox)K(su)QLLR_	TITMK(1)QLLR	2	610.339	-0.47444
P55809	176	Succinyl-CoA:3-ketoacid-coenzyme A transferase 1, mitochondrial	OXCT1;OXCT1	1	SPIKYNKDGSVAI	8.33029e-07	61.11	_YNK(su)DGSVAIASK_	YNK(1)DGSVAIASK	2	676.838	-0.90006
Q16718	60	NADH dehydrogenase [ubiquinone] 1 alpha subcomplex subunit 5	NDUFA5;DKFZp781K1356;NDUFA5	1	EKLAMVKAEPDVK	1.38938e-06	89.548	_LAM(ox)VK(su)AEPDVK_	LAMVK(1)AEPDVK	2	658.842	-0.56133
Q02978	256	Mitochondrial 2-oxoglutarate/malate carrier protein	SLC25A11;SLC25A11	1	MRMIDGKPEYKNG	0.00223547	45.997	_MIDGK(su)PEYK_	MIDGK(1)PEYK	2	590.781	1.0366
P00367	503	Glutamate dehydrogenase 1, mitochondrial;Glutamate dehydrogenase;Glutamate dehydrogenase;Glutamate dehydrogenase;Glutamate dehydrogenase	GLUD1;GLUD1;GLUD1;GLUD1;GLUD1;GLUD1	1	ISGASEKDIVHSG	1.92559e-82	169.85	_ISGASEK(su)DIVHSGLAYTMER_	ISGASEK(1)DIVHSGLAYTMER	3	755.367	0.16763
P40939	334	Trifunctional enzyme subunit alpha, mitochondrial;Long-chain enoyl-CoA hydratase;Long chain 3-hydroxyacyl-CoA dehydrogenase	HADHA	1	GELVMTKESKALM	3.67338e-05	55.452	_FGELVMTK(su)ESK_	FGELVMTK(1)ESK	2	684.839	-1.2459
F5H5P2	390	2-oxoisovalerate dehydrogenase subunit alpha, mitochondrial	BCKDHA;BCKDHA	1	EVNYWDKQDHPIS	1.28425e-09	56.959	_SVDEVNYWDK(su)QDHPISR_	SVDEVNYWDK(1)QDHPISR	3	730.003	-1.482
Q9NSE4	493	Isoleucine--tRNA ligase, mitochondrial	IARS2;IARS2	1	DIKTAAKELLKKV	0.00309234	56.563	_TAAK(su)ELLK_	TAAK(1)ELLK	2	487.282	-0.21615
P49419	93	Alpha-aminoadipic semialdehyde dehydrogenase	ALDH7A1;ALDH7A1;ALDH7A1;ALDH7A1	1	DYEETVKKAREAW	2.35601e-09	96.591	_VRQASVADYEETVK(su)K_	VRQASVADYEETVK(1)K	3	608.311	-0.44151
Q96E11	100	Ribosome-recycling factor, mitochondrial	MRRF	1	SVIEALKDNFNKT	3.23601e-08	82.362	_SVIEALK(su)DNFNK_	SVIEALK(1)DNFNK	2	739.38	1.4567
Q96I59	124	Probable asparagine--tRNA ligase, mitochondrial	NARS2;NARS2	1	IGNCDAKDFPIKY	4.26316e-08	60.628	_VIGNCDAK(su)DFPIK_	VIGNCDAK(1)DFPIK	2	788.887	1.0195
Q8TA92	517	AFG3-like protein 2	AFG3L2;AFG3L2	1	LDSTLEKDKLARK	0.000105514	108.67	_LDSTLEK(su)DK_	LDSTLEK(1)DK	2	574.788	0.10977
Q13423	70	NAD(P) transhydrogenase, mitochondrial	NNT;NNT;NNT	1	EIFQNEKRVALSP	1.29967e-05	119.27	_EIFQNEK(su)R_	EIFQNEK(1)R	2	582.288	0.53956
P48047	162	ATP synthase subunit O, mitochondrial	ATP5O	1	ELKTVLKSFLSQG	1.59427e-14	92.039	_TVLK(su)SFLSQGQVLK_	TVLK(1)SFLSQGQVLK	3	549.982	-0.43668
Q9NYK5-2	72	39S ribosomal protein L39, mitochondrial	MRPL39;MRPL39	1	EVKHVGKTDPGTV	2.92483e-38	189.1	_HVGK(su)TDPGTVFVMNK_	HVGK(1)TDPGTVFVMNK	2	865.433	-0.88051
Q9H2U2-2	239	Inorganic pyrophosphatase 2, mitochondrial	PPA2;PPA2;PPA2;PPA2;PPA2	1	HDIDDVKKFKPGY	0.000787534	80.219	_FHDIDDVK(su)K_	FHDIDDVK(1)K	3	406.2	0.12272
P53621-2	997	Coatomer subunit alpha;Xenin;Proxenin	COPA	1	YPNRNWKDAGLKN	0.00240236	60.436	_NWK(su)DAGLK_	NWK(1)DAGLK	2	516.261	1.7323
P48735	180	Isocitrate dehydrogenase [NADP], mitochondrial;Isocitrate dehydrogenase [NADP]	IDH2;IDH2;IDH2	1	AHGDQYKATDFVA	1.94432e-26	114.63	_HAHGDQYK(su)ATDFVADR_	HAHGDQYK(1)ATDFVADR	4	483.472	-0.98415
O00330	394	Pyruvate dehydrogenase protein X component, mitochondrial	PDHX;PDHX;PDHX;PDHX	1	EIADSVKALSKKA	7.17177e-16	103.21	_GIQEIADSVK(su)ALSK_	GIQEIADSVK(1)ALSK	2	779.92	0.3157
P13804	226	Electron transfer flavoprotein subunit alpha, mitochondrial	ETFA;ETFA;ETFA;ETFA;ETFA;ETFA	1	SGGRGLKSGENFK	5.67753e-05	111.46	_GLK(su)SGENFK_	GLK(1)SGENFK	2	540.272	0.60393
Q6UB35	516	Monofunctional C1-tetrahydrofolate synthase, mitochondrial	MTHFD1L	1	ENTQTDKALYNRL	3.12399e-14	74.769	_ILHENTQTDK(su)ALYNR_	ILHENTQTDK(1)ALYNR	3	639.322	-0.43643
P24752	251	Acetyl-CoA acetyltransferase, mitochondrial	ACAT1	1	QPDVVVKEDEEYK	2.43392e-12	142.45	_GQPDVVVK(su)EDEEYK_	GQPDVVVK(1)EDEEYK	2	867.907	0.0060227
P42704	613	Leucine-rich PPR motif-containing protein, mitochondrial	LRPPRC;LRPPRC	1	YFHQLEKMNVKIP	4.18826e-05	49.423	_QYFHQLEK(su)MNVK_	QYFHQLEK(1)MNVK	3	555.608	-0.57073
P30405	190	Peptidyl-prolyl cis-trans isomerase F, mitochondrial	PPIF	1	IESFGSKSGRTSK	2.24529e-07	103.43	_IESFGSK(su)SGR_	IESFGSK(1)SGR	2	584.286	0.69224
G8JLB6	35	Heterogeneous nuclear ribonucleoprotein H;Heterogeneous nuclear ribonucleoprotein H, N-terminally processed	HNRNPH1;HNRNPH1;HNRNPH1;HNRNPH1;HNRNPH1;HNRNPH1;HNRNPH1;HNRNPH1;HNRNPH1;HNRNPH1;HNRNPH1;HNRNPH1;HNRNPH1;HNRNPH1;HNRNPH1;HNRNPH1	1	RFFSDCKIQNGAQ	0.00753782	48.704	_FFSDCK(su)IQNGAQGIR_	FFSDCK(1)IQNGAQGIR	3	614.293	0.7645
H0YGP4	1191	Carbamoyl-phosphate synthase [ammonia], mitochondrial	CPS1;CPS1	1	EMDAVGKDGRVIS	5.95568e-08	80.312	_EVEMDAVGK(su)DGR_	EVEMDAVGK(1)DGR	3	469.214	0.41998
P30405	67	Peptidyl-prolyl cis-trans isomerase F, mitochondrial;Peptidyl-prolyl cis-trans isomerase;Peptidyl-prolyl cis-trans isomerase	PPIF;PPIF;PPIF	1	RVVLELKADVVPK	2.16085e-10	103.75	_VVLELK(su)ADVVPK_	VVLELK(1)ADVVPK	2	705.416	0.86597
Q9Y305-4	416	Acyl-coenzyme A thioesterase 9, mitochondrial	ACOT9	1	VPLVFPKTYGESM	4.13567e-62	148.2	_EVPLVFPK(su)TYGESMLYLDGQR_	EVPLVFPK(1)TYGESMLYLDGQR	3	848.089	0.054524
P30084	204	Enoyl-CoA hydratase, mitochondrial	ECHS1	1	ISAQDAKQAGLVS	5.98859e-11	75.462	_ISAQDAK(su)QAGLVSK_	ISAQDAK(1)QAGLVSK	2	758.404	-0.37165
P18859	51	ATP synthase-coupling factor 6, mitochondrial;ATP synthase-coupling factor 6, mitochondrial	ATP5J;ATP5J	1	DKIREYKSKRQTS	4.19558e-14	138.78	_IREYK(su)SK_	IREYK(1)SK	2	512.277	-1.3358
P00367	346	Glutamate dehydrogenase 1, mitochondrial;Glutamate dehydrogenase;Glutamate dehydrogenase 2, mitochondrial;Glutamate dehydrogenase;Glutamate dehydrogenase;Glutamate dehydrogenase	GLUD1;GLUD1;GLUD2;GLUD1;GLUD1;GLUD1;GLUD1	1	PDGIDPKELEDFK	3.71134e-12	58.904	_CIAVGESDGSIWNPDGIDPK(su)ELEDFK_	CIAVGESDGSIWNPDGIDPK(1)ELEDFK	3	997.79	-0.90679
P30048	91	Thioredoxin-dependent peroxide reductase, mitochondrial	PRDX3;PRDX3	1	LSLDDFKGKYLVL	2.09603e-05	83	_DLSLDDFK(su)GK_	DLSLDDFK(1)GK	2	619.301	-0.055033
P30042	157	ES1 protein homolog, mitochondrial	C21orf33;C21orf33	1	KDCKVNKEVERVL	0.00718005	61.962	_VNK(su)EVER_	VNK(1)EVER	2	487.251	0.45515
Q99714	99	3-hydroxyacyl-CoA dehydrogenase type-2	HSD17B10;HSD17B10	1	GIAVASKTYNLKK	7.56555e-28	85.146	_VDVAVNCAGIAVASK(su)TYNLK_	VDVAVNCAGIAVASK(1)TYNLK	3	731.712	0.22656
P07954	122	Fumarate hydratase, mitochondrial	FH	1	IANAIMKAADEVA	7.49533e-15	89.866	_IANAIMK(su)AADEVAEGK_	IANAIMK(1)AADEVAEGK	2	865.935	1.044
P05141	23	ADP/ATP translocase 2	SLC25A5	1	VAAAISKTAVAPI	1.4008e-37	101.64	_DFLAGGVAAAISK(su)TAVAPIER_	DFLAGGVAAAISK(1)TAVAPIER	3	719.723	0.52803
H0YGP4	900	Carbamoyl-phosphate synthase [ammonia], mitochondrial	CPS1;CPS1	1	NMEKTLKGLNSES	1.698e-05	51.147	_TLK(su)GLNSESMTEETLK_	TLK(1)GLNSESMTEETLK	2	940.962	1.5115
Q53R41	482	FAST kinase domain-containing protein 1	FASTKD1	1	QLKLLQKLDHYGR	0.000106367	62.303	_LLQK(su)LDHYGR_	LLQK(1)LDHYGR	3	448.242	-0.30817
H0YGP4	759	Carbamoyl-phosphate synthase [ammonia], mitochondrial	CPS1;CPS1	1	IPLPEIKNVVSGK	3.95786e-24	84.874	_IALGIPLPEIK(su)NVVSGK_	IALGIPLPEIK(1)NVVSGK	2	924.546	-0.35268
P09622	166	Dihydrolipoyl dehydrogenase, mitochondrial;Dihydrolipoyl dehydrogenase	DLD;DLD;DLD;DLD	1	NQVTATKADGGTQ	1.03822e-12	63.337	_NQVTATK(su)ADGGTQVIDTK_	NQVTATK(1)ADGGTQVIDTK	3	649.66	-0.68432
Q99714	52	3-hydroxyacyl-CoA dehydrogenase type-2	HSD17B10;HSD17B10	1	GGEAQAKKLGNNC	1.05548e-95	160.3	_LVGQGASAVLLDLPNSGGEAQAK(su)K_	LVGQGASAVLLDLPNSGGEAQAK(1)K	3	808.431	1.3089
P61604	80	10 kDa heat shock protein, mitochondrial	HSPE1;HSPE1;HSPE1	1	PEYGGTKVVLDDK	2.30273e-23	109.83	_VLLPEYGGTK(su)VVLDDK_	VLLPEYGGTK(1)VVLDDK	3	616	-0.65776
P00505	302	Aspartate aminotransferase, mitochondrial;Aspartate aminotransferase	GOT2;GOT2	1	KDADEAKRVESQL	7.95181e-12	89.629	_DADEAK(su)RVESQLK_	DADEAK(1)RVESQLK	2	794.894	0.20557
P00505	396	Aspartate aminotransferase, mitochondrial;Aspartate aminotransferase	GOT2;GOT2	1	QVERLIKEFSIYM	9.89594e-06	63.727	_LIK(su)EFSIYMTK_	LIK(1)EFSIYMTK	2	736.889	-0.072672
P36957	267	Dihydrolipoyllysine-residue succinyltransferase component of 2-oxoglutarate dehydrogenase complex, mitochondrial	DLST;DLST;DLST	1	EMRARHKEAFLKK	5.4994e-07	125.31	_HK(su)EAFLK_	HK(1)EAFLK	2	486.761	-1.1664
Q13057-2	583	Bifunctional coenzyme A synthase;Phosphopantetheine adenylyltransferase;Dephospho-CoA kinase	COASY	1	AWALLQKRIPKTH	0.00956673	53.166	_AWALLQK(su)R_	AWALLQK(1)R	2	543.309	0.2133
O43708	32	Maleylacetoacetate isomerase	GSTZ1	1	LKGIDYKTVPINL	1.43891e-05	52.576	_GIDYK(su)TVPINLIK_	GIDYK(1)TVPINLIK	2	787.445	-0.18546
P31937	145	3-hydroxyisobutyrate dehydrogenase, mitochondrial	HIBADH	1	VSKELAKEVEKMG	0.00654939	48.423	_ELAK(su)EVEK_	ELAK(1)EVEK	2	523.274	-0.31401
P42704	1121	Leucine-rich PPR motif-containing protein, mitochondrial	LRPPRC;LRPPRC	1	VRRDYLKEAVTTL	8.63064e-08	109.6	_RDYLK(su)EAVTTLK_	RDYLK(1)EAVTTLK	3	512.947	-0.53073
P23786	69	Carnitine O-palmitoyltransferase 2, mitochondrial	CPT2	1	RYLSAQKPLLNDG	8.0918e-21	96.591	_YLSAQK(su)PLLNDGQFR_	YLSAQK(1)PLLNDGQFR	3	617.32	0.42157
P00505	159	Aspartate aminotransferase, mitochondrial;Aspartate aminotransferase	GOT2;GOT2	1	RDVFLPKPTWGNH	4.19872e-12	58.83	_DVFLPK(su)PTWGNHTPIFR_	DVFLPK(1)PTWGNHTPIFR	2	1063.05	-0.22025
Q9H845	47	Acyl-CoA dehydrogenase family member 9, mitochondrial	ACAD9;ACAD9;ACAD9;ACAD9;ACAD9;ACAD9;ACAD9	1	KELFLGKIKKKEV	0.00419458	89.296	_ELFLGK(su)IK_	ELFLGK(1)IK	2	524.308	-0.24785
E9PF18	216	Hydroxyacyl-coenzyme A dehydrogenase, mitochondrial	HADH;HADH	1	KHPVSCKDTPGFI	1.58898e-17	91.812	_HPVSCK(su)DTPGFIVNR_	HPVSCK(1)DTPGFIVNR	3	609.633	-0.60759
Q8TD30	415	Alanine aminotransferase 2	GPT2	1	VLGNLAKKAKLTE	2.33085e-05	95.523	_ESVLGNLAK(su)K_	ESVLGNLAK(1)K	2	579.822	0.50994
A2A274	755	Aconitate hydratase, mitochondrial	ACO2;ACO2;ACO2;ACO2;ACO2	1	LTIQGLKDFTPGK	1.21039e-38	137.52	_LTIQGLK(su)DFTPGK_	LTIQGLK(1)DFTPGK	3	506.612	-0.067876
P40939	728	Trifunctional enzyme subunit alpha, mitochondrial;Long-chain enoyl-CoA hydratase;Long chain 3-hydroxyacyl-CoA dehydrogenase	HADHA;HADHA	1	DLYGAQKIVDRLK	4.6147e-08	59.898	_FVDLYGAQK(su)IVDR_	FVDLYGAQK(1)IVDR	3	541.951	0.17602
Q9UFN0	166	Protein NipSnap homolog 3A	NIPSNAP3A	1	LWGDAFKRAVHAH	2.39302e-13	91.914	_PGGPALWGDAFK(su)R_	PGGPALWGDAFK(1)R	3	491.249	-0.15447
P55809	421	Succinyl-CoA:3-ketoacid-coenzyme A transferase 1, mitochondrial	OXCT1;OXCT1;OXCT1	1	IPGKMVKGMGGAM	4.06006e-23	115.5	_MVK(su)GMGGAMDLVSSAK_	MVK(1)GMGGAMDLVSSAK	2	841.402	-0.64957
P00390	296	Glutathione reductase, mitochondrial	GSR;GSR	1	LKFSQVKEVKKTL	0.00104004	99.139	_FSQVK(su)EVK_	FSQVK(1)EVK	2	532.785	-0.062133
Q9H845	41	Acyl-CoA dehydrogenase family member 9, mitochondrial	ACAD9;ACAD9;ACAD9;ACAD9;ACAD9;ACAD9;ACAD9	1	PVRAFAKELFLGK	0.000509571	67.334	_AFAK(su)ELFLGK_	AFAK(1)ELFLGK	2	612.337	-0.40487
Q04837	113	Single-stranded DNA-binding protein, mitochondrial	SSBP1;SSBP1	1	RIYLEGKIDYGEY	1.36223e-05	45.864	_IYLEGK(su)IDYGEYMDK_	IYLEGK(1)IDYGEYMDK	2	968.948	0.40961
Q9NTX5	217	Ethylmalonyl-CoA decarboxylase	ECHDC1;ECHDC1;ECHDC1;ECHDC1	1	VLSGALKLDSKNA	2.2144e-05	95.094	_VLSGALK(su)LDSK_	VLSGALK(1)LDSK	2	615.851	-0.049759
P00505	73	Aspartate aminotransferase, mitochondrial;Aspartate aminotransferase	GOT2;GOT2;GOT2	1	YRDDNGKPYVLPS	4.74799e-13	94.728	_M(ox)NLGVGAYRDDNGK(su)PYVLPSVR_	MNLGVGAYRDDNGK(1)PYVLPSVR	3	846.42	-0.883
Q5T4U5	289	Medium-chain specific acyl-CoA dehydrogenase, mitochondrial	ACADM;ACADM;ACADM;ACADM	1	IVFEDVKVPKENV	3.45413e-06	78.653	_GIVFEDVK(su)VPK_	GIVFEDVK(1)VPK	2	665.866	0.31605
P55084	188	Trifunctional enzyme subunit beta, mitochondrial;3-ketoacyl-CoA thiolase	HADHB;HADHB;HADHB	1	LMLDLNKAKSMGQ	2.95008e-10	128.12	_LMLDLNK(su)AK_	LMLDLNK(1)AK	2	573.315	1.3356
O75947	72	ATP synthase subunit d, mitochondrial	ATP5H;ATP5H	1	LVDDFEKKFNALK	1.88562e-08	123.11	_AGLVDDFEK(su)K_	AGLVDDFEK(1)K	2	611.304	0.20002
P00367	527	Glutamate dehydrogenase 1, mitochondrial;Glutamate dehydrogenase;Glutamate dehydrogenase 2, mitochondrial;Glutamate dehydrogenase;Glutamate dehydrogenase;Glutamate dehydrogenase	GLUD1;GLUD1;GLUD2;GLUD1;GLUD1;GLUD1;GLUD1	1	IMRTAMKYNLGLD	2.55271e-05	52.555	_TAMK(su)YNLGLDLR_	TAMK(1)YNLGLDLR	2	747.885	0.7038
P30038	119	Delta-1-pyrroline-5-carboxylate dehydrogenase, mitochondrial	ALDH4A1;ALDH4A1;ALDH4A1;ALDH4A1;ALDH4A1;ALDH4A1;ALDH4A1	1	RKEWDLKPIADRA	0.000650365	47.559	_EWDLK(su)PIADR_	EWDLK(1)PIADR	2	671.836	-0.61917
P55084	72	Trifunctional enzyme subunit beta, mitochondrial;3-ketoacyl-CoA thiolase	HADHB;HADHB;HADHB;HADHB;HADHB;HADHB	1	LSGTSYKDLMPHD	1.82677e-127	197.84	_TPFLLSGTSYK(su)DLMPHDLAR_	TPFLLSGTSYK(1)DLMPHDLAR	3	788.063	0.21916
H0YGP4	530	Carbamoyl-phosphate synthase [ammonia], mitochondrial	CPS1;CPS1	1	CGVELFKRGVLKE	2.67191e-32	70.091	_AEQPDGLILGMGGQTALNCGVELFK(su)R_	AEQPDGLILGMGGQTALNCGVELFK(1)R	3	958.809	-1.2024
H0YGP4	1115	Carbamoyl-phosphate synthase [ammonia], mitochondrial	CPS1;CPS1	1	VAQAPWKAVNTLN	2.73471e-11	56.9	_VAQAPWK(su)AVNTLNEALEFAK_	VAQAPWK(1)AVNTLNEALEFAK	3	767.402	-0.2981
Q9Y6N5	260	Sulfide:quinone oxidoreductase, mitochondrial	SQRDL	1	NLTVNYKKNLIEV	0.00139962	102.51	_NLTVNYK(su)K_	NLTVNYK(1)K	2	540.29	0.44707
P48047	192	ATP synthase subunit O, mitochondrial	ATP5O	1	IVRIGEKYVDMSV	1.37509e-05	57.802	_IGEK(su)YVDMSVK_	IGEK(1)YVDMSVK	2	684.839	-0.19743
P07954	94	Fumarate hydratase, mitochondrial	FH	1	MPTPVIKAFGILK	2.54841e-05	47.712	_M(ox)PTPVIK(su)AFGILK_	MPTPVIK(1)AFGILK	3	510.958	-0.03693
A2A274	545	Aconitate hydratase, mitochondrial	ACO2;ACO2;ACO2;ACO2;ACO2	1	LTGTDGKKFRLEA	1.00115e-13	90.367	_FNPETDYLTGTDGK(su)K_	FNPETDYLTGTDGK(1)K	3	595.944	-0.53138
Q00325	234	Phosphate carrier protein, mitochondrial	SLC25A3;SLC25A3	1	IPYTMMKFACFER	1.9616e-05	46.408	_QIPYTMM(ox)K(su)FACFER_	QIPYTMMK(1)FACFER	3	646.625	-0.64845
P30042	233	ES1 protein homolog, mitochondrial	C21orf33	1	EAHVDQKNKVVTT	1.6156e-10	106.49	_EVVEAHVDQK(su)NK_	EVVEAHVDQK(1)NK	3	499.251	0.21415
P49419	439	Alpha-aminoadipic semialdehyde dehydrogenase	ALDH7A1;ALDH7A1;ALDH7A1	1	LYVFKFKNEEEVF	2.01375e-09	62.378	_FK(su)NEEEVFAWNNEVK_	FK(1)NEEEVFAWNNEVK	3	661.643	0.62252
P82650	255	28S ribosomal protein S22, mitochondrial	MRPS22;MRPS22;MRPS22	1	TYEDIDKRGKYDL	0.00350918	93.551	_TYEDIDK(su)R_	TYEDIDK(1)R	2	570.264	1.0683
Q8TA92	725	AFG3-like protein 2	AFG3L2;AFG3L2	1	LINDAYKRTVALL	2.83082e-06	118.18	_ILINDAYK(su)R_	ILINDAYK(1)R	2	603.33	0.077787
Q96EY1	130	DnaJ homolog subfamily A member 3, mitochondrial	DNAJA3	0.994774	TNKDDPKAKEKFS	9.48585e-07	57.802	_YHPDTNKDDPK(su)AK_	YHPDTNK(0.005)DDPK(0.995)AK	3	543.59	-2.8789
H0YGP4	839	Carbamoyl-phosphate synthase [ammonia], mitochondrial	CPS1;CPS1	1	PRLPMNKEWPSNL	6.84757e-11	74.678	_LPMNK(su)EWPSNLDLRK_	LPMNK(1)EWPSNLDLRK	3	647.668	-1.216
Q9H2U2-2	291	Inorganic pyrophosphatase 2, mitochondrial	PPA2;PPA2;PPA2	1	STHQCWKALLMKK	3.94924e-05	71.806	_STHQCWK(su)ALLMK_	STHQCWK(1)ALLMK	3	534.93	0.32565
P48047	176	ATP synthase subunit O, mitochondrial	ATP5O	1	VLKLEAKTDPSIL	7.15568e-10	61.444	_LEAK(su)TDPSILGGMIVR_	LEAK(1)TDPSILGGMIVR	3	600.657	0.35823
Q6NUK1	437	Calcium-binding mitochondrial carrier protein SCaMC-1	SLC25A24	1	FRRIISKEGIPGL	8.82463e-18	129.84	_RIISK(su)EGIPGLYR_	RIISK(1)EGIPGLYR	3	534.639	0.049814
O75947	63	ATP synthase subunit d, mitochondrial	ATP5H;ATP5H	1	YKANVAKAGLVDD	7.17177e-16	115.68	_ANVAK(su)AGLVDDFEK_	ANVAK(1)AGLVDDFEK	3	526.267	0.12351
P50213	100	Isocitrate dehydrogenase [NAD] subunit alpha, mitochondrial	IDH3A;IDH3A;IDH3A;IDH3A	1	GLKGPLKTPIAAG	4.88286e-11	47.204	_GPLK(su)TPIAAGHPSMNLLLR_	GPLK(1)TPIAAGHPSMNLLLR	3	696.054	-0.45183
P30048	83	Thioredoxin-dependent peroxide reductase, mitochondrial	PRDX3;PRDX3	1	VVNGEFKDLSLDD	6.3504e-25	98.035	_GTAVVNGEFK(su)DLSLDDFK_	GTAVVNGEFK(1)DLSLDDFK	2	1028	-3.2519
P09622	267	Dihydrolipoyl dehydrogenase, mitochondrial;Dihydrolipoyl dehydrogenase;Dihydrolipoyl dehydrogenase	DLD;DLD;DLD;DLD;DLD	1	FQRILQKQGFKFK	0.00181545	91.065	_ILQK(su)QGFK_	ILQK(1)QGFK	2	531.303	-0.58254
Q16718	40	NADH dehydrogenase [ubiquinone] 1 alpha subcomplex subunit 5	NDUFA5;DKFZp781K1356;NDUFA5;NDUFA5	1	VLEEIPKNAAYRK	3.11143e-07	57.136	_ILDVLEEIPK(su)NAAYR_	ILDVLEEIPK(1)NAAYR	2	922.494	1.3469
P05141	43	ADP/ATP translocase 2	SLC25A5	1	QVQHASKQITADK	1.54221e-14	71.344	_LLLQVQHASK(su)QITADK_	LLLQVQHASK(1)QITADK	3	631.686	0.31849
P12235	43	ADP/ATP translocase 1	SLC25A4	1	QVQHASKQISAEK	4.16989e-07	53.995	_LLLQVQHASK(su)QISAEK_	LLLQVQHASK(1)QISAEK	3	631.686	0.32119
P56381	44	ATP synthase subunit epsilon, mitochondrial	ATP5E	1	TSGSNVKIVKVKK	0.000467806	51.092	_TSGSNVK(su)IVK_	TSGSNVK(1)IVK	2	566.814	-0.33745
Q9H845	239	Acyl-CoA dehydrogenase family member 9, mitochondrial	ACAD9;ACAD9	1	DSDGSVKDKITAF	1.11934e-10	77.912	_TEVVDSDGSVK(su)DK_	TEVVDSDGSVK(1)DK	2	739.846	0.027933
P35232	4	Prohibitin	PHB;PHB;PHB;PHB;PHB;PHB;PHB	1	___MAAKVFESIG	1.58667e-05	88.596	_(ac)AAK(su)VFESIGK_	AAK(1)VFESIGK	2	596.316	-0.32172
P55809	473	Succinyl-CoA:3-ketoacid-coenzyme A transferase 1, mitochondrial	OXCT1;OXCT1;OXCT1	1	NRIITEKAVFDVD	2.56563e-09	92.925	_IITEK(su)AVFDVDK_	IITEK(1)AVFDVDK	2	739.393	1.0228
Q9UJZ1	221	Stomatin-like protein 2	STOML2;STOML2;STOML2	1	INVAEGKKQAQIL	9.43912e-07	100.55	_ESAINVAEGK(su)K_	ESAINVAEGK(1)K	2	623.32	0.99992
P55084	201	Trifunctional enzyme subunit beta, mitochondrial;3-ketoacyl-CoA thiolase	HADHB;HADHB;HADHB	1	RLSLISKFRFNFL	0.00387413	54.722	_LSLISK(su)FR_	LSLISK(1)FR	2	532.311	-0.66185
Q9UFN0	45	Protein NipSnap homolog 3A	NIPSNAP3A	1	FRSYYLKPSKMNE	0.00181003	76.679	_SYYLK(su)PSK_	SYYLK(1)PSK	2	543.279	0.0068877
O00330	325	Pyruvate dehydrogenase protein X component, mitochondrial	PDHX;PDHX	1	LVKDDIKVSVNDF	1.13284e-05	53.754	_DDIK(su)VSVNDFIIK_	DDIK(1)VSVNDFIIK	2	803.422	-0.32679
P00505	296	Aspartate aminotransferase, mitochondrial;Aspartate aminotransferase	GOT2;GOT2	1	AFTMVCKDADEAK	7.22318e-65	240.2	_VGAFTMVCK(su)DADEAK_	VGAFTMVCK(1)DADEAK	3	581.264	0.18175
Q8NE86	321	Calcium uniporter protein, mitochondrial	MCU	1	EKYNQLKDAIAQA	3.7985e-18	85.493	_YNQLK(su)DAIAQAEMDLK_	YNQLK(1)DAIAQAEMDLK	3	650.987	0.6584
Q12931	431	Heat shock protein 75 kDa, mitochondrial	TRAP1;TRAP1	1	FFIDQSKKDAEKY	0.000909585	141.52	_FFIDQSK(su)K_	FFIDQSK(1)K	2	556.785	-0.41513
O75947	99	ATP synthase subunit d, mitochondrial	ATP5H	1	EEKEDVKSCAEWV	1.01208e-10	123.38	_EDVK(su)SCAEWVSLSK_	EDVK(1)SCAEWVSLSK	3	579.938	0.57423
P34897	356	Serine hydroxymethyltransferase, mitochondrial;Serine hydroxymethyltransferase;Serine hydroxymethyltransferase;Serine hydroxymethyltransferase;Serine hydroxymethyltransferase;Serine hydroxymethyltransferase	SHMT2;SHMT2;SHMT2;SHMT2;SHMT2;SHMT2	1	YSLQVLKNARAMA	1.13712e-06	93.096	_EYSLQVLK(su)NAR_	EYSLQVLK(1)NAR	3	474.253	-0.14111
Q9H2U2-2	120	Inorganic pyrophosphatase 2, mitochondrial	PPA2;PPA2;PPA2;PPA2;PPA2	1	PRWTNAKMEIATK	1.84443e-24	194.39	_WTNAK(su)MEIATK_	WTNAK(1)MEIATK	2	696.845	0.90131
Q9UQ90	709	Paraplegin	SPG7	1	ARLLVAKAYRHTE	0.00234985	63.486	_LLVAK(su)AYR_	LLVAK(1)AYR	2	517.306	1.234
H0YGP4	218	Carbamoyl-phosphate synthase [ammonia], mitochondrial	CPS1;CPS1;CPS1	1	VSTKDVKVYGKGN	0.00710645	62.464	_DVK(su)VYGK_	DVK(1)VYGK	2	454.74	0.23318
Q6P2I3	128	Fumarylacetoacetate hydrolase domain-containing protein 2B;Fumarylacetoacetate hydrolase domain-containing protein 2A	FAHD2B;FAHD2A	1	QNVPVPKEPIIFS	1.39888e-09	64.52	_EQNVPVPK(su)EPIIFSK_	EQNVPVPK(1)EPIIFSK	3	608.996	-0.19575
Q8NCN5	854	Pyruvate dehydrogenase phosphatase regulatory subunit, mitochondrial	PDPR;PDPR;PDPR;PDPR	1	RFQAKAKLYPVAS	8.04885e-07	57.804	_AK(su)LYPVASLFTQK_	AK(1)LYPVASLFTQK	2	783.432	0.29861
Q9NX46	109	Poly(ADP-ribose) glycohydrolase ARH3	ADPRHL2;ADPRHL2	1	RFAQEYKKDPDRG	0.00951829	79.116	_FAQEYK(su)K_	FAQEYK(1)K	2	507.251	0.033915
P40926	185	Malate dehydrogenase, mitochondrial;Malate dehydrogenase	MDH2;MDH2	1	TFVAELKGLDPAR	9.00219e-120	205.3	_ANTFVAELK(su)GLDPAR_	ANTFVAELK(1)GLDPAR	2	851.444	0.088076
P31930	111	Cytochrome b-c1 complex subunit 1, mitochondrial	UQCRC1	1	PGSALEKEVESMG	2.99887e-09	57.578	_NRPGSALEK(su)EVESM(ox)GAHLNAYSTR_	NRPGSALEK(1)EVESMGAHLNAYSTR	4	684.078	0.87643
P55084	272	Trifunctional enzyme subunit beta, mitochondrial;3-ketoacyl-CoA thiolase	HADHB;HADHB;HADHB	1	PFKVPGKDTVTKD	2.44999e-37	138.36	_VPGK(su)DTVTK_	VPGK(1)DTVTK	2	522.782	-0.47685
P82675	393	28S ribosomal protein S5, mitochondrial	MRPS5	1	PRGPLRKDPEPED	9.27971e-07	57.52	_GPLRK(su)DPEPEDEVPDVK_	GPLRK(1)DPEPEDEVPDVK	3	674	1.945
P49419	389	Alpha-aminoadipic semialdehyde dehydrogenase	ALDH7A1	1	GAVEEAKKEGGTV	2.8737e-05	45.864	_QAVSMFLGAVEEAK(su)K_	QAVSMFLGAVEEAK(1)K	3	569.959	0.52387
P00505	363	Aspartate aminotransferase, mitochondrial;Aspartate aminotransferase	GOT2;GOT2	1	QLVSNLKKEGSTH	0.000789988	79.986	_TQLVSNLK(su)K_	TQLVSNLK(1)K	2	565.824	0.21189
Q4G0N4	339	NAD kinase domain-containing protein 1	NADKD1;NADKD1	1	DVLNIAKRQGNLS	8.29402e-21	100.11	_VATQAVEDVLNIAK(su)R_	VATQAVEDVLNIAK(1)R	2	863.97	-0.066246
P36776	145	Lon protease homolog, mitochondrial;Lon protease homolog	LONP1;LONP1	1	IKIIEVKNKKLVE	0.00404671	81.958	_IIEVK(su)NK_	IIEVK(1)NK	2	472.277	-1.5936
Q8TCS8	582	Polyribonucleotide nucleotidyltransferase 1, mitochondrial	PNPT1	1	QQASVAKKEILQI	5.3207e-11	78.486	_IVMEAIQQASVAK(su)K_	IVMEAIQQASVAK(1)K	3	539.296	1.1934
P10809	87	60 kDa heat shock protein, mitochondrial	HSPD1;HSPD1;HSPD1;HSPD1;HSPD1;HSPD1	1	AKSIDLKDKYKNI	0.000865522	101.33	_SIDLK(su)DK_	SIDLK(1)DK	2	459.743	2.2643
P36542	154	ATP synthase subunit gamma, mitochondrial;ATP synthase gamma chain	ATP5C1;ATP5C1	1	QFLVAFKEVGRKP	2.55324e-38	140.03	_THSDQFLVAFK(su)EVGR_	THSDQFLVAFK(1)EVGR	3	611.976	-0.57895
P28838	221	Cytosol aminopeptidase	LAP3;LAP3	1	FAEIIEKNLKSAS	1.10875e-05	125.75	_FAEIIEK(su)NLK_	FAEIIEK(1)NLK	2	652.858	0.15336
P27144	179	Adenylate kinase isoenzyme 4, mitochondrial	AK4;AK4	1	QYKDVAKPVIELY	1.04286e-05	66.498	_DVAK(su)PVIELYK_	DVAK(1)PVIELYK	2	687.879	0.80051
P07954	80	Fumarate hydratase, mitochondrial	FH	1	RSTMNFKIGGVTE	1.34723e-10	118.52	_STMNFK(su)IGGVTER_	STMNFK(1)IGGVTER	3	513.921	-1.3017
P12236	43	ADP/ATP translocase 3	SLC25A6	1	QVQHASKQIAADK	6.31421e-10	62.378	_LLLQVQHASK(su)QIAADK_	LLLQVQHASK(1)QIAADK	3	621.683	0.31991
Q9NVI7	539	ATPase family AAA domain-containing protein 3A	ATAD3A;ATAD3A;ATAD3A;ATAD3A	1	VRMYFDKYVLKPA	2.91819e-07	96.331	_MYFDK(su)YVLK_	MYFDK(1)YVLK	2	653.823	-0.51757
O95202	373	LETM1 and EF-hand domain-containing protein 1, mitochondrial	LETM1	1	VDSLNVKELQAAC	1.92177e-10	49.708	_LIAEEGVDSLNVK(su)ELQAACR_	LIAEEGVDSLNVK(1)ELQAACR	3	772.39	0.56263
P13995	50	Bifunctional methylenetetrahydrofolate dehydrogenase/cyclohydrolase, mitochondrial;NAD-dependent methylenetetrahydrofolate dehydrogenase;Methenyltetrahydrofolate cyclohydrolase	MTHFD2;MTHFD2;MTHFD2	1	KLAQQIKQEVRQE	7.41248e-19	138.25	_LAQQIK(su)QEVR_	LAQQIK(1)QEVR	2	656.865	-0.035669
P24539	162	ATP synthase subunit b, mitochondrial	ATP5F1;ATP5F1	1	QQALVQKRHYLFD	0.000910911	82.749	_SQQALVQK(su)R_	SQQALVQK(1)R	2	579.317	0.68761
Q9NVV4-2	220	Poly(A) RNA polymerase, mitochondrial	MTPAP;RP11-305E6.3;RP11-305E6.3	1	EKISENKFLKYLS	0.00158911	81.548	_ISENK(su)FLK_	ISENK(1)FLK	2	539.793	0.70017
Q6NUK1	336	Calcium-binding mitochondrial carrier protein SCaMC-1	SLC25A24	1	CAKKILKHEGLGA	7.89003e-07	63.727	_ILK(su)HEGLGAFYK_	ILK(1)HEGLGAFYK	3	492.601	-0.45095
P40926	324	Malate dehydrogenase, mitochondrial;Malate dehydrogenase	MDH2;MDH2;MDH2	1	DAIPELKASIKKG	7.77298e-15	97.69	_MISDAIPELK(su)ASIK_	MISDAIPELK(1)ASIK	2	808.434	-0.94236
P24752	202	Acetyl-CoA acetyltransferase, mitochondrial	ACAT1	1	CAENTAKKLNIAR	4.09257e-14	99.539	_IHMGSCAENTAK(su)K_	IHMGSCAENTAK(1)K	3	516.238	-1.2133
P30405	73	Peptidyl-prolyl cis-trans isomerase F, mitochondrial;Peptidyl-prolyl cis-trans isomerase;Peptidyl-prolyl cis-trans isomerase	PPIF;PPIF;PPIF	1	KADVVPKTAENFR	2.03964e-05	94.191	_ADVVPK(su)TAENFR_	ADVVPK(1)TAENFR	3	482.912	0.68139
Q9UIJ7	189	GTP:AMP phosphotransferase, mitochondrial	AK3;AK3;AK3	1	VLEYYQKKGVLET	2.9427e-06	104.17	_PVLEYYQK(su)K_	PVLEYYQK(1)K	2	634.332	-0.16453
P49411	347	Elongation factor Tu, mitochondrial	TUFM	1	VKPGSIKPHQKVE	7.0916e-33	166.09	_PGSIK(su)PHQK_	PGSIK(1)PHQK	2	546.296	-1.6195
P82675	260	28S ribosomal protein S5, mitochondrial	MRPS5	1	AGFSIGKATDRMD	9.53927e-05	45.115	_GAAGFSIGK(su)ATDR_	GAAGFSIGK(1)ATDR	2	675.836	-0.952
Q9H2U2-2	69	Inorganic pyrophosphatase 2, mitochondrial	PPA2;PPA2;PPA2;PPA2;PPA2;PPA2	1	FHDIPLKVNSKED	3.21497e-20	88.09	_NVTGHYISPFHDIPLK(su)VNSK_	NVTGHYISPFHDIPLK(1)VNSK	4	592.309	0.11827
Q53R41	360	FAST kinase domain-containing protein 1	FASTKD1	1	RNSCLIKRVTSVL	7.56442e-09	129.68	_NSCLIK(su)R_	NSCLIK(1)R	2	495.755	-0.76451
G3V1M7	602	Very long-chain specific acyl-CoA dehydrogenase, mitochondrial	ACADVL;ACADVL;ACADVL;ACADVL	1	KLIKHKKGIVNEQ	7.17739e-07	75.479	_K(su)GIVNEQFLLQR_	K(1)GIVNEQFLLQR	2	772.925	-1.6456
Q969S9	233	Ribosome-releasing factor 2, mitochondrial	GFM2;GFM2;GFM2	1	GEAKTFKGVVDVV	3.08115e-06	78.903	_TFK(su)GVVDVVM(ox)K_	TFK(1)GVVDVVMK	2	669.852	0.17679
P12236	23	ADP/ATP translocase 3	SLC25A6	1	IAAAISKTAVAPI	5.96728e-98	182.34	_DFLAGGIAAAISK(su)TAVAPIER_	DFLAGGIAAAISK(1)TAVAPIER	3	724.395	1.971
Q9Y3B7	51	39S ribosomal protein L11, mitochondrial	MRPL11;MRPL11;MRPL11	1	SINQFCKEFNERT	6.84757e-11	74.678	_GVSINQFCK(su)EFNER_	GVSINQFCK(1)EFNER	2	914.42	-0.7519
O95139	66	NADH dehydrogenase [ubiquinone] 1 beta subcomplex subunit 6	NDUFB6;NDUFB6	1	MVHGVYKKSIFVF	0.00956342	53.17	_MVHGVYK(su)K_	MVHGVYK(1)K	2	531.276	1.1581
P41250	204	Glycine--tRNA ligase	GARS	1	FADFMVKDVKNGE	7.29923e-06	120.06	_FADFMVK(su)DVK_	FADFMVK(1)DVK	2	650.318	-0.26844
P40939	569	Trifunctional enzyme subunit alpha, mitochondrial;Long-chain enoyl-CoA hydratase;Long chain 3-hydroxyacyl-CoA dehydrogenase	HADHA;HADHA	1	QEGVDPKKLDSLT	1.52048e-08	117.67	_ILQEGVDPK(su)K_	ILQEGVDPK(1)K	2	613.835	-0.98256
P48047	70	ATP synthase subunit O, mitochondrial	ATP5O	1	RVAQILKEPKVAA	0.000192346	103.7	_VAQILK(su)EPK_	VAQILK(1)EPK	2	563.329	0.51629
P24752	302	Acetyl-CoA acetyltransferase, mitochondrial	ACAT1	1	MTADAAKRLNVTP	1.38094e-18	71.528	_ENGTVTAANASTLNDGAAALVLMTADAAK(su)R_	ENGTVTAANASTLNDGAAALVLMTADAAK(1)R	4	755.127	0.33815
P10809	359	60 kDa heat shock protein, mitochondrial	HSPD1;HSPD1	1	DDAMLLKGKGDKA	3.3182e-17	118.5	_DDAMLLK(su)GK_	DDAMLLK(1)GK	2	545.776	-1.9074
P38646	206	Stress-70 protein, mitochondrial	HSPA9;HSPA9;HSPA9	1	SQRQATKDAGQIS	3.97821e-80	259.96	_QATK(su)DAGQISGLNVLR_	QATK(1)DAGQISGLNVLR	3	590.983	-0.71736
P38117	116	Electron transfer flavoprotein subunit beta	ETFB	1	KLAEKEKVDLVLL	0.000550041	49.5	_EK(su)VDLVLLGK_	EK(1)VDLVLLGK	2	607.356	-0.17663
P38646	377	Stress-70 protein, mitochondrial	HSPA9;HSPA9;HSPA9;HSPA9	1	QDAEVSKSDIGEV	1.75458e-06	45.395	_AMQDAEVSK(su)SDIGEVILVGGMTR_	AMQDAEVSK(1)SDIGEVILVGGMTR	3	836.077	0.52034
P40939	519	Trifunctional enzyme subunit alpha, mitochondrial;Long-chain enoyl-CoA hydratase;Long chain 3-hydroxyacyl-CoA dehydrogenase	HADHA;HADHA	1	TTEKTSKDTSASA	1.0802e-22	110.77	_TSK(su)DTSASAVAVGLK_	TSK(1)DTSASAVAVGLK	3	512.27	-0.64795
P09622	445	Dihydrolipoyl dehydrogenase, mitochondrial;Dihydrolipoyl dehydrogenase;Dihydrolipoyl dehydrogenase	DLD;DLD;DLD;DLD;DLD	1	VKILGQKSTDRVL	0.000418577	67.563	_ILGQK(su)STDR_	ILGQK(1)STDR	2	559.296	-1.1587
P40926	296	Malate dehydrogenase, mitochondrial;Malate dehydrogenase	MDH2;MDH2;MDH2	1	TPLLLGKKGIEKN	2.80098e-12	61.648	_SQETECTYFSTPLLLGK(su)K_	SQETECTYFSTPLLLGK(1)K	3	734.693	-0.27805
P22695	92	Cytochrome b-c1 complex subunit 2, mitochondrial	UQCRC2	1	TSSLTTKGASSFK	8.51558e-11	84.566	_LTSSLTTK(su)GASSFK_	LTSSLTTK(1)GASSFK	3	509.935	0.038084
Q12931	424	Heat shock protein 75 kDa, mitochondrial	TRAP1;TRAP1	1	LQQRLIKFFIDQS	2.99512e-05	79.693	_LIK(su)FFIDQSK_	LIK(1)FFIDQSK	2	669.869	-0.061701
P31930	138	Cytochrome b-c1 complex subunit 1, mitochondrial	UQCRC1	1	YIKALSKDLPKAV	0.00242107	59.35	_ALSK(su)DLPK_	ALSK(1)DLPK	2	486.274	-0.57493
P38646	291	Stress-70 protein, mitochondrial	HSPA9;HSPA9;HSPA9	1	HIVKEFKRETGVD	7.68322e-10	101.38	_EFK(su)RETGVDLTK_	EFK(1)RETGVDLTK	3	508.263	1.0272
P09622	277	Dihydrolipoyl dehydrogenase, mitochondrial;Dihydrolipoyl dehydrogenase;Dihydrolipoyl dehydrogenase	DLD;DLD;DLD;DLD;DLD	1	KFKLNTKVTGATK	0.000106805	68.069	_LNTK(su)VTGATK_	LNTK(1)VTGATK	2	566.814	-0.63371
P50213	336	Isocitrate dehydrogenase [NAD] subunit alpha, mitochondrial	IDH3A;IDH3A;IDH3A;IDH3A;IDH3A	1	ACFATIKDGKSLT	6.96853e-09	107.14	_IEAACFATIK(su)DGK_	IEAACFATIK(1)DGK	3	508.585	1.5301
Q9NSE4	189	Isoleucine--tRNA ligase, mitochondrial	IARS2;IARS2	1	KARSFAKAAIEKQ	0.000424943	68.893	_SFAK(su)AAIEK_	SFAK(1)AAIEK	2	532.785	1.0099
P38646	135	Stress-70 protein, mitochondrial	HSPA9;HSPA9;HSPA9	1	DDPEVQKDIKNVP	1.89932e-24	145.6	_YDDPEVQK(su)DIK_	YDDPEVQK(1)DIK	2	725.341	2.7187
Q9HAV7	72	GrpE protein homolog 1, mitochondrial	GRPEL1	1	KLEEQLKETVEKY	1.06601e-13	152.14	_LEEQLK(su)ETVEK_	LEEQLK(1)ETVEK	2	723.372	-0.095743
P40926	314	Malate dehydrogenase, mitochondrial;Malate dehydrogenase	MDH2;MDH2;MDH2	1	VSSFEEKMISDAI	1.49028e-24	89.311	_VSSFEEK(su)MISDAIPELK_	VSSFEEK(1)MISDAIPELK	3	675.003	-0.5585
P34897	409	Serine hydroxymethyltransferase, mitochondrial;Serine hydroxymethyltransferase;Serine hydroxymethyltransferase;Serine hydroxymethyltransferase;Serine hydroxymethyltransferase	SHMT2;SHMT2;SHMT2;SHMT2;SHMT2	1	VSITANKNTCPGD	1.34746e-09	55.33	_VLELVSITANK(su)NTCPGDR_	VLELVSITANK(1)NTCPGDR	3	696.353	0.30192
Q9Y2R9	221	28S ribosomal protein S7, mitochondrial	MRPS7	1	NQGPVIKRKHDLH	2.65246e-06	56.951	_LLEAFHNQGPVIK(su)R_	LLEAFHNQGPVIK(1)R	3	574.649	-1.0137
Q9BPW8	279	Protein NipSnap homolog 1	NIPSNAP1	1	RIMIPLKISPLQ_	9.97017e-06	60.434	_IMIPLK(su)ISPLQ_	IMIPLK(1)ISPLQ	2	676.897	-1.2501
Q9NSE4	277	Isoleucine--tRNA ligase, mitochondrial	IARS2;IARS2	1	VKFPLLKPSPKLA	0.00120037	51.927	_FPLLK(su)PSPK_	FPLLK(1)PSPK	2	563.829	0.25823
P38646	138	Stress-70 protein, mitochondrial	HSPA9;HSPA9;HSPA9	1	EVQKDIKNVPFKI	0.00178749	109.11	_DIK(su)NVPFK_	DIK(1)NVPFK	2	530.787	-1.2433
O75947	117	ATP synthase subunit d, mitochondrial	ATP5H	1	RIVEYEKEMEKMK	1.662e-05	96.015	_IVEYEK(su)EMEK_	IVEYEK(1)EMEK	3	466.555	0.34105
P48735	256	Isocitrate dehydrogenase [NADP], mitochondrial;Isocitrate dehydrogenase [NADP]	IDH2;IDH2;IDH2;IDH2	1	TKNTILKAYDGRF	6.54283e-05	74.944	_NTILK(su)AYDGR_	NTILK(1)AYDGR	2	625.822	-0.41384
P10809	249	60 kDa heat shock protein, mitochondrial	HSPD1;HSPD1	1	YVLLSEKKISSIQ	2.14079e-16	112.72	_CEFQDAYVLLSEK(su)K_	CEFQDAYVLLSEK(1)K	3	610.626	-0.86593
P10809	202	60 kDa heat shock protein, mitochondrial	HSPD1;HSPD1;HSPD1	1	KGVITVKDGKTLN	0.000131967	107.15	_GVITVK(su)DGK_	GVITVK(1)DGK	2	508.785	0.11744
P24539	244	ATP synthase subunit b, mitochondrial	ATP5F1;ATP5F1	1	KCIADLKLLAKKA	1.43883e-05	92.538	_CIADLK(su)LLAK_	CIADLK(1)LLAK	3	415.569	-0.20111
Q9NSE4	775	Isoleucine--tRNA ligase, mitochondrial	IARS2;IARS2	1	KITELYKQYDFGK	1.65588e-20	168.02	_ITELYK(su)QYDFGK_	ITELYK(1)QYDFGK	2	802.896	-0.15462
P09622	420	Dihydrolipoyl dehydrogenase, mitochondrial;Dihydrolipoyl dehydrogenase;Dihydrolipoyl dehydrogenase	DLD;DLD;DLD;DLD;DLD	1	IEYKVGKFPFAAN	7.92849e-06	72.652	_VGK(su)FPFAANSR_	VGK(1)FPFAANSR	2	647.333	0.80535
P38646	368	Stress-70 protein, mitochondrial	HSPA9;HSPA9;HSPA9;HSPA9	1	TIAPCQKAMQDAE	8.02839e-10	84.14	_TIAPCQK(su)AMQDAEVSK_	TIAPCQK(1)AMQDAEVSK	2	938.943	0.80144
P00367	457	Glutamate dehydrogenase 1, mitochondrial;Glutamate dehydrogenase;Glutamate dehydrogenase 2, mitochondrial;Glutamate dehydrogenase;Glutamate dehydrogenase;Glutamate dehydrogenase	GLUD1;GLUD1;GLUD2;GLUD1;GLUD1;GLUD1;GLUD1	1	YGRLTFKYERDSN	0.00738133	60.59	_LTFK(su)YER_	LTFK(1)YER	2	528.772	0.25964
P10809	191	60 kDa heat shock protein, mitochondrial	HSPD1;HSPD1;HSPD1;HSPD1	1	IISDAMKKVGRKG	3.73471e-46	222.72	_EIGNIISDAMK(su)K_	EIGNIISDAMK(1)K	3	473.578	-0.40695
P35232	202	Prohibitin	PHB;PHB;PHB	1	ARFVVEKAEQQKK	0.000467806	84.17	_FVVEK(su)AEQQK_	FVVEK(1)AEQQK	2	653.338	0.95038
P83111	284	Serine beta-lactamase-like protein LACTB, mitochondrial	LACTB	1	SKPGKKKNDFEQG	2.74242e-67	184.31	_K(su)NDFEQGELYLR_	K(1)NDFEQGELYLR	3	537.926	-0.34715
P25705	539	ATP synthase subunit alpha, mitochondrial;ATP synthase subunit alpha	ATP5A1;ATP5A1	1	SEQSDAKLKEIVT	2.80672e-09	122.69	_ISEQSDAK(su)LK_	ISEQSDAK(1)LK	2	609.814	0.87372
Q12931	324	Heat shock protein 75 kDa, mitochondrial	TRAP1;TRAP1	1	VAQAHDKPRYTLH	1.19787e-05	94.692	_YVAQAHDK(su)PR_	YVAQAHDK(1)PR	2	642.82	-0.95355
H0YGP4	461	Carbamoyl-phosphate synthase [ammonia], mitochondrial	CPS1;CPS1;CPS1	1	QAVKAMKEENVKT	0.00179891	90.37	_AMK(su)EENVK_	AMK(1)EENVK	2	524.753	-1.3858
Q9Y3D9	93	28S ribosomal protein S23, mitochondrial	MRPS23	1	LFNPNFKSTCQRF	3.11143e-07	57.136	_AFDLFNPNFK(su)STCQR_	AFDLFNPNFK(1)STCQR	3	648.968	0.54694
[truncated: 1,604 more rows]

## Sheet: Magnaporthe oryzae
Protein accession	Position	Protein names	Gene names	Score	Modified sequence	Mass error [ppm]	Charge	Localization probability
[truncated: 2,133 more rows]

## Sheet: Mus musculus
Protein	Position	Protein names	Gene names	Localization prob	Sequence window	PEP	Score	Modified sequence	succinyl (K) Probabilities	Charge	m/z	Mass error [ppm]
[truncated: 2,140 more rows]

[truncated: 4 more sheets: Oryza sativa, Saccharomyces cerevisiae, Trypanosoma brucei, Vibrio parahaemolyticus]
