# Supplementary material for: Comprehensive Succinylome Profiling Reveals the Pivotal Role of Lysine Succinylation in Energy Metabolism and Quorum Sensing of Staphylococcus epidermidis
Source: Front Microbiol. 2021 Feb 1;11:632367. doi: 10.3389/fmicb.2020.632367 (PMC7882547; doi:10.3389/fmicb.2020.632367)
Supplement: Supplementary file 3 [file Table_3.XLSX]

## Sheet: GO ident Classification
GO Terms Level 1	GO Terms Level 2	No. of Protein
Biological Process	cellular metabolic process	212
	organic substance metabolic process	207
	primary metabolic process	189
	nitrogen compound metabolic process	184
	biosynthetic process	135
	small molecule metabolic process	97
	cellular component organization or biogenesis	59
	regulation of biological process	49
	response to stress	42
	oxidation-reduction process	42
	cellular response to stimulus	32
	catabolic process	32
	other	99
Cellular Component	cytoplasm	195
	cytosol	138
	cell periphery	93
	membrane	88
	organelle	56
	ribonucleoprotein complex	52
	external encapsulating structure	35
	catalytic complex	17
	other	54
Molecular Function	organic cyclic compound binding	87
	heterocyclic compound binding	87
	ion binding	53
	structural constituent of ribosome	50
	transferase activity	50
	hydrolase activity	44
	small molecule binding	39
	protein binding	37
	oxidoreductase activity	37
	catalytic activity, acting on RNA	27
	cofactor binding	25
	ligase activity	22
	drug binding	20
	carbohydrate derivative binding	19
	lyase activity	16
	other	79

## Sheet: ident list1
Category	Protein accession	Position	Amino acid	Protein names	Gene names
cellular metabolic process	A0A0H2VEF9	147	K	Spermidine acetyltransferase	SE_0046
	A0A0H2VEK5	8	K	Dihydroxyacetone kinase	SE_0236
	A0A0H2VEK5	141	K	Dihydroxyacetone kinase	SE_0236
	A0A0H2VEK5	171	K	Dihydroxyacetone kinase	SE_0236
	A0A0H2VEK5	239	K	Dihydroxyacetone kinase	SE_0236
	A0A0H2VF26	18	K	Uncharacterized protein	SE_0369
	A0A0H2VF65	8	K	Ribonucleoside-diphosphate reductase	SE_0513
	A0A0H2VFK1	47	K	Thimet oligopeptidase-like protein	SE_0690
	A0A0H2VFK1	92	K	Thimet oligopeptidase-like protein	SE_0690
	A0A0H2VFK1	243	K	Thimet oligopeptidase-like protein	SE_0690
	A0A0H2VFK1	244	K	Thimet oligopeptidase-like protein	SE_0690
	A0A0H2VFK1	281	K	Thimet oligopeptidase-like protein	SE_0690
	A0A0H2VFK1	316	K	Thimet oligopeptidase-like protein	SE_0690
	A0A0H2VFK1	558	K	Thimet oligopeptidase-like protein	SE_0690
	A0A0H2VFK3	199	K	Lipoate--protein ligase	SE_0728
	A0A0H2VFK3	232	K	Lipoate--protein ligase	SE_0728
	A0A0H2VFL9	33	K	Putative menaquinone-specific isochorismate synthase	SE_0743
	A0A0H2VFL9	70	K	Putative menaquinone-specific isochorismate synthase	SE_0743
	A0A0H2VFL9	205	K	Putative menaquinone-specific isochorismate synthase	SE_0743
	A0A0H2VFL9	275	K	Putative menaquinone-specific isochorismate synthase	SE_0743
	A0A0H2VFQ9	634	K	Pyruvate carboxylase	SE_0813
	A0A0H2VFR3	46	K	GTP pyrophosphokinase	SE_0695
	A0A0H2VFR3	159	K	GTP pyrophosphokinase	SE_0695
	A0A0H2VFV7	280	K	Protein kinase	SE_0895
	A0A0H2VFW5	16	K	67 kDa myosin-crossreactive streptococcal antigen-like protein	SE_0776
	A0A0H2VFW5	144	K	67 kDa myosin-crossreactive streptococcal antigen-like protein	SE_0776
	A0A0H2VFW5	355	K	67 kDa myosin-crossreactive streptococcal antigen-like protein	SE_0776
	A0A0H2VFW5	574	K	67 kDa myosin-crossreactive streptococcal antigen-like protein	SE_0776
	A0A0H2VG08	38	K	Succinate dehydrogenase flavoprotein subunit	SE_0841
	A0A0H2VG08	450	K	Succinate dehydrogenase flavoprotein subunit	SE_0841
	A0A0H2VG08	477	K	Succinate dehydrogenase flavoprotein subunit	SE_0841
	A0A0H2VG08	534	K	Succinate dehydrogenase flavoprotein subunit	SE_0841
	A0A0H2VG65	75	K	Glycerol uptake operon antiterminator regulatory protein	SE_0976
	A0A0H2VG69	48	K	Uncharacterized protein	SE_0237
	A0A0H2VG69	100	K	Uncharacterized protein	SE_0237
	A0A0H2VGC6	164	K	Octanoyltransferase LipM	lipM
	A0A0H2VGC6	208	K	Octanoyltransferase LipM	lipM
	A0A0H2VGC6	248	K	Octanoyltransferase LipM	lipM
	A0A0H2VGE6	26	K	DEAD-box ATP-dependent RNA helicase CshB	cshB
	A0A0H2VGE6	365	K	DEAD-box ATP-dependent RNA helicase CshB	cshB
	A0A0H2VGI5	58	K	Uncharacterized protein	SE_1281
	A0A0H2VGI5	94	K	Uncharacterized protein	SE_1281
	A0A0H2VGP0	102	K	Primosomal protein	SE_1358
	A0A0H2VGP0	128	K	Primosomal protein	SE_1358
	A0A0H2VGP0	205	K	Primosomal protein	SE_1358
	A0A0H2VGS8	185	K	Lysophospholipase-like protein	SE_1436
	A0A0H2VGZ6	235	K	ABC transporter (ATP-binding protein)	SE_0606
	A0A0H2VH01	82	K	Cmp-binding-factor 1	SE_1523
	A0A0H2VH53	207	K	Riboflavin biosynthesis protein RibD	SE_1441
	A0A0H2VH55	351	K	Nitric oxide synthase oxygenase	SE_1598
	A0A0H2VHE0	170	K	Pseudouridine synthase	SE_0872
	A0A0H2VHG2	5	K	Putative flavohemoprotein	SE_0440
	A0A0H2VHP1	10	K	Respiratory nitrate reductase alpha chain	SE_1975
	A0A0H2VHP1	107	K	Respiratory nitrate reductase alpha chain	SE_1975
	A0A0H2VHP1	1070	K	Respiratory nitrate reductase alpha chain	SE_1975
	A0A0H2VHT6	120	K	Uncharacterized protein	SE_1133
	A0A0H2VHX6	194	K	Nitrate reductase delta chain	SE_1973
	A0A0H2VI31	34	K	Dihydrolipoyl dehydrogenase	SE_0794
	A0A0H2VI31	111	K	Dihydrolipoyl dehydrogenase	SE_0794
	A0A0H2VI31	161	K	Dihydrolipoyl dehydrogenase	SE_0794
	A0A0H2VI31	224	K	Dihydrolipoyl dehydrogenase	SE_0794
	A0A0H2VI31	230	K	Dihydrolipoyl dehydrogenase	SE_0794
	A0A0H2VI31	376	K	Dihydrolipoyl dehydrogenase	SE_0794
	A0A0H2VI31	379	K	Dihydrolipoyl dehydrogenase	SE_0794
	A0A0H2VI52	300	K	Glycine oxidase	SE_2058
	A0A0H2VI57	7	K	Succinate dehydrogenase iron-sulfur protein subunit	SE_0842
	A0A0H2VI57	146	K	Succinate dehydrogenase iron-sulfur protein subunit	SE_0842
	A0A0H2VI81	403	K	DNA polymerase I	SE_1367
	A0A0H2VI81	668	K	DNA polymerase I	SE_1367
	A0A0H2VID5	46	K	Uncharacterized protein	SE_2278
	A0A0H2VID5	263	K	Uncharacterized protein	SE_2278
	A0A0H2VIL4	27	K	Acetate-CoA ligase	SE_2161
	A0A0H2VIL4	103	K	Acetate-CoA ligase	SE_2161
	A0A0H2VIL4	137	K	Acetate-CoA ligase	SE_2161
	A0A0H2VIL4	383	K	Acetate-CoA ligase	SE_2161
	A0A0H2VIL4	492	K	Acetate-CoA ligase	SE_2161
	A0A0H2VIL4	525	K	Acetate-CoA ligase	SE_2161
	A0A0H2VIM4	211	K	Anaerobic ribonucleoside-triphosphate reductase	SE_2172
	A0A0H2VIM4	602	K	Anaerobic ribonucleoside-triphosphate reductase	SE_2172
	A0A0H2VIS5	192	K	Glycoprotein endopeptidase	SE_1652
	A0A0H2VJ02	21	K	Uncharacterized protein	SE_1310
	A0A0H2VJ45	37	K	Phenylalanyl-tRNA synthetase (Beta subunit)	SE_1415
	A0A0H2VJ45	103	K	Phenylalanyl-tRNA synthetase (Beta subunit)	SE_1415
	A0A0H2VJ83	70	K	Nitrate reductase beta chain narH	SE_1974
	A0A0H2VJ83	290	K	Nitrate reductase beta chain narH	SE_1974
	A0A0H2VJF6	45	K	Uncharacterized protein	SE_2059
	A0A0H2VK94	52	K	Mutator protein mutT	SE_2040
	P0C0M5	122	K	Thymidylate synthase	thyA
	P0C0M5	140	K	Thymidylate synthase	thyA
	P0C0M9	190	K	Guanylate kinase	gmk
	P0C0N1	34	K	Ornithine carbamoyltransferase	argF
	P0C0N1	40	K	Ornithine carbamoyltransferase	argF
	P0C0N1	44	K	Ornithine carbamoyltransferase	argF
	P0C0N1	54	K	Ornithine carbamoyltransferase	argF
	P0C0N1	251	K	Ornithine carbamoyltransferase	argF
	P0C0Q6	30	K	Superoxide dismutase [Mn/Fe]	sodA
	P0C0Q6	103	K	Superoxide dismutase [Mn/Fe]	sodA
	P0C0Q6	113	K	Superoxide dismutase [Mn/Fe]	sodA
	P0C0Q6	119	K	Superoxide dismutase [Mn/Fe]	sodA
	P0C0R0	43	K	DNA gyrase subunit A	gyrA
	P66175	22	K	50S ribosomal protein L29	rpmC
	P66255	10	K	50S ribosomal protein L34	rpmH
	P66336	11	K	30S ribosomal protein S10	rpsJ
	P66336	24	K	30S ribosomal protein S10	rpsJ
	P66336	30	K	30S ribosomal protein S10	rpsJ
	P66336	57	K	30S ribosomal protein S10	rpsJ
	P66523	8	K	30S ribosomal protein S21	rpsU
	P66523	40	K	30S ribosomal protein S21	rpsU
	P66618	25	K	30S ribosomal protein S7	rpsG
	P66618	35	K	30S ribosomal protein S7	rpsG
	Q8CMM0	39	K	Probable glycine dehydrogenase (decarboxylating) subunit 1	gcvPA
	Q8CMM0	369	K	Probable glycine dehydrogenase (decarboxylating) subunit 1	gcvPA
	Q8CMM0	433	K	Probable glycine dehydrogenase (decarboxylating) subunit 1	gcvPA
	Q8CMM1	204	K	Probable glycine dehydrogenase (decarboxylating) subunit 2	gcvPB
	Q8CMM1	312	K	Probable glycine dehydrogenase (decarboxylating) subunit 2	gcvPB
	Q8CMM1	487	K	Probable glycine dehydrogenase (decarboxylating) subunit 2	gcvPB
	Q8CMM1	492	K	Probable glycine dehydrogenase (decarboxylating) subunit 2	gcvPB
	Q8CMN6	483	K	tRNA uridine 5-carboxymethylaminomethyl modification enzyme MnmG	mnmG
	Q8CMN6	501	K	tRNA uridine 5-carboxymethylaminomethyl modification enzyme MnmG	mnmG
	Q8CMN6	565	K	tRNA uridine 5-carboxymethylaminomethyl modification enzyme MnmG	mnmG
	Q8CMN6	590	K	tRNA uridine 5-carboxymethylaminomethyl modification enzyme MnmG	mnmG
	Q8CMQ7	264	K	Inosine-5'-monophosphate dehydrogenase	guaB
	Q8CMQ7	409	K	Inosine-5'-monophosphate dehydrogenase	guaB
	Q8CMQ7	413	K	Inosine-5'-monophosphate dehydrogenase	guaB
	Q8CMQ7	453	K	Inosine-5'-monophosphate dehydrogenase	guaB
	Q8CMT6	64	K	Cysteine synthase	cysK
	Q8CMW1	16	K	Arginine deiminase 2	arcA2
	Q8CMW1	97	K	Arginine deiminase 2	arcA2
	Q8CMW1	108	K	Arginine deiminase 2	arcA2
	Q8CMW1	198	K	Arginine deiminase 2	arcA2
	Q8CMW1	249	K	Arginine deiminase 2	arcA2
	Q8CMW1	257	K	Arginine deiminase 2	arcA2
	Q8CMW2	40	K	"Ornithine carbamoyltransferase 2, catabolic"	arcB2
	Q8CMX5	283	K	Sulfite reductase [NADPH] hemoprotein beta-component	cysI
	Q8CN61	98	K	"2,3-bisphosphoglycerate-dependent phosphoglycerate mutase"	gpmA
	Q8CND0	77	K	Urease subunit beta	ureB
	Q8CNE1	243	K	Molybdopterin molybdenumtransferase	moeA
	Q8CNE6	2	K	"GTP 3',8-cyclase"	moaA
	Q8CNF5	117	K	"Tagatose 1,6-diphosphate aldolase"	lacD
	Q8CNF5	186	K	"Tagatose 1,6-diphosphate aldolase"	lacD
	Q8CNF8	221	K	6-phospho-beta-galactosidase	lacG
	Q8CNF8	363	K	6-phospho-beta-galactosidase	lacG
	Q8CNF8	387	K	6-phospho-beta-galactosidase	lacG
	Q8CNH0	3	K	Phosphoglucosamine mutase	glmM
	Q8CNH0	370	K	Phosphoglucosamine mutase	glmM
	Q8CNH7	13	K	Deoxyribose-phosphate aldolase	deoC
	Q8CNH7	170	K	Deoxyribose-phosphate aldolase	deoC
	Q8CNJ5	373	K	ATP synthase subunit alpha	atpA
	Q8CNJ5	486	K	ATP synthase subunit alpha	atpA
	Q8CNJ5	495	K	ATP synthase subunit alpha	atpA
	Q8CNK3	268	K	Cardiolipin synthase 2	cls2
	Q8CNN7	271	K	Probable manganese-dependent inorganic pyrophosphatase	ppaC
	Q8CNP1	69	K	NH(3)-dependent NAD(+) synthetase	nadE
	Q8CNR1	172	K	Fumarate hydratase class II	fumC
	Q8CNS1	131	K	Ferrochelatase	hemH
	Q8CNS1	243	K	Ferrochelatase	hemH
	Q8CNU8	108	K	Leucine--tRNA ligase	leuS
	Q8CNU8	557	K	Leucine--tRNA ligase	leuS
	Q8CNU8	643	K	Leucine--tRNA ligase	leuS
	Q8CNV9	368	K	Formate--tetrahydrofolate ligase	fhs
	Q8CNW7	404	K	Probable tRNA sulfurtransferase	thiI
	Q8CNW8	7	K	Alanine dehydrogenase	ald
	Q8CNW8	10	K	Alanine dehydrogenase	ald
	Q8CNW8	74	K	Alanine dehydrogenase	ald
	Q8CNW8	169	K	Alanine dehydrogenase	ald
	Q8CNX4	58	K	Isocitrate dehydrogenase [NADP]	icd
	Q8CNX4	132	K	Isocitrate dehydrogenase [NADP]	icd
	Q8CNX4	163	K	Isocitrate dehydrogenase [NADP]	icd
	Q8CNX4	189	K	Isocitrate dehydrogenase [NADP]	icd
	Q8CNX4	225	K	Isocitrate dehydrogenase [NADP]	icd
	Q8CNX4	262	K	Isocitrate dehydrogenase [NADP]	icd
	Q8CNY5	3	K	ATP-dependent Clp protease ATP-binding subunit ClpX	clpX
	Q8CNY5	190	K	ATP-dependent Clp protease ATP-binding subunit ClpX	clpX
	Q8CNZ1	5	K	"Glutamate-1-semialdehyde 2,1-aminomutase 1"	hemL1
	Q8CNZ1	337	K	"Glutamate-1-semialdehyde 2,1-aminomutase 1"	hemL1
	Q8CP08	126	K	5'-methylthioadenosine/S-adenosylhomocysteine nucleosidase	mtnN
	Q8CP25	210	K	Probable endonuclease 4	nfo
	Q8CP25	266	K	Probable endonuclease 4	nfo
	Q8CP25	284	K	Probable endonuclease 4	nfo
	Q8CP34	52	K	Elongation factor P	efp
	Q8CP34	59	K	Elongation factor P	efp
	Q8CP40	28	K	Arginine repressor	argR
	Q8CP63	89	K	Glycerol-3-phosphate dehydrogenase [NAD(P)+]	gpsA
	Q8CP63	99	K	Glycerol-3-phosphate dehydrogenase [NAD(P)+]	gpsA
	Q8CP63	114	K	Glycerol-3-phosphate dehydrogenase [NAD(P)+]	gpsA
	Q8CP67	34	K	Chorismate synthase	aroC
	Q8CP83	73	K	2-oxoglutarate dehydrogenase E1 component	odhA
	Q8CP83	149	K	2-oxoglutarate dehydrogenase E1 component	odhA
	Q8CP83	191	K	2-oxoglutarate dehydrogenase E1 component	odhA
	Q8CP83	210	K	2-oxoglutarate dehydrogenase E1 component	odhA
	Q8CP83	520	K	2-oxoglutarate dehydrogenase E1 component	odhA
	Q8CP83	572	K	2-oxoglutarate dehydrogenase E1 component	odhA
	Q8CP83	859	K	2-oxoglutarate dehydrogenase E1 component	odhA
	Q8CP83	898	K	2-oxoglutarate dehydrogenase E1 component	odhA
	Q8CPB7	18	K	Probable tautomerase SE_1045	SE_1045
	Q8CPB7	48	K	Probable tautomerase SE_1045	SE_1045
	Q8CPC2	6	K	Aconitate hydratase A	acnA
	Q8CPC2	82	K	Aconitate hydratase A	acnA
	Q8CPC2	105	K	Aconitate hydratase A	acnA
	Q8CPC2	391	K	Aconitate hydratase A	acnA
	Q8CPC2	416	K	Aconitate hydratase A	acnA
	Q8CPC2	664	K	Aconitate hydratase A	acnA
	Q8CPD0	470	K	Catalase	katA
	Q8CPE9	134	K	DNA mismatch repair protein MutL	mutL
	Q8CPE9	489	K	DNA mismatch repair protein MutL	mutL
	Q8CPF0	182	K	DNA mismatch repair protein MutS	mutS
	Q8CPG2	113	K	Ribosome-binding factor A	rbfA
	Q8CPG8	14	K	Elongation factor Ts	tsf
	Q8CPG8	23	K	Elongation factor Ts	tsf
	Q8CPG8	24	K	Elongation factor Ts	tsf
	Q8CPG8	126	K	Elongation factor Ts	tsf
	Q8CPG8	146	K	Elongation factor Ts	tsf
	Q8CPG8	178	K	Elongation factor Ts	tsf
	Q8CPG8	218	K	Elongation factor Ts	tsf
	Q8CPG8	225	K	Elongation factor Ts	tsf
	Q8CPG8	233	K	Elongation factor Ts	tsf
	Q8CPG8	278	K	Elongation factor Ts	tsf
	Q8CPG8	288	K	Elongation factor Ts	tsf
	Q8CPH2	245	K	Methylenetetrahydrofolate--tRNA-(uracil-5-)-methyltransferase TrmFO	trmFO
	Q8CPH5	61	K	Succinate--CoA ligase [ADP-forming] subunit beta	sucC
	Q8CPH5	146	K	Succinate--CoA ligase [ADP-forming] subunit beta	sucC
	Q8CPH5	176	K	Succinate--CoA ligase [ADP-forming] subunit beta	sucC
	Q8CPH5	227	K	Succinate--CoA ligase [ADP-forming] subunit beta	sucC
	Q8CPH5	297	K	Succinate--CoA ligase [ADP-forming] subunit beta	sucC
	Q8CPI2	6	K	Acyl carrier protein	acpP
	Q8CPI2	8	K	Acyl carrier protein	acpP
	Q8CPJ6	70	K	Dihydroorotase	pyrC
	Q8CPL6	298	K	Endonuclease MutS2	mutS2
	Q8CPL6	614	K	Endonuclease MutS2	mutS2
	Q8CPN4	51	K	Peptide deformylase	def
	Q8CPP4	20	K	Bifunctional protein FolD	folD
	Q8CPP4	117	K	Bifunctional protein FolD	folD
	Q8CPP4	240	K	Bifunctional protein FolD	folD
	Q8CPP6	224	K	Probable quinol oxidase subunit 2	qoxA
	Q8CPP6	284	K	Probable quinol oxidase subunit 2	qoxA
	Q8CPP6	296	K	Probable quinol oxidase subunit 2	qoxA
	Q8CPP6	304	K	Probable quinol oxidase subunit 2	qoxA
	Q8CPP6	308	K	Probable quinol oxidase subunit 2	qoxA
	Q8CPP6	322	K	Probable quinol oxidase subunit 2	qoxA
	Q8CPP6	349	K	Probable quinol oxidase subunit 2	qoxA
	Q8CPP6	365	K	Probable quinol oxidase subunit 2	qoxA
	Q8CPQ4	77	K	"1,4-dihydroxy-2-naphthoyl-CoA synthase"	menB
	Q8CPQ4	270	K	"1,4-dihydroxy-2-naphthoyl-CoA synthase"	menB
	Q8CPR1	11	K	Peptide chain release factor 3	prfC
	Q8CPT9	314	K	ATP-dependent helicase/nuclease subunit A	addA
	Q8CPV5	279	K	NADH dehydrogenase-like protein SE_0635	SE_0635
	Q8CPV5	379	K	NADH dehydrogenase-like protein SE_0635	SE_0635
	Q8CPV5	398	K	NADH dehydrogenase-like protein SE_0635	SE_0635
	Q8CPW4	29	K	Lipoyl synthase	lipA
	Q8CPW4	35	K	Lipoyl synthase	lipA
	Q8CPW8	8	K	Glycine cleavage system H protein	gcvH
	Q8CPY4	3	K	"2,3-bisphosphoglycerate-independent phosphoglycerate mutase"	gpmI
	Q8CPY4	30	K	"2,3-bisphosphoglycerate-independent phosphoglycerate mutase"	gpmI
	Q8CPY4	170	K	"2,3-bisphosphoglycerate-independent phosphoglycerate mutase"	gpmI
	Q8CPY4	330	K	"2,3-bisphosphoglycerate-independent phosphoglycerate mutase"	gpmI
	Q8CPY4	504	K	"2,3-bisphosphoglycerate-independent phosphoglycerate mutase"	gpmI
	Q8CPY5	115	K	Glyceraldehyde-3-phosphate dehydrogenase 1	gapA1
	Q8CPY5	116	K	Glyceraldehyde-3-phosphate dehydrogenase 1	gapA1
	Q8CPY5	124	K	Glyceraldehyde-3-phosphate dehydrogenase 1	gapA1
	Q8CPY5	219	K	Glyceraldehyde-3-phosphate dehydrogenase 1	gapA1
	Q8CPZ7	26	K	UDP-N-acetylenolpyruvoylglucosamine reductase	murB
	Q8CQ56	8	K	Alcohol dehydrogenase	adh
	Q8CQ56	17	K	Alcohol dehydrogenase	adh
	Q8CQ56	30	K	Alcohol dehydrogenase	adh
	Q8CQ56	198	K	Alcohol dehydrogenase	adh
	Q8CQ56	266	K	Alcohol dehydrogenase	adh
	Q8CQ56	307	K	Alcohol dehydrogenase	adh
	Q8CQ56	337	K	Alcohol dehydrogenase	adh
	Q8CQ69	101	K	3-hexulose-6-phosphate synthase	SE_0341
	Q8CQ69	169	K	3-hexulose-6-phosphate synthase	SE_0341
	Q8CQ82	241	K	Elongation factor G	fusA
	Q8CQ82	302	K	Elongation factor G	fusA
	Q8CQ82	487	K	Elongation factor G	fusA
	Q8CQ82	495	K	Elongation factor G	fusA
	Q8CQ82	595	K	Elongation factor G	fusA
	Q8CQ82	688	K	Elongation factor G	fusA
	Q8CQG5	14	K	Arginine deiminase 1	arcA1
	Q8CQG5	16	K	Arginine deiminase 1	arcA1
	Q8CQG5	21	K	Arginine deiminase 1	arcA1
	Q8CQG5	55	K	Arginine deiminase 1	arcA1
	Q8CQG5	96	K	Arginine deiminase 1	arcA1
	Q8CQG5	97	K	Arginine deiminase 1	arcA1
	Q8CQG5	107	K	Arginine deiminase 1	arcA1
	Q8CQG5	198	K	Arginine deiminase 1	arcA1
	Q8CQG5	200	K	Arginine deiminase 1	arcA1
	Q8CQG5	242	K	Arginine deiminase 1	arcA1
	Q8CQG5	249	K	Arginine deiminase 1	arcA1
	Q8CQG5	256	K	Arginine deiminase 1	arcA1
	Q8CQG5	257	K	Arginine deiminase 1	arcA1
	Q8CQG5	308	K	Arginine deiminase 1	arcA1
	Q8CQK1	153	K	Adenylosuccinate synthetase	purA
	Q8CQK1	197	K	Adenylosuccinate synthetase	purA
	Q8CQK7	4	K	Chromosomal replication initiator protein DnaA	dnaA
	Q8CQK7	438	K	Chromosomal replication initiator protein DnaA	dnaA
	Q8CQP6	35	K	30S ribosomal protein S18	rpsR
	Q8CQP6	55	K	30S ribosomal protein S18	rpsR
	Q8CQP6	65	K	30S ribosomal protein S18	rpsR
	Q8CQP6	77	K	30S ribosomal protein S18	rpsR
	Q8CQU3	102	K	Methionine--tRNA ligase	metG
	Q8CQU3	574	K	Methionine--tRNA ligase	metG
	Q8CQU3	583	K	Methionine--tRNA ligase	metG
	Q8CQU3	609	K	Methionine--tRNA ligase	metG
	Q8CQU3	618	K	Methionine--tRNA ligase	metG
	Q8CQU8	42	K	50S ribosomal protein L25	rplY
	Q8CQV7	119	K	Pyridoxal 5'-phosphate synthase subunit PdxS	pdxS
	Q8CQV7	150	K	Pyridoxal 5'-phosphate synthase subunit PdxS	pdxS
	Q8CR71	705	K	Polyphosphate kinase	ppk
	Q8CRC6	512	K	Ribulokinase	araB
	Q8CRG0	39	K	50S ribosomal protein L3	rplC
	Q8CRG0	67	K	50S ribosomal protein L3	rplC
	Q8CRG0	71	K	50S ribosomal protein L3	rplC
	Q8CRG0	78	K	50S ribosomal protein L3	rplC
	Q8CRG0	79	K	50S ribosomal protein L3	rplC
	Q8CRG0	125	K	50S ribosomal protein L3	rplC
	Q8CRG0	132	K	50S ribosomal protein L3	rplC
	Q8CRG0	205	K	50S ribosomal protein L3	rplC
	Q8CRG1	52	K	50S ribosomal protein L4	rplD
	Q8CRG1	140	K	50S ribosomal protein L4	rplD
	Q8CRG1	150	K	50S ribosomal protein L4	rplD
	Q8CRG1	201	K	50S ribosomal protein L4	rplD
	Q8CRG2	8	K	50S ribosomal protein L23	rplW
	Q8CRG2	24	K	50S ribosomal protein L23	rplW
	Q8CRG2	59	K	50S ribosomal protein L23	rplW
	Q8CRG2	74	K	50S ribosomal protein L23	rplW
	Q8CRG2	83	K	50S ribosomal protein L23	rplW
	Q8CRG3	7	K	50S ribosomal protein L2	rplB
	Q8CRG3	31	K	50S ribosomal protein L2	rplB
	Q8CRG3	71	K	50S ribosomal protein L2	rplB
	Q8CRG3	252	K	50S ribosomal protein L2	rplB
	Q8CRG3	268	K	50S ribosomal protein L2	rplB
	Q8CRG4	7	K	30S ribosomal protein S19	rpsS
	Q8CRG4	17	K	30S ribosomal protein S19	rpsS
	Q8CRG4	18	K	30S ribosomal protein S19	rpsS
	Q8CRG4	27	K	30S ribosomal protein S19	rpsS
	Q8CRG4	56	K	30S ribosomal protein S19	rpsS
	Q8CRG4	81	K	30S ribosomal protein S19	rpsS
	Q8CRG4	88	K	30S ribosomal protein S19	rpsS
	Q8CRG5	27	K	50S ribosomal protein L22	rplV
	Q8CRG5	83	K	50S ribosomal protein L22	rplV
	Q8CRG5	98	K	50S ribosomal protein L22	rplV
	Q8CRG5	111	K	50S ribosomal protein L22	rplV
	Q8CRG6	26	K	30S ribosomal protein S3	rpsC
	Q8CRG6	40	K	30S ribosomal protein S3	rpsC
	Q8CRG6	47	K	30S ribosomal protein S3	rpsC
	Q8CRG6	89	K	30S ribosomal protein S3	rpsC
	Q8CRG6	96	K	30S ribosomal protein S3	rpsC
	Q8CRG6	97	K	30S ribosomal protein S3	rpsC
	Q8CRG6	106	K	30S ribosomal protein S3	rpsC
	Q8CRG6	107	K	30S ribosomal protein S3	rpsC
	Q8CRG6	134	K	30S ribosomal protein S3	rpsC
	Q8CRG7	98	K	50S ribosomal protein L16	rplP
	Q8CRG7	124	K	50S ribosomal protein L16	rplP
	Q8CRG8	18	K	30S ribosomal protein S17	rpsQ
	Q8CRG8	47	K	30S ribosomal protein S17	rpsQ
	Q8CRG8	73	K	30S ribosomal protein S17	rpsQ
	Q8CRG9	9	K	50S ribosomal protein L14	rplN
	Q8CRG9	53	K	50S ribosomal protein L14	rplN
	Q8CRH1	29	K	50S ribosomal protein L24	rplX
	Q8CRH1	42	K	50S ribosomal protein L24	rplX
	Q8CRH1	84	K	50S ribosomal protein L24	rplX
	Q8CRH1	96	K	50S ribosomal protein L24	rplX
	Q8CRH1	102	K	50S ribosomal protein L24	rplX
	Q8CRH2	7	K	50S ribosomal protein L5	rplE
	Q8CRH2	18	K	50S ribosomal protein L5	rplE
	Q8CRH2	19	K	50S ribosomal protein L5	rplE
	Q8CRH2	72	K	50S ribosomal protein L5	rplE
	Q8CRH2	119	K	50S ribosomal protein L5	rplE
	Q8CRH4	24	K	30S ribosomal protein S8	rpsH
	Q8CRH4	33	K	30S ribosomal protein S8	rpsH
	Q8CRH4	34	K	30S ribosomal protein S8	rpsH
	Q8CRH4	41	K	30S ribosomal protein S8	rpsH
	Q8CRH4	56	K	30S ribosomal protein S8	rpsH
	Q8CRH4	65	K	30S ribosomal protein S8	rpsH
	Q8CRH4	78	K	30S ribosomal protein S8	rpsH
	Q8CRH4	82	K	30S ribosomal protein S8	rpsH
	Q8CRH4	90	K	30S ribosomal protein S8	rpsH
	Q8CRH5	44	K	50S ribosomal protein L6	rplF
	Q8CRH5	59	K	50S ribosomal protein L6	rplF
	Q8CRH5	158	K	50S ribosomal protein L6	rplF
	Q8CRH6	21	K	50S ribosomal protein L18	rplR
	Q8CRH6	28	K	50S ribosomal protein L18	rplR
	Q8CRH6	38	K	50S ribosomal protein L18	rplR
	Q8CRH6	61	K	50S ribosomal protein L18	rplR
	Q8CRH6	83	K	50S ribosomal protein L18	rplR
	Q8CRH6	107	K	50S ribosomal protein L18	rplR
	Q8CRH7	9	K	30S ribosomal protein S5	rpsE
	Q8CRH7	61	K	30S ribosomal protein S5	rpsE
	Q8CRH7	69	K	30S ribosomal protein S5	rpsE
	Q8CRH7	97	K	30S ribosomal protein S5	rpsE
	Q8CRH7	159	K	30S ribosomal protein S5	rpsE
	Q8CRH8	21	K	50S ribosomal protein L30	rpmD
	Q8CRH8	29	K	50S ribosomal protein L30	rpmD
	Q8CRH8	30	K	50S ribosomal protein L30	rpmD
	Q8CRH8	51	K	50S ribosomal protein L30	rpmD
	Q8CRH9	2	K	50S ribosomal protein L15	rplO
	Q8CRH9	7	K	50S ribosomal protein L15	rplO
	Q8CRH9	106	K	50S ribosomal protein L15	rplO
	Q8CRH9	119	K	50S ribosomal protein L15	rplO
	Q8CRH9	124	K	50S ribosomal protein L15	rplO
	Q8CRI0	22	K	Adenylate kinase	adk
	Q8CRI0	23	K	Adenylate kinase	adk
	Q8CRI0	40	K	Adenylate kinase	adk
	Q8CRI2	8	K	50S ribosomal protein L36	rpmJ
	Q8CRI3	46	K	30S ribosomal protein S13	rpsM
	Q8CRI3	64	K	30S ribosomal protein S13	rpsM
	Q8CRI3	78	K	30S ribosomal protein S13	rpsM
	Q8CRI4	6	K	DNA-directed RNA polymerase subunit alpha	rpoA
	Q8CRI4	137	K	DNA-directed RNA polymerase subunit alpha	rpoA
	Q8CRI4	267	K	DNA-directed RNA polymerase subunit alpha	rpoA
	Q8CRI4	294	K	DNA-directed RNA polymerase subunit alpha	rpoA
	Q8CRI4	300	K	DNA-directed RNA polymerase subunit alpha	rpoA
	Q8CRI4	302	K	DNA-directed RNA polymerase subunit alpha	rpoA
	Q8CRI5	46	K	50S ribosomal protein L17	rplQ
	Q8CRI5	52	K	50S ribosomal protein L17	rplQ
	Q8CRI5	53	K	50S ribosomal protein L17	rplQ
	Q8CRI5	64	K	50S ribosomal protein L17	rplQ
	Q8CRI5	105	K	50S ribosomal protein L17	rplQ
	Q8CRI9	15	K	50S ribosomal protein L13	rplM
	Q8CRI9	69	K	50S ribosomal protein L13	rplM
	Q8CRI9	94	K	50S ribosomal protein L13	rplM
	Q8CRI9	122	K	50S ribosomal protein L13	rplM
	Q8CRJ0	7	K	30S ribosomal protein S9	rpsI
	Q8CRL1	56	K	Glutamine--fructose-6-phosphate aminotransferase [isomerizing]	glmS
	Q8CRL1	216	K	Glutamine--fructose-6-phosphate aminotransferase [isomerizing]	glmS
	Q8CRL1	223	K	Glutamine--fructose-6-phosphate aminotransferase [isomerizing]	glmS
	Q8CRL1	275	K	Glutamine--fructose-6-phosphate aminotransferase [isomerizing]	glmS
	Q8CRL1	531	K	Glutamine--fructose-6-phosphate aminotransferase [isomerizing]	glmS
	Q8CRL1	590	K	Glutamine--fructose-6-phosphate aminotransferase [isomerizing]	glmS
	Q8CRM7	15	K	UDP-N-acetylglucosamine 1-carboxyvinyltransferase 2	murA2
	Q8CRM7	335	K	UDP-N-acetylglucosamine 1-carboxyvinyltransferase 2	murA2
	Q8CRM8	2	K	50S ribosomal protein L31 type B	rpmE2
	Q8CRM8	63	K	50S ribosomal protein L31 type B	rpmE2
	Q8CRM9	43	K	Thymidine kinase	tdk
	Q8CRM9	196	K	Thymidine kinase	tdk
	Q8CRN3	184	K	Serine hydroxymethyltransferase	glyA
	Q8CRN3	243	K	Serine hydroxymethyltransferase	glyA
	Q8CRN3	348	K	Serine hydroxymethyltransferase	glyA
	Q8CRN3	350	K	Serine hydroxymethyltransferase	glyA
	Q8CRN4	71	K	Uracil phosphoribosyltransferase	upp
	Q8CRP6	284	K	DEAD-box ATP-dependent RNA helicase CshA	cshA
	Q8CRT6	115	K	Adenylosuccinate lyase	purB
	Q8CRT6	268	K	Adenylosuccinate lyase	purB
	Q8CRU4	222	K	Aspartyl/glutamyl-tRNA(Asn/Gln) amidotransferase subunit B	gatB
	Q8CRU4	261	K	Aspartyl/glutamyl-tRNA(Asn/Gln) amidotransferase subunit B	gatB
	Q8CRU5	246	K	Diacylglycerol kinase	dagK
	Q8CS48	286	K	Tyrosine--tRNA ligase	tyrS
	Q8CS48	341	K	Tyrosine--tRNA ligase	tyrS
	Q8CS69	139	K	Pyruvate kinase	pyk
	Q8CS69	156	K	Pyruvate kinase	pyk
	Q8CS69	173	K	Pyruvate kinase	pyk
	Q8CS69	341	K	Pyruvate kinase	pyk
	Q8CS69	390	K	Pyruvate kinase	pyk
	Q8CS69	563	K	Pyruvate kinase	pyk
	Q8CS74	225	K	Threonine--tRNA ligase	thrS
	Q8CS75	70	K	Translation initiation factor IF-3	infC
	Q8CS75	75	K	Translation initiation factor IF-3	infC
	Q8CS75	85	K	Translation initiation factor IF-3	infC
	Q8CS75	149	K	Translation initiation factor IF-3	infC
	Q8CS75	157	K	Translation initiation factor IF-3	infC
	Q8CS77	5	K	50S ribosomal protein L20	rplT
	Q8CS77	33	K	50S ribosomal protein L20	rplT
	Q8CS77	85	K	50S ribosomal protein L20	rplT
	Q8CS83	156	K	Valine--tRNA ligase	valS
	Q8CS83	364	K	Valine--tRNA ligase	valS
	Q8CS83	854	K	Valine--tRNA ligase	valS
	Q8CS87	70	K	50S ribosomal protein L21	rplU
	Q8CS87	99	K	50S ribosomal protein L21	rplU
	Q8CS89	76	K	50S ribosomal protein L27	rpmA
	Q8CS95	47	K	Adenine phosphoribosyltransferase	apt
	Q8CS95	109	K	Adenine phosphoribosyltransferase	apt
	Q8CSA5	91	K	tRNA-specific 2-thiouridylase MnmA	mnmA
	Q8CSA7	735	K	Alanine--tRNA ligase	alaS
	Q8CSC6	46	K	30S ribosomal protein S20	rpsT
	Q8CSC6	55	K	30S ribosomal protein S20	rpsT
	Q8CSC6	70	K	30S ribosomal protein S20	rpsT
	Q8CSD5	193	K	Glycine--tRNA ligase	glyQS
	Q8CSD5	314	K	Glycine--tRNA ligase	glyQS
	Q8CSD5	381	K	Glycine--tRNA ligase	glyQS
	Q8CSE3	41	K	50S ribosomal protein L33 1	rpmG1
	Q8CSH9	39	K	Demethylmenaquinone methyltransferase	menG
	Q8CSI0	9	K	Nucleoside diphosphate kinase	ndk
	Q8CSI0	140	K	Nucleoside diphosphate kinase	ndk
	Q8CSI1	130	K	3-phosphoshikimate 1-carboxyvinyltransferase	aroA
	Q8CSL9	187	K	Dihydrolipoyllysine-residue succinyltransferase component of 2-oxoglutarate dehydrogenase complex	odhB
	Q8CSL9	239	K	Dihydrolipoyllysine-residue succinyltransferase component of 2-oxoglutarate dehydrogenase complex	odhB
	Q8CSL9	262	K	Dihydrolipoyllysine-residue succinyltransferase component of 2-oxoglutarate dehydrogenase complex	odhB
	Q8CSL9	404	K	Dihydrolipoyllysine-residue succinyltransferase component of 2-oxoglutarate dehydrogenase complex	odhB
	Q8CSN9	171	K	DNA topoisomerase 4 subunit B	parE
	Q8CSN9	278	K	DNA topoisomerase 4 subunit B	parE
	Q8CSP9	41	K	50S ribosomal protein L33 2	rpmG2
	Q8CSS0	141	K	Glycerol kinase	glpK
	Q8CSS0	372	K	Glycerol kinase	glpK
	Q8CSS0	470	K	Glycerol kinase	glpK
	Q8CSS0	486	K	Glycerol kinase	glpK
	Q8CSS0	496	K	Glycerol kinase	glpK
	Q8CST0	363	K	Ribonuclease J 2	rnj2
	Q8CST0	512	K	Ribonuclease J 2	rnj2
	Q8CST1	613	K	Polyribonucleotide nucleotidyltransferase	pnp
	Q8CST1	665	K	Polyribonucleotide nucleotidyltransferase	pnp
	Q8CST2	13	K	30S ribosomal protein S15	rpsO
	Q8CST6	33	K	Ribosome maturation factor RimP	rimP
	Q8CSU0	6	K	Ribosome-recycling factor	frr
	Q8CSU0	14	K	Ribosome-recycling factor	frr
	Q8CSU0	118	K	Ribosome-recycling factor	frr
	Q8CSU0	139	K	Ribosome-recycling factor	frr
	Q8CSU1	6	K	Uridylate kinase	pyrH
	Q8CSU2	29	K	30S ribosomal protein S2	rpsB
	Q8CSU2	49	K	30S ribosomal protein S2	rpsB
	Q8CSU2	73	K	30S ribosomal protein S2	rpsB
	Q8CSU2	74	K	30S ribosomal protein S2	rpsB
	Q8CSU2	81	K	30S ribosomal protein S2	rpsB
	Q8CSU2	132	K	30S ribosomal protein S2	rpsB
	Q8CSU2	138	K	30S ribosomal protein S2	rpsB
	Q8CSU9	65	K	50S ribosomal protein L19	rplS
	Q8CSU9	85	K	50S ribosomal protein L19	rplS
	Q8CSV0	66	K	30S ribosomal protein S16	rpsP
	Q8CSV0	88	K	30S ribosomal protein S16	rpsP
	Q8CSW0	325	K	Probable dual-specificity RNA methyltransferase RlmN	rlmN
	Q8CSW1	49	K	Methionyl-tRNA formyltransferase	fmt
	Q8CSW1	177	K	Methionyl-tRNA formyltransferase	fmt
	Q8CSX1	74	K	Isoleucine--tRNA ligase	ileS
	Q8CSX1	136	K	Isoleucine--tRNA ligase	ileS
	Q8CSX1	381	K	Isoleucine--tRNA ligase	ileS
	Q8CSX1	613	K	Isoleucine--tRNA ligase	ileS
	Q8CSX1	819	K	Isoleucine--tRNA ligase	ileS
	Q8CSX7	66	K	Ribosomal RNA small subunit methyltransferase H	rsmH
	Q8CSY5	92	K	Non-canonical purine NTP pyrophosphatase	SE_0844
	Q8CSY8	793	K	Phenylalanine--tRNA ligase beta subunit	pheT
	Q8CSZ2	37	K	50S ribosomal protein L32	rpmF
	Q8CT16	107	K	Ribonuclease J 1	rnj1
	Q8CT16	509	K	Ribonuclease J 1	rnj1
	Q8CT69	192	K	Tryptophan--tRNA ligase	trpS
	Q8CT69	230	K	Tryptophan--tRNA ligase	trpS
	Q8CTA3	41	K	UPF0051 protein SE_0610	SE_0610
	Q8CTA3	100	K	UPF0051 protein SE_0610	SE_0610
	Q8CTD5	113	K	Triosephosphate isomerase	tpiA
	Q8CTD5	150	K	Triosephosphate isomerase	tpiA
	Q8CTD5	151	K	Triosephosphate isomerase	tpiA
	Q8CTD5	217	K	Triosephosphate isomerase	tpiA
	Q8CTD6	4	K	Phosphoglycerate kinase	pgk
	Q8CTD6	27	K	Phosphoglycerate kinase	pgk
	Q8CTD6	75	K	Phosphoglycerate kinase	pgk
	Q8CTD6	99	K	Phosphoglycerate kinase	pgk
	Q8CTD6	126	K	Phosphoglycerate kinase	pgk
	Q8CTD6	130	K	Phosphoglycerate kinase	pgk
	Q8CTD6	206	K	Phosphoglycerate kinase	pgk
	Q8CTD6	272	K	Phosphoglycerate kinase	pgk
	Q8CTN9	21	K	Arginine--tRNA ligase	argS
	Q8CTN9	37	K	Arginine--tRNA ligase	argS
	Q8CTN9	221	K	Arginine--tRNA ligase	argS
	Q8CTN9	298	K	Arginine--tRNA ligase	argS
	Q8CTN9	301	K	Arginine--tRNA ligase	argS
	Q8CTN9	475	K	Arginine--tRNA ligase	argS
	Q8CTS8	17	K	30S ribosomal protein S12	rpsL
	Q8CTS8	43	K	30S ribosomal protein S12	rpsL
	Q8CTS8	101	K	30S ribosomal protein S12	rpsL
	Q8CTT2	9	K	50S ribosomal protein L10	rplJ
	Q8CTT2	53	K	50S ribosomal protein L10	rplJ
	Q8CTT2	56	K	50S ribosomal protein L10	rplJ
	Q8CTT2	101	K	50S ribosomal protein L10	rplJ
	Q8CTT4	7	K	50S ribosomal protein L1	rplA
	Q8CTT4	14	K	50S ribosomal protein L1	rplA
	Q8CTT4	54	K	50S ribosomal protein L1	rplA
	Q8CTT4	150	K	50S ribosomal protein L1	rplA
	Q8CTT4	151	K	50S ribosomal protein L1	rplA
	Q8CTT4	160	K	50S ribosomal protein L1	rplA
	Q8CTT4	230	K	50S ribosomal protein L1	rplA
	Q8CTT5	80	K	50S ribosomal protein L11	rplK
	Q8CTT5	81	K	50S ribosomal protein L11	rplK
	Q8CTT9	209	K	Putative TrmH family tRNA/rRNA methyltransferase	SE_0294
	Q8CTU1	12	K	Cysteine--tRNA ligase	cysS
	Q8CTX1	25	K	Carbamate kinase 1	arcC1
	Q8CTX1	210	K	Carbamate kinase 1	arcC1
	Q8CTX1	262	K	Carbamate kinase 1	arcC1
	Q8CTX6	91	K	Formate acetyltransferase	pflB
	Q8CTX6	103	K	Formate acetyltransferase	pflB
	Q8CTX6	106	K	Formate acetyltransferase	pflB
	Q8CTX6	142	K	Formate acetyltransferase	pflB
	Q8CTX6	161	K	Formate acetyltransferase	pflB
	Q8CTX6	198	K	Formate acetyltransferase	pflB
	Q8CTX6	229	K	Formate acetyltransferase	pflB
	Q8CTX6	379	K	Formate acetyltransferase	pflB
	Q8CTX6	384	K	Formate acetyltransferase	pflB
	Q8CTX6	539	K	Formate acetyltransferase	pflB
	Q8CTX6	609	K	Formate acetyltransferase	pflB
	Q8CTX6	618	K	Formate acetyltransferase	pflB
	Q8CTX6	670	K	Formate acetyltransferase	pflB
	Q8CU41	31	K	"Ornithine carbamoyltransferase 1, catabolic"	arcB1
	Q8CU41	34	K	"Ornithine carbamoyltransferase 1, catabolic"	arcB1
	Q8CU41	42	K	"Ornithine carbamoyltransferase 1, catabolic"	arcB1
	Q8CU41	46	K	"Ornithine carbamoyltransferase 1, catabolic"	arcB1
	Q8CU41	54	K	"Ornithine carbamoyltransferase 1, catabolic"	arcB1
	Q8CU41	91	K	"Ornithine carbamoyltransferase 1, catabolic"	arcB1
	Q8CU41	150	K	"Ornithine carbamoyltransferase 1, catabolic"	arcB1
	Q8CU41	151	K	"Ornithine carbamoyltransferase 1, catabolic"	arcB1
	Q8CU41	248	K	"Ornithine carbamoyltransferase 1, catabolic"	arcB1
	Q8CU41	323	K	"Ornithine carbamoyltransferase 1, catabolic"	arcB1
	Q8CU90	34	K	50S ribosomal protein L9	rplI
	Q8CU90	52	K	50S ribosomal protein L9	rplI
	Q8CU90	69	K	50S ribosomal protein L9	rplI
	Q8CU90	73	K	50S ribosomal protein L9	rplI
	Q8CU90	103	K	50S ribosomal protein L9	rplI
	Q8CU90	109	K	50S ribosomal protein L9	rplI
	Q8CU95	13	K	Serine--tRNA ligase	serS
	Q8CU95	54	K	Serine--tRNA ligase	serS
	Q8CU95	62	K	Serine--tRNA ligase	serS
	Q8CU95	84	K	Serine--tRNA ligase	serS
	Q8CU95	125	K	Serine--tRNA ligase	serS
	Q8CU95	220	K	Serine--tRNA ligase	serS
	Q8CU95	283	K	Serine--tRNA ligase	serS
	Q8CU95	422	K	Serine--tRNA ligase	serS
	Q8CU95	425	K	Serine--tRNA ligase	serS
organic substance metabolic process	A0A0H2VEF9	147	K	Spermidine acetyltransferase	SE_0046
	A0A0H2VEK5	8	K	Dihydroxyacetone kinase	SE_0236
	A0A0H2VEK5	141	K	Dihydroxyacetone kinase	SE_0236
	A0A0H2VEK5	171	K	Dihydroxyacetone kinase	SE_0236
	A0A0H2VEK5	239	K	Dihydroxyacetone kinase	SE_0236
	A0A0H2VF26	18	K	Uncharacterized protein	SE_0369
	A0A0H2VF65	8	K	Ribonucleoside-diphosphate reductase	SE_0513
	A0A0H2VFK1	47	K	Thimet oligopeptidase-like protein	SE_0690
	A0A0H2VFK1	92	K	Thimet oligopeptidase-like protein	SE_0690
	A0A0H2VFK1	243	K	Thimet oligopeptidase-like protein	SE_0690
	A0A0H2VFK1	244	K	Thimet oligopeptidase-like protein	SE_0690
	A0A0H2VFK1	281	K	Thimet oligopeptidase-like protein	SE_0690
	A0A0H2VFK1	316	K	Thimet oligopeptidase-like protein	SE_0690
	A0A0H2VFK1	558	K	Thimet oligopeptidase-like protein	SE_0690
	A0A0H2VFK3	199	K	Lipoate--protein ligase	SE_0728
	A0A0H2VFK3	232	K	Lipoate--protein ligase	SE_0728
	A0A0H2VFL9	33	K	Putative menaquinone-specific isochorismate synthase	SE_0743
	A0A0H2VFL9	70	K	Putative menaquinone-specific isochorismate synthase	SE_0743
	A0A0H2VFL9	205	K	Putative menaquinone-specific isochorismate synthase	SE_0743
	A0A0H2VFL9	275	K	Putative menaquinone-specific isochorismate synthase	SE_0743
	A0A0H2VFQ9	634	K	Pyruvate carboxylase	SE_0813
	A0A0H2VFR3	46	K	GTP pyrophosphokinase	SE_0695
	A0A0H2VFR3	159	K	GTP pyrophosphokinase	SE_0695
	A0A0H2VFV7	280	K	Protein kinase	SE_0895
	A0A0H2VFW5	16	K	67 kDa myosin-crossreactive streptococcal antigen-like protein	SE_0776
	A0A0H2VFW5	144	K	67 kDa myosin-crossreactive streptococcal antigen-like protein	SE_0776
	A0A0H2VFW5	355	K	67 kDa myosin-crossreactive streptococcal antigen-like protein	SE_0776
	A0A0H2VFW5	574	K	67 kDa myosin-crossreactive streptococcal antigen-like protein	SE_0776
	A0A0H2VG65	75	K	Glycerol uptake operon antiterminator regulatory protein	SE_0976
	A0A0H2VGC6	164	K	Octanoyltransferase LipM	lipM
	A0A0H2VGC6	208	K	Octanoyltransferase LipM	lipM
	A0A0H2VGC6	248	K	Octanoyltransferase LipM	lipM
	A0A0H2VGE6	26	K	DEAD-box ATP-dependent RNA helicase CshB	cshB
	A0A0H2VGE6	365	K	DEAD-box ATP-dependent RNA helicase CshB	cshB
	A0A0H2VGI5	58	K	Uncharacterized protein	SE_1281
	A0A0H2VGI5	94	K	Uncharacterized protein	SE_1281
	A0A0H2VGP0	102	K	Primosomal protein	SE_1358
	A0A0H2VGP0	128	K	Primosomal protein	SE_1358
	A0A0H2VGP0	205	K	Primosomal protein	SE_1358
	A0A0H2VGS8	185	K	Lysophospholipase-like protein	SE_1436
	A0A0H2VH01	82	K	Cmp-binding-factor 1	SE_1523
	A0A0H2VH53	207	K	Riboflavin biosynthesis protein RibD	SE_1441
	A0A0H2VHE0	170	K	Pseudouridine synthase	SE_0872
	A0A0H2VHP1	10	K	Respiratory nitrate reductase alpha chain	SE_1975
	A0A0H2VHP1	107	K	Respiratory nitrate reductase alpha chain	SE_1975
	A0A0H2VHP1	1070	K	Respiratory nitrate reductase alpha chain	SE_1975
	A0A0H2VHT6	120	K	Uncharacterized protein	SE_1133
	A0A0H2VHX6	194	K	Nitrate reductase delta chain	SE_1973
	A0A0H2VI31	34	K	Dihydrolipoyl dehydrogenase	SE_0794
	A0A0H2VI31	111	K	Dihydrolipoyl dehydrogenase	SE_0794
	A0A0H2VI31	161	K	Dihydrolipoyl dehydrogenase	SE_0794
	A0A0H2VI31	224	K	Dihydrolipoyl dehydrogenase	SE_0794
	A0A0H2VI31	230	K	Dihydrolipoyl dehydrogenase	SE_0794
	A0A0H2VI31	376	K	Dihydrolipoyl dehydrogenase	SE_0794
	A0A0H2VI31	379	K	Dihydrolipoyl dehydrogenase	SE_0794
	A0A0H2VI52	300	K	Glycine oxidase	SE_2058
	A0A0H2VI81	403	K	DNA polymerase I	SE_1367
	A0A0H2VI81	668	K	DNA polymerase I	SE_1367
	A0A0H2VID5	46	K	Uncharacterized protein	SE_2278
	A0A0H2VID5	263	K	Uncharacterized protein	SE_2278
	A0A0H2VIL4	27	K	Acetate-CoA ligase	SE_2161
	A0A0H2VIL4	103	K	Acetate-CoA ligase	SE_2161
	A0A0H2VIL4	137	K	Acetate-CoA ligase	SE_2161
	A0A0H2VIL4	383	K	Acetate-CoA ligase	SE_2161
	A0A0H2VIL4	492	K	Acetate-CoA ligase	SE_2161
	A0A0H2VIL4	525	K	Acetate-CoA ligase	SE_2161
	A0A0H2VIM4	211	K	Anaerobic ribonucleoside-triphosphate reductase	SE_2172
	A0A0H2VIM4	602	K	Anaerobic ribonucleoside-triphosphate reductase	SE_2172
	A0A0H2VIR8	6	K	Xaa-Pro dipeptidase	SE_1214
	A0A0H2VIR8	200	K	Xaa-Pro dipeptidase	SE_1214
	A0A0H2VIR8	255	K	Xaa-Pro dipeptidase	SE_1214
	A0A0H2VIS5	192	K	Glycoprotein endopeptidase	SE_1652
	A0A0H2VIV0	254	K	ATP-dependent zinc metalloprotease FtsH	ftsH
	A0A0H2VIV0	351	K	ATP-dependent zinc metalloprotease FtsH	ftsH
	A0A0H2VIV0	411	K	ATP-dependent zinc metalloprotease FtsH	ftsH
	A0A0H2VIV0	632	K	ATP-dependent zinc metalloprotease FtsH	ftsH
	A0A0H2VJ02	21	K	Uncharacterized protein	SE_1310
	A0A0H2VJ45	37	K	Phenylalanyl-tRNA synthetase (Beta subunit)	SE_1415
	A0A0H2VJ45	103	K	Phenylalanyl-tRNA synthetase (Beta subunit)	SE_1415
	A0A0H2VJ83	70	K	Nitrate reductase beta chain narH	SE_1974
	A0A0H2VJ83	290	K	Nitrate reductase beta chain narH	SE_1974
	A0A0H2VJF6	45	K	Uncharacterized protein	SE_2059
	A0A0H2VK94	52	K	Mutator protein mutT	SE_2040
	P0C0M5	122	K	Thymidylate synthase	thyA
	P0C0M5	140	K	Thymidylate synthase	thyA
	P0C0M9	190	K	Guanylate kinase	gmk
	P0C0N1	34	K	Ornithine carbamoyltransferase	argF
	P0C0N1	40	K	Ornithine carbamoyltransferase	argF
	P0C0N1	44	K	Ornithine carbamoyltransferase	argF
	P0C0N1	54	K	Ornithine carbamoyltransferase	argF
	P0C0N1	251	K	Ornithine carbamoyltransferase	argF
	P0C0R0	43	K	DNA gyrase subunit A	gyrA
	P66175	22	K	50S ribosomal protein L29	rpmC
	P66255	10	K	50S ribosomal protein L34	rpmH
	P66336	11	K	30S ribosomal protein S10	rpsJ
	P66336	24	K	30S ribosomal protein S10	rpsJ
	P66336	30	K	30S ribosomal protein S10	rpsJ
	P66336	57	K	30S ribosomal protein S10	rpsJ
	P66523	8	K	30S ribosomal protein S21	rpsU
	P66523	40	K	30S ribosomal protein S21	rpsU
	P66618	25	K	30S ribosomal protein S7	rpsG
	P66618	35	K	30S ribosomal protein S7	rpsG
	Q8CMM0	39	K	Probable glycine dehydrogenase (decarboxylating) subunit 1	gcvPA
	Q8CMM0	369	K	Probable glycine dehydrogenase (decarboxylating) subunit 1	gcvPA
	Q8CMM0	433	K	Probable glycine dehydrogenase (decarboxylating) subunit 1	gcvPA
	Q8CMM1	204	K	Probable glycine dehydrogenase (decarboxylating) subunit 2	gcvPB
	Q8CMM1	312	K	Probable glycine dehydrogenase (decarboxylating) subunit 2	gcvPB
	Q8CMM1	487	K	Probable glycine dehydrogenase (decarboxylating) subunit 2	gcvPB
	Q8CMM1	492	K	Probable glycine dehydrogenase (decarboxylating) subunit 2	gcvPB
	Q8CMN6	483	K	tRNA uridine 5-carboxymethylaminomethyl modification enzyme MnmG	mnmG
	Q8CMN6	501	K	tRNA uridine 5-carboxymethylaminomethyl modification enzyme MnmG	mnmG
	Q8CMN6	565	K	tRNA uridine 5-carboxymethylaminomethyl modification enzyme MnmG	mnmG
	Q8CMN6	590	K	tRNA uridine 5-carboxymethylaminomethyl modification enzyme MnmG	mnmG
	Q8CMQ7	264	K	Inosine-5'-monophosphate dehydrogenase	guaB
	Q8CMQ7	409	K	Inosine-5'-monophosphate dehydrogenase	guaB
	Q8CMQ7	413	K	Inosine-5'-monophosphate dehydrogenase	guaB
	Q8CMQ7	453	K	Inosine-5'-monophosphate dehydrogenase	guaB
	Q8CMT6	64	K	Cysteine synthase	cysK
	Q8CMW1	16	K	Arginine deiminase 2	arcA2
	Q8CMW1	97	K	Arginine deiminase 2	arcA2
	Q8CMW1	108	K	Arginine deiminase 2	arcA2
	Q8CMW1	198	K	Arginine deiminase 2	arcA2
	Q8CMW1	249	K	Arginine deiminase 2	arcA2
	Q8CMW1	257	K	Arginine deiminase 2	arcA2
	Q8CMW2	40	K	"Ornithine carbamoyltransferase 2, catabolic"	arcB2
	Q8CN61	98	K	"2,3-bisphosphoglycerate-dependent phosphoglycerate mutase"	gpmA
	Q8CND0	77	K	Urease subunit beta	ureB
	Q8CNE1	243	K	Molybdopterin molybdenumtransferase	moeA
	Q8CNE6	2	K	"GTP 3',8-cyclase"	moaA
	Q8CNF5	117	K	"Tagatose 1,6-diphosphate aldolase"	lacD
	Q8CNF5	186	K	"Tagatose 1,6-diphosphate aldolase"	lacD
	Q8CNF8	221	K	6-phospho-beta-galactosidase	lacG
	Q8CNF8	363	K	6-phospho-beta-galactosidase	lacG
	Q8CNF8	387	K	6-phospho-beta-galactosidase	lacG
	Q8CNH0	3	K	Phosphoglucosamine mutase	glmM
	Q8CNH0	370	K	Phosphoglucosamine mutase	glmM
	Q8CNH7	13	K	Deoxyribose-phosphate aldolase	deoC
	Q8CNH7	170	K	Deoxyribose-phosphate aldolase	deoC
	Q8CNJ5	373	K	ATP synthase subunit alpha	atpA
	Q8CNJ5	486	K	ATP synthase subunit alpha	atpA
	Q8CNJ5	495	K	ATP synthase subunit alpha	atpA
	Q8CNK3	268	K	Cardiolipin synthase 2	cls2
	Q8CNP1	69	K	NH(3)-dependent NAD(+) synthetase	nadE
	Q8CNR1	172	K	Fumarate hydratase class II	fumC
	Q8CNS1	131	K	Ferrochelatase	hemH
	Q8CNS1	243	K	Ferrochelatase	hemH
	Q8CNU8	108	K	Leucine--tRNA ligase	leuS
	Q8CNU8	557	K	Leucine--tRNA ligase	leuS
	Q8CNU8	643	K	Leucine--tRNA ligase	leuS
	Q8CNV9	368	K	Formate--tetrahydrofolate ligase	fhs
	Q8CNW7	404	K	Probable tRNA sulfurtransferase	thiI
	Q8CNW8	7	K	Alanine dehydrogenase	ald
	Q8CNW8	10	K	Alanine dehydrogenase	ald
	Q8CNW8	74	K	Alanine dehydrogenase	ald
	Q8CNW8	169	K	Alanine dehydrogenase	ald
	Q8CNX4	58	K	Isocitrate dehydrogenase [NADP]	icd
	Q8CNX4	132	K	Isocitrate dehydrogenase [NADP]	icd
	Q8CNX4	163	K	Isocitrate dehydrogenase [NADP]	icd
	Q8CNX4	189	K	Isocitrate dehydrogenase [NADP]	icd
	Q8CNX4	225	K	Isocitrate dehydrogenase [NADP]	icd
	Q8CNX4	262	K	Isocitrate dehydrogenase [NADP]	icd
	Q8CNY0	57	K	Glyceraldehyde-3-phosphate dehydrogenase 2	gapA2
	Q8CNY0	194	K	Glyceraldehyde-3-phosphate dehydrogenase 2	gapA2
	Q8CNY5	3	K	ATP-dependent Clp protease ATP-binding subunit ClpX	clpX
	Q8CNY5	190	K	ATP-dependent Clp protease ATP-binding subunit ClpX	clpX
	Q8CNZ1	5	K	"Glutamate-1-semialdehyde 2,1-aminomutase 1"	hemL1
	Q8CNZ1	337	K	"Glutamate-1-semialdehyde 2,1-aminomutase 1"	hemL1
	Q8CP08	126	K	5'-methylthioadenosine/S-adenosylhomocysteine nucleosidase	mtnN
	Q8CP25	210	K	Probable endonuclease 4	nfo
	Q8CP25	266	K	Probable endonuclease 4	nfo
	Q8CP25	284	K	Probable endonuclease 4	nfo
	Q8CP34	52	K	Elongation factor P	efp
	Q8CP34	59	K	Elongation factor P	efp
	Q8CP40	28	K	Arginine repressor	argR
	Q8CP63	89	K	Glycerol-3-phosphate dehydrogenase [NAD(P)+]	gpsA
	Q8CP63	99	K	Glycerol-3-phosphate dehydrogenase [NAD(P)+]	gpsA
	Q8CP63	114	K	Glycerol-3-phosphate dehydrogenase [NAD(P)+]	gpsA
	Q8CP67	34	K	Chorismate synthase	aroC
	Q8CP83	73	K	2-oxoglutarate dehydrogenase E1 component	odhA
	Q8CP83	149	K	2-oxoglutarate dehydrogenase E1 component	odhA
	Q8CP83	191	K	2-oxoglutarate dehydrogenase E1 component	odhA
	Q8CP83	210	K	2-oxoglutarate dehydrogenase E1 component	odhA
	Q8CP83	520	K	2-oxoglutarate dehydrogenase E1 component	odhA
	Q8CP83	572	K	2-oxoglutarate dehydrogenase E1 component	odhA
	Q8CP83	859	K	2-oxoglutarate dehydrogenase E1 component	odhA
	Q8CP83	898	K	2-oxoglutarate dehydrogenase E1 component	odhA
	Q8CPC2	6	K	Aconitate hydratase A	acnA
	Q8CPC2	82	K	Aconitate hydratase A	acnA
	Q8CPC2	105	K	Aconitate hydratase A	acnA
	Q8CPC2	391	K	Aconitate hydratase A	acnA
	Q8CPC2	416	K	Aconitate hydratase A	acnA
	Q8CPC2	664	K	Aconitate hydratase A	acnA
	Q8CPE9	134	K	DNA mismatch repair protein MutL	mutL
	Q8CPE9	489	K	DNA mismatch repair protein MutL	mutL
	Q8CPF0	182	K	DNA mismatch repair protein MutS	mutS
	Q8CPG2	113	K	Ribosome-binding factor A	rbfA
	Q8CPG8	14	K	Elongation factor Ts	tsf
	Q8CPG8	23	K	Elongation factor Ts	tsf
	Q8CPG8	24	K	Elongation factor Ts	tsf
	Q8CPG8	126	K	Elongation factor Ts	tsf
	Q8CPG8	146	K	Elongation factor Ts	tsf
	Q8CPG8	178	K	Elongation factor Ts	tsf
	Q8CPG8	218	K	Elongation factor Ts	tsf
	Q8CPG8	225	K	Elongation factor Ts	tsf
	Q8CPG8	233	K	Elongation factor Ts	tsf
	Q8CPG8	278	K	Elongation factor Ts	tsf
	Q8CPG8	288	K	Elongation factor Ts	tsf
	Q8CPH0	45	K	ATP-dependent protease ATPase subunit HslU	hslU
	Q8CPH0	119	K	ATP-dependent protease ATPase subunit HslU	hslU
	Q8CPH0	124	K	ATP-dependent protease ATPase subunit HslU	hslU
	Q8CPH0	129	K	ATP-dependent protease ATPase subunit HslU	hslU
	Q8CPH0	195	K	ATP-dependent protease ATPase subunit HslU	hslU
	Q8CPH2	245	K	Methylenetetrahydrofolate--tRNA-(uracil-5-)-methyltransferase TrmFO	trmFO
	Q8CPH5	61	K	Succinate--CoA ligase [ADP-forming] subunit beta	sucC
	Q8CPH5	146	K	Succinate--CoA ligase [ADP-forming] subunit beta	sucC
	Q8CPH5	176	K	Succinate--CoA ligase [ADP-forming] subunit beta	sucC
	Q8CPH5	227	K	Succinate--CoA ligase [ADP-forming] subunit beta	sucC
	Q8CPH5	297	K	Succinate--CoA ligase [ADP-forming] subunit beta	sucC
	Q8CPI2	6	K	Acyl carrier protein	acpP
	Q8CPI2	8	K	Acyl carrier protein	acpP
	Q8CPJ6	70	K	Dihydroorotase	pyrC
	Q8CPL6	298	K	Endonuclease MutS2	mutS2
	Q8CPL6	614	K	Endonuclease MutS2	mutS2
	Q8CPN4	51	K	Peptide deformylase	def
	Q8CPP6	224	K	Probable quinol oxidase subunit 2	qoxA
	Q8CPP6	284	K	Probable quinol oxidase subunit 2	qoxA
	Q8CPP6	296	K	Probable quinol oxidase subunit 2	qoxA
	Q8CPP6	304	K	Probable quinol oxidase subunit 2	qoxA
	Q8CPP6	308	K	Probable quinol oxidase subunit 2	qoxA
	Q8CPP6	322	K	Probable quinol oxidase subunit 2	qoxA
	Q8CPP6	349	K	Probable quinol oxidase subunit 2	qoxA
	Q8CPP6	365	K	Probable quinol oxidase subunit 2	qoxA
	Q8CPQ4	77	K	"1,4-dihydroxy-2-naphthoyl-CoA synthase"	menB
	Q8CPQ4	270	K	"1,4-dihydroxy-2-naphthoyl-CoA synthase"	menB
	Q8CPR1	11	K	Peptide chain release factor 3	prfC
	Q8CPT5	572	K	Chaperone protein ClpB	clpB
	Q8CPT5	858	K	Chaperone protein ClpB	clpB
	Q8CPT9	314	K	ATP-dependent helicase/nuclease subunit A	addA
	Q8CPW4	29	K	Lipoyl synthase	lipA
	Q8CPW4	35	K	Lipoyl synthase	lipA
	Q8CPW8	8	K	Glycine cleavage system H protein	gcvH
	Q8CPY4	3	K	"2,3-bisphosphoglycerate-independent phosphoglycerate mutase"	gpmI
	Q8CPY4	30	K	"2,3-bisphosphoglycerate-independent phosphoglycerate mutase"	gpmI
	Q8CPY4	170	K	"2,3-bisphosphoglycerate-independent phosphoglycerate mutase"	gpmI
	Q8CPY4	330	K	"2,3-bisphosphoglycerate-independent phosphoglycerate mutase"	gpmI
	Q8CPY4	504	K	"2,3-bisphosphoglycerate-independent phosphoglycerate mutase"	gpmI
	Q8CPY5	115	K	Glyceraldehyde-3-phosphate dehydrogenase 1	gapA1
	Q8CPY5	116	K	Glyceraldehyde-3-phosphate dehydrogenase 1	gapA1
	Q8CPY5	124	K	Glyceraldehyde-3-phosphate dehydrogenase 1	gapA1
	Q8CPY5	219	K	Glyceraldehyde-3-phosphate dehydrogenase 1	gapA1
	Q8CPZ6	337	K	Peptidase T	pepT
	Q8CPZ7	26	K	UDP-N-acetylenolpyruvoylglucosamine reductase	murB
	Q8CQ56	8	K	Alcohol dehydrogenase	adh
	Q8CQ56	17	K	Alcohol dehydrogenase	adh
	Q8CQ56	30	K	Alcohol dehydrogenase	adh
	Q8CQ56	198	K	Alcohol dehydrogenase	adh
	Q8CQ56	266	K	Alcohol dehydrogenase	adh
	Q8CQ56	307	K	Alcohol dehydrogenase	adh
	Q8CQ56	337	K	Alcohol dehydrogenase	adh
	Q8CQ69	101	K	3-hexulose-6-phosphate synthase	SE_0341
	Q8CQ69	169	K	3-hexulose-6-phosphate synthase	SE_0341
	Q8CQ82	241	K	Elongation factor G	fusA
	Q8CQ82	302	K	Elongation factor G	fusA
	Q8CQ82	487	K	Elongation factor G	fusA
	Q8CQ82	495	K	Elongation factor G	fusA
	Q8CQ82	595	K	Elongation factor G	fusA
	Q8CQ82	688	K	Elongation factor G	fusA
	Q8CQG5	14	K	Arginine deiminase 1	arcA1
	Q8CQG5	16	K	Arginine deiminase 1	arcA1
	Q8CQG5	21	K	Arginine deiminase 1	arcA1
	Q8CQG5	55	K	Arginine deiminase 1	arcA1
	Q8CQG5	96	K	Arginine deiminase 1	arcA1
	Q8CQG5	97	K	Arginine deiminase 1	arcA1
	Q8CQG5	107	K	Arginine deiminase 1	arcA1
	Q8CQG5	198	K	Arginine deiminase 1	arcA1
	Q8CQG5	200	K	Arginine deiminase 1	arcA1
	Q8CQG5	242	K	Arginine deiminase 1	arcA1
	Q8CQG5	249	K	Arginine deiminase 1	arcA1
	Q8CQG5	256	K	Arginine deiminase 1	arcA1
	Q8CQG5	257	K	Arginine deiminase 1	arcA1
	Q8CQG5	308	K	Arginine deiminase 1	arcA1
	Q8CQK1	153	K	Adenylosuccinate synthetase	purA
	Q8CQK1	197	K	Adenylosuccinate synthetase	purA
	Q8CQK7	4	K	Chromosomal replication initiator protein DnaA	dnaA
	Q8CQK7	438	K	Chromosomal replication initiator protein DnaA	dnaA
	Q8CQP6	35	K	30S ribosomal protein S18	rpsR
	Q8CQP6	55	K	30S ribosomal protein S18	rpsR
	Q8CQP6	65	K	30S ribosomal protein S18	rpsR
	Q8CQP6	77	K	30S ribosomal protein S18	rpsR
	Q8CQU3	102	K	Methionine--tRNA ligase	metG
	Q8CQU3	574	K	Methionine--tRNA ligase	metG
	Q8CQU3	583	K	Methionine--tRNA ligase	metG
	Q8CQU3	609	K	Methionine--tRNA ligase	metG
	Q8CQU3	618	K	Methionine--tRNA ligase	metG
	Q8CQU8	42	K	50S ribosomal protein L25	rplY
	Q8CQV7	119	K	Pyridoxal 5'-phosphate synthase subunit PdxS	pdxS
	Q8CQV7	150	K	Pyridoxal 5'-phosphate synthase subunit PdxS	pdxS
	Q8CR71	705	K	Polyphosphate kinase	ppk
	Q8CRC6	512	K	Ribulokinase	araB
	Q8CRG0	39	K	50S ribosomal protein L3	rplC
	Q8CRG0	67	K	50S ribosomal protein L3	rplC
	Q8CRG0	71	K	50S ribosomal protein L3	rplC
	Q8CRG0	78	K	50S ribosomal protein L3	rplC
	Q8CRG0	79	K	50S ribosomal protein L3	rplC
	Q8CRG0	125	K	50S ribosomal protein L3	rplC
	Q8CRG0	132	K	50S ribosomal protein L3	rplC
	Q8CRG0	205	K	50S ribosomal protein L3	rplC
	Q8CRG1	52	K	50S ribosomal protein L4	rplD
	Q8CRG1	140	K	50S ribosomal protein L4	rplD
	Q8CRG1	150	K	50S ribosomal protein L4	rplD
	Q8CRG1	201	K	50S ribosomal protein L4	rplD
	Q8CRG2	8	K	50S ribosomal protein L23	rplW
	Q8CRG2	24	K	50S ribosomal protein L23	rplW
	Q8CRG2	59	K	50S ribosomal protein L23	rplW
	Q8CRG2	74	K	50S ribosomal protein L23	rplW
	Q8CRG2	83	K	50S ribosomal protein L23	rplW
	Q8CRG3	7	K	50S ribosomal protein L2	rplB
	Q8CRG3	31	K	50S ribosomal protein L2	rplB
	Q8CRG3	71	K	50S ribosomal protein L2	rplB
	Q8CRG3	252	K	50S ribosomal protein L2	rplB
	Q8CRG3	268	K	50S ribosomal protein L2	rplB
	Q8CRG4	7	K	30S ribosomal protein S19	rpsS
	Q8CRG4	17	K	30S ribosomal protein S19	rpsS
	Q8CRG4	18	K	30S ribosomal protein S19	rpsS
	Q8CRG4	27	K	30S ribosomal protein S19	rpsS
	Q8CRG4	56	K	30S ribosomal protein S19	rpsS
	Q8CRG4	81	K	30S ribosomal protein S19	rpsS
	Q8CRG4	88	K	30S ribosomal protein S19	rpsS
	Q8CRG5	27	K	50S ribosomal protein L22	rplV
	Q8CRG5	83	K	50S ribosomal protein L22	rplV
	Q8CRG5	98	K	50S ribosomal protein L22	rplV
	Q8CRG5	111	K	50S ribosomal protein L22	rplV
	Q8CRG6	26	K	30S ribosomal protein S3	rpsC
	Q8CRG6	40	K	30S ribosomal protein S3	rpsC
	Q8CRG6	47	K	30S ribosomal protein S3	rpsC
	Q8CRG6	89	K	30S ribosomal protein S3	rpsC
	Q8CRG6	96	K	30S ribosomal protein S3	rpsC
	Q8CRG6	97	K	30S ribosomal protein S3	rpsC
	Q8CRG6	106	K	30S ribosomal protein S3	rpsC
	Q8CRG6	107	K	30S ribosomal protein S3	rpsC
	Q8CRG6	134	K	30S ribosomal protein S3	rpsC
	Q8CRG7	98	K	50S ribosomal protein L16	rplP
	Q8CRG7	124	K	50S ribosomal protein L16	rplP
	Q8CRG8	18	K	30S ribosomal protein S17	rpsQ
	Q8CRG8	47	K	30S ribosomal protein S17	rpsQ
	Q8CRG8	73	K	30S ribosomal protein S17	rpsQ
	Q8CRG9	9	K	50S ribosomal protein L14	rplN
	Q8CRG9	53	K	50S ribosomal protein L14	rplN
	Q8CRH1	29	K	50S ribosomal protein L24	rplX
	Q8CRH1	42	K	50S ribosomal protein L24	rplX
	Q8CRH1	84	K	50S ribosomal protein L24	rplX
	Q8CRH1	96	K	50S ribosomal protein L24	rplX
	Q8CRH1	102	K	50S ribosomal protein L24	rplX
	Q8CRH2	7	K	50S ribosomal protein L5	rplE
	Q8CRH2	18	K	50S ribosomal protein L5	rplE
	Q8CRH2	19	K	50S ribosomal protein L5	rplE
	Q8CRH2	72	K	50S ribosomal protein L5	rplE
	Q8CRH2	119	K	50S ribosomal protein L5	rplE
	Q8CRH4	24	K	30S ribosomal protein S8	rpsH
	Q8CRH4	33	K	30S ribosomal protein S8	rpsH
	Q8CRH4	34	K	30S ribosomal protein S8	rpsH
	Q8CRH4	41	K	30S ribosomal protein S8	rpsH
	Q8CRH4	56	K	30S ribosomal protein S8	rpsH
	Q8CRH4	65	K	30S ribosomal protein S8	rpsH
	Q8CRH4	78	K	30S ribosomal protein S8	rpsH
	Q8CRH4	82	K	30S ribosomal protein S8	rpsH
	Q8CRH4	90	K	30S ribosomal protein S8	rpsH
	Q8CRH5	44	K	50S ribosomal protein L6	rplF
	Q8CRH5	59	K	50S ribosomal protein L6	rplF
	Q8CRH5	158	K	50S ribosomal protein L6	rplF
	Q8CRH6	21	K	50S ribosomal protein L18	rplR
	Q8CRH6	28	K	50S ribosomal protein L18	rplR
	Q8CRH6	38	K	50S ribosomal protein L18	rplR
	Q8CRH6	61	K	50S ribosomal protein L18	rplR
	Q8CRH6	83	K	50S ribosomal protein L18	rplR
	Q8CRH6	107	K	50S ribosomal protein L18	rplR
	Q8CRH7	9	K	30S ribosomal protein S5	rpsE
	Q8CRH7	61	K	30S ribosomal protein S5	rpsE
	Q8CRH7	69	K	30S ribosomal protein S5	rpsE
	Q8CRH7	97	K	30S ribosomal protein S5	rpsE
	Q8CRH7	159	K	30S ribosomal protein S5	rpsE
	Q8CRH8	21	K	50S ribosomal protein L30	rpmD
	Q8CRH8	29	K	50S ribosomal protein L30	rpmD
	Q8CRH8	30	K	50S ribosomal protein L30	rpmD
	Q8CRH8	51	K	50S ribosomal protein L30	rpmD
	Q8CRH9	2	K	50S ribosomal protein L15	rplO
	Q8CRH9	7	K	50S ribosomal protein L15	rplO
	Q8CRH9	106	K	50S ribosomal protein L15	rplO
	Q8CRH9	119	K	50S ribosomal protein L15	rplO
	Q8CRH9	124	K	50S ribosomal protein L15	rplO
	Q8CRI0	22	K	Adenylate kinase	adk
	Q8CRI0	23	K	Adenylate kinase	adk
	Q8CRI0	40	K	Adenylate kinase	adk
	Q8CRI2	8	K	50S ribosomal protein L36	rpmJ
	Q8CRI3	46	K	30S ribosomal protein S13	rpsM
	Q8CRI3	64	K	30S ribosomal protein S13	rpsM
	Q8CRI3	78	K	30S ribosomal protein S13	rpsM
	Q8CRI4	6	K	DNA-directed RNA polymerase subunit alpha	rpoA
	Q8CRI4	137	K	DNA-directed RNA polymerase subunit alpha	rpoA
	Q8CRI4	267	K	DNA-directed RNA polymerase subunit alpha	rpoA
	Q8CRI4	294	K	DNA-directed RNA polymerase subunit alpha	rpoA
	Q8CRI4	300	K	DNA-directed RNA polymerase subunit alpha	rpoA
	Q8CRI4	302	K	DNA-directed RNA polymerase subunit alpha	rpoA
	Q8CRI5	46	K	50S ribosomal protein L17	rplQ
	Q8CRI5	52	K	50S ribosomal protein L17	rplQ
	Q8CRI5	53	K	50S ribosomal protein L17	rplQ
	Q8CRI5	64	K	50S ribosomal protein L17	rplQ
	Q8CRI5	105	K	50S ribosomal protein L17	rplQ
	Q8CRI9	15	K	50S ribosomal protein L13	rplM
	Q8CRI9	69	K	50S ribosomal protein L13	rplM
	Q8CRI9	94	K	50S ribosomal protein L13	rplM
	Q8CRI9	122	K	50S ribosomal protein L13	rplM
	Q8CRJ0	7	K	30S ribosomal protein S9	rpsI
	Q8CRL1	56	K	Glutamine--fructose-6-phosphate aminotransferase [isomerizing]	glmS
	Q8CRL1	216	K	Glutamine--fructose-6-phosphate aminotransferase [isomerizing]	glmS
	Q8CRL1	223	K	Glutamine--fructose-6-phosphate aminotransferase [isomerizing]	glmS
	Q8CRL1	275	K	Glutamine--fructose-6-phosphate aminotransferase [isomerizing]	glmS
	Q8CRL1	531	K	Glutamine--fructose-6-phosphate aminotransferase [isomerizing]	glmS
	Q8CRL1	590	K	Glutamine--fructose-6-phosphate aminotransferase [isomerizing]	glmS
	Q8CRM7	15	K	UDP-N-acetylglucosamine 1-carboxyvinyltransferase 2	murA2
	Q8CRM7	335	K	UDP-N-acetylglucosamine 1-carboxyvinyltransferase 2	murA2
	Q8CRM8	2	K	50S ribosomal protein L31 type B	rpmE2
	Q8CRM8	63	K	50S ribosomal protein L31 type B	rpmE2
	Q8CRM9	43	K	Thymidine kinase	tdk
	Q8CRM9	196	K	Thymidine kinase	tdk
	Q8CRN3	184	K	Serine hydroxymethyltransferase	glyA
	Q8CRN3	243	K	Serine hydroxymethyltransferase	glyA
	Q8CRN3	348	K	Serine hydroxymethyltransferase	glyA
	Q8CRN3	350	K	Serine hydroxymethyltransferase	glyA
	Q8CRN4	71	K	Uracil phosphoribosyltransferase	upp
	Q8CRP6	284	K	DEAD-box ATP-dependent RNA helicase CshA	cshA
	Q8CRT6	115	K	Adenylosuccinate lyase	purB
	Q8CRT6	268	K	Adenylosuccinate lyase	purB
	Q8CRU4	222	K	Aspartyl/glutamyl-tRNA(Asn/Gln) amidotransferase subunit B	gatB
	Q8CRU4	261	K	Aspartyl/glutamyl-tRNA(Asn/Gln) amidotransferase subunit B	gatB
	Q8CRU5	246	K	Diacylglycerol kinase	dagK
	Q8CS25	54	K	Phosphoenolpyruvate carboxykinase [ATP]	pckA
	Q8CS25	513	K	Phosphoenolpyruvate carboxykinase [ATP]	pckA
	Q8CS48	286	K	Tyrosine--tRNA ligase	tyrS
	Q8CS48	341	K	Tyrosine--tRNA ligase	tyrS
	Q8CS69	139	K	Pyruvate kinase	pyk
	Q8CS69	156	K	Pyruvate kinase	pyk
	Q8CS69	173	K	Pyruvate kinase	pyk
	Q8CS69	341	K	Pyruvate kinase	pyk
	Q8CS69	390	K	Pyruvate kinase	pyk
	Q8CS69	563	K	Pyruvate kinase	pyk
	Q8CS74	225	K	Threonine--tRNA ligase	thrS
	Q8CS75	70	K	Translation initiation factor IF-3	infC
	Q8CS75	75	K	Translation initiation factor IF-3	infC
	Q8CS75	85	K	Translation initiation factor IF-3	infC
	Q8CS75	149	K	Translation initiation factor IF-3	infC
	Q8CS75	157	K	Translation initiation factor IF-3	infC
	Q8CS77	5	K	50S ribosomal protein L20	rplT
	Q8CS77	33	K	50S ribosomal protein L20	rplT
	Q8CS77	85	K	50S ribosomal protein L20	rplT
	Q8CS83	156	K	Valine--tRNA ligase	valS
	Q8CS83	364	K	Valine--tRNA ligase	valS
	Q8CS83	854	K	Valine--tRNA ligase	valS
	Q8CS87	70	K	50S ribosomal protein L21	rplU
	Q8CS87	99	K	50S ribosomal protein L21	rplU
	Q8CS89	76	K	50S ribosomal protein L27	rpmA
	Q8CS95	47	K	Adenine phosphoribosyltransferase	apt
	Q8CS95	109	K	Adenine phosphoribosyltransferase	apt
	Q8CSA5	91	K	tRNA-specific 2-thiouridylase MnmA	mnmA
	Q8CSA7	735	K	Alanine--tRNA ligase	alaS
	Q8CSC6	46	K	30S ribosomal protein S20	rpsT
	Q8CSC6	55	K	30S ribosomal protein S20	rpsT
	Q8CSC6	70	K	30S ribosomal protein S20	rpsT
	Q8CSD5	193	K	Glycine--tRNA ligase	glyQS
	Q8CSD5	314	K	Glycine--tRNA ligase	glyQS
	Q8CSD5	381	K	Glycine--tRNA ligase	glyQS
	Q8CSE3	41	K	50S ribosomal protein L33 1	rpmG1
	Q8CSH9	39	K	Demethylmenaquinone methyltransferase	menG
	Q8CSI0	9	K	Nucleoside diphosphate kinase	ndk
	Q8CSI0	140	K	Nucleoside diphosphate kinase	ndk
	Q8CSI1	130	K	3-phosphoshikimate 1-carboxyvinyltransferase	aroA
	Q8CSL7	108	K	Signal transduction histidine-protein kinase ArlS	arlS
	Q8CSL9	187	K	Dihydrolipoyllysine-residue succinyltransferase component of 2-oxoglutarate dehydrogenase complex	odhB
	Q8CSL9	239	K	Dihydrolipoyllysine-residue succinyltransferase component of 2-oxoglutarate dehydrogenase complex	odhB
	Q8CSL9	262	K	Dihydrolipoyllysine-residue succinyltransferase component of 2-oxoglutarate dehydrogenase complex	odhB
	Q8CSL9	404	K	Dihydrolipoyllysine-residue succinyltransferase component of 2-oxoglutarate dehydrogenase complex	odhB
	Q8CSN9	171	K	DNA topoisomerase 4 subunit B	parE
	Q8CSN9	278	K	DNA topoisomerase 4 subunit B	parE
	Q8CSP9	41	K	50S ribosomal protein L33 2	rpmG2
	Q8CSS0	141	K	Glycerol kinase	glpK
	Q8CSS0	372	K	Glycerol kinase	glpK
	Q8CSS0	470	K	Glycerol kinase	glpK
	Q8CSS0	486	K	Glycerol kinase	glpK
	Q8CSS0	496	K	Glycerol kinase	glpK
	Q8CST0	363	K	Ribonuclease J 2	rnj2
	Q8CST0	512	K	Ribonuclease J 2	rnj2
	Q8CST1	613	K	Polyribonucleotide nucleotidyltransferase	pnp
	Q8CST1	665	K	Polyribonucleotide nucleotidyltransferase	pnp
	Q8CST2	13	K	30S ribosomal protein S15	rpsO
	Q8CST6	33	K	Ribosome maturation factor RimP	rimP
	Q8CSU0	6	K	Ribosome-recycling factor	frr
	Q8CSU0	14	K	Ribosome-recycling factor	frr
	Q8CSU0	118	K	Ribosome-recycling factor	frr
	Q8CSU0	139	K	Ribosome-recycling factor	frr
	Q8CSU1	6	K	Uridylate kinase	pyrH
	Q8CSU2	29	K	30S ribosomal protein S2	rpsB
	Q8CSU2	49	K	30S ribosomal protein S2	rpsB
	Q8CSU2	73	K	30S ribosomal protein S2	rpsB
	Q8CSU2	74	K	30S ribosomal protein S2	rpsB
	Q8CSU2	81	K	30S ribosomal protein S2	rpsB
	Q8CSU2	132	K	30S ribosomal protein S2	rpsB
	Q8CSU2	138	K	30S ribosomal protein S2	rpsB
	Q8CSU9	65	K	50S ribosomal protein L19	rplS
	Q8CSU9	85	K	50S ribosomal protein L19	rplS
	Q8CSV0	66	K	30S ribosomal protein S16	rpsP
	Q8CSV0	88	K	30S ribosomal protein S16	rpsP
	Q8CSW0	325	K	Probable dual-specificity RNA methyltransferase RlmN	rlmN
	Q8CSW1	49	K	Methionyl-tRNA formyltransferase	fmt
	Q8CSW1	177	K	Methionyl-tRNA formyltransferase	fmt
	Q8CSX1	74	K	Isoleucine--tRNA ligase	ileS
	Q8CSX1	136	K	Isoleucine--tRNA ligase	ileS
	Q8CSX1	381	K	Isoleucine--tRNA ligase	ileS
	Q8CSX1	613	K	Isoleucine--tRNA ligase	ileS
	Q8CSX1	819	K	Isoleucine--tRNA ligase	ileS
	Q8CSX7	66	K	Ribosomal RNA small subunit methyltransferase H	rsmH
	Q8CSY5	92	K	Non-canonical purine NTP pyrophosphatase	SE_0844
	Q8CSY8	793	K	Phenylalanine--tRNA ligase beta subunit	pheT
	Q8CSZ2	37	K	50S ribosomal protein L32	rpmF
	Q8CT16	107	K	Ribonuclease J 1	rnj1
	Q8CT16	509	K	Ribonuclease J 1	rnj1
	Q8CT69	192	K	Tryptophan--tRNA ligase	trpS
	Q8CT69	230	K	Tryptophan--tRNA ligase	trpS
	Q8CTA3	41	K	UPF0051 protein SE_0610	SE_0610
	Q8CTA3	100	K	UPF0051 protein SE_0610	SE_0610
	Q8CTD5	113	K	Triosephosphate isomerase	tpiA
	Q8CTD5	150	K	Triosephosphate isomerase	tpiA
	Q8CTD5	151	K	Triosephosphate isomerase	tpiA
	Q8CTD5	217	K	Triosephosphate isomerase	tpiA
	Q8CTD6	4	K	Phosphoglycerate kinase	pgk
	Q8CTD6	27	K	Phosphoglycerate kinase	pgk
	Q8CTD6	75	K	Phosphoglycerate kinase	pgk
	Q8CTD6	99	K	Phosphoglycerate kinase	pgk
	Q8CTD6	126	K	Phosphoglycerate kinase	pgk
	Q8CTD6	130	K	Phosphoglycerate kinase	pgk
	Q8CTD6	206	K	Phosphoglycerate kinase	pgk
	Q8CTD6	272	K	Phosphoglycerate kinase	pgk
	Q8CTN9	21	K	Arginine--tRNA ligase	argS
	Q8CTN9	37	K	Arginine--tRNA ligase	argS
	Q8CTN9	221	K	Arginine--tRNA ligase	argS
	Q8CTN9	298	K	Arginine--tRNA ligase	argS
	Q8CTN9	301	K	Arginine--tRNA ligase	argS
	Q8CTN9	475	K	Arginine--tRNA ligase	argS
	Q8CTS8	17	K	30S ribosomal protein S12	rpsL
	Q8CTS8	43	K	30S ribosomal protein S12	rpsL
	Q8CTS8	101	K	30S ribosomal protein S12	rpsL
	Q8CTT2	9	K	50S ribosomal protein L10	rplJ
	Q8CTT2	53	K	50S ribosomal protein L10	rplJ
	Q8CTT2	56	K	50S ribosomal protein L10	rplJ
	Q8CTT2	101	K	50S ribosomal protein L10	rplJ
	Q8CTT4	7	K	50S ribosomal protein L1	rplA
	Q8CTT4	14	K	50S ribosomal protein L1	rplA
	Q8CTT4	54	K	50S ribosomal protein L1	rplA
	Q8CTT4	150	K	50S ribosomal protein L1	rplA
	Q8CTT4	151	K	50S ribosomal protein L1	rplA
	Q8CTT4	160	K	50S ribosomal protein L1	rplA
	Q8CTT4	230	K	50S ribosomal protein L1	rplA
	Q8CTT5	80	K	50S ribosomal protein L11	rplK
	Q8CTT5	81	K	50S ribosomal protein L11	rplK
	Q8CTT9	209	K	Putative TrmH family tRNA/rRNA methyltransferase	SE_0294
	Q8CTU1	12	K	Cysteine--tRNA ligase	cysS
	Q8CTX1	25	K	Carbamate kinase 1	arcC1
	Q8CTX1	210	K	Carbamate kinase 1	arcC1
	Q8CTX1	262	K	Carbamate kinase 1	arcC1
	Q8CTX6	91	K	Formate acetyltransferase	pflB
	Q8CTX6	103	K	Formate acetyltransferase	pflB
	Q8CTX6	106	K	Formate acetyltransferase	pflB
	Q8CTX6	142	K	Formate acetyltransferase	pflB
	Q8CTX6	161	K	Formate acetyltransferase	pflB
	Q8CTX6	198	K	Formate acetyltransferase	pflB
	Q8CTX6	229	K	Formate acetyltransferase	pflB
	Q8CTX6	379	K	Formate acetyltransferase	pflB
	Q8CTX6	384	K	Formate acetyltransferase	pflB
	Q8CTX6	539	K	Formate acetyltransferase	pflB
	Q8CTX6	609	K	Formate acetyltransferase	pflB
	Q8CTX6	618	K	Formate acetyltransferase	pflB
	Q8CTX6	670	K	Formate acetyltransferase	pflB
	Q8CU41	31	K	"Ornithine carbamoyltransferase 1, catabolic"	arcB1
	Q8CU41	34	K	"Ornithine carbamoyltransferase 1, catabolic"	arcB1
	Q8CU41	42	K	"Ornithine carbamoyltransferase 1, catabolic"	arcB1
	Q8CU41	46	K	"Ornithine carbamoyltransferase 1, catabolic"	arcB1
	Q8CU41	54	K	"Ornithine carbamoyltransferase 1, catabolic"	arcB1
	Q8CU41	91	K	"Ornithine carbamoyltransferase 1, catabolic"	arcB1
	Q8CU41	150	K	"Ornithine carbamoyltransferase 1, catabolic"	arcB1
	Q8CU41	151	K	"Ornithine carbamoyltransferase 1, catabolic"	arcB1
	Q8CU41	248	K	"Ornithine carbamoyltransferase 1, catabolic"	arcB1
	Q8CU41	323	K	"Ornithine carbamoyltransferase 1, catabolic"	arcB1
	Q8CU90	34	K	50S ribosomal protein L9	rplI
	Q8CU90	52	K	50S ribosomal protein L9	rplI
	Q8CU90	69	K	50S ribosomal protein L9	rplI
	Q8CU90	73	K	50S ribosomal protein L9	rplI
	Q8CU90	103	K	50S ribosomal protein L9	rplI
	Q8CU90	109	K	50S ribosomal protein L9	rplI
	Q8CU95	13	K	Serine--tRNA ligase	serS
	Q8CU95	54	K	Serine--tRNA ligase	serS
	Q8CU95	62	K	Serine--tRNA ligase	serS
	Q8CU95	84	K	Serine--tRNA ligase	serS
	Q8CU95	125	K	Serine--tRNA ligase	serS
	Q8CU95	220	K	Serine--tRNA ligase	serS
	Q8CU95	283	K	Serine--tRNA ligase	serS
	Q8CU95	422	K	Serine--tRNA ligase	serS
	Q8CU95	425	K	Serine--tRNA ligase	serS
primary metabolic process	A0A0H2VEK5	8	K	Dihydroxyacetone kinase	SE_0236
	A0A0H2VEK5	141	K	Dihydroxyacetone kinase	SE_0236
	A0A0H2VEK5	171	K	Dihydroxyacetone kinase	SE_0236
	A0A0H2VEK5	239	K	Dihydroxyacetone kinase	SE_0236
	A0A0H2VF26	18	K	Uncharacterized protein	SE_0369
	A0A0H2VF65	8	K	Ribonucleoside-diphosphate reductase	SE_0513
	A0A0H2VFK1	47	K	Thimet oligopeptidase-like protein	SE_0690
	A0A0H2VFK1	92	K	Thimet oligopeptidase-like protein	SE_0690
	A0A0H2VFK1	243	K	Thimet oligopeptidase-like protein	SE_0690
	A0A0H2VFK1	244	K	Thimet oligopeptidase-like protein	SE_0690
	A0A0H2VFK1	281	K	Thimet oligopeptidase-like protein	SE_0690
	A0A0H2VFK1	316	K	Thimet oligopeptidase-like protein	SE_0690
	A0A0H2VFK1	558	K	Thimet oligopeptidase-like protein	SE_0690
	A0A0H2VFK3	199	K	Lipoate--protein ligase	SE_0728
	A0A0H2VFK3	232	K	Lipoate--protein ligase	SE_0728
	A0A0H2VFQ9	634	K	Pyruvate carboxylase	SE_0813
	A0A0H2VFR3	46	K	GTP pyrophosphokinase	SE_0695
	A0A0H2VFR3	159	K	GTP pyrophosphokinase	SE_0695
	A0A0H2VFV7	280	K	Protein kinase	SE_0895
	A0A0H2VFW5	16	K	67 kDa myosin-crossreactive streptococcal antigen-like protein	SE_0776
	A0A0H2VFW5	144	K	67 kDa myosin-crossreactive streptococcal antigen-like protein	SE_0776
	A0A0H2VFW5	355	K	67 kDa myosin-crossreactive streptococcal antigen-like protein	SE_0776
	A0A0H2VFW5	574	K	67 kDa myosin-crossreactive streptococcal antigen-like protein	SE_0776
	A0A0H2VG65	75	K	Glycerol uptake operon antiterminator regulatory protein	SE_0976
	A0A0H2VGC6	164	K	Octanoyltransferase LipM	lipM
	A0A0H2VGC6	208	K	Octanoyltransferase LipM	lipM
	A0A0H2VGC6	248	K	Octanoyltransferase LipM	lipM
	A0A0H2VGE6	26	K	DEAD-box ATP-dependent RNA helicase CshB	cshB
	A0A0H2VGE6	365	K	DEAD-box ATP-dependent RNA helicase CshB	cshB
	A0A0H2VGI5	58	K	Uncharacterized protein	SE_1281
	A0A0H2VGI5	94	K	Uncharacterized protein	SE_1281
	A0A0H2VGP0	102	K	Primosomal protein	SE_1358
	A0A0H2VGP0	128	K	Primosomal protein	SE_1358
	A0A0H2VGP0	205	K	Primosomal protein	SE_1358
	A0A0H2VGS8	185	K	Lysophospholipase-like protein	SE_1436
	A0A0H2VH01	82	K	Cmp-binding-factor 1	SE_1523
	A0A0H2VH53	207	K	Riboflavin biosynthesis protein RibD	SE_1441
	A0A0H2VHE0	170	K	Pseudouridine synthase	SE_0872
	A0A0H2VHT6	120	K	Uncharacterized protein	SE_1133
	A0A0H2VI31	34	K	Dihydrolipoyl dehydrogenase	SE_0794
	A0A0H2VI31	111	K	Dihydrolipoyl dehydrogenase	SE_0794
	A0A0H2VI31	161	K	Dihydrolipoyl dehydrogenase	SE_0794
	A0A0H2VI31	224	K	Dihydrolipoyl dehydrogenase	SE_0794
	A0A0H2VI31	230	K	Dihydrolipoyl dehydrogenase	SE_0794
	A0A0H2VI31	376	K	Dihydrolipoyl dehydrogenase	SE_0794
	A0A0H2VI31	379	K	Dihydrolipoyl dehydrogenase	SE_0794
	A0A0H2VI52	300	K	Glycine oxidase	SE_2058
	A0A0H2VI81	403	K	DNA polymerase I	SE_1367
	A0A0H2VI81	668	K	DNA polymerase I	SE_1367
	A0A0H2VID5	46	K	Uncharacterized protein	SE_2278
	A0A0H2VID5	263	K	Uncharacterized protein	SE_2278
	A0A0H2VIL4	27	K	Acetate-CoA ligase	SE_2161
	A0A0H2VIL4	103	K	Acetate-CoA ligase	SE_2161
	A0A0H2VIL4	137	K	Acetate-CoA ligase	SE_2161
	A0A0H2VIL4	383	K	Acetate-CoA ligase	SE_2161
	A0A0H2VIL4	492	K	Acetate-CoA ligase	SE_2161
	A0A0H2VIL4	525	K	Acetate-CoA ligase	SE_2161
	A0A0H2VIM4	211	K	Anaerobic ribonucleoside-triphosphate reductase	SE_2172
	A0A0H2VIM4	602	K	Anaerobic ribonucleoside-triphosphate reductase	SE_2172
	A0A0H2VIR8	6	K	Xaa-Pro dipeptidase	SE_1214
	A0A0H2VIR8	200	K	Xaa-Pro dipeptidase	SE_1214
	A0A0H2VIR8	255	K	Xaa-Pro dipeptidase	SE_1214
	A0A0H2VIS5	192	K	Glycoprotein endopeptidase	SE_1652
	A0A0H2VIV0	254	K	ATP-dependent zinc metalloprotease FtsH	ftsH
	A0A0H2VIV0	351	K	ATP-dependent zinc metalloprotease FtsH	ftsH
	A0A0H2VIV0	411	K	ATP-dependent zinc metalloprotease FtsH	ftsH
	A0A0H2VIV0	632	K	ATP-dependent zinc metalloprotease FtsH	ftsH
	A0A0H2VJ02	21	K	Uncharacterized protein	SE_1310
	A0A0H2VJ45	37	K	Phenylalanyl-tRNA synthetase (Beta subunit)	SE_1415
	A0A0H2VJ45	103	K	Phenylalanyl-tRNA synthetase (Beta subunit)	SE_1415
	A0A0H2VK94	52	K	Mutator protein mutT	SE_2040
	P0C0M5	122	K	Thymidylate synthase	thyA
	P0C0M5	140	K	Thymidylate synthase	thyA
	P0C0M9	190	K	Guanylate kinase	gmk
	P0C0N1	34	K	Ornithine carbamoyltransferase	argF
	P0C0N1	40	K	Ornithine carbamoyltransferase	argF
	P0C0N1	44	K	Ornithine carbamoyltransferase	argF
	P0C0N1	54	K	Ornithine carbamoyltransferase	argF
	P0C0N1	251	K	Ornithine carbamoyltransferase	argF
	P0C0R0	43	K	DNA gyrase subunit A	gyrA
	P66175	22	K	50S ribosomal protein L29	rpmC
	P66255	10	K	50S ribosomal protein L34	rpmH
	P66336	11	K	30S ribosomal protein S10	rpsJ
	P66336	24	K	30S ribosomal protein S10	rpsJ
	P66336	30	K	30S ribosomal protein S10	rpsJ
	P66336	57	K	30S ribosomal protein S10	rpsJ
	P66523	8	K	30S ribosomal protein S21	rpsU
	P66523	40	K	30S ribosomal protein S21	rpsU
	P66618	25	K	30S ribosomal protein S7	rpsG
	P66618	35	K	30S ribosomal protein S7	rpsG
	Q8CMM0	39	K	Probable glycine dehydrogenase (decarboxylating) subunit 1	gcvPA
	Q8CMM0	369	K	Probable glycine dehydrogenase (decarboxylating) subunit 1	gcvPA
	Q8CMM0	433	K	Probable glycine dehydrogenase (decarboxylating) subunit 1	gcvPA
	Q8CMM1	204	K	Probable glycine dehydrogenase (decarboxylating) subunit 2	gcvPB
	Q8CMM1	312	K	Probable glycine dehydrogenase (decarboxylating) subunit 2	gcvPB
	Q8CMM1	487	K	Probable glycine dehydrogenase (decarboxylating) subunit 2	gcvPB
	Q8CMM1	492	K	Probable glycine dehydrogenase (decarboxylating) subunit 2	gcvPB
	Q8CMN6	483	K	tRNA uridine 5-carboxymethylaminomethyl modification enzyme MnmG	mnmG
	Q8CMN6	501	K	tRNA uridine 5-carboxymethylaminomethyl modification enzyme MnmG	mnmG
	Q8CMN6	565	K	tRNA uridine 5-carboxymethylaminomethyl modification enzyme MnmG	mnmG
	Q8CMN6	590	K	tRNA uridine 5-carboxymethylaminomethyl modification enzyme MnmG	mnmG
	Q8CMQ7	264	K	Inosine-5'-monophosphate dehydrogenase	guaB
	Q8CMQ7	409	K	Inosine-5'-monophosphate dehydrogenase	guaB
	Q8CMQ7	413	K	Inosine-5'-monophosphate dehydrogenase	guaB
	Q8CMQ7	453	K	Inosine-5'-monophosphate dehydrogenase	guaB
	Q8CMT6	64	K	Cysteine synthase	cysK
	Q8CMW1	16	K	Arginine deiminase 2	arcA2
	Q8CMW1	97	K	Arginine deiminase 2	arcA2
	Q8CMW1	108	K	Arginine deiminase 2	arcA2
	Q8CMW1	198	K	Arginine deiminase 2	arcA2
	Q8CMW1	249	K	Arginine deiminase 2	arcA2
	Q8CMW1	257	K	Arginine deiminase 2	arcA2
	Q8CMW2	40	K	"Ornithine carbamoyltransferase 2, catabolic"	arcB2
	Q8CN61	98	K	"2,3-bisphosphoglycerate-dependent phosphoglycerate mutase"	gpmA
	Q8CNE1	243	K	Molybdopterin molybdenumtransferase	moeA
	Q8CNE6	2	K	"GTP 3',8-cyclase"	moaA
	Q8CNF8	221	K	6-phospho-beta-galactosidase	lacG
	Q8CNF8	363	K	6-phospho-beta-galactosidase	lacG
	Q8CNF8	387	K	6-phospho-beta-galactosidase	lacG
	Q8CNH0	3	K	Phosphoglucosamine mutase	glmM
	Q8CNH0	370	K	Phosphoglucosamine mutase	glmM
	Q8CNH7	13	K	Deoxyribose-phosphate aldolase	deoC
	Q8CNH7	170	K	Deoxyribose-phosphate aldolase	deoC
	Q8CNJ5	373	K	ATP synthase subunit alpha	atpA
	Q8CNJ5	486	K	ATP synthase subunit alpha	atpA
	Q8CNJ5	495	K	ATP synthase subunit alpha	atpA
	Q8CNK3	268	K	Cardiolipin synthase 2	cls2
	Q8CNP1	69	K	NH(3)-dependent NAD(+) synthetase	nadE
	Q8CNR1	172	K	Fumarate hydratase class II	fumC
	Q8CNU8	108	K	Leucine--tRNA ligase	leuS
	Q8CNU8	557	K	Leucine--tRNA ligase	leuS
	Q8CNU8	643	K	Leucine--tRNA ligase	leuS
	Q8CNV9	368	K	Formate--tetrahydrofolate ligase	fhs
	Q8CNW7	404	K	Probable tRNA sulfurtransferase	thiI
	Q8CNW8	7	K	Alanine dehydrogenase	ald
	Q8CNW8	10	K	Alanine dehydrogenase	ald
	Q8CNW8	74	K	Alanine dehydrogenase	ald
	Q8CNW8	169	K	Alanine dehydrogenase	ald
	Q8CNX4	58	K	Isocitrate dehydrogenase [NADP]	icd
	Q8CNX4	132	K	Isocitrate dehydrogenase [NADP]	icd
	Q8CNX4	163	K	Isocitrate dehydrogenase [NADP]	icd
	Q8CNX4	189	K	Isocitrate dehydrogenase [NADP]	icd
	Q8CNX4	225	K	Isocitrate dehydrogenase [NADP]	icd
	Q8CNX4	262	K	Isocitrate dehydrogenase [NADP]	icd
	Q8CNY0	57	K	Glyceraldehyde-3-phosphate dehydrogenase 2	gapA2
	Q8CNY0	194	K	Glyceraldehyde-3-phosphate dehydrogenase 2	gapA2
	Q8CNY5	3	K	ATP-dependent Clp protease ATP-binding subunit ClpX	clpX
	Q8CNY5	190	K	ATP-dependent Clp protease ATP-binding subunit ClpX	clpX
	Q8CP08	126	K	5'-methylthioadenosine/S-adenosylhomocysteine nucleosidase	mtnN
	Q8CP25	210	K	Probable endonuclease 4	nfo
	Q8CP25	266	K	Probable endonuclease 4	nfo
	Q8CP25	284	K	Probable endonuclease 4	nfo
	Q8CP34	52	K	Elongation factor P	efp
	Q8CP34	59	K	Elongation factor P	efp
	Q8CP40	28	K	Arginine repressor	argR
	Q8CP67	34	K	Chorismate synthase	aroC
	Q8CP83	73	K	2-oxoglutarate dehydrogenase E1 component	odhA
	Q8CP83	149	K	2-oxoglutarate dehydrogenase E1 component	odhA
	Q8CP83	191	K	2-oxoglutarate dehydrogenase E1 component	odhA
	Q8CP83	210	K	2-oxoglutarate dehydrogenase E1 component	odhA
	Q8CP83	520	K	2-oxoglutarate dehydrogenase E1 component	odhA
	Q8CP83	572	K	2-oxoglutarate dehydrogenase E1 component	odhA
	Q8CP83	859	K	2-oxoglutarate dehydrogenase E1 component	odhA
	Q8CP83	898	K	2-oxoglutarate dehydrogenase E1 component	odhA
	Q8CPC2	6	K	Aconitate hydratase A	acnA
	Q8CPC2	82	K	Aconitate hydratase A	acnA
	Q8CPC2	105	K	Aconitate hydratase A	acnA
	Q8CPC2	391	K	Aconitate hydratase A	acnA
	Q8CPC2	416	K	Aconitate hydratase A	acnA
	Q8CPC2	664	K	Aconitate hydratase A	acnA
	Q8CPE9	134	K	DNA mismatch repair protein MutL	mutL
	Q8CPE9	489	K	DNA mismatch repair protein MutL	mutL
	Q8CPF0	182	K	DNA mismatch repair protein MutS	mutS
	Q8CPG2	113	K	Ribosome-binding factor A	rbfA
	Q8CPG8	14	K	Elongation factor Ts	tsf
	Q8CPG8	23	K	Elongation factor Ts	tsf
	Q8CPG8	24	K	Elongation factor Ts	tsf
	Q8CPG8	126	K	Elongation factor Ts	tsf
	Q8CPG8	146	K	Elongation factor Ts	tsf
	Q8CPG8	178	K	Elongation factor Ts	tsf
	Q8CPG8	218	K	Elongation factor Ts	tsf
	Q8CPG8	225	K	Elongation factor Ts	tsf
	Q8CPG8	233	K	Elongation factor Ts	tsf
	Q8CPG8	278	K	Elongation factor Ts	tsf
	Q8CPG8	288	K	Elongation factor Ts	tsf
	Q8CPH0	45	K	ATP-dependent protease ATPase subunit HslU	hslU
	Q8CPH0	119	K	ATP-dependent protease ATPase subunit HslU	hslU
	Q8CPH0	124	K	ATP-dependent protease ATPase subunit HslU	hslU
	Q8CPH0	129	K	ATP-dependent protease ATPase subunit HslU	hslU
	Q8CPH0	195	K	ATP-dependent protease ATPase subunit HslU	hslU
	Q8CPH2	245	K	Methylenetetrahydrofolate--tRNA-(uracil-5-)-methyltransferase TrmFO	trmFO
	Q8CPH5	61	K	Succinate--CoA ligase [ADP-forming] subunit beta	sucC
	Q8CPH5	146	K	Succinate--CoA ligase [ADP-forming] subunit beta	sucC
	Q8CPH5	176	K	Succinate--CoA ligase [ADP-forming] subunit beta	sucC
	Q8CPH5	227	K	Succinate--CoA ligase [ADP-forming] subunit beta	sucC
	Q8CPH5	297	K	Succinate--CoA ligase [ADP-forming] subunit beta	sucC
	Q8CPI2	6	K	Acyl carrier protein	acpP
	Q8CPI2	8	K	Acyl carrier protein	acpP
	Q8CPJ6	70	K	Dihydroorotase	pyrC
	Q8CPL6	298	K	Endonuclease MutS2	mutS2
	Q8CPL6	614	K	Endonuclease MutS2	mutS2
	Q8CPN4	51	K	Peptide deformylase	def
	Q8CPP6	224	K	Probable quinol oxidase subunit 2	qoxA
	Q8CPP6	284	K	Probable quinol oxidase subunit 2	qoxA
	Q8CPP6	296	K	Probable quinol oxidase subunit 2	qoxA
	Q8CPP6	304	K	Probable quinol oxidase subunit 2	qoxA
	Q8CPP6	308	K	Probable quinol oxidase subunit 2	qoxA
	Q8CPP6	322	K	Probable quinol oxidase subunit 2	qoxA
	Q8CPP6	349	K	Probable quinol oxidase subunit 2	qoxA
	Q8CPP6	365	K	Probable quinol oxidase subunit 2	qoxA
	Q8CPR1	11	K	Peptide chain release factor 3	prfC
	Q8CPT5	572	K	Chaperone protein ClpB	clpB
	Q8CPT5	858	K	Chaperone protein ClpB	clpB
	Q8CPT9	314	K	ATP-dependent helicase/nuclease subunit A	addA
	Q8CPW4	29	K	Lipoyl synthase	lipA
	Q8CPW4	35	K	Lipoyl synthase	lipA
	Q8CPW8	8	K	Glycine cleavage system H protein	gcvH
	Q8CPY4	3	K	"2,3-bisphosphoglycerate-independent phosphoglycerate mutase"	gpmI
	Q8CPY4	30	K	"2,3-bisphosphoglycerate-independent phosphoglycerate mutase"	gpmI
	Q8CPY4	170	K	"2,3-bisphosphoglycerate-independent phosphoglycerate mutase"	gpmI
	Q8CPY4	330	K	"2,3-bisphosphoglycerate-independent phosphoglycerate mutase"	gpmI
	Q8CPY4	504	K	"2,3-bisphosphoglycerate-independent phosphoglycerate mutase"	gpmI
	Q8CPY5	115	K	Glyceraldehyde-3-phosphate dehydrogenase 1	gapA1
	Q8CPY5	116	K	Glyceraldehyde-3-phosphate dehydrogenase 1	gapA1
	Q8CPY5	124	K	Glyceraldehyde-3-phosphate dehydrogenase 1	gapA1
	Q8CPY5	219	K	Glyceraldehyde-3-phosphate dehydrogenase 1	gapA1
	Q8CPZ6	337	K	Peptidase T	pepT
	Q8CQ69	101	K	3-hexulose-6-phosphate synthase	SE_0341
	Q8CQ69	169	K	3-hexulose-6-phosphate synthase	SE_0341
	Q8CQ82	241	K	Elongation factor G	fusA
	Q8CQ82	302	K	Elongation factor G	fusA
	Q8CQ82	487	K	Elongation factor G	fusA
	Q8CQ82	495	K	Elongation factor G	fusA
	Q8CQ82	595	K	Elongation factor G	fusA
	Q8CQ82	688	K	Elongation factor G	fusA
	Q8CQG5	14	K	Arginine deiminase 1	arcA1
	Q8CQG5	16	K	Arginine deiminase 1	arcA1
	Q8CQG5	21	K	Arginine deiminase 1	arcA1
	Q8CQG5	55	K	Arginine deiminase 1	arcA1
	Q8CQG5	96	K	Arginine deiminase 1	arcA1
	Q8CQG5	97	K	Arginine deiminase 1	arcA1
	Q8CQG5	107	K	Arginine deiminase 1	arcA1
	Q8CQG5	198	K	Arginine deiminase 1	arcA1
	Q8CQG5	200	K	Arginine deiminase 1	arcA1
	Q8CQG5	242	K	Arginine deiminase 1	arcA1
	Q8CQG5	249	K	Arginine deiminase 1	arcA1
	Q8CQG5	256	K	Arginine deiminase 1	arcA1
	Q8CQG5	257	K	Arginine deiminase 1	arcA1
	Q8CQG5	308	K	Arginine deiminase 1	arcA1
	Q8CQK1	153	K	Adenylosuccinate synthetase	purA
	Q8CQK1	197	K	Adenylosuccinate synthetase	purA
	Q8CQK7	4	K	Chromosomal replication initiator protein DnaA	dnaA
	Q8CQK7	438	K	Chromosomal replication initiator protein DnaA	dnaA
	Q8CQP6	35	K	30S ribosomal protein S18	rpsR
	Q8CQP6	55	K	30S ribosomal protein S18	rpsR
	Q8CQP6	65	K	30S ribosomal protein S18	rpsR
	Q8CQP6	77	K	30S ribosomal protein S18	rpsR
	Q8CQU3	102	K	Methionine--tRNA ligase	metG
	Q8CQU3	574	K	Methionine--tRNA ligase	metG
	Q8CQU3	583	K	Methionine--tRNA ligase	metG
	Q8CQU3	609	K	Methionine--tRNA ligase	metG
	Q8CQU3	618	K	Methionine--tRNA ligase	metG
	Q8CQU8	42	K	50S ribosomal protein L25	rplY
	Q8CR71	705	K	Polyphosphate kinase	ppk
	Q8CRC6	512	K	Ribulokinase	araB
	Q8CRG0	39	K	50S ribosomal protein L3	rplC
	Q8CRG0	67	K	50S ribosomal protein L3	rplC
	Q8CRG0	71	K	50S ribosomal protein L3	rplC
	Q8CRG0	78	K	50S ribosomal protein L3	rplC
	Q8CRG0	79	K	50S ribosomal protein L3	rplC
	Q8CRG0	125	K	50S ribosomal protein L3	rplC
	Q8CRG0	132	K	50S ribosomal protein L3	rplC
	Q8CRG0	205	K	50S ribosomal protein L3	rplC
	Q8CRG1	52	K	50S ribosomal protein L4	rplD
	Q8CRG1	140	K	50S ribosomal protein L4	rplD
	Q8CRG1	150	K	50S ribosomal protein L4	rplD
	Q8CRG1	201	K	50S ribosomal protein L4	rplD
	Q8CRG2	8	K	50S ribosomal protein L23	rplW
	Q8CRG2	24	K	50S ribosomal protein L23	rplW
	Q8CRG2	59	K	50S ribosomal protein L23	rplW
	Q8CRG2	74	K	50S ribosomal protein L23	rplW
	Q8CRG2	83	K	50S ribosomal protein L23	rplW
	Q8CRG3	7	K	50S ribosomal protein L2	rplB
	Q8CRG3	31	K	50S ribosomal protein L2	rplB
	Q8CRG3	71	K	50S ribosomal protein L2	rplB
	Q8CRG3	252	K	50S ribosomal protein L2	rplB
	Q8CRG3	268	K	50S ribosomal protein L2	rplB
	Q8CRG4	7	K	30S ribosomal protein S19	rpsS
	Q8CRG4	17	K	30S ribosomal protein S19	rpsS
	Q8CRG4	18	K	30S ribosomal protein S19	rpsS
	Q8CRG4	27	K	30S ribosomal protein S19	rpsS
	Q8CRG4	56	K	30S ribosomal protein S19	rpsS
	Q8CRG4	81	K	30S ribosomal protein S19	rpsS
	Q8CRG4	88	K	30S ribosomal protein S19	rpsS
	Q8CRG5	27	K	50S ribosomal protein L22	rplV
	Q8CRG5	83	K	50S ribosomal protein L22	rplV
	Q8CRG5	98	K	50S ribosomal protein L22	rplV
	Q8CRG5	111	K	50S ribosomal protein L22	rplV
	Q8CRG6	26	K	30S ribosomal protein S3	rpsC
	Q8CRG6	40	K	30S ribosomal protein S3	rpsC
	Q8CRG6	47	K	30S ribosomal protein S3	rpsC
	Q8CRG6	89	K	30S ribosomal protein S3	rpsC
	Q8CRG6	96	K	30S ribosomal protein S3	rpsC
	Q8CRG6	97	K	30S ribosomal protein S3	rpsC
	Q8CRG6	106	K	30S ribosomal protein S3	rpsC
	Q8CRG6	107	K	30S ribosomal protein S3	rpsC
	Q8CRG6	134	K	30S ribosomal protein S3	rpsC
	Q8CRG7	98	K	50S ribosomal protein L16	rplP
	Q8CRG7	124	K	50S ribosomal protein L16	rplP
	Q8CRG8	18	K	30S ribosomal protein S17	rpsQ
	Q8CRG8	47	K	30S ribosomal protein S17	rpsQ
	Q8CRG8	73	K	30S ribosomal protein S17	rpsQ
	Q8CRG9	9	K	50S ribosomal protein L14	rplN
	Q8CRG9	53	K	50S ribosomal protein L14	rplN
	Q8CRH1	29	K	50S ribosomal protein L24	rplX
	Q8CRH1	42	K	50S ribosomal protein L24	rplX
	Q8CRH1	84	K	50S ribosomal protein L24	rplX
	Q8CRH1	96	K	50S ribosomal protein L24	rplX
	Q8CRH1	102	K	50S ribosomal protein L24	rplX
	Q8CRH2	7	K	50S ribosomal protein L5	rplE
	Q8CRH2	18	K	50S ribosomal protein L5	rplE
	Q8CRH2	19	K	50S ribosomal protein L5	rplE
	Q8CRH2	72	K	50S ribosomal protein L5	rplE
	Q8CRH2	119	K	50S ribosomal protein L5	rplE
	Q8CRH4	24	K	30S ribosomal protein S8	rpsH
	Q8CRH4	33	K	30S ribosomal protein S8	rpsH
	Q8CRH4	34	K	30S ribosomal protein S8	rpsH
	Q8CRH4	41	K	30S ribosomal protein S8	rpsH
	Q8CRH4	56	K	30S ribosomal protein S8	rpsH
	Q8CRH4	65	K	30S ribosomal protein S8	rpsH
	Q8CRH4	78	K	30S ribosomal protein S8	rpsH
	Q8CRH4	82	K	30S ribosomal protein S8	rpsH
	Q8CRH4	90	K	30S ribosomal protein S8	rpsH
	Q8CRH5	44	K	50S ribosomal protein L6	rplF
	Q8CRH5	59	K	50S ribosomal protein L6	rplF
	Q8CRH5	158	K	50S ribosomal protein L6	rplF
	Q8CRH6	21	K	50S ribosomal protein L18	rplR
	Q8CRH6	28	K	50S ribosomal protein L18	rplR
	Q8CRH6	38	K	50S ribosomal protein L18	rplR
	Q8CRH6	61	K	50S ribosomal protein L18	rplR
	Q8CRH6	83	K	50S ribosomal protein L18	rplR
	Q8CRH6	107	K	50S ribosomal protein L18	rplR
	Q8CRH7	9	K	30S ribosomal protein S5	rpsE
	Q8CRH7	61	K	30S ribosomal protein S5	rpsE
	Q8CRH7	69	K	30S ribosomal protein S5	rpsE
	Q8CRH7	97	K	30S ribosomal protein S5	rpsE
	Q8CRH7	159	K	30S ribosomal protein S5	rpsE
	Q8CRH8	21	K	50S ribosomal protein L30	rpmD
	Q8CRH8	29	K	50S ribosomal protein L30	rpmD
	Q8CRH8	30	K	50S ribosomal protein L30	rpmD
	Q8CRH8	51	K	50S ribosomal protein L30	rpmD
	Q8CRH9	2	K	50S ribosomal protein L15	rplO
	Q8CRH9	7	K	50S ribosomal protein L15	rplO
	Q8CRH9	106	K	50S ribosomal protein L15	rplO
	Q8CRH9	119	K	50S ribosomal protein L15	rplO
	Q8CRH9	124	K	50S ribosomal protein L15	rplO
	Q8CRI0	22	K	Adenylate kinase	adk
	Q8CRI0	23	K	Adenylate kinase	adk
	Q8CRI0	40	K	Adenylate kinase	adk
	Q8CRI2	8	K	50S ribosomal protein L36	rpmJ
	Q8CRI3	46	K	30S ribosomal protein S13	rpsM
	Q8CRI3	64	K	30S ribosomal protein S13	rpsM
	Q8CRI3	78	K	30S ribosomal protein S13	rpsM
	Q8CRI4	6	K	DNA-directed RNA polymerase subunit alpha	rpoA
	Q8CRI4	137	K	DNA-directed RNA polymerase subunit alpha	rpoA
	Q8CRI4	267	K	DNA-directed RNA polymerase subunit alpha	rpoA
	Q8CRI4	294	K	DNA-directed RNA polymerase subunit alpha	rpoA
	Q8CRI4	300	K	DNA-directed RNA polymerase subunit alpha	rpoA
	Q8CRI4	302	K	DNA-directed RNA polymerase subunit alpha	rpoA
	Q8CRI5	46	K	50S ribosomal protein L17	rplQ
	Q8CRI5	52	K	50S ribosomal protein L17	rplQ
	Q8CRI5	53	K	50S ribosomal protein L17	rplQ
	Q8CRI5	64	K	50S ribosomal protein L17	rplQ
	Q8CRI5	105	K	50S ribosomal protein L17	rplQ
	Q8CRI9	15	K	50S ribosomal protein L13	rplM
	Q8CRI9	69	K	50S ribosomal protein L13	rplM
	Q8CRI9	94	K	50S ribosomal protein L13	rplM
	Q8CRI9	122	K	50S ribosomal protein L13	rplM
	Q8CRJ0	7	K	30S ribosomal protein S9	rpsI
	Q8CRL1	56	K	Glutamine--fructose-6-phosphate aminotransferase [isomerizing]	glmS
	Q8CRL1	216	K	Glutamine--fructose-6-phosphate aminotransferase [isomerizing]	glmS
	Q8CRL1	223	K	Glutamine--fructose-6-phosphate aminotransferase [isomerizing]	glmS
	Q8CRL1	275	K	Glutamine--fructose-6-phosphate aminotransferase [isomerizing]	glmS
	Q8CRL1	531	K	Glutamine--fructose-6-phosphate aminotransferase [isomerizing]	glmS
	Q8CRL1	590	K	Glutamine--fructose-6-phosphate aminotransferase [isomerizing]	glmS
	Q8CRM8	2	K	50S ribosomal protein L31 type B	rpmE2
	Q8CRM8	63	K	50S ribosomal protein L31 type B	rpmE2
	Q8CRM9	43	K	Thymidine kinase	tdk
	Q8CRM9	196	K	Thymidine kinase	tdk
	Q8CRN3	184	K	Serine hydroxymethyltransferase	glyA
	Q8CRN3	243	K	Serine hydroxymethyltransferase	glyA
	Q8CRN3	348	K	Serine hydroxymethyltransferase	glyA
	Q8CRN3	350	K	Serine hydroxymethyltransferase	glyA
	Q8CRN4	71	K	Uracil phosphoribosyltransferase	upp
	Q8CRP6	284	K	DEAD-box ATP-dependent RNA helicase CshA	cshA
	Q8CRT6	115	K	Adenylosuccinate lyase	purB
	Q8CRT6	268	K	Adenylosuccinate lyase	purB
	Q8CRU4	222	K	Aspartyl/glutamyl-tRNA(Asn/Gln) amidotransferase subunit B	gatB
	Q8CRU4	261	K	Aspartyl/glutamyl-tRNA(Asn/Gln) amidotransferase subunit B	gatB
	Q8CRU5	246	K	Diacylglycerol kinase	dagK
	Q8CS25	54	K	Phosphoenolpyruvate carboxykinase [ATP]	pckA
	Q8CS25	513	K	Phosphoenolpyruvate carboxykinase [ATP]	pckA
	Q8CS48	286	K	Tyrosine--tRNA ligase	tyrS
	Q8CS48	341	K	Tyrosine--tRNA ligase	tyrS
	Q8CS69	139	K	Pyruvate kinase	pyk
	Q8CS69	156	K	Pyruvate kinase	pyk
	Q8CS69	173	K	Pyruvate kinase	pyk
	Q8CS69	341	K	Pyruvate kinase	pyk
	Q8CS69	390	K	Pyruvate kinase	pyk
	Q8CS69	563	K	Pyruvate kinase	pyk
	Q8CS74	225	K	Threonine--tRNA ligase	thrS
	Q8CS75	70	K	Translation initiation factor IF-3	infC
	Q8CS75	75	K	Translation initiation factor IF-3	infC
	Q8CS75	85	K	Translation initiation factor IF-3	infC
	Q8CS75	149	K	Translation initiation factor IF-3	infC
	Q8CS75	157	K	Translation initiation factor IF-3	infC
	Q8CS77	5	K	50S ribosomal protein L20	rplT
	Q8CS77	33	K	50S ribosomal protein L20	rplT
	Q8CS77	85	K	50S ribosomal protein L20	rplT
	Q8CS83	156	K	Valine--tRNA ligase	valS
	Q8CS83	364	K	Valine--tRNA ligase	valS
	Q8CS83	854	K	Valine--tRNA ligase	valS
	Q8CS87	70	K	50S ribosomal protein L21	rplU
	Q8CS87	99	K	50S ribosomal protein L21	rplU
	Q8CS89	76	K	50S ribosomal protein L27	rpmA
	Q8CS95	47	K	Adenine phosphoribosyltransferase	apt
	Q8CS95	109	K	Adenine phosphoribosyltransferase	apt
	Q8CSA5	91	K	tRNA-specific 2-thiouridylase MnmA	mnmA
	Q8CSA7	735	K	Alanine--tRNA ligase	alaS
	Q8CSC6	46	K	30S ribosomal protein S20	rpsT
	Q8CSC6	55	K	30S ribosomal protein S20	rpsT
	Q8CSC6	70	K	30S ribosomal protein S20	rpsT
	Q8CSD5	193	K	Glycine--tRNA ligase	glyQS
	Q8CSD5	314	K	Glycine--tRNA ligase	glyQS
	Q8CSD5	381	K	Glycine--tRNA ligase	glyQS
	Q8CSE3	41	K	50S ribosomal protein L33 1	rpmG1
	Q8CSI0	9	K	Nucleoside diphosphate kinase	ndk
	Q8CSI0	140	K	Nucleoside diphosphate kinase	ndk
	Q8CSL7	108	K	Signal transduction histidine-protein kinase ArlS	arlS
	Q8CSL9	187	K	Dihydrolipoyllysine-residue succinyltransferase component of 2-oxoglutarate dehydrogenase complex	odhB
	Q8CSL9	239	K	Dihydrolipoyllysine-residue succinyltransferase component of 2-oxoglutarate dehydrogenase complex	odhB
	Q8CSL9	262	K	Dihydrolipoyllysine-residue succinyltransferase component of 2-oxoglutarate dehydrogenase complex	odhB
	Q8CSL9	404	K	Dihydrolipoyllysine-residue succinyltransferase component of 2-oxoglutarate dehydrogenase complex	odhB
	Q8CSN9	171	K	DNA topoisomerase 4 subunit B	parE
	Q8CSN9	278	K	DNA topoisomerase 4 subunit B	parE
	Q8CSP9	41	K	50S ribosomal protein L33 2	rpmG2
	Q8CSS0	141	K	Glycerol kinase	glpK
	Q8CSS0	372	K	Glycerol kinase	glpK
	Q8CSS0	470	K	Glycerol kinase	glpK
	Q8CSS0	486	K	Glycerol kinase	glpK
	Q8CSS0	496	K	Glycerol kinase	glpK
	Q8CST0	363	K	Ribonuclease J 2	rnj2
	Q8CST0	512	K	Ribonuclease J 2	rnj2
	Q8CST1	613	K	Polyribonucleotide nucleotidyltransferase	pnp
	Q8CST1	665	K	Polyribonucleotide nucleotidyltransferase	pnp
	Q8CST2	13	K	30S ribosomal protein S15	rpsO
	Q8CST6	33	K	Ribosome maturation factor RimP	rimP
	Q8CSU0	6	K	Ribosome-recycling factor	frr
	Q8CSU0	14	K	Ribosome-recycling factor	frr
	Q8CSU0	118	K	Ribosome-recycling factor	frr
	Q8CSU0	139	K	Ribosome-recycling factor	frr
	Q8CSU1	6	K	Uridylate kinase	pyrH
	Q8CSU2	29	K	30S ribosomal protein S2	rpsB
	Q8CSU2	49	K	30S ribosomal protein S2	rpsB
	Q8CSU2	73	K	30S ribosomal protein S2	rpsB
	Q8CSU2	74	K	30S ribosomal protein S2	rpsB
	Q8CSU2	81	K	30S ribosomal protein S2	rpsB
	Q8CSU2	132	K	30S ribosomal protein S2	rpsB
	Q8CSU2	138	K	30S ribosomal protein S2	rpsB
	Q8CSU9	65	K	50S ribosomal protein L19	rplS
	Q8CSU9	85	K	50S ribosomal protein L19	rplS
	Q8CSV0	66	K	30S ribosomal protein S16	rpsP
	Q8CSV0	88	K	30S ribosomal protein S16	rpsP
	Q8CSW0	325	K	Probable dual-specificity RNA methyltransferase RlmN	rlmN
	Q8CSW1	49	K	Methionyl-tRNA formyltransferase	fmt
	Q8CSW1	177	K	Methionyl-tRNA formyltransferase	fmt
	Q8CSX1	74	K	Isoleucine--tRNA ligase	ileS
	Q8CSX1	136	K	Isoleucine--tRNA ligase	ileS
	Q8CSX1	381	K	Isoleucine--tRNA ligase	ileS
	Q8CSX1	613	K	Isoleucine--tRNA ligase	ileS
	Q8CSX1	819	K	Isoleucine--tRNA ligase	ileS
	Q8CSX7	66	K	Ribosomal RNA small subunit methyltransferase H	rsmH
	Q8CSY5	92	K	Non-canonical purine NTP pyrophosphatase	SE_0844
	Q8CSY8	793	K	Phenylalanine--tRNA ligase beta subunit	pheT
	Q8CSZ2	37	K	50S ribosomal protein L32	rpmF
	Q8CT16	107	K	Ribonuclease J 1	rnj1
	Q8CT16	509	K	Ribonuclease J 1	rnj1
	Q8CT69	192	K	Tryptophan--tRNA ligase	trpS
	Q8CT69	230	K	Tryptophan--tRNA ligase	trpS
	Q8CTA3	41	K	UPF0051 protein SE_0610	SE_0610
	Q8CTA3	100	K	UPF0051 protein SE_0610	SE_0610
	Q8CTD5	113	K	Triosephosphate isomerase	tpiA
	Q8CTD5	150	K	Triosephosphate isomerase	tpiA
	Q8CTD5	151	K	Triosephosphate isomerase	tpiA
	Q8CTD5	217	K	Triosephosphate isomerase	tpiA
	Q8CTD6	4	K	Phosphoglycerate kinase	pgk
	Q8CTD6	27	K	Phosphoglycerate kinase	pgk
	Q8CTD6	75	K	Phosphoglycerate kinase	pgk
	Q8CTD6	99	K	Phosphoglycerate kinase	pgk
	Q8CTD6	126	K	Phosphoglycerate kinase	pgk
	Q8CTD6	130	K	Phosphoglycerate kinase	pgk
	Q8CTD6	206	K	Phosphoglycerate kinase	pgk
	Q8CTD6	272	K	Phosphoglycerate kinase	pgk
	Q8CTN9	21	K	Arginine--tRNA ligase	argS
	Q8CTN9	37	K	Arginine--tRNA ligase	argS
	Q8CTN9	221	K	Arginine--tRNA ligase	argS
	Q8CTN9	298	K	Arginine--tRNA ligase	argS
	Q8CTN9	301	K	Arginine--tRNA ligase	argS
	Q8CTN9	475	K	Arginine--tRNA ligase	argS
	Q8CTS8	17	K	30S ribosomal protein S12	rpsL
	Q8CTS8	43	K	30S ribosomal protein S12	rpsL
	Q8CTS8	101	K	30S ribosomal protein S12	rpsL
	Q8CTT2	9	K	50S ribosomal protein L10	rplJ
	Q8CTT2	53	K	50S ribosomal protein L10	rplJ
	Q8CTT2	56	K	50S ribosomal protein L10	rplJ
	Q8CTT2	101	K	50S ribosomal protein L10	rplJ
	Q8CTT4	7	K	50S ribosomal protein L1	rplA
	Q8CTT4	14	K	50S ribosomal protein L1	rplA
	Q8CTT4	54	K	50S ribosomal protein L1	rplA
	Q8CTT4	150	K	50S ribosomal protein L1	rplA
	Q8CTT4	151	K	50S ribosomal protein L1	rplA
	Q8CTT4	160	K	50S ribosomal protein L1	rplA
	Q8CTT4	230	K	50S ribosomal protein L1	rplA
	Q8CTT5	80	K	50S ribosomal protein L11	rplK
	Q8CTT5	81	K	50S ribosomal protein L11	rplK
	Q8CTT9	209	K	Putative TrmH family tRNA/rRNA methyltransferase	SE_0294
	Q8CTU1	12	K	Cysteine--tRNA ligase	cysS
	Q8CTX1	25	K	Carbamate kinase 1	arcC1
	Q8CTX1	210	K	Carbamate kinase 1	arcC1
	Q8CTX1	262	K	Carbamate kinase 1	arcC1
	Q8CTX6	91	K	Formate acetyltransferase	pflB
	Q8CTX6	103	K	Formate acetyltransferase	pflB
	Q8CTX6	106	K	Formate acetyltransferase	pflB
	Q8CTX6	142	K	Formate acetyltransferase	pflB
	Q8CTX6	161	K	Formate acetyltransferase	pflB
	Q8CTX6	198	K	Formate acetyltransferase	pflB
	Q8CTX6	229	K	Formate acetyltransferase	pflB
	Q8CTX6	379	K	Formate acetyltransferase	pflB
	Q8CTX6	384	K	Formate acetyltransferase	pflB
	Q8CTX6	539	K	Formate acetyltransferase	pflB
	Q8CTX6	609	K	Formate acetyltransferase	pflB
	Q8CTX6	618	K	Formate acetyltransferase	pflB
	Q8CTX6	670	K	Formate acetyltransferase	pflB
	Q8CU41	31	K	"Ornithine carbamoyltransferase 1, catabolic"	arcB1
	Q8CU41	34	K	"Ornithine carbamoyltransferase 1, catabolic"	arcB1
	Q8CU41	42	K	"Ornithine carbamoyltransferase 1, catabolic"	arcB1
	Q8CU41	46	K	"Ornithine carbamoyltransferase 1, catabolic"	arcB1
	Q8CU41	54	K	"Ornithine carbamoyltransferase 1, catabolic"	arcB1
	Q8CU41	91	K	"Ornithine carbamoyltransferase 1, catabolic"	arcB1
	Q8CU41	150	K	"Ornithine carbamoyltransferase 1, catabolic"	arcB1
	Q8CU41	151	K	"Ornithine carbamoyltransferase 1, catabolic"	arcB1
	Q8CU41	248	K	"Ornithine carbamoyltransferase 1, catabolic"	arcB1
	Q8CU41	323	K	"Ornithine carbamoyltransferase 1, catabolic"	arcB1
	Q8CU90	34	K	50S ribosomal protein L9	rplI
	Q8CU90	52	K	50S ribosomal protein L9	rplI
	Q8CU90	69	K	50S ribosomal protein L9	rplI
	Q8CU90	73	K	50S ribosomal protein L9	rplI
	Q8CU90	103	K	50S ribosomal protein L9	rplI
	Q8CU90	109	K	50S ribosomal protein L9	rplI
	Q8CU95	13	K	Serine--tRNA ligase	serS
	Q8CU95	54	K	Serine--tRNA ligase	serS
	Q8CU95	62	K	Serine--tRNA ligase	serS
	Q8CU95	84	K	Serine--tRNA ligase	serS
	Q8CU95	125	K	Serine--tRNA ligase	serS
	Q8CU95	220	K	Serine--tRNA ligase	serS
	Q8CU95	283	K	Serine--tRNA ligase	serS
	Q8CU95	422	K	Serine--tRNA ligase	serS
	Q8CU95	425	K	Serine--tRNA ligase	serS
nitrogen compound metabolic process	A0A0H2VEF9	147	K	Spermidine acetyltransferase	SE_0046
	A0A0H2VF26	18	K	Uncharacterized protein	SE_0369
	A0A0H2VF65	8	K	Ribonucleoside-diphosphate reductase	SE_0513
	A0A0H2VFK1	47	K	Thimet oligopeptidase-like protein	SE_0690
	A0A0H2VFK1	92	K	Thimet oligopeptidase-like protein	SE_0690
	A0A0H2VFK1	243	K	Thimet oligopeptidase-like protein	SE_0690
	A0A0H2VFK1	244	K	Thimet oligopeptidase-like protein	SE_0690
	A0A0H2VFK1	281	K	Thimet oligopeptidase-like protein	SE_0690
	A0A0H2VFK1	316	K	Thimet oligopeptidase-like protein	SE_0690
	A0A0H2VFK1	558	K	Thimet oligopeptidase-like protein	SE_0690
	A0A0H2VFK3	199	K	Lipoate--protein ligase	SE_0728
	A0A0H2VFK3	232	K	Lipoate--protein ligase	SE_0728
	A0A0H2VFR3	46	K	GTP pyrophosphokinase	SE_0695
	A0A0H2VFR3	159	K	GTP pyrophosphokinase	SE_0695
	A0A0H2VFV7	280	K	Protein kinase	SE_0895
	A0A0H2VGC6	164	K	Octanoyltransferase LipM	lipM
	A0A0H2VGC6	208	K	Octanoyltransferase LipM	lipM
	A0A0H2VGC6	248	K	Octanoyltransferase LipM	lipM
	A0A0H2VGE6	26	K	DEAD-box ATP-dependent RNA helicase CshB	cshB
	A0A0H2VGE6	365	K	DEAD-box ATP-dependent RNA helicase CshB	cshB
	A0A0H2VGI5	58	K	Uncharacterized protein	SE_1281
	A0A0H2VGI5	94	K	Uncharacterized protein	SE_1281
	A0A0H2VGP0	102	K	Primosomal protein	SE_1358
	A0A0H2VGP0	128	K	Primosomal protein	SE_1358
	A0A0H2VGP0	205	K	Primosomal protein	SE_1358
	A0A0H2VH01	82	K	Cmp-binding-factor 1	SE_1523
	A0A0H2VH53	207	K	Riboflavin biosynthesis protein RibD	SE_1441
	A0A0H2VH55	351	K	Nitric oxide synthase oxygenase	SE_1598
	A0A0H2VHE0	170	K	Pseudouridine synthase	SE_0872
	A0A0H2VHG2	5	K	Putative flavohemoprotein	SE_0440
	A0A0H2VHP1	10	K	Respiratory nitrate reductase alpha chain	SE_1975
	A0A0H2VHP1	107	K	Respiratory nitrate reductase alpha chain	SE_1975
	A0A0H2VHP1	1070	K	Respiratory nitrate reductase alpha chain	SE_1975
	A0A0H2VHT6	120	K	Uncharacterized protein	SE_1133
	A0A0H2VHX6	194	K	Nitrate reductase delta chain	SE_1973
	A0A0H2VI31	34	K	Dihydrolipoyl dehydrogenase	SE_0794
	A0A0H2VI31	111	K	Dihydrolipoyl dehydrogenase	SE_0794
	A0A0H2VI31	161	K	Dihydrolipoyl dehydrogenase	SE_0794
	A0A0H2VI31	224	K	Dihydrolipoyl dehydrogenase	SE_0794
	A0A0H2VI31	230	K	Dihydrolipoyl dehydrogenase	SE_0794
	A0A0H2VI31	376	K	Dihydrolipoyl dehydrogenase	SE_0794
	A0A0H2VI31	379	K	Dihydrolipoyl dehydrogenase	SE_0794
	A0A0H2VI52	300	K	Glycine oxidase	SE_2058
	A0A0H2VI81	403	K	DNA polymerase I	SE_1367
	A0A0H2VI81	668	K	DNA polymerase I	SE_1367
	A0A0H2VID5	46	K	Uncharacterized protein	SE_2278
	A0A0H2VID5	263	K	Uncharacterized protein	SE_2278
	A0A0H2VIL4	27	K	Acetate-CoA ligase	SE_2161
	A0A0H2VIL4	103	K	Acetate-CoA ligase	SE_2161
	A0A0H2VIL4	137	K	Acetate-CoA ligase	SE_2161
	A0A0H2VIL4	383	K	Acetate-CoA ligase	SE_2161
	A0A0H2VIL4	492	K	Acetate-CoA ligase	SE_2161
	A0A0H2VIL4	525	K	Acetate-CoA ligase	SE_2161
	A0A0H2VIM4	211	K	Anaerobic ribonucleoside-triphosphate reductase	SE_2172
	A0A0H2VIM4	602	K	Anaerobic ribonucleoside-triphosphate reductase	SE_2172
	A0A0H2VIR8	6	K	Xaa-Pro dipeptidase	SE_1214
	A0A0H2VIR8	200	K	Xaa-Pro dipeptidase	SE_1214
	A0A0H2VIR8	255	K	Xaa-Pro dipeptidase	SE_1214
	A0A0H2VIS5	192	K	Glycoprotein endopeptidase	SE_1652
	A0A0H2VIV0	254	K	ATP-dependent zinc metalloprotease FtsH	ftsH
	A0A0H2VIV0	351	K	ATP-dependent zinc metalloprotease FtsH	ftsH
	A0A0H2VIV0	411	K	ATP-dependent zinc metalloprotease FtsH	ftsH
	A0A0H2VIV0	632	K	ATP-dependent zinc metalloprotease FtsH	ftsH
	A0A0H2VJ02	21	K	Uncharacterized protein	SE_1310
	A0A0H2VJ45	37	K	Phenylalanyl-tRNA synthetase (Beta subunit)	SE_1415
	A0A0H2VJ45	103	K	Phenylalanyl-tRNA synthetase (Beta subunit)	SE_1415
	A0A0H2VJ83	70	K	Nitrate reductase beta chain narH	SE_1974
	A0A0H2VJ83	290	K	Nitrate reductase beta chain narH	SE_1974
	A0A0H2VJF6	45	K	Uncharacterized protein	SE_2059
	A0A0H2VK94	52	K	Mutator protein mutT	SE_2040
	P0C0M5	122	K	Thymidylate synthase	thyA
	P0C0M5	140	K	Thymidylate synthase	thyA
	P0C0M9	190	K	Guanylate kinase	gmk
	P0C0N1	34	K	Ornithine carbamoyltransferase	argF
	P0C0N1	40	K	Ornithine carbamoyltransferase	argF
	P0C0N1	44	K	Ornithine carbamoyltransferase	argF
	P0C0N1	54	K	Ornithine carbamoyltransferase	argF
	P0C0N1	251	K	Ornithine carbamoyltransferase	argF
	P0C0R0	43	K	DNA gyrase subunit A	gyrA
	P66175	22	K	50S ribosomal protein L29	rpmC
	P66255	10	K	50S ribosomal protein L34	rpmH
	P66336	11	K	30S ribosomal protein S10	rpsJ
	P66336	24	K	30S ribosomal protein S10	rpsJ
	P66336	30	K	30S ribosomal protein S10	rpsJ
	P66336	57	K	30S ribosomal protein S10	rpsJ
	P66523	8	K	30S ribosomal protein S21	rpsU
	P66523	40	K	30S ribosomal protein S21	rpsU
	P66618	25	K	30S ribosomal protein S7	rpsG
	P66618	35	K	30S ribosomal protein S7	rpsG
	Q8CMM0	39	K	Probable glycine dehydrogenase (decarboxylating) subunit 1	gcvPA
	Q8CMM0	369	K	Probable glycine dehydrogenase (decarboxylating) subunit 1	gcvPA
	Q8CMM0	433	K	Probable glycine dehydrogenase (decarboxylating) subunit 1	gcvPA
	Q8CMM1	204	K	Probable glycine dehydrogenase (decarboxylating) subunit 2	gcvPB
	Q8CMM1	312	K	Probable glycine dehydrogenase (decarboxylating) subunit 2	gcvPB
	Q8CMM1	487	K	Probable glycine dehydrogenase (decarboxylating) subunit 2	gcvPB
	Q8CMM1	492	K	Probable glycine dehydrogenase (decarboxylating) subunit 2	gcvPB
	Q8CMN6	483	K	tRNA uridine 5-carboxymethylaminomethyl modification enzyme MnmG	mnmG
	Q8CMN6	501	K	tRNA uridine 5-carboxymethylaminomethyl modification enzyme MnmG	mnmG
	Q8CMN6	565	K	tRNA uridine 5-carboxymethylaminomethyl modification enzyme MnmG	mnmG
	Q8CMN6	590	K	tRNA uridine 5-carboxymethylaminomethyl modification enzyme MnmG	mnmG
	Q8CMQ7	264	K	Inosine-5'-monophosphate dehydrogenase	guaB
	Q8CMQ7	409	K	Inosine-5'-monophosphate dehydrogenase	guaB
	Q8CMQ7	413	K	Inosine-5'-monophosphate dehydrogenase	guaB
	Q8CMQ7	453	K	Inosine-5'-monophosphate dehydrogenase	guaB
	Q8CMT6	64	K	Cysteine synthase	cysK
	Q8CMW1	16	K	Arginine deiminase 2	arcA2
	Q8CMW1	97	K	Arginine deiminase 2	arcA2
	Q8CMW1	108	K	Arginine deiminase 2	arcA2
	Q8CMW1	198	K	Arginine deiminase 2	arcA2
	Q8CMW1	249	K	Arginine deiminase 2	arcA2
	Q8CMW1	257	K	Arginine deiminase 2	arcA2
	Q8CMW2	40	K	"Ornithine carbamoyltransferase 2, catabolic"	arcB2
	Q8CN61	98	K	"2,3-bisphosphoglycerate-dependent phosphoglycerate mutase"	gpmA
	Q8CND0	77	K	Urease subunit beta	ureB
	Q8CNE1	243	K	Molybdopterin molybdenumtransferase	moeA
	Q8CNE6	2	K	"GTP 3',8-cyclase"	moaA
	Q8CNH0	3	K	Phosphoglucosamine mutase	glmM
	Q8CNH0	370	K	Phosphoglucosamine mutase	glmM
	Q8CNH7	13	K	Deoxyribose-phosphate aldolase	deoC
	Q8CNH7	170	K	Deoxyribose-phosphate aldolase	deoC
	Q8CNJ5	373	K	ATP synthase subunit alpha	atpA
	Q8CNJ5	486	K	ATP synthase subunit alpha	atpA
	Q8CNJ5	495	K	ATP synthase subunit alpha	atpA
	Q8CNP1	69	K	NH(3)-dependent NAD(+) synthetase	nadE
	Q8CNS1	131	K	Ferrochelatase	hemH
	Q8CNS1	243	K	Ferrochelatase	hemH
	Q8CNU8	108	K	Leucine--tRNA ligase	leuS
	Q8CNU8	557	K	Leucine--tRNA ligase	leuS
	Q8CNU8	643	K	Leucine--tRNA ligase	leuS
	Q8CNV9	368	K	Formate--tetrahydrofolate ligase	fhs
	Q8CNW7	404	K	Probable tRNA sulfurtransferase	thiI
	Q8CNW8	7	K	Alanine dehydrogenase	ald
	Q8CNW8	10	K	Alanine dehydrogenase	ald
	Q8CNW8	74	K	Alanine dehydrogenase	ald
	Q8CNW8	169	K	Alanine dehydrogenase	ald
	Q8CNX4	58	K	Isocitrate dehydrogenase [NADP]	icd
	Q8CNX4	132	K	Isocitrate dehydrogenase [NADP]	icd
	Q8CNX4	163	K	Isocitrate dehydrogenase [NADP]	icd
	Q8CNX4	189	K	Isocitrate dehydrogenase [NADP]	icd
	Q8CNX4	225	K	Isocitrate dehydrogenase [NADP]	icd
	Q8CNX4	262	K	Isocitrate dehydrogenase [NADP]	icd
	Q8CNY5	3	K	ATP-dependent Clp protease ATP-binding subunit ClpX	clpX
	Q8CNY5	190	K	ATP-dependent Clp protease ATP-binding subunit ClpX	clpX
	Q8CNZ1	5	K	"Glutamate-1-semialdehyde 2,1-aminomutase 1"	hemL1
	Q8CNZ1	337	K	"Glutamate-1-semialdehyde 2,1-aminomutase 1"	hemL1
	Q8CP08	126	K	5'-methylthioadenosine/S-adenosylhomocysteine nucleosidase	mtnN
	Q8CP25	210	K	Probable endonuclease 4	nfo
	Q8CP25	266	K	Probable endonuclease 4	nfo
	Q8CP25	284	K	Probable endonuclease 4	nfo
	Q8CP34	52	K	Elongation factor P	efp
	Q8CP34	59	K	Elongation factor P	efp
	Q8CP40	28	K	Arginine repressor	argR
	Q8CP67	34	K	Chorismate synthase	aroC
	Q8CPE9	134	K	DNA mismatch repair protein MutL	mutL
	Q8CPE9	489	K	DNA mismatch repair protein MutL	mutL
	Q8CPF0	182	K	DNA mismatch repair protein MutS	mutS
	Q8CPG2	113	K	Ribosome-binding factor A	rbfA
	Q8CPG8	14	K	Elongation factor Ts	tsf
	Q8CPG8	23	K	Elongation factor Ts	tsf
	Q8CPG8	24	K	Elongation factor Ts	tsf
	Q8CPG8	126	K	Elongation factor Ts	tsf
	Q8CPG8	146	K	Elongation factor Ts	tsf
	Q8CPG8	178	K	Elongation factor Ts	tsf
	Q8CPG8	218	K	Elongation factor Ts	tsf
	Q8CPG8	225	K	Elongation factor Ts	tsf
	Q8CPG8	233	K	Elongation factor Ts	tsf
	Q8CPG8	278	K	Elongation factor Ts	tsf
	Q8CPG8	288	K	Elongation factor Ts	tsf
	Q8CPH0	45	K	ATP-dependent protease ATPase subunit HslU	hslU
	Q8CPH0	119	K	ATP-dependent protease ATPase subunit HslU	hslU
	Q8CPH0	124	K	ATP-dependent protease ATPase subunit HslU	hslU
	Q8CPH0	129	K	ATP-dependent protease ATPase subunit HslU	hslU
	Q8CPH0	195	K	ATP-dependent protease ATPase subunit HslU	hslU
	Q8CPH2	245	K	Methylenetetrahydrofolate--tRNA-(uracil-5-)-methyltransferase TrmFO	trmFO
	Q8CPJ6	70	K	Dihydroorotase	pyrC
	Q8CPL6	298	K	Endonuclease MutS2	mutS2
	Q8CPL6	614	K	Endonuclease MutS2	mutS2
	Q8CPN4	51	K	Peptide deformylase	def
	Q8CPP6	224	K	Probable quinol oxidase subunit 2	qoxA
	Q8CPP6	284	K	Probable quinol oxidase subunit 2	qoxA
	Q8CPP6	296	K	Probable quinol oxidase subunit 2	qoxA
	Q8CPP6	304	K	Probable quinol oxidase subunit 2	qoxA
	Q8CPP6	308	K	Probable quinol oxidase subunit 2	qoxA
	Q8CPP6	322	K	Probable quinol oxidase subunit 2	qoxA
	Q8CPP6	349	K	Probable quinol oxidase subunit 2	qoxA
	Q8CPP6	365	K	Probable quinol oxidase subunit 2	qoxA
	Q8CPR1	11	K	Peptide chain release factor 3	prfC
	Q8CPT5	572	K	Chaperone protein ClpB	clpB
	Q8CPT5	858	K	Chaperone protein ClpB	clpB
	Q8CPT9	314	K	ATP-dependent helicase/nuclease subunit A	addA
	Q8CPW4	29	K	Lipoyl synthase	lipA
	Q8CPW4	35	K	Lipoyl synthase	lipA
	Q8CPW8	8	K	Glycine cleavage system H protein	gcvH
	Q8CPY4	3	K	"2,3-bisphosphoglycerate-independent phosphoglycerate mutase"	gpmI
	Q8CPY4	30	K	"2,3-bisphosphoglycerate-independent phosphoglycerate mutase"	gpmI
	Q8CPY4	170	K	"2,3-bisphosphoglycerate-independent phosphoglycerate mutase"	gpmI
	Q8CPY4	330	K	"2,3-bisphosphoglycerate-independent phosphoglycerate mutase"	gpmI
	Q8CPY4	504	K	"2,3-bisphosphoglycerate-independent phosphoglycerate mutase"	gpmI
	Q8CPY5	115	K	Glyceraldehyde-3-phosphate dehydrogenase 1	gapA1
	Q8CPY5	116	K	Glyceraldehyde-3-phosphate dehydrogenase 1	gapA1
	Q8CPY5	124	K	Glyceraldehyde-3-phosphate dehydrogenase 1	gapA1
	Q8CPY5	219	K	Glyceraldehyde-3-phosphate dehydrogenase 1	gapA1
	Q8CPZ6	337	K	Peptidase T	pepT
	Q8CPZ7	26	K	UDP-N-acetylenolpyruvoylglucosamine reductase	murB
	Q8CQ69	101	K	3-hexulose-6-phosphate synthase	SE_0341
	Q8CQ69	169	K	3-hexulose-6-phosphate synthase	SE_0341
	Q8CQ82	241	K	Elongation factor G	fusA
	Q8CQ82	302	K	Elongation factor G	fusA
	Q8CQ82	487	K	Elongation factor G	fusA
	Q8CQ82	495	K	Elongation factor G	fusA
	Q8CQ82	595	K	Elongation factor G	fusA
	Q8CQ82	688	K	Elongation factor G	fusA
	Q8CQG5	14	K	Arginine deiminase 1	arcA1
[truncated: 6,683 more rows]

## Sheet: sub ident Classification
Subcellular Location	No. of Protein
Cytoplasmic	403
Unknown	159
CytoplasmicMembrane	68
other	19

## Sheet: ident list2
Category	Protein accession	Position	Amino acid	Protein names	Gene names
Cytoplasmic	A0A0H2VDY3	131	K	Uncharacterized protein	SE_0040
	A0A0H2VE16	101	K	Regulatory protein	SE_0080
	A0A0H2VE45	54	K	Uncharacterized protein	SE_0110
	A0A0H2VEF4	2016	K	Surfactin synthetase	SE_0243
	A0A0H2VEF9	147	K	Spermidine acetyltransferase	SE_0046
	A0A0H2VEG1	393	K	Dihydrolipoyl dehydrogenase	SE_0253
	A0A0H2VEK0	116	K	Uncharacterized protein	SE_0329
	A0A0H2VEK5	8	K	Dihydroxyacetone kinase	SE_0236
	A0A0H2VEK5	141	K	Dihydroxyacetone kinase	SE_0236
	A0A0H2VEK5	171	K	Dihydroxyacetone kinase	SE_0236
	A0A0H2VEK5	239	K	Dihydroxyacetone kinase	SE_0236
	A0A0H2VEN7	62	K	"2-hydroxy-6-oxo-6-phenylhexa-2,4-dienoic acid hydrolase"	SE_0386
	A0A0H2VES9	133	K	Uncharacterized protein	SE_0431
	A0A0H2VES9	177	K	Uncharacterized protein	SE_0431
	A0A0H2VEU3	269	K	Uncharacterized protein	SE_0219
	A0A0H2VEV0	12	K	Uncharacterized protein	SE_0448
	A0A0H2VEV0	32	K	Uncharacterized protein	SE_0448
	A0A0H2VEV0	39	K	Uncharacterized protein	SE_0448
	A0A0H2VEV0	83	K	Uncharacterized protein	SE_0448
	A0A0H2VEV0	97	K	Uncharacterized protein	SE_0448
	A0A0H2VEX3	27	K	Branched-chain alpha-keto acid dehydrogenase E1	SE_0254
	A0A0H2VEX3	226	K	Branched-chain alpha-keto acid dehydrogenase E1	SE_0254
	A0A0H2VEX3	240	K	Branched-chain alpha-keto acid dehydrogenase E1	SE_0254
	A0A0H2VEX3	252	K	Branched-chain alpha-keto acid dehydrogenase E1	SE_0254
	A0A0H2VEX3	261	K	Branched-chain alpha-keto acid dehydrogenase E1	SE_0254
	A0A0H2VF13	100	K	ABC transporter ATP-binding protein	SE_0500
	A0A0H2VF52	123	K	Teichoic acid biosynthesis protein	SE_0415
	A0A0H2VF65	8	K	Ribonucleoside-diphosphate reductase	SE_0513
	A0A0H2VF88	200	K	Phosphoglycerate mutase	SE_0587
	A0A0H2VF92	82	K	Thioredoxin	SE_0594
	A0A0H2VF99	52	K	Uncharacterized protein	SE_0607
	A0A0H2VF99	422	K	Uncharacterized protein	SE_0607
	A0A0H2VFA5	50	K	Uncharacterized protein	SE_0580
	A0A0H2VFB1	27	K	Uncharacterized protein	SE_0620
	A0A0H2VFH6	47	K	Uncharacterized protein	SE_0693
	A0A0H2VFH6	177	K	Uncharacterized protein	SE_0693
	A0A0H2VFK1	47	K	Thimet oligopeptidase-like protein	SE_0690
	A0A0H2VFK1	92	K	Thimet oligopeptidase-like protein	SE_0690
	A0A0H2VFK1	243	K	Thimet oligopeptidase-like protein	SE_0690
	A0A0H2VFK1	244	K	Thimet oligopeptidase-like protein	SE_0690
	A0A0H2VFK1	281	K	Thimet oligopeptidase-like protein	SE_0690
	A0A0H2VFK1	316	K	Thimet oligopeptidase-like protein	SE_0690
	A0A0H2VFK1	558	K	Thimet oligopeptidase-like protein	SE_0690
	A0A0H2VFK3	199	K	Lipoate--protein ligase	SE_0728
	A0A0H2VFK3	232	K	Lipoate--protein ligase	SE_0728
	A0A0H2VFN9	120	K	Uncharacterized protein	SE_0780
	A0A0H2VFQ9	634	K	Pyruvate carboxylase	SE_0813
	A0A0H2VFR3	46	K	GTP pyrophosphokinase	SE_0695
	A0A0H2VFR3	159	K	GTP pyrophosphokinase	SE_0695
	A0A0H2VFW3	84	K	Chromosome partition protein Smc	smc
	A0A0H2VFX3	172	K	Transcription termination/antitermination protein NusA	nusA
	A0A0H2VFX3	185	K	Transcription termination/antitermination protein NusA	nusA
	A0A0H2VFX3	206	K	Transcription termination/antitermination protein NusA	nusA
	A0A0H2VFY4	405	K	Putative 2-oxoacid ferredoxin oxidoreductase alpha subunit	SE_0967
	A0A0H2VG08	38	K	Succinate dehydrogenase flavoprotein subunit	SE_0841
	A0A0H2VG08	450	K	Succinate dehydrogenase flavoprotein subunit	SE_0841
	A0A0H2VG08	477	K	Succinate dehydrogenase flavoprotein subunit	SE_0841
	A0A0H2VG08	534	K	Succinate dehydrogenase flavoprotein subunit	SE_0841
	A0A0H2VG09	172	K	Uncharacterized protein	SE_1006
	A0A0H2VG21	122	K	Cell-divisio initiation protein	SE_0867
	A0A0H2VG24	118	K	Uncharacterized protein	SE_1033
	A0A0H2VG41	105	K	ABC transporter (ATP-binding protein)	SE_1072
	A0A0H2VG41	263	K	ABC transporter (ATP-binding protein)	SE_1072
	A0A0H2VG41	435	K	ABC transporter (ATP-binding protein)	SE_1072
	A0A0H2VG48	4	K	Acylphosphatase	SE_1087
	A0A0H2VG50	325	K	Processing proteinase-like protein	SE_0955
	A0A0H2VG64	60	K	Uncharacterized protein	SE_0230
	A0A0H2VG69	48	K	Uncharacterized protein	SE_0237
	A0A0H2VG69	100	K	Uncharacterized protein	SE_0237
	A0A0H2VGA8	102	K	Staphylococcal respiratory response protein SrrA	SE_1176
	A0A0H2VGA8	204	K	Staphylococcal respiratory response protein SrrA	SE_1176
	A0A0H2VGA8	234	K	Staphylococcal respiratory response protein SrrA	SE_1176
	A0A0H2VGB1	293	K	Uncharacterized protein	SE_1184
	A0A0H2VGB4	167	K	Alpha-amylase	SE_1191
	A0A0H2VGB4	206	K	Alpha-amylase	SE_1191
	A0A0H2VGB4	220	K	Alpha-amylase	SE_1191
	A0A0H2VGB4	302	K	Alpha-amylase	SE_1191
	A0A0H2VGB4	393	K	Alpha-amylase	SE_1191
	A0A0H2VGB4	405	K	Alpha-amylase	SE_1191
	A0A0H2VGB4	468	K	Alpha-amylase	SE_1191
	A0A0H2VGB8	15	K	Branched-chain alpha-keto acid dehydrogenase E1	SE_1198
	A0A0H2VGB8	267	K	Branched-chain alpha-keto acid dehydrogenase E1	SE_1198
	A0A0H2VGC2	174	K	Acetyl-CoA carboxylase (Biotin carboxylase subunit) accC	SE_1207
	A0A0H2VGC3	74	K	Ferric uptake regulator-like protein	SE_1182
	A0A0H2VGC6	164	K	Octanoyltransferase LipM	lipM
	A0A0H2VGC6	208	K	Octanoyltransferase LipM	lipM
	A0A0H2VGC6	248	K	Octanoyltransferase LipM	lipM
	A0A0H2VGD2	174	K	Dihydrolipoamide acetyltransferase component of pyruvate dehydrogenase complex	SE_1196
	A0A0H2VGD4	173	K	5-bromo-4-chloroindolyl phosphate hydrolysis protein XpaC	SE_1088
	A0A0H2VGE6	26	K	DEAD-box ATP-dependent RNA helicase CshB	cshB
	A0A0H2VGE6	365	K	DEAD-box ATP-dependent RNA helicase CshB	cshB
	A0A0H2VGF2	238	K	Oxidoreductase ion channel	SE_0367
	A0A0H2VGF2	311	K	Oxidoreductase ion channel	SE_0367
	A0A0H2VGG8	187	K	Lipopolysaccharide biosynthesis-related pr-like protein	SE_1146
	A0A0H2VGH7	63	K	Staphylococcal accessory regulator A	SE_0390
	A0A0H2VGH7	69	K	Staphylococcal accessory regulator A	SE_0390
	A0A0H2VGH7	82	K	Staphylococcal accessory regulator A	SE_0390
	A0A0H2VGH7	103	K	Staphylococcal accessory regulator A	SE_0390
	A0A0H2VGH7	109	K	Staphylococcal accessory regulator A	SE_0390
	A0A0H2VGI1	157	K	30S ribosomal protein S1	SE_1165
	A0A0H2VGI1	173	K	30S ribosomal protein S1	SE_1165
	A0A0H2VGI1	183	K	30S ribosomal protein S1	SE_1165
	A0A0H2VGI5	58	K	Uncharacterized protein	SE_1281
	A0A0H2VGI5	94	K	Uncharacterized protein	SE_1281
	A0A0H2VGI8	80	K	Ferredoxin	SE_1172
	A0A0H2VGK2	292	K	Uncharacterized protein	SE_1306
	A0A0H2VGL1	34	K	Acetyl-CoA carboxylase biotin carboxyl carrier subunit	SE_1208
	A0A0H2VGM5	100	K	Uncharacterized protein	SE_1232
	A0A0H2VGP0	102	K	Primosomal protein	SE_1358
	A0A0H2VGP0	128	K	Primosomal protein	SE_1358
	A0A0H2VGP0	205	K	Primosomal protein	SE_1358
	A0A0H2VGQ3	61	K	Ribosomal silencing factor RsfS	rsfS
	A0A0H2VGQ3	67	K	Ribosomal silencing factor RsfS	rsfS
	A0A0H2VGU2	105	K	Aldehyde-alcohol dehydrogenase	SE_0506
	A0A0H2VGU2	307	K	Aldehyde-alcohol dehydrogenase	SE_0506
	A0A0H2VGU2	703	K	Aldehyde-alcohol dehydrogenase	SE_0506
	A0A0H2VGU2	760	K	Aldehyde-alcohol dehydrogenase	SE_0506
	A0A0H2VGU7	220	K	Ribonucleoside-diphosphate reductase minor subunit	SE_0514
	A0A0H2VGX0	127	K	Ribonuclease R	rnr
	A0A0H2VGX0	621	K	Ribonuclease R	rnr
	A0A0H2VGX0	695	K	Ribonuclease R	rnr
	A0A0H2VGX0	775	K	Ribonuclease R	rnr
	A0A0H2VGY2	388	K	Uncharacterized protein	SE_1525
	A0A0H2VGZ6	235	K	ABC transporter (ATP-binding protein)	SE_0606
	A0A0H2VH01	82	K	Cmp-binding-factor 1	SE_1523
	A0A0H2VH09	50	K	Uncharacterized protein	SE_1536
	A0A0H2VH29	124	K	Acylglycerol-3-phosphate O-acyltransferase-like protein	SE_1404
	A0A0H2VH29	206	K	Acylglycerol-3-phosphate O-acyltransferase-like protein	SE_1404
	A0A0H2VH40	3	K	Glycerol dehydrogenase	SE_0235
	A0A0H2VH40	85	K	Glycerol dehydrogenase	SE_0235
	A0A0H2VH40	196	K	Glycerol dehydrogenase	SE_0235
	A0A0H2VH53	207	K	Riboflavin biosynthesis protein RibD	SE_1441
	A0A0H2VH55	351	K	Nitric oxide synthase oxygenase	SE_1598
	A0A0H2VH58	44	K	Branched-chain alpha-keto acid dehydrogenase E1	SE_0255
	A0A0H2VH58	266	K	Branched-chain alpha-keto acid dehydrogenase E1	SE_0255
	A0A0H2VH58	342	K	Branched-chain alpha-keto acid dehydrogenase E1	SE_0255
	A0A0H2VH73	203	K	Phosphomethylpyrimidine kinase	SE_1692
	A0A0H2VHB8	293	K	D-3-phosphoglycerate dehydrogenase	SE_1546
	A0A0H2VHD4	24	K	Fructokinase	SE_1639
	A0A0H2VHD7	37	K	Uncharacterized protein	SE_1594
	A0A0H2VHE0	170	K	Pseudouridine synthase	SE_0872
	A0A0H2VHE4	64	K	Fibrinogen binding protein	SE_0884
	A0A0H2VHF4	179	K	Malonyl CoA-acyl carrier protein transacylase	SE_0905
	A0A0H2VHF4	242	K	Malonyl CoA-acyl carrier protein transacylase	SE_0905
	A0A0H2VHF8	46	K	UDP-N-acetylmuramoyl-tripeptide--D-alanyl-D-alanine ligase	murF
	A0A0H2VHF8	208	K	UDP-N-acetylmuramoyl-tripeptide--D-alanyl-D-alanine ligase	murF
	A0A0H2VHG2	5	K	Putative flavohemoprotein	SE_0440
	A0A0H2VHG9	70	K	Inosine-adenosine-guanosine-nucleoside hydrolase	SE_1857
	A0A0H2VHG9	267	K	Inosine-adenosine-guanosine-nucleoside hydrolase	SE_1857
	A0A0H2VHH3	14	K	Cytokinin riboside 5'-monophosphate phosphoribohydrolase	SE_0450
	A0A0H2VHH3	180	K	Cytokinin riboside 5'-monophosphate phosphoribohydrolase	SE_0450
	A0A0H2VHH8	83	K	Transcriptional regulator	SE_0457
	A0A0H2VHH8	128	K	Transcriptional regulator	SE_0457
	A0A0H2VHL1	180	K	Quinone oxidoreductase	SE_1778
	A0A0H2VHL1	198	K	Quinone oxidoreductase	SE_1778
	A0A0H2VHL1	253	K	Quinone oxidoreductase	SE_1778
	A0A0H2VHM0	6	K	Mannnose-6 phospate isomelase pmi	SE_1743
	A0A0H2VHM2	42	K	Esterase	SE_1929
	A0A0H2VHM4	299	K	Uncharacterized protein	SE_1748
	A0A0H2VHP9	160	K	Suppressor protein suhB	SE_1884
	A0A0H2VHT6	120	K	Uncharacterized protein	SE_1133
	A0A0H2VHV0	3	K	DNA-binding protein II	SE_1160
	A0A0H2VHV0	18	K	DNA-binding protein II	SE_1160
	A0A0H2VHV0	19	K	DNA-binding protein II	SE_1160
	A0A0H2VHV0	67	K	DNA-binding protein II	SE_1160
	A0A0H2VHV0	80	K	DNA-binding protein II	SE_1160
	A0A0H2VHV0	86	K	DNA-binding protein II	SE_1160
	A0A0H2VHV5	4	K	Putative NADH-dependent flavin oxidoreductase	SE_0650
	A0A0H2VHV5	137	K	Putative NADH-dependent flavin oxidoreductase	SE_0650
	A0A0H2VHW9	81	K	Transcription regulator AraC/XylS family	SE_1190
	A0A0H2VHX6	194	K	Nitrate reductase delta chain	SE_1973
	A0A0H2VHY0	217	K	Nitrite reductase	SE_1978
	A0A0H2VHY0	584	K	Nitrite reductase	SE_1978
	A0A0H2VHY0	605	K	Nitrite reductase	SE_1978
	A0A0H2VHY0	765	K	Nitrite reductase	SE_1978
	A0A0H2VHY0	800	K	Nitrite reductase	SE_1978
	A0A0H2VHZ9	188	K	Glycerate kinase	SE_1999
	A0A0H2VI04	45	K	Putative beta-subunit of L-serine dehydratas	SE_2081
	A0A0H2VI04	216	K	Putative beta-subunit of L-serine dehydratas	SE_2081
	A0A0H2VI16	10	K	Sorbitol dehydrogenase	SE_2019
	A0A0H2VI16	23	K	Sorbitol dehydrogenase	SE_2019
	A0A0H2VI16	100	K	Sorbitol dehydrogenase	SE_2019
	A0A0H2VI16	340	K	Sorbitol dehydrogenase	SE_2019
	A0A0H2VI31	34	K	Dihydrolipoyl dehydrogenase	SE_0794
	A0A0H2VI31	111	K	Dihydrolipoyl dehydrogenase	SE_0794
	A0A0H2VI31	161	K	Dihydrolipoyl dehydrogenase	SE_0794
	A0A0H2VI31	224	K	Dihydrolipoyl dehydrogenase	SE_0794
	A0A0H2VI31	230	K	Dihydrolipoyl dehydrogenase	SE_0794
	A0A0H2VI31	376	K	Dihydrolipoyl dehydrogenase	SE_0794
	A0A0H2VI31	379	K	Dihydrolipoyl dehydrogenase	SE_0794
	A0A0H2VI37	400	K	Poly (Glycerol-phosphate) alpha-glucosyltransferase	SE_2041
	A0A0H2VI37	480	K	Poly (Glycerol-phosphate) alpha-glucosyltransferase	SE_2041
	A0A0H2VI52	300	K	Glycine oxidase	SE_2058
	A0A0H2VI54	30	K	Phosphoenolpyruvate-protein phosphatase	SE_2160
	A0A0H2VI54	122	K	Phosphoenolpyruvate-protein phosphatase	SE_2160
	A0A0H2VI54	193	K	Phosphoenolpyruvate-protein phosphatase	SE_2160
	A0A0H2VI56	180	K	Glycine betaine aldehyde dehydrogenase gbsA	SE_2166
	A0A0H2VI57	7	K	Succinate dehydrogenase iron-sulfur protein subunit	SE_0842
	A0A0H2VI57	146	K	Succinate dehydrogenase iron-sulfur protein subunit	SE_0842
	A0A0H2VI64	19	K	Uncharacterized protein	SE_0863
	A0A0H2VI81	403	K	DNA polymerase I	SE_1367
	A0A0H2VI81	668	K	DNA polymerase I	SE_1367
	A0A0H2VI85	341	K	Malate dehydrogenase-like protein	SE_1377
	A0A0H2VI93	59	K	Ribosome biogenesis GTPase A	SE_0921
	A0A0H2VI93	107	K	Ribosome biogenesis GTPase A	SE_0921
	A0A0H2VI93	187	K	Ribosome biogenesis GTPase A	SE_0921
	A0A0H2VI93	222	K	Ribosome biogenesis GTPase A	SE_0921
	A0A0H2VI99	225	K	Acetoin(Diacetyl)reductase	SE_2225
	A0A0H2VIA3	100	K	Phospho-2-dehydro-3-deoxyheptonate aldolase	SE_1410
	A0A0H2VIA3	155	K	Phospho-2-dehydro-3-deoxyheptonate aldolase	SE_1410
	A0A0H2VIA3	231	K	Phospho-2-dehydro-3-deoxyheptonate aldolase	SE_1410
	A0A0H2VIA7	219	K	Precessing proteinase	SE_0956
	A0A0H2VIA8	270	K	"Endo-1,4-beta-glucanase"	SE_1418
	A0A0H2VIB1	68	K	3-hydroxy-3-methylglutaryl CoA synthase	SE_2110
	A0A0H2VIC1	135	K	Proline dehydrohenase-like protein	SE_1437
	A0A0H2VIC1	183	K	Proline dehydrohenase-like protein	SE_1437
	A0A0H2VIC1	187	K	Proline dehydrohenase-like protein	SE_1437
	A0A0H2VID3	266	K	Plant metabolite dehydrogenase-like protein	SE_1456
	A0A0H2VID5	46	K	Uncharacterized protein	SE_2278
	A0A0H2VID5	263	K	Uncharacterized protein	SE_2278
	A0A0H2VIE5	99	K	Abortive phage resistance protein	SE_1475
	A0A0H2VIG3	143	K	Uncharacterized protein	SE_2325
	A0A0H2VIG7	53	K	Uncharacterized protein	SE_2095
	A0A0H2VIG7	218	K	Uncharacterized protein	SE_2095
	A0A0H2VIG7	318	K	Uncharacterized protein	SE_2095
	A0A0H2VII9	105	K	Uncharacterized protein	SE_2128
	A0A0H2VIJ0	176	K	Uncharacterized protein	SE_1524
	A0A0H2VIJ0	241	K	Uncharacterized protein	SE_1524
	A0A0H2VIJ0	338	K	Uncharacterized protein	SE_1524
	A0A0H2VIJ0	445	K	Uncharacterized protein	SE_1524
	A0A0H2VIJ0	619	K	Uncharacterized protein	SE_1524
	A0A0H2VIL4	27	K	Acetate-CoA ligase	SE_2161
	A0A0H2VIL4	103	K	Acetate-CoA ligase	SE_2161
	A0A0H2VIL4	137	K	Acetate-CoA ligase	SE_2161
	A0A0H2VIL4	383	K	Acetate-CoA ligase	SE_2161
	A0A0H2VIL4	492	K	Acetate-CoA ligase	SE_2161
	A0A0H2VIL4	525	K	Acetate-CoA ligase	SE_2161
	A0A0H2VIL9	68	K	Aminopeptidase ampS	SE_1564
	A0A0H2VIM4	211	K	Anaerobic ribonucleoside-triphosphate reductase	SE_2172
	A0A0H2VIM4	602	K	Anaerobic ribonucleoside-triphosphate reductase	SE_2172
	A0A0H2VIN7	135	K	DNA-binding protein Spo0J-like protein	SE_2414
	A0A0H2VIQ1	75	K	Recombinase	SE_p303
	A0A0H2VIQ1	154	K	Recombinase	SE_p303
	A0A0H2VIR5	523	K	DNA repair protein RecN	SE_1200
	A0A0H2VIR8	6	K	Xaa-Pro dipeptidase	SE_1214
	A0A0H2VIR8	200	K	Xaa-Pro dipeptidase	SE_1214
	A0A0H2VIR8	255	K	Xaa-Pro dipeptidase	SE_1214
	A0A0H2VIS5	192	K	Glycoprotein endopeptidase	SE_1652
	A0A0H2VIT7	22	K	Glucokinase	SE_1233
	A0A0H2VIW5	41	K	Uncharacterized protein	SE_1279
	A0A0H2VIW5	134	K	Uncharacterized protein	SE_1279
	A0A0H2VIW5	160	K	Uncharacterized protein	SE_1279
	A0A0H2VIX7	44	K	Iron-sulfur cofactor synthesis protein-like protein	SE_1305
	A0A0H2VIY3	613	K	Uncharacterized protein	SE_1772
	A0A0H2VIY4	139	K	DNA-directed DNA polymerase	SE_p301
	A0A0H2VJ02	21	K	Uncharacterized protein	SE_1310
	A0A0H2VJ04	13	K	Single-stranded DNA-binding protein	SE_2371
	A0A0H2VJ10	61	K	SarR protein	SE_1868
	A0A0H2VJ10	73	K	SarR protein	SE_1868
	A0A0H2VJ15	228	K	D-octopine dehydrogenase	SE_1874
	A0A0H2VJ27	64	K	Citrate synthase	SE_1371
	A0A0H2VJ27	117	K	Citrate synthase	SE_1371
	A0A0H2VJ27	262	K	Citrate synthase	SE_1371
	A0A0H2VJ27	357	K	Citrate synthase	SE_1371
	A0A0H2VJ27	365	K	Citrate synthase	SE_1371
	A0A0H2VJ45	37	K	Phenylalanyl-tRNA synthetase (Beta subunit)	SE_1415
	A0A0H2VJ45	103	K	Phenylalanyl-tRNA synthetase (Beta subunit)	SE_1415
	A0A0H2VJ52	21	K	Uncharacterized protein	SE_p304
	A0A0H2VJ52	50	K	Uncharacterized protein	SE_p304
	A0A0H2VJ66	27	K	Uncharacterized protein	SE_1950
	A0A0H2VJ66	214	K	Uncharacterized protein	SE_1950
	A0A0H2VJ66	292	K	Uncharacterized protein	SE_1950
	A0A0H2VJG4	257	K	Aldehyde dehydrogenase	SE_1603
	A0A0H2VJJ5	78	K	Ribokinase	rbsK
	A0A0H2VJJ5	290	K	Ribokinase	rbsK
	A0A0H2VJK1	8	K	Sorbitol dehydrogenase-like protein	SE_2098
	A0A0H2VJK1	19	K	Sorbitol dehydrogenase-like protein	SE_2098
	A0A0H2VJK1	46	K	Sorbitol dehydrogenase-like protein	SE_2098
	A0A0H2VJK1	227	K	Sorbitol dehydrogenase-like protein	SE_2098
	A0A0H2VJK1	230	K	Sorbitol dehydrogenase-like protein	SE_2098
	A0A0H2VJK1	338	K	Sorbitol dehydrogenase-like protein	SE_2098
	A0A0H2VJL5	88	K	Transcription termination factor Rho	rho
	A0A0H2VJL5	414	K	Transcription termination factor Rho	rho
	A0A0H2VJQ8	218	K	Dihydrolipoamide dehydrogenase	SE_2184
	A0A0H2VJQ8	234	K	Dihydrolipoamide dehydrogenase	SE_2184
	A0A0H2VJR5	23	K	Uncharacterized protein	SE_1832
	A0A0H2VJV1	160	K	Uncharacterized protein	SE_1888
	A0A0H2VJX0	11	K	Dehydrogenase	SE_1905
	A0A0H2VJX8	54	K	Uncharacterized protein	SE_2277
	A0A0H2VK93	215	K	Replication initiator protein	SE_p203
	A0A0H2VK94	52	K	Mutator protein mutT	SE_2040
	A0A0H2VKA6	195	K	GTP-pyrophosphokinase	SE_2052
	A0A0H2VKD4	11	K	Uncharacterized protein	SE_2069
	A0A0H2VKD4	83	K	Uncharacterized protein	SE_2069
	A0A0H2VKH0	80	K	Alpha-acetolactate decarboxylase	SE_2143
	A0A0H2VKH0	100	K	Alpha-acetolactate decarboxylase	SE_2143
	A0A0H2VKH0	119	K	Alpha-acetolactate decarboxylase	SE_2143
	A0A0H2VKH8	149	K	Replication protein	SE_p608
	A0A0H2VKI0	380	K	Coenzyme A disulfide reductase	SE_2154
	A0A0H2VKS1	18	K	Polyribonucleotide nucleotidyltransferase	SE_2275
	A0A0H2VKS1	74	K	Polyribonucleotide nucleotidyltransferase	SE_2275
	A0A0H2VKS1	102	K	Polyribonucleotide nucleotidyltransferase	SE_2275
	A0A0H2VKZ1	267	K	Transcription terminator	SE_2378
	P0C0M5	122	K	Thymidylate synthase	thyA
	P0C0M5	140	K	Thymidylate synthase	thyA
	P0C0M9	190	K	Guanylate kinase	gmk
	P0C0N1	34	K	Ornithine carbamoyltransferase	argF
	P0C0N1	40	K	Ornithine carbamoyltransferase	argF
	P0C0N1	44	K	Ornithine carbamoyltransferase	argF
	P0C0N1	54	K	Ornithine carbamoyltransferase	argF
	P0C0N1	251	K	Ornithine carbamoyltransferase	argF
	P0C0P4	33	K	Ferric uptake regulation protein	fur
	P0C0R0	43	K	DNA gyrase subunit A	gyrA
	P66336	11	K	30S ribosomal protein S10	rpsJ
	P66336	24	K	30S ribosomal protein S10	rpsJ
	P66336	30	K	30S ribosomal protein S10	rpsJ
	P66336	57	K	30S ribosomal protein S10	rpsJ
	P66523	8	K	30S ribosomal protein S21	rpsU
	P66523	40	K	30S ribosomal protein S21	rpsU
	P66618	25	K	30S ribosomal protein S7	rpsG
	P66618	35	K	30S ribosomal protein S7	rpsG
	Q8CML1	2	K	Putative septation protein SpoVG	spoVG
	Q8CML1	10	K	Putative septation protein SpoVG	spoVG
	Q8CMM0	39	K	Probable glycine dehydrogenase (decarboxylating) subunit 1	gcvPA
	Q8CMM0	369	K	Probable glycine dehydrogenase (decarboxylating) subunit 1	gcvPA
	Q8CMM0	433	K	Probable glycine dehydrogenase (decarboxylating) subunit 1	gcvPA
	Q8CMM1	204	K	Probable glycine dehydrogenase (decarboxylating) subunit 2	gcvPB
	Q8CMM1	312	K	Probable glycine dehydrogenase (decarboxylating) subunit 2	gcvPB
	Q8CMM1	487	K	Probable glycine dehydrogenase (decarboxylating) subunit 2	gcvPB
	Q8CMM1	492	K	Probable glycine dehydrogenase (decarboxylating) subunit 2	gcvPB
	Q8CMN5	161	K	tRNA modification GTPase MnmE	mnmE
	Q8CMN6	483	K	tRNA uridine 5-carboxymethylaminomethyl modification enzyme MnmG	mnmG
	Q8CMN6	501	K	tRNA uridine 5-carboxymethylaminomethyl modification enzyme MnmG	mnmG
	Q8CMN6	565	K	tRNA uridine 5-carboxymethylaminomethyl modification enzyme MnmG	mnmG
	Q8CMN6	590	K	tRNA uridine 5-carboxymethylaminomethyl modification enzyme MnmG	mnmG
	Q8CMQ2	20	K	Alkyl hydroperoxide reductase subunit C	ahpC
	Q8CMQ2	24	K	Alkyl hydroperoxide reductase subunit C	ahpC
	Q8CMQ2	155	K	Alkyl hydroperoxide reductase subunit C	ahpC
	Q8CMQ2	171	K	Alkyl hydroperoxide reductase subunit C	ahpC
	Q8CMQ2	188	K	Alkyl hydroperoxide reductase subunit C	ahpC
	Q8CMQ4	186	K	NADPH-dependent oxidoreductase	nfrA
	Q8CMQ4	244	K	NADPH-dependent oxidoreductase	nfrA
	Q8CMQ7	264	K	Inosine-5'-monophosphate dehydrogenase	guaB
	Q8CMQ7	409	K	Inosine-5'-monophosphate dehydrogenase	guaB
	Q8CMQ7	413	K	Inosine-5'-monophosphate dehydrogenase	guaB
	Q8CMQ7	453	K	Inosine-5'-monophosphate dehydrogenase	guaB
	Q8CMT6	64	K	Cysteine synthase	cysK
	Q8CMT8	82	K	Dihydroneopterin aldolase	folB
	Q8CMV4	127	K	Organic hydroperoxide resistance protein-like 2	SE_2233
	Q8CMW1	16	K	Arginine deiminase 2	arcA2
	Q8CMW1	97	K	Arginine deiminase 2	arcA2
	Q8CMW1	108	K	Arginine deiminase 2	arcA2
	Q8CMW1	198	K	Arginine deiminase 2	arcA2
	Q8CMW1	249	K	Arginine deiminase 2	arcA2
	Q8CMW1	257	K	Arginine deiminase 2	arcA2
	Q8CMW2	40	K	"Ornithine carbamoyltransferase 2, catabolic"	arcB2
	Q8CMX5	283	K	Sulfite reductase [NADPH] hemoprotein beta-component	cysI
	Q8CMZ0	42	K	L-lactate dehydrogenase	ldh
	Q8CMZ0	72	K	L-lactate dehydrogenase	ldh
	Q8CMZ0	86	K	L-lactate dehydrogenase	ldh
	Q8CMZ0	97	K	L-lactate dehydrogenase	ldh
	Q8CMZ0	133	K	L-lactate dehydrogenase	ldh
	Q8CMZ0	300	K	L-lactate dehydrogenase	ldh
	Q8CN01	7	K	Copper chaperone CopZ	copZ
	Q8CN04	281	K	1-pyrroline-5-carboxylate dehydrogenase	rocA
	Q8CN04	378	K	1-pyrroline-5-carboxylate dehydrogenase	rocA
	Q8CN23	25	K	Putative NAD(P)H nitroreductase SE_2073	SE_2073
	Q8CN23	26	K	Putative NAD(P)H nitroreductase SE_2073	SE_2073
	Q8CN23	89	K	Putative NAD(P)H nitroreductase SE_2073	SE_2073
	Q8CN23	107	K	Putative NAD(P)H nitroreductase SE_2073	SE_2073
	Q8CN23	204	K	Putative NAD(P)H nitroreductase SE_2073	SE_2073
	Q8CN24	312	K	Putative aldehyde dehydrogenase AldA	aldA
	Q8CN24	354	K	Putative aldehyde dehydrogenase AldA	aldA
	Q8CN24	463	K	Putative aldehyde dehydrogenase AldA	aldA
	Q8CN24	473	K	Putative aldehyde dehydrogenase AldA	aldA
	Q8CN27	292	K	"Fructose-1,6-bisphosphatase class 3"	fbp
	Q8CN38	44	K	Phosphoglucomutase	pgcA
	Q8CN38	413	K	Phosphoglucomutase	pgcA
	Q8CN61	98	K	"2,3-bisphosphoglycerate-dependent phosphoglycerate mutase"	gpmA
	Q8CN92	195	K	Heme response regulator HssR	hssR
	Q8CNB8	305	K	Putative 2-hydroxyacid dehydrogenase SE_1879	SE_1879
	Q8CNC8	40	K	Urease accessory protein UreE	ureE
	Q8CNC8	137	K	Urease accessory protein UreE	ureE
	Q8CND0	77	K	Urease subunit beta	ureB
	Q8CNE1	243	K	Molybdopterin molybdenumtransferase	moeA
	Q8CNE6	2	K	"GTP 3',8-cyclase"	moaA
	Q8CNF6	101	K	PTS system lactose-specific EIIA component	lacF
	Q8CNF8	221	K	6-phospho-beta-galactosidase	lacG
	Q8CNF8	363	K	6-phospho-beta-galactosidase	lacG
	Q8CNF8	387	K	6-phospho-beta-galactosidase	lacG
	Q8CNG6	4	K	Probable uridylyltransferase SE_1761	SE_1761
	Q8CNG6	390	K	Probable uridylyltransferase SE_1761	SE_1761
	Q8CNH0	3	K	Phosphoglucosamine mutase	glmM
	Q8CNH0	370	K	Phosphoglucosamine mutase	glmM
	Q8CNH7	13	K	Deoxyribose-phosphate aldolase	deoC
	Q8CNH7	170	K	Deoxyribose-phosphate aldolase	deoC
	Q8CNH9	185	K	Phosphopentomutase	deoB
	Q8CNH9	218	K	Phosphopentomutase	deoB
	Q8CNI0	144	K	S-ribosylhomocysteine lyase	luxS
	Q8CNI2	100	K	CTP synthase	pyrG
	Q8CNI2	232	K	CTP synthase	pyrG
	Q8CNI2	322	K	CTP synthase	pyrG
	Q8CNI2	453	K	CTP synthase	pyrG
	Q8CNI3	7	K	Fructose-bisphosphate aldolase	fba
	Q8CNI3	185	K	Fructose-bisphosphate aldolase	fba
	Q8CNI3	252	K	Fructose-bisphosphate aldolase	fba
	Q8CNI3	259	K	Fructose-bisphosphate aldolase	fba
	Q8CNI3	269	K	Fructose-bisphosphate aldolase	fba
	Q8CNI5	270	K	Putative aldehyde dehydrogenase SE_1720	SE_1720
	Q8CNI5	292	K	Putative aldehyde dehydrogenase SE_1720	SE_1720
	Q8CNI5	351	K	Putative aldehyde dehydrogenase SE_1720	SE_1720
	Q8CNJ9	33	K	3-hydroxyacyl-[acyl-carrier-protein] dehydratase FabZ	fabZ
	Q8CNJ9	116	K	3-hydroxyacyl-[acyl-carrier-protein] dehydratase FabZ	fabZ
	Q8CNK1	194	K	Aminopyrimidine aminohydrolase	tenA
	Q8CNM5	146	K	Accessory gene regulator protein A	agrA
	Q8CNN7	271	K	Probable manganese-dependent inorganic pyrophosphatase	ppaC
	Q8CNP1	69	K	NH(3)-dependent NAD(+) synthetase	nadE
	Q8CNP5	88	K	Bacterial non-heme ferritin	ftnA
	Q8CNQ7	73	K	Peroxide-responsive repressor PerR	perR
	Q8CNR1	172	K	Fumarate hydratase class II	fumC
	Q8CNR9	85	K	Signal transduction protein TRAP	traP
	Q8CNR9	106	K	Signal transduction protein TRAP	traP
	Q8CNS1	131	K	Ferrochelatase	hemH
	Q8CNS1	243	K	Ferrochelatase	hemH
	Q8CNT5	279	K	S-adenosylmethionine synthase	metK
	Q8CNT5	345	K	S-adenosylmethionine synthase	metK
	Q8CNU8	108	K	Leucine--tRNA ligase	leuS
	Q8CNU8	557	K	Leucine--tRNA ligase	leuS
	Q8CNU8	643	K	Leucine--tRNA ligase	leuS
	Q8CNV2	356	K	Putative dipeptidase SE_1424	SE_1424
	Q8CNV2	382	K	Putative dipeptidase SE_1424	SE_1424
	Q8CNV9	368	K	Formate--tetrahydrofolate ligase	fhs
	Q8CNW5	38	K	Septation ring formation regulator EzrA	ezrA
	Q8CNW5	65	K	Septation ring formation regulator EzrA	ezrA
	Q8CNW5	226	K	Septation ring formation regulator EzrA	ezrA
	Q8CNW5	472	K	Septation ring formation regulator EzrA	ezrA
	Q8CNW5	563	K	Septation ring formation regulator EzrA	ezrA
	Q8CNW7	404	K	Probable tRNA sulfurtransferase	thiI
	Q8CNW8	7	K	Alanine dehydrogenase	ald
	Q8CNW8	10	K	Alanine dehydrogenase	ald
	Q8CNW8	74	K	Alanine dehydrogenase	ald
	Q8CNW8	169	K	Alanine dehydrogenase	ald
	Q8CNW9	140	K	Uncharacterized peptidase SE_1383	SE_1383
	Q8CNW9	175	K	Uncharacterized peptidase SE_1383	SE_1383
	Q8CNW9	259	K	Uncharacterized peptidase SE_1383	SE_1383
	Q8CNX4	58	K	Isocitrate dehydrogenase [NADP]	icd
	Q8CNX4	132	K	Isocitrate dehydrogenase [NADP]	icd
	Q8CNX4	163	K	Isocitrate dehydrogenase [NADP]	icd
	Q8CNX4	189	K	Isocitrate dehydrogenase [NADP]	icd
	Q8CNX4	225	K	Isocitrate dehydrogenase [NADP]	icd
	Q8CNX4	262	K	Isocitrate dehydrogenase [NADP]	icd
	Q8CNY0	57	K	Glyceraldehyde-3-phosphate dehydrogenase 2	gapA2
	Q8CNY0	194	K	Glyceraldehyde-3-phosphate dehydrogenase 2	gapA2
	Q8CNY4	7	K	Trigger factor	tig
	Q8CNY4	8	K	Trigger factor	tig
	Q8CNY4	33	K	Trigger factor	tig
	Q8CNY4	37	K	Trigger factor	tig
	Q8CNY4	213	K	Trigger factor	tig
	Q8CNY4	236	K	Trigger factor	tig
	Q8CNY4	350	K	Trigger factor	tig
	Q8CNY4	408	K	Trigger factor	tig
	Q8CNY4	415	K	Trigger factor	tig
	Q8CNY4	425	K	Trigger factor	tig
	Q8CNY4	431	K	Trigger factor	tig
	Q8CNY5	3	K	ATP-dependent Clp protease ATP-binding subunit ClpX	clpX
	Q8CNY5	190	K	ATP-dependent Clp protease ATP-binding subunit ClpX	clpX
	Q8CNZ1	5	K	"Glutamate-1-semialdehyde 2,1-aminomutase 1"	hemL1
	Q8CNZ1	337	K	"Glutamate-1-semialdehyde 2,1-aminomutase 1"	hemL1
	Q8CNZ7	26	K	GTPase Obg	obg
	Q8CNZ7	359	K	GTPase Obg	obg
	Q8CP16	90	K	Protein GrpE	grpE
	Q8CP23	12	K	DNA primase	dnaG
	Q8CP23	350	K	DNA primase	dnaG
	Q8CP24	23	K	RNA polymerase sigma factor SigA	sigA
	Q8CP24	174	K	RNA polymerase sigma factor SigA	sigA
	Q8CP25	210	K	Probable endonuclease 4	nfo
	Q8CP25	266	K	Probable endonuclease 4	nfo
	Q8CP25	284	K	Probable endonuclease 4	nfo
	Q8CP34	52	K	Elongation factor P	efp
	Q8CP34	59	K	Elongation factor P	efp
	Q8CP37	64	K	N utilization substance protein B homolog	nusB
	Q8CP38	37	K	Exodeoxyribonuclease 7 large subunit	xseA
	Q8CP38	289	K	Exodeoxyribonuclease 7 large subunit	xseA
	Q8CP40	28	K	Arginine repressor	argR
	Q8CP47	37	K	"6-phosphogluconate dehydrogenase, decarboxylating"	gnd
	Q8CP47	292	K	"6-phosphogluconate dehydrogenase, decarboxylating"	gnd
	Q8CP47	313	K	"6-phosphogluconate dehydrogenase, decarboxylating"	gnd
	Q8CP47	341	K	"6-phosphogluconate dehydrogenase, decarboxylating"	gnd
	Q8CP63	89	K	Glycerol-3-phosphate dehydrogenase [NAD(P)+]	gpsA
	Q8CP63	99	K	Glycerol-3-phosphate dehydrogenase [NAD(P)+]	gpsA
	Q8CP63	114	K	Glycerol-3-phosphate dehydrogenase [NAD(P)+]	gpsA
	Q8CP79	14	K	PTS system glucose-specific EIIA component	crr
	Q8CP79	70	K	PTS system glucose-specific EIIA component	crr
	Q8CP83	73	K	2-oxoglutarate dehydrogenase E1 component	odhA
	Q8CP83	149	K	2-oxoglutarate dehydrogenase E1 component	odhA
	Q8CP83	191	K	2-oxoglutarate dehydrogenase E1 component	odhA
	Q8CP83	210	K	2-oxoglutarate dehydrogenase E1 component	odhA
	Q8CP83	520	K	2-oxoglutarate dehydrogenase E1 component	odhA
	Q8CP83	572	K	2-oxoglutarate dehydrogenase E1 component	odhA
	Q8CP83	859	K	2-oxoglutarate dehydrogenase E1 component	odhA
	Q8CP83	898	K	2-oxoglutarate dehydrogenase E1 component	odhA
	Q8CP90	2	K	Cold shock protein CspA	cspA
	Q8CP90	7	K	Cold shock protein CspA	cspA
	Q8CP90	65	K	Cold shock protein CspA	cspA
	Q8CPA8	95	K	Aminoacyltransferase FemB	femB
	Q8CPA8	172	K	Aminoacyltransferase FemB	femB
	Q8CPA8	290	K	Aminoacyltransferase FemB	femB
	Q8CPA9	268	K	Aminoacyltransferase FemA	femA
	Q8CPB7	18	K	Probable tautomerase SE_1045	SE_1045
	Q8CPB7	48	K	Probable tautomerase SE_1045	SE_1045
	Q8CPC2	6	K	Aconitate hydratase A	acnA
	Q8CPC2	82	K	Aconitate hydratase A	acnA
	Q8CPC2	105	K	Aconitate hydratase A	acnA
	Q8CPC2	391	K	Aconitate hydratase A	acnA
	Q8CPC2	416	K	Aconitate hydratase A	acnA
	Q8CPC2	664	K	Aconitate hydratase A	acnA
	Q8CPC7	5	K	Transketolase	tkt
	Q8CPC7	283	K	Transketolase	tkt
	Q8CPC7	396	K	Transketolase	tkt
	Q8CPC9	251	K	GMP reductase	guaC
	Q8CPC9	272	K	GMP reductase	guaC
	Q8CPE6	7	K	Aerobic glycerol-3-phosphate dehydrogenase	glpD
	Q8CPE6	148	K	Aerobic glycerol-3-phosphate dehydrogenase	glpD
	Q8CPE6	179	K	Aerobic glycerol-3-phosphate dehydrogenase	glpD
	Q8CPE6	203	K	Aerobic glycerol-3-phosphate dehydrogenase	glpD
	Q8CPE6	225	K	Aerobic glycerol-3-phosphate dehydrogenase	glpD
	Q8CPE6	276	K	Aerobic glycerol-3-phosphate dehydrogenase	glpD
	Q8CPE6	350	K	Aerobic glycerol-3-phosphate dehydrogenase	glpD
	Q8CPE6	358	K	Aerobic glycerol-3-phosphate dehydrogenase	glpD
	Q8CPE6	395	K	Aerobic glycerol-3-phosphate dehydrogenase	glpD
	Q8CPE9	134	K	DNA mismatch repair protein MutL	mutL
	Q8CPE9	489	K	DNA mismatch repair protein MutL	mutL
	Q8CPF0	182	K	DNA mismatch repair protein MutS	mutS
	Q8CPG2	113	K	Ribosome-binding factor A	rbfA
	Q8CPG8	14	K	Elongation factor Ts	tsf
	Q8CPG8	23	K	Elongation factor Ts	tsf
	Q8CPG8	24	K	Elongation factor Ts	tsf
	Q8CPG8	126	K	Elongation factor Ts	tsf
	Q8CPG8	146	K	Elongation factor Ts	tsf
	Q8CPG8	178	K	Elongation factor Ts	tsf
	Q8CPG8	218	K	Elongation factor Ts	tsf
	Q8CPG8	225	K	Elongation factor Ts	tsf
	Q8CPG8	233	K	Elongation factor Ts	tsf
	Q8CPG8	278	K	Elongation factor Ts	tsf
	Q8CPG8	288	K	Elongation factor Ts	tsf
	Q8CPG9	16	K	GTP-sensing transcriptional pleiotropic repressor CodY	codY
	Q8CPG9	63	K	GTP-sensing transcriptional pleiotropic repressor CodY	codY
	Q8CPG9	158	K	GTP-sensing transcriptional pleiotropic repressor CodY	codY
	Q8CPG9	164	K	GTP-sensing transcriptional pleiotropic repressor CodY	codY
	Q8CPG9	223	K	GTP-sensing transcriptional pleiotropic repressor CodY	codY
	Q8CPG9	243	K	GTP-sensing transcriptional pleiotropic repressor CodY	codY
	Q8CPG9	248	K	GTP-sensing transcriptional pleiotropic repressor CodY	codY
	Q8CPH0	45	K	ATP-dependent protease ATPase subunit HslU	hslU
	Q8CPH0	119	K	ATP-dependent protease ATPase subunit HslU	hslU
	Q8CPH0	124	K	ATP-dependent protease ATPase subunit HslU	hslU
	Q8CPH0	129	K	ATP-dependent protease ATPase subunit HslU	hslU
	Q8CPH0	195	K	ATP-dependent protease ATPase subunit HslU	hslU
	Q8CPH2	245	K	Methylenetetrahydrofolate--tRNA-(uracil-5-)-methyltransferase TrmFO	trmFO
	Q8CPH4	7	K	Succinate--CoA ligase [ADP-forming] subunit alpha	sucD
	Q8CPH4	144	K	Succinate--CoA ligase [ADP-forming] subunit alpha	sucD
	Q8CPH4	145	K	Succinate--CoA ligase [ADP-forming] subunit alpha	sucD
	Q8CPH4	243	K	Succinate--CoA ligase [ADP-forming] subunit alpha	sucD
	Q8CPH4	301	K	Succinate--CoA ligase [ADP-forming] subunit alpha	sucD
	Q8CPH5	61	K	Succinate--CoA ligase [ADP-forming] subunit beta	sucC
	Q8CPH5	146	K	Succinate--CoA ligase [ADP-forming] subunit beta	sucC
	Q8CPH5	176	K	Succinate--CoA ligase [ADP-forming] subunit beta	sucC
	Q8CPH5	227	K	Succinate--CoA ligase [ADP-forming] subunit beta	sucC
	Q8CPH5	297	K	Succinate--CoA ligase [ADP-forming] subunit beta	sucC
	Q8CPI2	6	K	Acyl carrier protein	acpP
	Q8CPI2	8	K	Acyl carrier protein	acpP
	Q8CPI3	39	K	3-oxoacyl-[acyl-carrier-protein] reductase FabG	fabG
	Q8CPI5	261	K	Phosphate acyltransferase	plsX
	Q8CPJ6	70	K	Dihydroorotase	pyrC
	Q8CPK4	79	K	Cell division protein FtsZ	ftsZ
	Q8CPK4	373	K	Cell division protein FtsZ	ftsZ
	Q8CPK5	57	K	Cell division protein FtsA	ftsA
	Q8CPK5	72	K	Cell division protein FtsA	ftsA
	Q8CPK5	115	K	Cell division protein FtsA	ftsA
	Q8CPK5	135	K	Cell division protein FtsA	ftsA
	Q8CPK5	411	K	Cell division protein FtsA	ftsA
	Q8CPK5	460	K	Cell division protein FtsA	ftsA
	Q8CPL5	54	K	Thioredoxin	trxA
	Q8CPL5	102	K	Thioredoxin	trxA
	Q8CPL6	298	K	Endonuclease MutS2	mutS2
	Q8CPL6	614	K	Endonuclease MutS2	mutS2
	Q8CPN2	46	K	Pyruvate dehydrogenase E1 component subunit beta	pdhB
	Q8CPN2	109	K	Pyruvate dehydrogenase E1 component subunit beta	pdhB
	Q8CPN2	190	K	Pyruvate dehydrogenase E1 component subunit beta	pdhB
	Q8CPN2	312	K	Pyruvate dehydrogenase E1 component subunit beta	pdhB
	Q8CPN3	214	K	Pyruvate dehydrogenase E1 component subunit alpha	pdhA
	Q8CPN3	315	K	Pyruvate dehydrogenase E1 component subunit alpha	pdhA
	Q8CPN4	51	K	Peptide deformylase	def
	Q8CPP4	20	K	Bifunctional protein FolD	folD
	Q8CPP4	117	K	Bifunctional protein FolD	folD
	Q8CPP4	240	K	Bifunctional protein FolD	folD
	Q8CPQ4	77	K	"1,4-dihydroxy-2-naphthoyl-CoA synthase"	menB
	Q8CPQ4	270	K	"1,4-dihydroxy-2-naphthoyl-CoA synthase"	menB
	Q8CPT8	62	K	Uncharacterized protein SE_0665	SE_0665
	Q8CPT8	247	K	Uncharacterized protein SE_0665	SE_0665
	Q8CPT9	314	K	ATP-dependent helicase/nuclease subunit A	addA
	Q8CPW4	29	K	Lipoyl synthase	lipA
	Q8CPW4	35	K	Lipoyl synthase	lipA
	Q8CPW8	8	K	Glycine cleavage system H protein	gcvH
	Q8CPY3	268	K	Enolase	eno
	Q8CPY3	406	K	Enolase	eno
	Q8CPY4	3	K	"2,3-bisphosphoglycerate-independent phosphoglycerate mutase"	gpmI
	Q8CPY4	30	K	"2,3-bisphosphoglycerate-independent phosphoglycerate mutase"	gpmI
	Q8CPY4	170	K	"2,3-bisphosphoglycerate-independent phosphoglycerate mutase"	gpmI
	Q8CPY4	330	K	"2,3-bisphosphoglycerate-independent phosphoglycerate mutase"	gpmI
	Q8CPY4	504	K	"2,3-bisphosphoglycerate-independent phosphoglycerate mutase"	gpmI
	Q8CPY5	115	K	Glyceraldehyde-3-phosphate dehydrogenase 1	gapA1
	Q8CPY5	116	K	Glyceraldehyde-3-phosphate dehydrogenase 1	gapA1
	Q8CPY5	124	K	Glyceraldehyde-3-phosphate dehydrogenase 1	gapA1
	Q8CPY5	219	K	Glyceraldehyde-3-phosphate dehydrogenase 1	gapA1
	Q8CPY8	73	K	Thioredoxin reductase	trxB
	Q8CPY8	89	K	Thioredoxin reductase	trxB
	Q8CPY8	117	K	Thioredoxin reductase	trxB
	Q8CPY8	191	K	Thioredoxin reductase	trxB
	Q8CPY9	173	K	UvrABC system protein A	uvrA
	Q8CPZ2	58	K	Protein translocase subunit SecA 1	secA1
	Q8CPZ2	468	K	Protein translocase subunit SecA 1	secA1
	Q8CPZ2	809	K	Protein translocase subunit SecA 1	secA1
	Q8CPZ2	838	K	Protein translocase subunit SecA 1	secA1
	Q8CPZ6	337	K	Peptidase T	pepT
	Q8CPZ7	26	K	UDP-N-acetylenolpyruvoylglucosamine reductase	murB
	Q8CQ56	8	K	Alcohol dehydrogenase	adh
	Q8CQ56	17	K	Alcohol dehydrogenase	adh
	Q8CQ56	30	K	Alcohol dehydrogenase	adh
	Q8CQ56	198	K	Alcohol dehydrogenase	adh
	Q8CQ56	266	K	Alcohol dehydrogenase	adh
	Q8CQ56	307	K	Alcohol dehydrogenase	adh
	Q8CQ56	337	K	Alcohol dehydrogenase	adh
	Q8CQ62	210	K	Phosphate acetyltransferase	pta
	Q8CQ69	101	K	3-hexulose-6-phosphate synthase	SE_0341
	Q8CQ69	169	K	3-hexulose-6-phosphate synthase	SE_0341
	Q8CQ81	10	K	Elongation factor Tu	tuf
	Q8CQ81	57	K	Elongation factor Tu	tuf
	Q8CQ81	74	K	Elongation factor Tu	tuf
	Q8CQ81	264	K	Elongation factor Tu	tuf
	Q8CQ81	304	K	Elongation factor Tu	tuf
	Q8CQ81	306	K	Elongation factor Tu	tuf
	Q8CQ82	241	K	Elongation factor G	fusA
	Q8CQ82	302	K	Elongation factor G	fusA
	Q8CQ82	487	K	Elongation factor G	fusA
	Q8CQ82	495	K	Elongation factor G	fusA
	Q8CQ82	595	K	Elongation factor G	fusA
	Q8CQ82	688	K	Elongation factor G	fusA
	Q8CQ83	30	K	DNA-directed RNA polymerase subunit beta'	rpoC
	Q8CQ83	56	K	DNA-directed RNA polymerase subunit beta'	rpoC
	Q8CQ83	71	K	DNA-directed RNA polymerase subunit beta'	rpoC
	Q8CQ83	161	K	DNA-directed RNA polymerase subunit beta'	rpoC
	Q8CQ83	367	K	DNA-directed RNA polymerase subunit beta'	rpoC
	Q8CQ83	648	K	DNA-directed RNA polymerase subunit beta'	rpoC
	Q8CQ83	789	K	DNA-directed RNA polymerase subunit beta'	rpoC
	Q8CQ83	1015	K	DNA-directed RNA polymerase subunit beta'	rpoC
	Q8CQ85	156	K	Transcription termination/antitermination protein NusG	nusG
	Q8CQ97	259	K	Lactonase drp35	drp35
	Q8CQK0	71	K	Transcriptional regulatory protein WalR	walR
	Q8CQK0	151	K	Transcriptional regulatory protein WalR	walR
	Q8CQK1	153	K	Adenylosuccinate synthetase	purA
	Q8CQK1	197	K	Adenylosuccinate synthetase	purA
	Q8CQK6	189	K	DNA polymerase III subunit beta	dnaN
	Q8CQP4	19	K	30S ribosomal protein S6	rpsF
	Q8CQP6	35	K	30S ribosomal protein S18	rpsR
	Q8CQP6	55	K	30S ribosomal protein S18	rpsR
	Q8CQP6	65	K	30S ribosomal protein S18	rpsR
	Q8CQP6	77	K	30S ribosomal protein S18	rpsR
	Q8CQQ7	19	K	Uncharacterized protein SE_2353	SE_2353
	Q8CQQ7	177	K	Uncharacterized protein SE_2353	SE_2353
	Q8CQU3	102	K	Methionine--tRNA ligase	metG
	Q8CQU3	574	K	Methionine--tRNA ligase	metG
	Q8CQU3	583	K	Methionine--tRNA ligase	metG
	Q8CQU3	609	K	Methionine--tRNA ligase	metG
	Q8CQU3	618	K	Methionine--tRNA ligase	metG
	Q8CQU7	188	K	Ribose-phosphate pyrophosphokinase	prs
	Q8CQU7	202	K	Ribose-phosphate pyrophosphokinase	prs
	Q8CQV5	55	K	Lysine--tRNA ligase	lysS
	Q8CQV5	131	K	Lysine--tRNA ligase	lysS
	Q8CQV5	148	K	Lysine--tRNA ligase	lysS
	Q8CQV5	237	K	Lysine--tRNA ligase	lysS
	Q8CQV7	119	K	Pyridoxal 5'-phosphate synthase subunit PdxS	pdxS
	Q8CQV7	150	K	Pyridoxal 5'-phosphate synthase subunit PdxS	pdxS
	Q8CR12	2	K	"Putative pyruvate, phosphate dikinase regulatory protein 2"	SE_2159
	Q8CR67	83	K	UTP--glucose-1-phosphate uridylyltransferase	gtaB
	Q8CR67	191	K	UTP--glucose-1-phosphate uridylyltransferase	gtaB
	Q8CR67	284	K	UTP--glucose-1-phosphate uridylyltransferase	gtaB
	Q8CRC6	512	K	Ribulokinase	araB
	Q8CRF7	591	K	DNA topoisomerase 3	topB
	Q8CRG4	7	K	30S ribosomal protein S19	rpsS
	Q8CRG4	17	K	30S ribosomal protein S19	rpsS
	Q8CRG4	18	K	30S ribosomal protein S19	rpsS
	Q8CRG4	27	K	30S ribosomal protein S19	rpsS
	Q8CRG4	56	K	30S ribosomal protein S19	rpsS
	Q8CRG4	81	K	30S ribosomal protein S19	rpsS
	Q8CRG4	88	K	30S ribosomal protein S19	rpsS
	Q8CRG6	26	K	30S ribosomal protein S3	rpsC
	Q8CRG6	40	K	30S ribosomal protein S3	rpsC
	Q8CRG6	47	K	30S ribosomal protein S3	rpsC
	Q8CRG6	89	K	30S ribosomal protein S3	rpsC
	Q8CRG6	96	K	30S ribosomal protein S3	rpsC
	Q8CRG6	97	K	30S ribosomal protein S3	rpsC
	Q8CRG6	106	K	30S ribosomal protein S3	rpsC
	Q8CRG6	107	K	30S ribosomal protein S3	rpsC
	Q8CRG6	134	K	30S ribosomal protein S3	rpsC
	Q8CRG8	18	K	30S ribosomal protein S17	rpsQ
	Q8CRG8	47	K	30S ribosomal protein S17	rpsQ
	Q8CRG8	73	K	30S ribosomal protein S17	rpsQ
	Q8CRH4	24	K	30S ribosomal protein S8	rpsH
	Q8CRH4	33	K	30S ribosomal protein S8	rpsH
	Q8CRH4	34	K	30S ribosomal protein S8	rpsH
	Q8CRH4	41	K	30S ribosomal protein S8	rpsH
	Q8CRH4	56	K	30S ribosomal protein S8	rpsH
	Q8CRH4	65	K	30S ribosomal protein S8	rpsH
	Q8CRH4	78	K	30S ribosomal protein S8	rpsH
	Q8CRH4	82	K	30S ribosomal protein S8	rpsH
	Q8CRH4	90	K	30S ribosomal protein S8	rpsH
	Q8CRH7	9	K	30S ribosomal protein S5	rpsE
	Q8CRH7	61	K	30S ribosomal protein S5	rpsE
	Q8CRH7	69	K	30S ribosomal protein S5	rpsE
	Q8CRH7	97	K	30S ribosomal protein S5	rpsE
	Q8CRH7	159	K	30S ribosomal protein S5	rpsE
	Q8CRI0	22	K	Adenylate kinase	adk
	Q8CRI0	23	K	Adenylate kinase	adk
	Q8CRI0	40	K	Adenylate kinase	adk
	Q8CRI3	46	K	30S ribosomal protein S13	rpsM
	Q8CRI3	64	K	30S ribosomal protein S13	rpsM
	Q8CRI3	78	K	30S ribosomal protein S13	rpsM
	Q8CRI4	6	K	DNA-directed RNA polymerase subunit alpha	rpoA
	Q8CRI4	137	K	DNA-directed RNA polymerase subunit alpha	rpoA
	Q8CRI4	267	K	DNA-directed RNA polymerase subunit alpha	rpoA
	Q8CRI4	294	K	DNA-directed RNA polymerase subunit alpha	rpoA
	Q8CRI4	300	K	DNA-directed RNA polymerase subunit alpha	rpoA
	Q8CRI4	302	K	DNA-directed RNA polymerase subunit alpha	rpoA
	Q8CRJ0	7	K	30S ribosomal protein S9	rpsI
	Q8CRJ2	12	K	Galactose-6-phosphate isomerase subunit LacA	lacA
	Q8CRJ3	166	K	Galactose-6-phosphate isomerase subunit LacB	lacB
	Q8CRL1	56	K	Glutamine--fructose-6-phosphate aminotransferase [isomerizing]	glmS
	Q8CRL1	216	K	Glutamine--fructose-6-phosphate aminotransferase [isomerizing]	glmS
	Q8CRL1	223	K	Glutamine--fructose-6-phosphate aminotransferase [isomerizing]	glmS
	Q8CRL1	275	K	Glutamine--fructose-6-phosphate aminotransferase [isomerizing]	glmS
	Q8CRL1	531	K	Glutamine--fructose-6-phosphate aminotransferase [isomerizing]	glmS
	Q8CRL1	590	K	Glutamine--fructose-6-phosphate aminotransferase [isomerizing]	glmS
	Q8CRM7	15	K	UDP-N-acetylglucosamine 1-carboxyvinyltransferase 2	murA2
	Q8CRM7	335	K	UDP-N-acetylglucosamine 1-carboxyvinyltransferase 2	murA2
	Q8CRM9	43	K	Thymidine kinase	tdk
	Q8CRM9	196	K	Thymidine kinase	tdk
	Q8CRN3	184	K	Serine hydroxymethyltransferase	glyA
	Q8CRN3	243	K	Serine hydroxymethyltransferase	glyA
	Q8CRN3	348	K	Serine hydroxymethyltransferase	glyA
	Q8CRN3	350	K	Serine hydroxymethyltransferase	glyA
	Q8CRN4	71	K	Uracil phosphoribosyltransferase	upp
	Q8CRP5	134	K	D-alanine--D-alanine ligase	ddl
	Q8CRP5	157	K	D-alanine--D-alanine ligase	ddl
	Q8CRP6	284	K	DEAD-box ATP-dependent RNA helicase CshA	cshA
	Q8CRT6	115	K	Adenylosuccinate lyase	purB
	Q8CRT6	268	K	Adenylosuccinate lyase	purB
	Q8CRU3	21	K	Glutamyl-tRNA(Gln) amidotransferase subunit A	gatA
	Q8CRU3	48	K	Glutamyl-tRNA(Gln) amidotransferase subunit A	gatA
	Q8CRU3	54	K	Glutamyl-tRNA(Gln) amidotransferase subunit A	gatA
	Q8CRU3	192	K	Glutamyl-tRNA(Gln) amidotransferase subunit A	gatA
	Q8CRU3	386	K	Glutamyl-tRNA(Gln) amidotransferase subunit A	gatA
	Q8CRU4	222	K	Aspartyl/glutamyl-tRNA(Asn/Gln) amidotransferase subunit B	gatB
	Q8CRU4	261	K	Aspartyl/glutamyl-tRNA(Asn/Gln) amidotransferase subunit B	gatB
	Q8CRU5	246	K	Diacylglycerol kinase	dagK
	Q8CRU9	31	K	Methionine aminopeptidase	map
	Q8CRY0	26	K	UPF0342 protein SE_1526	SE_1526
	Q8CRY0	31	K	UPF0342 protein SE_1526	SE_1526
	Q8CRY0	79	K	UPF0342 protein SE_1526	SE_1526
	Q8CS25	54	K	Phosphoenolpyruvate carboxykinase [ATP]	pckA
	Q8CS25	513	K	Phosphoenolpyruvate carboxykinase [ATP]	pckA
	Q8CS46	98	K	UPF0354 protein SE_1416	SE_1416
	Q8CS46	265	K	UPF0354 protein SE_1416	SE_1416
	Q8CS48	286	K	Tyrosine--tRNA ligase	tyrS
	Q8CS48	341	K	Tyrosine--tRNA ligase	tyrS
	Q8CS54	28	K	30S ribosomal protein S4	rpsD
	Q8CS54	134	K	30S ribosomal protein S4	rpsD
	Q8CS54	144	K	30S ribosomal protein S4	rpsD
	Q8CS60	79	K	Acetate kinase	ackA
	Q8CS60	175	K	Acetate kinase	ackA
	Q8CS60	357	K	Acetate kinase	ackA
	Q8CS62	97	K	UPF0173 metal-dependent hydrolase SE_1382	SE_1382
	Q8CS66	188	K	Acetyl-coenzyme A carboxylase carboxyl transferase subunit beta	accD
	Q8CS67	6	K	Acetyl-coenzyme A carboxylase carboxyl transferase subunit alpha	accA
	Q8CS67	14	K	Acetyl-coenzyme A carboxylase carboxyl transferase subunit alpha	accA
	Q8CS68	77	K	ATP-dependent 6-phosphofructokinase	pfkA
	Q8CS68	212	K	ATP-dependent 6-phosphofructokinase	pfkA
	Q8CS69	139	K	Pyruvate kinase	pyk
	Q8CS69	156	K	Pyruvate kinase	pyk
	Q8CS69	173	K	Pyruvate kinase	pyk
	Q8CS69	341	K	Pyruvate kinase	pyk
	Q8CS69	390	K	Pyruvate kinase	pyk
	Q8CS69	563	K	Pyruvate kinase	pyk
	Q8CS73	76	K	Transcriptional repressor NrdR	nrdR
	Q8CS74	225	K	Threonine--tRNA ligase	thrS
	Q8CS75	70	K	Translation initiation factor IF-3	infC
	Q8CS75	75	K	Translation initiation factor IF-3	infC
	Q8CS75	85	K	Translation initiation factor IF-3	infC
	Q8CS75	149	K	Translation initiation factor IF-3	infC
	Q8CS75	157	K	Translation initiation factor IF-3	infC
	Q8CS83	156	K	Valine--tRNA ligase	valS
	Q8CS83	364	K	Valine--tRNA ligase	valS
	Q8CS83	854	K	Valine--tRNA ligase	valS
	Q8CS95	47	K	Adenine phosphoribosyltransferase	apt
	Q8CS95	109	K	Adenine phosphoribosyltransferase	apt
	Q8CS99	290	K	Aspartate--tRNA ligase	aspS
	Q8CS99	315	K	Aspartate--tRNA ligase	aspS
	Q8CS99	335	K	Aspartate--tRNA ligase	aspS
	Q8CSA5	91	K	tRNA-specific 2-thiouridylase MnmA	mnmA
	Q8CSA7	735	K	Alanine--tRNA ligase	alaS
	Q8CSB0	43	K	UPF0473 protein SE_1298	SE_1298
	Q8CSC6	46	K	30S ribosomal protein S20	rpsT
	Q8CSC6	55	K	30S ribosomal protein S20	rpsT
	Q8CSC6	70	K	30S ribosomal protein S20	rpsT
	Q8CSD5	193	K	Glycine--tRNA ligase	glyQS
	Q8CSD5	314	K	Glycine--tRNA ligase	glyQS
	Q8CSD5	381	K	Glycine--tRNA ligase	glyQS
	Q8CSD9	211	K	GTP cyclohydrolase 1 type 2 homolog	SE_1246
	Q8CSG4	71	K	UPF0403 protein SE_1195	SE_1195
	Q8CSI0	9	K	Nucleoside diphosphate kinase	ndk
	Q8CSI0	140	K	Nucleoside diphosphate kinase	ndk
	Q8CSJ3	16	K	Cell cycle protein GpsB	gpsB
	Q8CSJ3	100	K	Cell cycle protein GpsB	gpsB
	Q8CSJ3	107	K	Cell cycle protein GpsB	gpsB
	Q8CSK2	75	K	UPF0403 protein SE_1123	SE_1123
	Q8CSL9	187	K	Dihydrolipoyllysine-residue succinyltransferase component of 2-oxoglutarate dehydrogenase complex	odhB
	Q8CSL9	239	K	Dihydrolipoyllysine-residue succinyltransferase component of 2-oxoglutarate dehydrogenase complex	odhB
	Q8CSL9	262	K	Dihydrolipoyllysine-residue succinyltransferase component of 2-oxoglutarate dehydrogenase complex	odhB
	Q8CSL9	404	K	Dihydrolipoyllysine-residue succinyltransferase component of 2-oxoglutarate dehydrogenase complex	odhB
	Q8CSN8	39	K	DNA topoisomerase 4 subunit A	parC
	Q8CSN8	304	K	DNA topoisomerase 4 subunit A	parC
	Q8CSN9	171	K	DNA topoisomerase 4 subunit B	parE
	Q8CSN9	278	K	DNA topoisomerase 4 subunit B	parE
	Q8CSP4	3	K	UPF0291 protein SE_1024	SE_1024
	Q8CSR8	13	K	Glutamine synthetase	glnA
	Q8CSR8	226	K	Glutamine synthetase	glnA
	Q8CSS0	141	K	Glycerol kinase	glpK
	Q8CSS0	372	K	Glycerol kinase	glpK
	Q8CSS0	470	K	Glycerol kinase	glpK
	Q8CSS0	486	K	Glycerol kinase	glpK
	Q8CSS0	496	K	Glycerol kinase	glpK
	Q8CST0	363	K	Ribonuclease J 2	rnj2
	Q8CST0	512	K	Ribonuclease J 2	rnj2
	Q8CST1	613	K	Polyribonucleotide nucleotidyltransferase	pnp
	Q8CST1	665	K	Polyribonucleotide nucleotidyltransferase	pnp
	Q8CST2	13	K	30S ribosomal protein S15	rpsO
	Q8CST4	18	K	Translation initiation factor IF-2	infB
	Q8CST4	165	K	Translation initiation factor IF-2	infB
	Q8CST4	272	K	Translation initiation factor IF-2	infB
	Q8CST4	335	K	Translation initiation factor IF-2	infB
	Q8CST4	448	K	Translation initiation factor IF-2	infB
	Q8CST4	682	K	Translation initiation factor IF-2	infB
	Q8CSU0	6	K	Ribosome-recycling factor	frr
	Q8CSU0	14	K	Ribosome-recycling factor	frr
	Q8CSU0	118	K	Ribosome-recycling factor	frr
	Q8CSU0	139	K	Ribosome-recycling factor	frr
	Q8CSU1	6	K	Uridylate kinase	pyrH
	Q8CSU2	29	K	30S ribosomal protein S2	rpsB
	Q8CSU2	49	K	30S ribosomal protein S2	rpsB
	Q8CSU2	73	K	30S ribosomal protein S2	rpsB
	Q8CSU2	74	K	30S ribosomal protein S2	rpsB
	Q8CSU2	81	K	30S ribosomal protein S2	rpsB
	Q8CSU2	132	K	30S ribosomal protein S2	rpsB
	Q8CSU2	138	K	30S ribosomal protein S2	rpsB
	Q8CSU3	123	K	DNA topoisomerase 1	topA
	Q8CSU3	221	K	DNA topoisomerase 1	topA
	Q8CSV0	66	K	30S ribosomal protein S16	rpsP
	Q8CSV0	88	K	30S ribosomal protein S16	rpsP
	Q8CSV4	126	K	Uncharacterized protein SE_0901	SE_0901
	Q8CSV4	252	K	Uncharacterized protein SE_0901	SE_0901
	Q8CSV4	305	K	Uncharacterized protein SE_0901	SE_0901
	Q8CSV4	461	K	Uncharacterized protein SE_0901	SE_0901
	Q8CSW1	49	K	Methionyl-tRNA formyltransferase	fmt
	Q8CSW1	177	K	Methionyl-tRNA formyltransferase	fmt
	Q8CSX1	74	K	Isoleucine--tRNA ligase	ileS
	Q8CSX1	136	K	Isoleucine--tRNA ligase	ileS
	Q8CSX1	381	K	Isoleucine--tRNA ligase	ileS
	Q8CSX1	613	K	Isoleucine--tRNA ligase	ileS
	Q8CSX1	819	K	Isoleucine--tRNA ligase	ileS
	Q8CSX7	66	K	Ribosomal RNA small subunit methyltransferase H	rsmH
	Q8CSX8	95	K	Transcriptional regulator MraZ	mraZ
	Q8CSY0	129	K	Uncharacterized N-acetyltransferase SE_0851	SE_0851
	Q8CSY5	92	K	Non-canonical purine NTP pyrophosphatase	SE_0844
	Q8CSY8	793	K	Phenylalanine--tRNA ligase beta subunit	pheT
	Q8CT13	97	K	Dihydrolipoyllysine-residue acetyltransferase component of pyruvate dehydrogenase complex	pdhC
	Q8CT13	248	K	Dihydrolipoyllysine-residue acetyltransferase component of pyruvate dehydrogenase complex	pdhC
	Q8CT13	273	K	Dihydrolipoyllysine-residue acetyltransferase component of pyruvate dehydrogenase complex	pdhC
	Q8CT13	274	K	Dihydrolipoyllysine-residue acetyltransferase component of pyruvate dehydrogenase complex	pdhC
	Q8CT13	338	K	Dihydrolipoyllysine-residue acetyltransferase component of pyruvate dehydrogenase complex	pdhC
	Q8CT13	382	K	Dihydrolipoyllysine-residue acetyltransferase component of pyruvate dehydrogenase complex	pdhC
	Q8CT13	420	K	Dihydrolipoyllysine-residue acetyltransferase component of pyruvate dehydrogenase complex	pdhC
	Q8CT15	12	K	UPF0356 protein SE_0788	SE_0788
	Q8CT19	320	K	Phosphoenolpyruvate-protein phosphotransferase	ptsI
	Q8CT19	329	K	Phosphoenolpyruvate-protein phosphotransferase	ptsI
	Q8CT19	342	K	Phosphoenolpyruvate-protein phosphotransferase	ptsI
	Q8CT19	412	K	Phosphoenolpyruvate-protein phosphotransferase	ptsI
	Q8CT54	63	K	Putative phosphoesterase SE_0715	SE_0715
	Q8CT69	192	K	Tryptophan--tRNA ligase	trpS
	Q8CT69	230	K	Tryptophan--tRNA ligase	trpS
	Q8CT80	17	K	Glucose-6-phosphate isomerase	pgi
	Q8CT80	24	K	Glucose-6-phosphate isomerase	pgi
	Q8CT80	67	K	Glucose-6-phosphate isomerase	pgi
	Q8CT80	163	K	Glucose-6-phosphate isomerase	pgi
	Q8CT80	289	K	Glucose-6-phosphate isomerase	pgi
	Q8CT80	330	K	Glucose-6-phosphate isomerase	pgi
	Q8CT82	170	K	Ornithine aminotransferase	rocD
	Q8CTA3	41	K	UPF0051 protein SE_0610	SE_0610
	Q8CTA3	100	K	UPF0051 protein SE_0610	SE_0610
	Q8CTA4	13	K	Probable cysteine desulfurase	csd
	Q8CTD5	113	K	Triosephosphate isomerase	tpiA
	Q8CTD5	150	K	Triosephosphate isomerase	tpiA
	Q8CTD5	151	K	Triosephosphate isomerase	tpiA
	Q8CTD5	217	K	Triosephosphate isomerase	tpiA
	Q8CTD6	4	K	Phosphoglycerate kinase	pgk
	Q8CTD6	27	K	Phosphoglycerate kinase	pgk
	Q8CTD6	75	K	Phosphoglycerate kinase	pgk
	Q8CTD6	99	K	Phosphoglycerate kinase	pgk
	Q8CTD6	126	K	Phosphoglycerate kinase	pgk
	Q8CTD6	130	K	Phosphoglycerate kinase	pgk
	Q8CTD6	206	K	Phosphoglycerate kinase	pgk
	Q8CTD6	272	K	Phosphoglycerate kinase	pgk
	Q8CTF2	61	K	Ribosome hibernation promotion factor	hpf
	Q8CTH8	220	K	7-cyano-7-deazaguanine synthase	queC
	Q8CTK9	72	K	Probable transcriptional regulatory protein SE_0437	SE_0437
	Q8CTN9	21	K	Arginine--tRNA ligase	argS
	Q8CTN9	37	K	Arginine--tRNA ligase	argS
	Q8CTN9	221	K	Arginine--tRNA ligase	argS
	Q8CTN9	298	K	Arginine--tRNA ligase	argS
	Q8CTN9	301	K	Arginine--tRNA ligase	argS
	Q8CTN9	475	K	Arginine--tRNA ligase	argS
	Q8CTS8	17	K	30S ribosomal protein S12	rpsL
	Q8CTS8	43	K	30S ribosomal protein S12	rpsL
	Q8CTS8	101	K	30S ribosomal protein S12	rpsL
	Q8CTT9	209	K	Putative TrmH family tRNA/rRNA methyltransferase	SE_0294
	Q8CTU1	12	K	Cysteine--tRNA ligase	cysS
	Q8CTU3	358	K	Glutamate--tRNA ligase	gltX
	Q8CTU3	430	K	Glutamate--tRNA ligase	gltX
	Q8CTU3	438	K	Glutamate--tRNA ligase	gltX
	Q8CTV7	3	K	UPF0312 protein SE_0264	SE_0264
	Q8CTV7	18	K	UPF0312 protein SE_0264	SE_0264
	Q8CTX1	25	K	Carbamate kinase 1	arcC1
	Q8CTX1	210	K	Carbamate kinase 1	arcC1
	Q8CTX1	262	K	Carbamate kinase 1	arcC1
	Q8CTX6	91	K	Formate acetyltransferase	pflB
	Q8CTX6	103	K	Formate acetyltransferase	pflB
	Q8CTX6	106	K	Formate acetyltransferase	pflB
	Q8CTX6	142	K	Formate acetyltransferase	pflB
	Q8CTX6	161	K	Formate acetyltransferase	pflB
	Q8CTX6	198	K	Formate acetyltransferase	pflB
	Q8CTX6	229	K	Formate acetyltransferase	pflB
	Q8CTX6	379	K	Formate acetyltransferase	pflB
	Q8CTX6	384	K	Formate acetyltransferase	pflB
	Q8CTX6	539	K	Formate acetyltransferase	pflB
	Q8CTX6	609	K	Formate acetyltransferase	pflB
	Q8CTX6	618	K	Formate acetyltransferase	pflB
	Q8CTX6	670	K	Formate acetyltransferase	pflB
	Q8CU41	31	K	"Ornithine carbamoyltransferase 1, catabolic"	arcB1
	Q8CU41	34	K	"Ornithine carbamoyltransferase 1, catabolic"	arcB1
	Q8CU41	42	K	"Ornithine carbamoyltransferase 1, catabolic"	arcB1
	Q8CU41	46	K	"Ornithine carbamoyltransferase 1, catabolic"	arcB1
	Q8CU41	54	K	"Ornithine carbamoyltransferase 1, catabolic"	arcB1
	Q8CU41	91	K	"Ornithine carbamoyltransferase 1, catabolic"	arcB1
	Q8CU41	150	K	"Ornithine carbamoyltransferase 1, catabolic"	arcB1
	Q8CU41	151	K	"Ornithine carbamoyltransferase 1, catabolic"	arcB1
	Q8CU41	248	K	"Ornithine carbamoyltransferase 1, catabolic"	arcB1
	Q8CU41	323	K	"Ornithine carbamoyltransferase 1, catabolic"	arcB1
	Q8CU95	13	K	Serine--tRNA ligase	serS
	Q8CU95	54	K	Serine--tRNA ligase	serS
	Q8CU95	62	K	Serine--tRNA ligase	serS
	Q8CU95	84	K	Serine--tRNA ligase	serS
	Q8CU95	125	K	Serine--tRNA ligase	serS
	Q8CU95	220	K	Serine--tRNA ligase	serS
	Q8CU95	283	K	Serine--tRNA ligase	serS
	Q8CU95	422	K	Serine--tRNA ligase	serS
	Q8CU95	425	K	Serine--tRNA ligase	serS
Unknown	A0A0H2VE62	34	K	Cadmium efflux system accesory protein	SE_0073
	A0A0H2VE63	128	K	Uncharacterized protein	SE_0128
	A0A0H2VEE8	85	K	Outer membrane protein	SE_0232
	A0A0H2VEM3	96	K	Dihydrolipoamide acetyltransferase component of pyruvate dehydrogenase complex	SE_0256
	A0A0H2VEM3	103	K	Dihydrolipoamide acetyltransferase component of pyruvate dehydrogenase complex	SE_0256
	A0A0H2VEM3	152	K	Dihydrolipoamide acetyltransferase component of pyruvate dehydrogenase complex	SE_0256
	A0A0H2VEM4	10	K	Uncharacterized protein	SE_0368
	A0A0H2VF00	29	K	Uncharacterized protein	SE_0452
	A0A0H2VF00	66	K	Uncharacterized protein	SE_0452
	A0A0H2VF00	67	K	Uncharacterized protein	SE_0452
	A0A0H2VF00	73	K	Uncharacterized protein	SE_0452
	A0A0H2VF00	141	K	Uncharacterized protein	SE_0452
	A0A0H2VF00	207	K	Uncharacterized protein	SE_0452
	A0A0H2VF20	50	K	Uncharacterized protein	SE_0481
	A0A0H2VF20	102	K	Uncharacterized protein	SE_0481
	A0A0H2VF26	18	K	Uncharacterized protein	SE_0369
	A0A0H2VF36	40	K	Uncharacterized protein	SE_0387
	A0A0H2VF36	60	K	Uncharacterized protein	SE_0387
	A0A0H2VF36	124	K	Uncharacterized protein	SE_0387
	A0A0H2VF81	141	K	Uncharacterized protein	SE_0531
	A0A0H2VFF0	36	K	Uncharacterized protein	SE_0522
	A0A0H2VFH0	121	K	Uncharacterized protein	SE_0638
	A0A0H2VFL9	33	K	Putative menaquinone-specific isochorismate synthase	SE_0743
	A0A0H2VFL9	70	K	Putative menaquinone-specific isochorismate synthase	SE_0743
	A0A0H2VFL9	205	K	Putative menaquinone-specific isochorismate synthase	SE_0743
	A0A0H2VFL9	275	K	Putative menaquinone-specific isochorismate synthase	SE_0743
	A0A0H2VFT4	25	K	Uncharacterized protein	SE_0810
	A0A0H2VFT4	48	K	Uncharacterized protein	SE_0810
	A0A0H2VFW5	16	K	67 kDa myosin-crossreactive streptococcal antigen-like protein	SE_0776
	A0A0H2VFW5	144	K	67 kDa myosin-crossreactive streptococcal antigen-like protein	SE_0776
	A0A0H2VFW5	355	K	67 kDa myosin-crossreactive streptococcal antigen-like protein	SE_0776
	A0A0H2VFW5	574	K	67 kDa myosin-crossreactive streptococcal antigen-like protein	SE_0776
	A0A0H2VFX5	29	K	Uncharacterized protein	SE_0790
	A0A0H2VFX5	93	K	Uncharacterized protein	SE_0790
	A0A0H2VFX5	103	K	Uncharacterized protein	SE_0790
	A0A0H2VFX5	181	K	Uncharacterized protein	SE_0790
	A0A0H2VFX5	201	K	Uncharacterized protein	SE_0790
	A0A0H2VG37	100	K	Uncharacterized protein	SE_1064
	A0A0H2VG62	189	K	Uncharacterized protein	SE_1055
	A0A0H2VG65	75	K	Glycerol uptake operon antiterminator regulatory protein	SE_0976
	A0A0H2VG82	14	K	Uncharacterized protein	SE_1093
	A0A0H2VG89	3	K	Bifunctional ligase/repressor BirA	birA
	A0A0H2VG99	180	K	Uncharacterized protein	SE_1132
	A0A0H2VGA0	49	K	30S ribosomal protein S1	SE_1164
	A0A0H2VGJ7	230	K	Teichoic acid biosynthesis protein B	SE_0413
	A0A0H2VGK6	24	K	ADP-dependent (S)-NAD(P)H-hydrate dehydratase	nnrD
	A0A0H2VGK6	141	K	ADP-dependent (S)-NAD(P)H-hydrate dehydratase	nnrD
	A0A0H2VGL8	35	K	Uncharacterized protein	SE_0447
	A0A0H2VGR2	93	K	Smooth muscle caldesmon	SE_1411
	A0A0H2VGR2	405	K	Smooth muscle caldesmon	SE_1411
	A0A0H2VGR3	204	K	Uncharacterized protein	SE_0493
	A0A0H2VGR7	14	K	Thioredoxin-like protein	SE_1417
	A0A0H2VGR9	33	K	Uncharacterized protein	SE_1425
	A0A0H2VGR9	40	K	Uncharacterized protein	SE_1425
	A0A0H2VGR9	69	K	Uncharacterized protein	SE_1425
	A0A0H2VGR9	97	K	Uncharacterized protein	SE_1425
	A0A0H2VGR9	140	K	Uncharacterized protein	SE_1425
	A0A0H2VGR9	141	K	Uncharacterized protein	SE_1425
	A0A0H2VGS8	185	K	Lysophospholipase-like protein	SE_1436
	A0A0H2VGX2	35	K	Uncharacterized protein	SE_1333
	A0A0H2VGZ3	731	K	Galactosamine-containing minor teichoic acid biosynthesis protein	SE_0170
	A0A0H2VH07	31	K	Uncharacterized protein	SE_1567
	A0A0H2VH07	35	K	Uncharacterized protein	SE_1567
	A0A0H2VH59	52	K	Uncharacterized protein	SE_0727
	A0A0H2VH93	376	K	Uncharacterized protein	SE_0779
	A0A0H2VHA1	148	K	Putative myo-inositol-1(Or 4)-monophosphatase	SE_0805
	A0A0H2VHG4	63	K	ModA protein	SE_1852
	A0A0H2VHI2	229	K	Uncharacterized protein	SE_1740
	A0A0H2VHZ4	71	K	ABC transporter (Periplasmic amino acid-binding protein)	SE_1993
	A0A0H2VHZ4	133	K	ABC transporter (Periplasmic amino acid-binding protein)	SE_1993
	A0A0H2VHZ4	252	K	ABC transporter (Periplasmic amino acid-binding protein)	SE_1993
	A0A0H2VI25	16	K	Uncharacterized protein	SE_2112
	A0A0H2VI38	26	K	General stress protein 26	SE_1962
	A0A0H2VI39	15	K	Uncharacterized protein	SE_1307
	A0A0H2VI39	28	K	Uncharacterized protein	SE_1307
	A0A0H2VI39	41	K	Uncharacterized protein	SE_1307
	A0A0H2VI72	66	K	Uncharacterized protein	SE_0882
	A0A0H2VI78	20	K	Uncharacterized protein	SE_2200
	A0A0H2VI98	117	K	Uncharacterized protein	SE_1402
	A0A0H2VI98	204	K	Uncharacterized protein	SE_1402
	A0A0H2VIE9	96	K	Uncharacterized protein	SE_1014
	A0A0H2VIH6	84	K	Secretory antigen SsaA	SE_2108
	A0A0H2VIH6	87	K	Secretory antigen SsaA	SE_2108
	A0A0H2VII2	260	K	Uncharacterized protein	SE_2346
	A0A0H2VIK2	36	K	Uncharacterized protein	SE_2376
	A0A0H2VIK3	93	K	Uncharacterized protein	SE_2239
	A0A0H2VIL1	148	K	Peptide methionine sulfoxide reductase MsrA	msrA
	A0A0H2VIL1	163	K	Peptide methionine sulfoxide reductase MsrA	msrA
	A0A0H2VIQ5	146	K	Glucose-6-phosphate 1-dehydrogenase	zwf
	A0A0H2VIQ5	152	K	Glucose-6-phosphate 1-dehydrogenase	zwf
	A0A0H2VIQ5	173	K	Glucose-6-phosphate 1-dehydrogenase	zwf
	A0A0H2VIQ5	285	K	Glucose-6-phosphate 1-dehydrogenase	zwf
	A0A0H2VIU8	126	K	Uncharacterized protein	SE_1251
	A0A0H2VIV1	52	K	Conserved hypothetical proetin	SE_p521
	A0A0H2VIZ7	47	K	Uncharacterized protein	SE_2360
	A0A0H2VIZ7	122	K	Uncharacterized protein	SE_2360
	A0A0H2VIZ7	135	K	Uncharacterized protein	SE_2360
	A0A0H2VJ31	14	K	Uncharacterized protein	SE_1381
	A0A0H2VJ31	55	K	Uncharacterized protein	SE_1381
	A0A0H2VJ31	59	K	Uncharacterized protein	SE_1381
	A0A0H2VJ31	88	K	Uncharacterized protein	SE_1381
	A0A0H2VJ42	345	K	Serine proteinase Do	SE_1405
	A0A0H2VJ42	358	K	Serine proteinase Do	SE_1405
	A0A0H2VJ54	117	K	Uncharacterized protein	SE_1928
	A0A0H2VJ81	109	K	Uncharacterized protein	SE_1965
	A0A0H2VJ98	165	K	FmhA protein	SE_1989
	A0A0H2VJ98	263	K	FmhA protein	SE_1989
	A0A0H2VJ98	382	K	FmhA protein	SE_1989
	A0A0H2VJA5	12	K	Uncharacterized protein	SE_2000
	A0A0H2VJD8	75	K	Uncharacterized protein	SE_1547
	A0A0H2VJD8	81	K	Uncharacterized protein	SE_1547
	A0A0H2VJF6	45	K	Uncharacterized protein	SE_2059
	A0A0H2VJJ0	285	K	Putative L-serine dehydratase	SE_2080
	A0A0H2VJJ0	287	K	Putative L-serine dehydratase	SE_2080
	A0A0H2VJL3	104	K	Dehydrogenase	SE_2117
	A0A0H2VJU6	269	K	Lyt divergon expression attenuator LytR	SE_1883
	A0A0H2VJU6	271	K	Lyt divergon expression attenuator LytR	SE_1883
	A0A0H2VK22	80	K	Uncharacterized protein	SE_1963
	A0A0H2VK22	92	K	Uncharacterized protein	SE_1963
	A0A0H2VK98	55	K	Uncharacterized protein	SE_p302
	A0A0H2VKA5	104	K	Uncharacterized protein	SE_p307
	A0A0H2VKP3	394	K	Uncharacterized protein	SE_2232
	A0A0H2VKQ9	240	K	Alkylphosphonate ABC tranporter	SE_2256
	A0A0H2VL23	7	K	Uncharacterized protein	SE_p305
	A0A0H2VL23	132	K	Uncharacterized protein	SE_p305
	P0A041	38	K	Penicillinase repressor	blaI
	P0C0N3	3	K	10 kDa chaperonin	groS
	P0C0N3	33	K	10 kDa chaperonin	groS
	P0C0N7	140	K	60 kDa chaperonin	groL
	P0C0N7	360	K	60 kDa chaperonin	groL
	P0C0N7	388	K	60 kDa chaperonin	groL
	P66175	22	K	50S ribosomal protein L29	rpmC
	P66255	10	K	50S ribosomal protein L34	rpmH
	Q8CMY2	32	K	Oxygen-dependent choline dehydrogenase	betA
	Q8CMY2	237	K	Oxygen-dependent choline dehydrogenase	betA
	Q8CMY2	238	K	Oxygen-dependent choline dehydrogenase	betA
	Q8CMY2	245	K	Oxygen-dependent choline dehydrogenase	betA
	Q8CMY2	339	K	Oxygen-dependent choline dehydrogenase	betA
	Q8CMY2	470	K	Oxygen-dependent choline dehydrogenase	betA
	Q8CMY5	3	K	Fructose-bisphosphate aldolase class 1	fda
	Q8CMY5	8	K	Fructose-bisphosphate aldolase class 1	fda
	Q8CMY5	101	K	Fructose-bisphosphate aldolase class 1	fda
	Q8CMY5	104	K	Fructose-bisphosphate aldolase class 1	fda
	Q8CMY5	117	K	Fructose-bisphosphate aldolase class 1	fda
	Q8CMY5	138	K	Fructose-bisphosphate aldolase class 1	fda
	Q8CMY5	185	K	Fructose-bisphosphate aldolase class 1	fda
	Q8CMY5	190	K	Fructose-bisphosphate aldolase class 1	fda
	Q8CMY5	223	K	Fructose-bisphosphate aldolase class 1	fda
	Q8CMY5	251	K	Fructose-bisphosphate aldolase class 1	fda
	Q8CMY5	295	K	Fructose-bisphosphate aldolase class 1	fda
	Q8CN89	187	K	Uncharacterized lipoprotein SE_1947	SE_1947
	Q8CNF5	117	K	"Tagatose 1,6-diphosphate aldolase"	lacD
	Q8CNF5	186	K	"Tagatose 1,6-diphosphate aldolase"	lacD
	Q8CNG0	24	K	Alkaline shock protein 23	asp23
	Q8CNH8	123	K	Pyrimidine-nucleoside phosphorylase	pdp
	Q8CNH8	162	K	Pyrimidine-nucleoside phosphorylase	pdp
	Q8CNH8	390	K	Pyrimidine-nucleoside phosphorylase	pdp
	Q8CNJ3	68	K	ATP synthase subunit b	atpF
	Q8CNJ3	78	K	ATP synthase subunit b	atpF
	Q8CNJ3	97	K	ATP synthase subunit b	atpF
	Q8CNJ3	158	K	ATP synthase subunit b	atpF
	Q8CNJ4	129	K	ATP synthase subunit delta	atpH
	Q8CNJ5	373	K	ATP synthase subunit alpha	atpA
	Q8CNJ5	486	K	ATP synthase subunit alpha	atpA
	Q8CNJ5	495	K	ATP synthase subunit alpha	atpA
	Q8CNJ7	74	K	ATP synthase subunit beta	atpD
	Q8CNJ7	206	K	ATP synthase subunit beta	atpD
	Q8CNJ7	373	K	ATP synthase subunit beta	atpD
	Q8CNJ7	441	K	ATP synthase subunit beta	atpD
	Q8CNK3	268	K	Cardiolipin synthase 2	cls2
	Q8CNV8	30	K	Catabolite control protein A	ccpA
	Q8CNV8	36	K	Catabolite control protein A	ccpA
	Q8CNV8	42	K	Catabolite control protein A	ccpA
	Q8CNV8	150	K	Catabolite control protein A	ccpA
	Q8CP08	126	K	5'-methylthioadenosine/S-adenosylhomocysteine nucleosidase	mtnN
	Q8CP17	54	K	Chaperone protein DnaK	dnaK
	Q8CP17	68	K	Chaperone protein DnaK	dnaK
	Q8CP17	76	K	Chaperone protein DnaK	dnaK
	Q8CP17	129	K	Chaperone protein DnaK	dnaK
	Q8CP17	157	K	Chaperone protein DnaK	dnaK
	Q8CP17	233	K	Chaperone protein DnaK	dnaK
	Q8CP17	274	K	Chaperone protein DnaK	dnaK
	Q8CP17	284	K	Chaperone protein DnaK	dnaK
	Q8CP17	324	K	Chaperone protein DnaK	dnaK
	Q8CP17	329	K	Chaperone protein DnaK	dnaK
	Q8CP17	487	K	Chaperone protein DnaK	dnaK
	Q8CP17	497	K	Chaperone protein DnaK	dnaK
	Q8CP17	532	K	Chaperone protein DnaK	dnaK
	Q8CP18	22	K	Chaperone protein DnaJ	dnaJ
	Q8CP18	31	K	Chaperone protein DnaJ	dnaJ
	Q8CP18	38	K	Chaperone protein DnaJ	dnaJ
	Q8CP18	138	K	Chaperone protein DnaJ	dnaJ
	Q8CP18	254	K	Chaperone protein DnaJ	dnaJ
	Q8CP67	34	K	Chorismate synthase	aroC
	Q8CP68	29	K	3-dehydroquinate synthase	aroB
	Q8CPD0	470	K	Catalase	katA
	Q8CPG6	560	K	DNA polymerase III PolC-type	polC
	Q8CPG6	611	K	DNA polymerase III PolC-type	polC
	Q8CPQ1	261	K	Bifunctional autolysin	atl
	Q8CPQ1	747	K	Bifunctional autolysin	atl
	Q8CPQ1	787	K	Bifunctional autolysin	atl
	Q8CPQ1	816	K	Bifunctional autolysin	atl
	Q8CPQ1	899	K	Bifunctional autolysin	atl
	Q8CPQ1	1053	K	Bifunctional autolysin	atl
	Q8CPQ1	1118	K	Bifunctional autolysin	atl
	Q8CPQ1	1143	K	Bifunctional autolysin	atl
	Q8CPQ1	1176	K	Bifunctional autolysin	atl
	Q8CPR1	11	K	Peptide chain release factor 3	prfC
	Q8CPT5	572	K	Chaperone protein ClpB	clpB
	Q8CPT5	858	K	Chaperone protein ClpB	clpB
	Q8CPT6	70	K	Coenzyme A disulfide reductase	cdr
	Q8CPY7	152	K	Epimerase family protein SE_0553	SE_0553
	Q8CQ84	282	K	DNA-directed RNA polymerase subunit beta	rpoB
	Q8CQ84	606	K	DNA-directed RNA polymerase subunit beta	rpoB
	Q8CQ84	676	K	DNA-directed RNA polymerase subunit beta	rpoB
	Q8CQ84	918	K	DNA-directed RNA polymerase subunit beta	rpoB
	Q8CQ84	1166	K	DNA-directed RNA polymerase subunit beta	rpoB
	Q8CQ88	326	K	ATP-dependent Clp protease ATP-binding subunit ClpC	clpC
	Q8CQ88	457	K	ATP-dependent Clp protease ATP-binding subunit ClpC	clpC
	Q8CQ88	508	K	ATP-dependent Clp protease ATP-binding subunit ClpC	clpC
	Q8CQ88	532	K	ATP-dependent Clp protease ATP-binding subunit ClpC	clpC
	Q8CQ88	716	K	ATP-dependent Clp protease ATP-binding subunit ClpC	clpC
	Q8CQ88	799	K	ATP-dependent Clp protease ATP-binding subunit ClpC	clpC
	Q8CQG5	14	K	Arginine deiminase 1	arcA1
	Q8CQG5	16	K	Arginine deiminase 1	arcA1
	Q8CQG5	21	K	Arginine deiminase 1	arcA1
	Q8CQG5	55	K	Arginine deiminase 1	arcA1
	Q8CQG5	96	K	Arginine deiminase 1	arcA1
	Q8CQG5	97	K	Arginine deiminase 1	arcA1
	Q8CQG5	107	K	Arginine deiminase 1	arcA1
	Q8CQG5	198	K	Arginine deiminase 1	arcA1
	Q8CQG5	200	K	Arginine deiminase 1	arcA1
	Q8CQG5	242	K	Arginine deiminase 1	arcA1
	Q8CQG5	249	K	Arginine deiminase 1	arcA1
	Q8CQG5	256	K	Arginine deiminase 1	arcA1
	Q8CQG5	257	K	Arginine deiminase 1	arcA1
	Q8CQG5	308	K	Arginine deiminase 1	arcA1
	Q8CQK7	4	K	Chromosomal replication initiator protein DnaA	dnaA
	Q8CQK7	438	K	Chromosomal replication initiator protein DnaA	dnaA
	Q8CQQ9	134	K	UPF0355 protein SE_2351	SE_2351
	Q8CQT5	12	K	Nucleoid-associated protein SE_2306	SE_2306
	Q8CQT5	20	K	Nucleoid-associated protein SE_2306	SE_2306
	Q8CQU8	42	K	50S ribosomal protein L25	rplY
	Q8CRG0	39	K	50S ribosomal protein L3	rplC
	Q8CRG0	67	K	50S ribosomal protein L3	rplC
	Q8CRG0	71	K	50S ribosomal protein L3	rplC
	Q8CRG0	78	K	50S ribosomal protein L3	rplC
	Q8CRG0	79	K	50S ribosomal protein L3	rplC
	Q8CRG0	125	K	50S ribosomal protein L3	rplC
	Q8CRG0	132	K	50S ribosomal protein L3	rplC
	Q8CRG0	205	K	50S ribosomal protein L3	rplC
	Q8CRG1	52	K	50S ribosomal protein L4	rplD
	Q8CRG1	140	K	50S ribosomal protein L4	rplD
	Q8CRG1	150	K	50S ribosomal protein L4	rplD
	Q8CRG1	201	K	50S ribosomal protein L4	rplD
	Q8CRG2	8	K	50S ribosomal protein L23	rplW
	Q8CRG2	24	K	50S ribosomal protein L23	rplW
	Q8CRG2	59	K	50S ribosomal protein L23	rplW
	Q8CRG2	74	K	50S ribosomal protein L23	rplW
	Q8CRG2	83	K	50S ribosomal protein L23	rplW
	Q8CRG3	7	K	50S ribosomal protein L2	rplB
	Q8CRG3	31	K	50S ribosomal protein L2	rplB
	Q8CRG3	71	K	50S ribosomal protein L2	rplB
	Q8CRG3	252	K	50S ribosomal protein L2	rplB
	Q8CRG3	268	K	50S ribosomal protein L2	rplB
	Q8CRG5	27	K	50S ribosomal protein L22	rplV
	Q8CRG5	83	K	50S ribosomal protein L22	rplV
	Q8CRG5	98	K	50S ribosomal protein L22	rplV
	Q8CRG5	111	K	50S ribosomal protein L22	rplV
	Q8CRG7	98	K	50S ribosomal protein L16	rplP
	Q8CRG7	124	K	50S ribosomal protein L16	rplP
	Q8CRG9	9	K	50S ribosomal protein L14	rplN
	Q8CRG9	53	K	50S ribosomal protein L14	rplN
	Q8CRH1	29	K	50S ribosomal protein L24	rplX
	Q8CRH1	42	K	50S ribosomal protein L24	rplX
	Q8CRH1	84	K	50S ribosomal protein L24	rplX
	Q8CRH1	96	K	50S ribosomal protein L24	rplX
	Q8CRH1	102	K	50S ribosomal protein L24	rplX
	Q8CRH2	7	K	50S ribosomal protein L5	rplE
	Q8CRH2	18	K	50S ribosomal protein L5	rplE
	Q8CRH2	19	K	50S ribosomal protein L5	rplE
	Q8CRH2	72	K	50S ribosomal protein L5	rplE
	Q8CRH2	119	K	50S ribosomal protein L5	rplE
	Q8CRH5	44	K	50S ribosomal protein L6	rplF
	Q8CRH5	59	K	50S ribosomal protein L6	rplF
	Q8CRH5	158	K	50S ribosomal protein L6	rplF
	Q8CRH6	21	K	50S ribosomal protein L18	rplR
	Q8CRH6	28	K	50S ribosomal protein L18	rplR
	Q8CRH6	38	K	50S ribosomal protein L18	rplR
	Q8CRH6	61	K	50S ribosomal protein L18	rplR
	Q8CRH6	83	K	50S ribosomal protein L18	rplR
	Q8CRH6	107	K	50S ribosomal protein L18	rplR
	Q8CRH8	21	K	50S ribosomal protein L30	rpmD
	Q8CRH8	29	K	50S ribosomal protein L30	rpmD
	Q8CRH8	30	K	50S ribosomal protein L30	rpmD
	Q8CRH8	51	K	50S ribosomal protein L30	rpmD
	Q8CRH9	2	K	50S ribosomal protein L15	rplO
	Q8CRH9	7	K	50S ribosomal protein L15	rplO
	Q8CRH9	106	K	50S ribosomal protein L15	rplO
	Q8CRH9	119	K	50S ribosomal protein L15	rplO
	Q8CRH9	124	K	50S ribosomal protein L15	rplO
	Q8CRI2	8	K	50S ribosomal protein L36	rpmJ
	Q8CRI5	46	K	50S ribosomal protein L17	rplQ
	Q8CRI5	52	K	50S ribosomal protein L17	rplQ
	Q8CRI5	53	K	50S ribosomal protein L17	rplQ
	Q8CRI5	64	K	50S ribosomal protein L17	rplQ
	Q8CRI5	105	K	50S ribosomal protein L17	rplQ
	Q8CRI9	15	K	50S ribosomal protein L13	rplM
	Q8CRI9	69	K	50S ribosomal protein L13	rplM
	Q8CRI9	94	K	50S ribosomal protein L13	rplM
	Q8CRI9	122	K	50S ribosomal protein L13	rplM
	Q8CRK5	7	K	UPF0457 protein SE_1763	SE_1763
	Q8CRK5	22	K	UPF0457 protein SE_1763	SE_1763
	Q8CRK5	46	K	UPF0457 protein SE_1763	SE_1763
	Q8CRM8	2	K	50S ribosomal protein L31 type B	rpmE2
	Q8CRM8	63	K	50S ribosomal protein L31 type B	rpmE2
	Q8CS58	7	K	Probable thiol peroxidase	tpx
	Q8CS61	29	K	Putative universal stress protein SE_1385	SE_1385
	Q8CS61	61	K	Putative universal stress protein SE_1385	SE_1385
	Q8CS61	72	K	Putative universal stress protein SE_1385	SE_1385
	Q8CS61	81	K	Putative universal stress protein SE_1385	SE_1385
	Q8CS76	65	K	50S ribosomal protein L35	rpmI
	Q8CS77	5	K	50S ribosomal protein L20	rplT
	Q8CS77	33	K	50S ribosomal protein L20	rplT
	Q8CS77	85	K	50S ribosomal protein L20	rplT
	Q8CS87	70	K	50S ribosomal protein L21	rplU
	Q8CS87	99	K	50S ribosomal protein L21	rplU
	Q8CS89	76	K	50S ribosomal protein L27	rpmA
	Q8CSA8	17	K	UPF0297 protein SE_1300	SE_1300
	Q8CSE3	41	K	50S ribosomal protein L33 1	rpmG1
	Q8CSH9	39	K	Demethylmenaquinone methyltransferase	menG
	Q8CSI1	130	K	3-phosphoshikimate 1-carboxyvinyltransferase	aroA
	Q8CSN0	78	K	Conserved virulence factor B	cvfB
	Q8CSN0	113	K	Conserved virulence factor B	cvfB
	Q8CSP0	96	K	Uncharacterized protein SE_1034	SE_1034
	Q8CSP9	41	K	50S ribosomal protein L33 2	rpmG2
	Q8CSR9	53	K	Glutathione peroxidase homolog BsaA	bsaA
	Q8CSR9	123	K	Glutathione peroxidase homolog BsaA	bsaA
	Q8CSR9	145	K	Glutathione peroxidase homolog BsaA	bsaA
	Q8CSR9	151	K	Glutathione peroxidase homolog BsaA	bsaA
	Q8CSS7	54	K	Ribonuclease Y	rny
	Q8CSS7	93	K	Ribonuclease Y	rny
	Q8CST6	33	K	Ribosome maturation factor RimP	rimP
	Q8CSU9	65	K	50S ribosomal protein L19	rplS
	Q8CSU9	85	K	50S ribosomal protein L19	rplS
	Q8CSV6	3	K	50S ribosomal protein L28	rpmB
	Q8CSV6	26	K	50S ribosomal protein L28	rpmB
	Q8CSV6	43	K	50S ribosomal protein L28	rpmB
	Q8CSV6	46	K	50S ribosomal protein L28	rpmB
	Q8CSW0	325	K	Probable dual-specificity RNA methyltransferase RlmN	rlmN
	Q8CSX9	242	K	Putative cysteine ligase BshC	bshC
	Q8CSZ2	37	K	50S ribosomal protein L32	rpmF
	Q8CSZ8	24	K	UPF0298 protein SE_0821	SE_0821
	Q8CT16	107	K	Ribonuclease J 1	rnj1
	Q8CT16	509	K	Ribonuclease J 1	rnj1
	Q8CTB6	16	K	Organic hydroperoxide resistance protein-like 1	SE_0591
	Q8CTB6	101	K	Organic hydroperoxide resistance protein-like 1	SE_0591
	Q8CTQ7	159	K	Putative pyridoxine kinase	pdxK
	Q8CTT1	72	K	50S ribosomal protein L7/L12	rplL
	Q8CTT1	94	K	50S ribosomal protein L7/L12	rplL
	Q8CTT1	97	K	50S ribosomal protein L7/L12	rplL
	Q8CTT1	102	K	50S ribosomal protein L7/L12	rplL
	Q8CTT1	109	K	50S ribosomal protein L7/L12	rplL
	Q8CTT2	9	K	50S ribosomal protein L10	rplJ
	Q8CTT2	53	K	50S ribosomal protein L10	rplJ
	Q8CTT2	56	K	50S ribosomal protein L10	rplJ
	Q8CTT2	101	K	50S ribosomal protein L10	rplJ
	Q8CTT4	7	K	50S ribosomal protein L1	rplA
	Q8CTT4	14	K	50S ribosomal protein L1	rplA
	Q8CTT4	54	K	50S ribosomal protein L1	rplA
	Q8CTT4	150	K	50S ribosomal protein L1	rplA
	Q8CTT4	151	K	50S ribosomal protein L1	rplA
	Q8CTT4	160	K	50S ribosomal protein L1	rplA
	Q8CTT4	230	K	50S ribosomal protein L1	rplA
	Q8CTT5	80	K	50S ribosomal protein L11	rplK
	Q8CTT5	81	K	50S ribosomal protein L11	rplK
	Q8CU42	138	K	Carbamate kinase 2	arcC2
	Q8CU42	141	K	Carbamate kinase 2	arcC2
	Q8CU42	143	K	Carbamate kinase 2	arcC2
	Q8CU42	255	K	Carbamate kinase 2	arcC2
	Q8CU42	256	K	Carbamate kinase 2	arcC2
	Q8CU42	265	K	Carbamate kinase 2	arcC2
	Q8CU42	271	K	Carbamate kinase 2	arcC2
	Q8CU42	308	K	Carbamate kinase 2	arcC2
	Q8CU90	34	K	50S ribosomal protein L9	rplI
	Q8CU90	52	K	50S ribosomal protein L9	rplI
	Q8CU90	69	K	50S ribosomal protein L9	rplI
	Q8CU90	73	K	50S ribosomal protein L9	rplI
	Q8CU90	103	K	50S ribosomal protein L9	rplI
	Q8CU90	109	K	50S ribosomal protein L9	rplI
	Q8CUG0	213	K	Plasmid recombination enzyme type 3	SE_p102
CytoplasmicMembrane	A0A0H2VE12	34	K	Cadmium resistance protein B	SE_0075
	A0A0H2VE12	76	K	Cadmium resistance protein B	SE_0075
	A0A0H2VE12	154	K	Cadmium resistance protein B	SE_0075
	A0A0H2VE83	71	K	Uncharacterized protein	SE_0095
	A0A0H2VE83	80	K	Uncharacterized protein	SE_0095
	A0A0H2VE83	198	K	Uncharacterized protein	SE_0095
	A0A0H2VES5	654	K	Putative NADH-dependent flavin oxidoreductase	SE_0195
	A0A0H2VF70	156	K	Ferrichrome ABC transporter	SE_0518
	A0A0H2VF70	191	K	Ferrichrome ABC transporter	SE_0518
	A0A0H2VFK4	51	K	Lipoprotein	SE_0602
	A0A0H2VFK4	171	K	Lipoprotein	SE_0602
	A0A0H2VFK4	261	K	Lipoprotein	SE_0602
	A0A0H2VFQ1	252	K	Autolysis and methicillin resistant-related protein	SE_0754
	A0A0H2VFT7	575	K	Penicillin-binding protein 1	SE_0856
	A0A0H2VFV7	280	K	Protein kinase	SE_0895
	A0A0H2VFY6	480	K	GTP-binding elongation factor	SE_0807
	A0A0H2VG78	233	K	Bicyclomycin resistance protein TcaB	SE_0247
	A0A0H2VGG2	98	K	Penicillin-binding protein	SE_1138
	A0A0H2VGG2	125	K	Penicillin-binding protein	SE_1138
	A0A0H2VGG2	166	K	Penicillin-binding protein	SE_1138
	A0A0H2VGG2	264	K	Penicillin-binding protein	SE_1138
	A0A0H2VGK1	226	K	ATP-binding cassette transporter A	SE_0418
	A0A0H2VGK1	563	K	ATP-binding cassette transporter A	SE_0418
	A0A0H2VGN1	231	K	Penicillin-binding protein 3	SE_1238
	A0A0H2VGP9	384	K	D-serine/D-alanine/glycine transporter	SE_1372
	A0A0H2VGW9	443	K	Protein-export membrane protein SecDF	SE_1320
	A0A0H2VH25	88	K	3-oxoacyl-[acyl-carrier-protein] synthase 2	SE_0678
	A0A0H2VH28	211	K	Uncharacterized protein	SE_1549
	A0A0H2VH35	949	K	DNA translocase stage III sporulation prot	SE_1414
	A0A0H2VH68	374	K	Pyrimidine nucleoside transport protein	SE_0283
	A0A0H2VHB0	46	K	Uncharacterized protein	SE_1615
	A0A0H2VHC8	271	K	Lipoprotein	SE_0405
	A0A0H2VHD1	45	K	Ferrichrome ABC transporter	SE_1768
	A0A0H2VHD1	119	K	Ferrichrome ABC transporter	SE_1768
	A0A0H2VHD1	135	K	Ferrichrome ABC transporter	SE_1768
	A0A0H2VHD1	169	K	Ferrichrome ABC transporter	SE_1768
	A0A0H2VHD1	174	K	Ferrichrome ABC transporter	SE_1768
	A0A0H2VHD1	182	K	Ferrichrome ABC transporter	SE_1768
	A0A0H2VHD1	188	K	Ferrichrome ABC transporter	SE_1768
	A0A0H2VHD1	326	K	Ferrichrome ABC transporter	SE_1768
	A0A0H2VHH9	3	K	Uncharacterized protein	SE_1875
	A0A0H2VHL7	504	K	Glycine betaine transporter	SE_1031
	A0A0H2VHP1	10	K	Respiratory nitrate reductase alpha chain	SE_1975
	A0A0H2VHP1	107	K	Respiratory nitrate reductase alpha chain	SE_1975
	A0A0H2VHP1	1070	K	Respiratory nitrate reductase alpha chain	SE_1975
	A0A0H2VI08	190	K	Sodium/glutamate symporter	SE_1924
	A0A0H2VI12	319	K	Uncharacterized protein	SE_0753
	A0A0H2VI40	6	K	Dihydroorotate dehydrogenase (quinone)	SE_2132
	A0A0H2VI90	22	K	Signal recognition particle protein	ffh
	A0A0H2VI90	269	K	Signal recognition particle protein	ffh
	A0A0H2VI90	424	K	Signal recognition particle protein	ffh
	A0A0H2VIA4	96	K	Phage infection protein	SE_2230
	A0A0H2VIA5	171	K	Pyruvate oxidase	SE_2103
	A0A0H2VIA5	205	K	Pyruvate oxidase	SE_2103
	A0A0H2VIA5	290	K	Pyruvate oxidase	SE_2103
	A0A0H2VIA5	306	K	Pyruvate oxidase	SE_2103
	A0A0H2VIA5	561	K	Pyruvate oxidase	SE_2103
	A0A0H2VIB2	201	K	Glucarate transporter	SE_2056
	A0A0H2VIF2	172	K	Sortase	SE_2076
	A0A0H2VIT3	70	K	Uncharacterized protein	SE_p504
	A0A0H2VIV0	254	K	ATP-dependent zinc metalloprotease FtsH	ftsH
	A0A0H2VIV0	351	K	ATP-dependent zinc metalloprotease FtsH	ftsH
	A0A0H2VIV0	411	K	ATP-dependent zinc metalloprotease FtsH	ftsH
	A0A0H2VIV0	632	K	ATP-dependent zinc metalloprotease FtsH	ftsH
	A0A0H2VIV7	92	K	Uncharacterized protein	SE_1733
	A0A0H2VJ33	117	K	PTS system arbutin-like IIBC component	SE_1897
	A0A0H2VJ33	464	K	PTS system arbutin-like IIBC component	SE_1897
	A0A0H2VJ83	70	K	Nitrate reductase beta chain narH	SE_1974
	A0A0H2VJ83	290	K	Nitrate reductase beta chain narH	SE_1974
	A0A0H2VJB0	524	K	Uncharacterized protein	SE_2005
	A0A0H2VJE0	211	K	Gluconate permease	SE_2044
	A0A0H2VJH4	78	K	Uncharacterized protein	SE_1619
	A0A0H2VJP0	354	K	Iron-sulfur cluster carrier protein	SE_1756
	A0A0H2VJQ4	177	K	Uncharacterized protein	SE_1776
	A0A0H2VK03	83	K	Uncharacterized protein	SE_2317
	A0A0H2VK04	433	K	Teichoic acid biosynthesis protein F	SE_1948
	A0A0H2VK04	538	K	Teichoic acid biosynthesis protein F	SE_1948
	A0A0H2VK71	171	K	Uncharacterized protein	SE_2398
	A0A0H2VL57	308	K	Uncharacterized protein	SE_p513
	A0A0H2VL79	6	K	Mobilization protein	SE_p606
	A0A0H2VL79	77	K	Mobilization protein	SE_p606
	P59253	193	K	Glycerol-3-phosphate acyltransferase	plsY
	Q7CCJ4	460	K	PTS system glucose-specific EIICBA component	ptsG
	Q7CCJ4	493	K	PTS system glucose-specific EIICBA component	ptsG
	Q8CMK8	124	K	Membrane protein insertase YidC 1	yidC1
	Q8CMM3	93	K	UDP-N-acetylglucosamine--N-acetylmuramyl-(pentapeptide) pyrophosphoryl-undecaprenol N-acetylglucosamine transferase	murG
	Q8CMM3	234	K	UDP-N-acetylglucosamine--N-acetylmuramyl-(pentapeptide) pyrophosphoryl-undecaprenol N-acetylglucosamine transferase	murG
	Q8CMQ1	318	K	Alkyl hydroperoxide reductase subunit F	ahpF
	Q8CNF7	432	K	PTS system lactose-specific EIICB component	lacE
	Q8CNR4	48	K	Foldase protein PrsA	prsA
	Q8CNR4	71	K	Foldase protein PrsA	prsA
	Q8CNR4	83	K	Foldase protein PrsA	prsA
	Q8CNR4	86	K	Foldase protein PrsA	prsA
	Q8CNR4	113	K	Foldase protein PrsA	prsA
	Q8CNR4	135	K	Foldase protein PrsA	prsA
	Q8CNR4	143	K	Foldase protein PrsA	prsA
	Q8CNR4	164	K	Foldase protein PrsA	prsA
	Q8CNR4	175	K	Foldase protein PrsA	prsA
	Q8CNR4	179	K	Foldase protein PrsA	prsA
	Q8CNR4	189	K	Foldase protein PrsA	prsA
	Q8CNR4	224	K	Foldase protein PrsA	prsA
	Q8CNR4	259	K	Foldase protein PrsA	prsA
	Q8CNR4	284	K	Foldase protein PrsA	prsA
	Q8CNR4	305	K	Foldase protein PrsA	prsA
	Q8CP62	308	K	GTPase Der	der
	Q8CPC0	304	K	Phosphatidylglycerol lysyltransferase	mprF
	Q8CPP6	224	K	Probable quinol oxidase subunit 2	qoxA
	Q8CPP6	284	K	Probable quinol oxidase subunit 2	qoxA
	Q8CPP6	296	K	Probable quinol oxidase subunit 2	qoxA
	Q8CPP6	304	K	Probable quinol oxidase subunit 2	qoxA
	Q8CPP6	308	K	Probable quinol oxidase subunit 2	qoxA
	Q8CPP6	322	K	Probable quinol oxidase subunit 2	qoxA
	Q8CPP6	349	K	Probable quinol oxidase subunit 2	qoxA
	Q8CPP6	365	K	Probable quinol oxidase subunit 2	qoxA
	Q8CPV5	279	K	NADH dehydrogenase-like protein SE_0635	SE_0635
	Q8CPV5	379	K	NADH dehydrogenase-like protein SE_0635	SE_0635
	Q8CPV5	398	K	NADH dehydrogenase-like protein SE_0635	SE_0635
	Q8CQ10	591	K	Lipoteichoic acid synthase	ltaS
	Q8CQ10	622	K	Lipoteichoic acid synthase	ltaS
	Q8CQ10	633	K	Lipoteichoic acid synthase	ltaS
	Q8CR71	705	K	Polyphosphate kinase	ppk
	Q8CRA9	85	K	Putative hemin transport system permease protein HrtB	hrtB
	Q8CRD1	309	K	Lysostaphin resistance protein A	lyrA
	Q8CSK8	467	K	Probable CtpA-like serine protease	SE_1113
	Q8CSL7	108	K	Signal transduction histidine-protein kinase ArlS	arlS
	Q8CSP3	35	K	UPF0154 protein SE_1026	SE_1026
	Q8CT08	119	K	UPF0637 protein SE_0804	SE_0804
	Q8CT08	142	K	UPF0637 protein SE_0804	SE_0804
	Q8CT08	165	K	UPF0637 protein SE_0804	SE_0804
	Q8CT08	179	K	UPF0637 protein SE_0804	SE_0804
	Q8CU87	264	K	Sensor protein kinase WalK	walK
other | Extracellular	A0A0H2VEG5	80	K	Immunodominant antigen B	SE_0258
	A0A0H2VGT2	98	K	Uncharacterized protein	SE_1443
	A0A0H2VGT2	197	K	Uncharacterized protein	SE_1443
	A0A0H2VGT2	276	K	Uncharacterized protein	SE_1443
	A0A0H2VGT2	280	K	Uncharacterized protein	SE_1443
	A0A0H2VI23	4	K	Uncharacterized protein	SE_0777
	A0A0H2VI23	8	K	Uncharacterized protein	SE_0777
	A0A0H2VI23	22	K	Uncharacterized protein	SE_0777
	A0A0H2VI23	28	K	Uncharacterized protein	SE_0777
	A0A0H2VI23	36	K	Uncharacterized protein	SE_0777
	A0A0H2VIS3	465	K	Autolysin	SE_2231
	P0C0Q6	30	K	Superoxide dismutase [Mn/Fe]	sodA
	P0C0Q6	103	K	Superoxide dismutase [Mn/Fe]	sodA
	P0C0Q6	113	K	Superoxide dismutase [Mn/Fe]	sodA
	P0C0Q6	119	K	Superoxide dismutase [Mn/Fe]	sodA
	P0C0R4	246	K	Lipase	lip
	Q8CTA8	5	K	UPF0337 protein SE_0604	SE_0604
	Q8CTA8	14	K	UPF0337 protein SE_0604	SE_0604
	Q8CTA8	24	K	UPF0337 protein SE_0604	SE_0604
	Q8CTA8	28	K	UPF0337 protein SE_0604	SE_0604
	Q8CTA8	40	K	UPF0337 protein SE_0604	SE_0604
	Q8CTA8	47	K	UPF0337 protein SE_0604	SE_0604
	Q8CTA8	49	K	UPF0337 protein SE_0604	SE_0604
	Q8CTA8	56	K	UPF0337 protein SE_0604	SE_0604
other | Cellwall	A0A0H2VFC5	114	K	Uncharacterized protein	SE_0647
	A0A0H2VFF5	71	K	Signal peptidase I	SE_0662
	A0A0H2VFF5	163	K	Signal peptidase I	SE_0662
	A0A0H2VFF5	190	K	Signal peptidase I	SE_0662
	A0A0H2VI51	316	K	Nickel ABC transporter nickel-binding protein	SE_1981
	A0A0H2VIT6	611	K	Streptococcal hemagglutinin protein	SE_2249
	A0A0H2VIW2	90	K	Signal peptidase I	SE_2397
	Q8CMY4	81	K	Probable malate:quinone oxidoreductase 4	mqo4
	Q8CMY4	126	K	Probable malate:quinone oxidoreductase 4	mqo4
	Q8CMY4	155	K	Probable malate:quinone oxidoreductase 4	mqo4
	Q8CMY4	167	K	Probable malate:quinone oxidoreductase 4	mqo4
	Q8CMY4	189	K	Probable malate:quinone oxidoreductase 4	mqo4
	Q8CMY4	205	K	Probable malate:quinone oxidoreductase 4	mqo4
	Q8CMY4	290	K	Probable malate:quinone oxidoreductase 4	mqo4
	Q8CMY4	401	K	Probable malate:quinone oxidoreductase 4	mqo4
	Q8CMY4	455	K	Probable malate:quinone oxidoreductase 4	mqo4
	Q8CN91	33	K	Probable malate:quinone oxidoreductase 1	mqo1
	Q8CN91	212	K	Probable malate:quinone oxidoreductase 1	mqo1
	Q8CN91	275	K	Probable malate:quinone oxidoreductase 1	mqo1
	Q8CN91	286	K	Probable malate:quinone oxidoreductase 1	mqo1
	Q8CN91	401	K	Probable malate:quinone oxidoreductase 1	mqo1
	Q8CN91	461	K	Probable malate:quinone oxidoreductase 1	mqo1
	Q8CN91	486	K	Probable malate:quinone oxidoreductase 1	mqo1
	Q8CP02	175	K	Probable cell wall amidase LytH	lytH
	Q8CP59	7	K	Probable elastin-binding protein EbpS	ebpS
	Q8CP59	196	K	Probable elastin-binding protein EbpS	ebpS
	Q8CQ96	196	K	Probable malate:quinone oxidoreductase 2	mqo2
	Q8CQD9	251	K	Accumulation-associated protein	SE_0175
	Q8CQD9	280	K	Accumulation-associated protein	SE_0175
	Q8CQD9	478	K	Accumulation-associated protein	SE_0175
	Q8CQD9	552	K	Accumulation-associated protein	SE_0175
	Q8CQD9	601	K	Accumulation-associated protein	SE_0175
	Q8CQD9	610	K	Accumulation-associated protein	SE_0175
	Q8CQD9	680	K	Accumulation-associated protein	SE_0175
	Q8CQD9	738	K	Accumulation-associated protein	SE_0175
	Q8CQE8	218	K	Probable malate:quinone oxidoreductase 3	mqo3
	Q8CQE8	488	K	Probable malate:quinone oxidoreductase 3	mqo3
