# Supplementary material for: Comprehensive Succinylome Profiling Reveals the Pivotal Role of Lysine Succinylation in Energy Metabolism and Quorum Sensing of Staphylococcus epidermidis
Source: Front Microbiol. 2021 Feb 1;11:632367. doi: 10.3389/fmicb.2020.632367 (PMC7882547; doi:10.3389/fmicb.2020.632367)
Supplement: Supplementary file 5 [file Table_5.XLSX]

## Sheet: motif-x
	Motif Logo	Motif	Motif Score	Foreground		Background		Fold Increase	Logo ID
				Matches	Size	Matches	Size
		xxxxxxxExx_K_Kxxxxxxxxx	30.8	66	1556	390	48165	5.2	Logo1
		xxxxxxxxxx_K_xExxxxxxxx	16	195	1490	3043	47775	2.1	Logo2
		xxxxxxxxxx_K_xDxxxxxxxx	16	166	1295	2492	44732	2.3	Logo3
		xxxxxxxxxx_K_Rxxxxxxxxx	16	120	1129	1805	42240	2.5	Logo4
		xxxxxxxxxx_K_Pxxxxxxxxx	16	119	1009	1317	40435	3.6	Logo5
		xxxxxxxxxx_K_Dxxxxxxxxx	16	149	890	3057	39118	2.1	Logo6
		xxxxxxxxxx_K_Kxxxxxxxxx	16	132	741	2931	36061	2.2	Logo7
		xxxxxxxxxR_K_xxxxxxxxxx	15.93	70	609	1221	33130	3.1	Logo8
		xxxxxxxxxx_K_Exxxxxxxxx	16	131	539	3530	31909	2.2	Logo9
		xxxxxxxxxK_K_xxxxxxxxxx	11.2	79	408	2422	28379	2.3	Logo10
		xxxxxxxxxD_K_xxxxxxxxxx	9.18	58	329	1915	25957	2.4	Logo11
		xxxxxxxxRx_K_xxxxxxxxxx	10.68	37	271	908	24042	3.6	Logo12
		xxxxxxxxKx_K_xxxxxxxxxx	8.76	48	234	1861	23134	2.5	Logo13

## Sheet: motif annotation
Protein accession	Position	Amino acid	Protein names	Gene names	Motif logo	Logo ID
A0A0H2VDY3	131	K	Uncharacterized protein	SE_0040	xxxxxxxxxx_K_Pxxxxxxxxx	Logo5
A0A0H2VE12	34	K	Cadmium resistance protein B	SE_0075	xxxxxxxxxK_K_xxxxxxxxxx	Logo10
A0A0H2VE12	76	K	Cadmium resistance protein B	SE_0075	xxxxxxxxxx_K_Pxxxxxxxxx	Logo5
A0A0H2VE12	154	K	Cadmium resistance protein B	SE_0075	xxxxxxxxxx_K_Pxxxxxxxxx	Logo5
A0A0H2VE16	101	K	Regulatory protein	SE_0080	xxxxxxxxxx_K_xExxxxxxxx	Logo2
A0A0H2VE45	54	K	Uncharacterized protein	SE_0110	xxxxxxxxxx_K_xDxxxxxxxx	Logo3
A0A0H2VE62	34	K	Cadmium efflux system accesory protein	SE_0073	xxxxxxxExx_K_Kxxxxxxxxx	Logo1
A0A0H2VE63	128	K	Uncharacterized protein	SE_0128	xxxxxxxxxx_K_Kxxxxxxxxx	Logo7
A0A0H2VE83	71	K	Uncharacterized protein	SE_0095	xxxxxxxxxx_K_Exxxxxxxxx	Logo9
A0A0H2VE83	80	K	Uncharacterized protein	SE_0095	xxxxxxxxxx_K_Kxxxxxxxxx	Logo7
A0A0H2VE83	198	K	Uncharacterized protein	SE_0095	xxxxxxxxRx_K_xxxxxxxxxx	Logo12
A0A0H2VEE8	85	K	Outer membrane protein	SE_0232	xxxxxxxExx_K_Kxxxxxxxxx	Logo1
A0A0H2VEF4	2016	K	Surfactin synthetase	SE_0243	xxxxxxxxxx_K_Rxxxxxxxxx	Logo4
A0A0H2VEG1	393	K	Dihydrolipoyl dehydrogenase	SE_0253	xxxxxxxxxx_K_xExxxxxxxx	Logo2
A0A0H2VEG5	80	K	Immunodominant antigen B	SE_0258	xxxxxxxxxx_K_xExxxxxxxx	Logo2
A0A0H2VEK0	116	K	Uncharacterized protein	SE_0329	xxxxxxxxxx_K_xDxxxxxxxx	Logo3
A0A0H2VEK5	8	K	Dihydroxyacetone kinase	SE_0236	xxxxxxxxxD_K_xxxxxxxxxx	Logo11
A0A0H2VEK5	141	K	Dihydroxyacetone kinase	SE_0236	xxxxxxxxxx_K_Rxxxxxxxxx	Logo4
A0A0H2VEK5	171	K	Dihydroxyacetone kinase	SE_0236	xxxxxxxxxx_K_xExxxxxxxx	Logo2
A0A0H2VEK5	239	K	Dihydroxyacetone kinase	SE_0236	xxxxxxxxxx_K_Exxxxxxxxx	Logo9
A0A0H2VEM3	96	K	Dihydrolipoamide acetyltransferase component of pyruvate dehydrogenase complex	SE_0256	xxxxxxxxxx_K_xDxxxxxxxx	Logo3
A0A0H2VEM3	103	K	Dihydrolipoamide acetyltransferase component of pyruvate dehydrogenase complex	SE_0256	xxxxxxxxxx_K_Exxxxxxxxx	Logo9
A0A0H2VEM3	152	K	Dihydrolipoamide acetyltransferase component of pyruvate dehydrogenase complex	SE_0256	xxxxxxxxKx_K_xxxxxxxxxx	Logo13
A0A0H2VEM4	10	K	Uncharacterized protein	SE_0368	xxxxxxxxxx_K_Dxxxxxxxxx	Logo6
A0A0H2VEN7	62	K	2-hydroxy-6-oxo-6-phenylhexa-2,4-dienoic acid hydrolase	SE_0386	xxxxxxxxxx_K_Pxxxxxxxxx	Logo5
A0A0H2VES5	654	K	Putative NADH-dependent flavin oxidoreductase	SE_0195	xxxxxxxxxD_K_xxxxxxxxxx	Logo11
A0A0H2VES9	133	K	Uncharacterized protein	SE_0431	xxxxxxxxxx_K_Kxxxxxxxxx	Logo7
A0A0H2VES9	177	K	Uncharacterized protein	SE_0431	xxxxxxxxxx_K_Dxxxxxxxxx	Logo6
A0A0H2VEU3	269	K	Uncharacterized protein	SE_0219	xxxxxxxxxx_K_Rxxxxxxxxx	Logo4
A0A0H2VEV0	12	K	Uncharacterized protein	SE_0448	xxxxxxxxxx_K_Kxxxxxxxxx	Logo7
A0A0H2VEV0	32	K	Uncharacterized protein	SE_0448	xxxxxxxxxx_K_Dxxxxxxxxx	Logo6
A0A0H2VEV0	39	K	Uncharacterized protein	SE_0448	xxxxxxxxxx_K_Rxxxxxxxxx	Logo4
A0A0H2VEV0	83	K	Uncharacterized protein	SE_0448	xxxxxxxxxx_K_Exxxxxxxxx	Logo9
A0A0H2VEX3	226	K	Branched-chain alpha-keto acid dehydrogenase E1	SE_0254	xxxxxxxxxx_K_xExxxxxxxx	Logo2
A0A0H2VEX3	240	K	Branched-chain alpha-keto acid dehydrogenase E1	SE_0254	xxxxxxxxxR_K_xxxxxxxxxx	Logo8
A0A0H2VEX3	252	K	Branched-chain alpha-keto acid dehydrogenase E1	SE_0254	xxxxxxxxKx_K_xxxxxxxxxx	Logo13
A0A0H2VEX3	261	K	Branched-chain alpha-keto acid dehydrogenase E1	SE_0254	xxxxxxxxxD_K_xxxxxxxxxx	Logo11
A0A0H2VF00	29	K	Uncharacterized protein	SE_0452	xxxxxxxxxx_K_Exxxxxxxxx	Logo9
A0A0H2VF00	66	K	Uncharacterized protein	SE_0452	xxxxxxxxxx_K_Kxxxxxxxxx	Logo7
A0A0H2VF00	67	K	Uncharacterized protein	SE_0452	xxxxxxxxxx_K_xExxxxxxxx	Logo2
A0A0H2VF00	73	K	Uncharacterized protein	SE_0452	xxxxxxxxxx_K_xExxxxxxxx	Logo2
A0A0H2VF00	141	K	Uncharacterized protein	SE_0452	xxxxxxxxxx_K_xExxxxxxxx	Logo2
A0A0H2VF00	207	K	Uncharacterized protein	SE_0452	xxxxxxxxxx_K_xExxxxxxxx	Logo2
A0A0H2VF13	100	K	ABC transporter ATP-binding protein	SE_0500	xxxxxxxxxx_K_xExxxxxxxx	Logo2
A0A0H2VF20	50	K	Uncharacterized protein	SE_0481	xxxxxxxxxK_K_xxxxxxxxxx	Logo10
A0A0H2VF20	102	K	Uncharacterized protein	SE_0481	xxxxxxxxxK_K_xxxxxxxxxx	Logo10
A0A0H2VF26	18	K	Uncharacterized protein	SE_0369	xxxxxxxxxx_K_Dxxxxxxxxx	Logo6
A0A0H2VF36	40	K	Uncharacterized protein	SE_0387	xxxxxxxxxx_K_xDxxxxxxxx	Logo3
A0A0H2VF36	60	K	Uncharacterized protein	SE_0387	xxxxxxxxxK_K_xxxxxxxxxx	Logo10
A0A0H2VF52	123	K	Teichoic acid biosynthesis protein	SE_0415	xxxxxxxxxx_K_xExxxxxxxx	Logo2
A0A0H2VF65	8	K	Ribonucleoside-diphosphate reductase	SE_0513	xxxxxxxxxK_K_xxxxxxxxxx	Logo10
A0A0H2VF70	156	K	Ferrichrome ABC transporter	SE_0518	xxxxxxxxxx_K_Kxxxxxxxxx	Logo7
A0A0H2VF70	191	K	Ferrichrome ABC transporter	SE_0518	xxxxxxxxxx_K_xDxxxxxxxx	Logo3
A0A0H2VF81	141	K	Uncharacterized protein	SE_0531	xxxxxxxxxx_K_xDxxxxxxxx	Logo3
A0A0H2VF88	200	K	Phosphoglycerate mutase	SE_0587	xxxxxxxxxx_K_Kxxxxxxxxx	Logo7
A0A0H2VF92	82	K	Thioredoxin	SE_0594	xxxxxxxxxK_K_xxxxxxxxxx	Logo10
A0A0H2VF99	52	K	Uncharacterized protein	SE_0607	xxxxxxxxxx_K_xDxxxxxxxx	Logo3
A0A0H2VF99	422	K	Uncharacterized protein	SE_0607	xxxxxxxxxx_K_Rxxxxxxxxx	Logo4
A0A0H2VFA5	50	K	Uncharacterized protein	SE_0580	xxxxxxxxxx_K_xExxxxxxxx	Logo2
A0A0H2VFB1	27	K	Uncharacterized protein	SE_0620	xxxxxxxxxx_K_Rxxxxxxxxx	Logo4
A0A0H2VFC5	114	K	Uncharacterized protein	SE_0647	xxxxxxxxxx_K_xDxxxxxxxx	Logo3
A0A0H2VFF0	36	K	Uncharacterized protein	SE_0522	xxxxxxxxxx_K_Exxxxxxxxx	Logo9
A0A0H2VFF5	71	K	Signal peptidase I	SE_0662	xxxxxxxxxx_K_xDxxxxxxxx	Logo3
A0A0H2VFF5	163	K	Signal peptidase I	SE_0662	xxxxxxxxxx_K_Dxxxxxxxxx	Logo6
A0A0H2VFH0	121	K	Uncharacterized protein	SE_0638	xxxxxxxxxx_K_Pxxxxxxxxx	Logo5
A0A0H2VFH6	47	K	Uncharacterized protein	SE_0693	xxxxxxxxKx_K_xxxxxxxxxx	Logo13
A0A0H2VFH6	177	K	Uncharacterized protein	SE_0693	xxxxxxxxxx_K_Pxxxxxxxxx	Logo5
A0A0H2VFK1	92	K	Thimet oligopeptidase-like protein	SE_0690	xxxxxxxxxD_K_xxxxxxxxxx	Logo11
A0A0H2VFK1	243	K	Thimet oligopeptidase-like protein	SE_0690	xxxxxxxxxx_K_Kxxxxxxxxx	Logo7
A0A0H2VFK1	244	K	Thimet oligopeptidase-like protein	SE_0690	xxxxxxxxxK_K_xxxxxxxxxx	Logo10
A0A0H2VFK1	316	K	Thimet oligopeptidase-like protein	SE_0690	xxxxxxxxxx_K_xExxxxxxxx	Logo2
A0A0H2VFK1	558	K	Thimet oligopeptidase-like protein	SE_0690	xxxxxxxExx_K_Kxxxxxxxxx	Logo1
A0A0H2VFK3	199	K	Lipoate--protein ligase	SE_0728	xxxxxxxExx_K_Kxxxxxxxxx	Logo1
A0A0H2VFK4	51	K	Lipoprotein	SE_0602	xxxxxxxxxx_K_Kxxxxxxxxx	Logo7
A0A0H2VFK4	171	K	Lipoprotein	SE_0602	xxxxxxxxxx_K_xDxxxxxxxx	Logo3
A0A0H2VFK4	261	K	Lipoprotein	SE_0602	xxxxxxxxxx_K_xDxxxxxxxx	Logo3
A0A0H2VFL9	33	K	Putative menaquinone-specific isochorismate synthase	SE_0743	xxxxxxxxxx_K_Pxxxxxxxxx	Logo5
A0A0H2VFL9	70	K	Putative menaquinone-specific isochorismate synthase	SE_0743	xxxxxxxxxx_K_xDxxxxxxxx	Logo3
A0A0H2VFL9	205	K	Putative menaquinone-specific isochorismate synthase	SE_0743	xxxxxxxxxx_K_Kxxxxxxxxx	Logo7
A0A0H2VFL9	275	K	Putative menaquinone-specific isochorismate synthase	SE_0743	xxxxxxxxxx_K_Rxxxxxxxxx	Logo4
A0A0H2VFN9	120	K	Uncharacterized protein	SE_0780	xxxxxxxxxR_K_xxxxxxxxxx	Logo8
A0A0H2VFQ1	252	K	Autolysis and methicillin resistant-related protein	SE_0754	xxxxxxxxxx_K_Pxxxxxxxxx	Logo5
A0A0H2VFQ9	634	K	Pyruvate carboxylase	SE_0813	xxxxxxxxxx_K_Kxxxxxxxxx	Logo7
A0A0H2VFR3	46	K	GTP pyrophosphokinase	SE_0695	xxxxxxxxxx_K_Pxxxxxxxxx	Logo5
A0A0H2VFR3	159	K	GTP pyrophosphokinase	SE_0695	xxxxxxxxxx_K_xDxxxxxxxx	Logo3
A0A0H2VFT4	25	K	Uncharacterized protein	SE_0810	xxxxxxxxxR_K_xxxxxxxxxx	Logo8
A0A0H2VFT4	48	K	Uncharacterized protein	SE_0810	xxxxxxxxxx_K_Exxxxxxxxx	Logo9
A0A0H2VFT7	575	K	Penicillin-binding protein 1	SE_0856	xxxxxxxxxx_K_Pxxxxxxxxx	Logo5
A0A0H2VFV7	280	K	Protein kinase	SE_0895	xxxxxxxxxx_K_xExxxxxxxx	Logo2
A0A0H2VFW3	84	K	Chromosome partition protein Smc	smc	xxxxxxxxxx_K_xDxxxxxxxx	Logo3
A0A0H2VFW5	16	K	67 kDa myosin-crossreactive streptococcal antigen-like protein	SE_0776	xxxxxxxxxx_K_xExxxxxxxx	Logo2
A0A0H2VFW5	144	K	67 kDa myosin-crossreactive streptococcal antigen-like protein	SE_0776	xxxxxxxxxx_K_Kxxxxxxxxx	Logo7
A0A0H2VFW5	355	K	67 kDa myosin-crossreactive streptococcal antigen-like protein	SE_0776	xxxxxxxxxx_K_Kxxxxxxxxx	Logo7
A0A0H2VFW5	574	K	67 kDa myosin-crossreactive streptococcal antigen-like protein	SE_0776	xxxxxxxxxx_K_Kxxxxxxxxx	Logo7
A0A0H2VFX3	185	K	Transcription termination/antitermination protein NusA	nusA	xxxxxxxxxx_K_xExxxxxxxx	Logo2
A0A0H2VFX3	206	K	Transcription termination/antitermination protein NusA	nusA	xxxxxxxxxx_K_Rxxxxxxxxx	Logo4
A0A0H2VFX5	29	K	Uncharacterized protein	SE_0790	xxxxxxxxxx_K_xDxxxxxxxx	Logo3
A0A0H2VFX5	93	K	Uncharacterized protein	SE_0790	xxxxxxxxxx_K_xExxxxxxxx	Logo2
A0A0H2VFX5	103	K	Uncharacterized protein	SE_0790	xxxxxxxxxx_K_Exxxxxxxxx	Logo9
A0A0H2VFX5	181	K	Uncharacterized protein	SE_0790	xxxxxxxxxx_K_Exxxxxxxxx	Logo9
A0A0H2VFX5	201	K	Uncharacterized protein	SE_0790	xxxxxxxxxx_K_xDxxxxxxxx	Logo3
A0A0H2VFY4	405	K	Putative 2-oxoacid ferredoxin oxidoreductase alpha subunit	SE_0967	xxxxxxxxxx_K_Rxxxxxxxxx	Logo4
A0A0H2VFY6	480	K	GTP-binding elongation factor	SE_0807	xxxxxxxxRx_K_xxxxxxxxxx	Logo12
A0A0H2VG08	38	K	Succinate dehydrogenase flavoprotein subunit	SE_0841	xxxxxxxxxx_K_Rxxxxxxxxx	Logo4
A0A0H2VG08	477	K	Succinate dehydrogenase flavoprotein subunit	SE_0841	xxxxxxxExx_K_Kxxxxxxxxx	Logo1
A0A0H2VG08	534	K	Succinate dehydrogenase flavoprotein subunit	SE_0841	xxxxxxxxxx_K_xExxxxxxxx	Logo2
A0A0H2VG21	122	K	Cell-divisio initiation protein	SE_0867	xxxxxxxxxx_K_Rxxxxxxxxx	Logo4
A0A0H2VG24	118	K	Uncharacterized protein	SE_1033	xxxxxxxxxx_K_Pxxxxxxxxx	Logo5
A0A0H2VG37	100	K	Uncharacterized protein	SE_1064	xxxxxxxxxx_K_xDxxxxxxxx	Logo3
A0A0H2VG41	105	K	ABC transporter (ATP-binding protein)	SE_1072	xxxxxxxxxx_K_xDxxxxxxxx	Logo3
A0A0H2VG41	263	K	ABC transporter (ATP-binding protein)	SE_1072	xxxxxxxxxx_K_Exxxxxxxxx	Logo9
A0A0H2VG41	435	K	ABC transporter (ATP-binding protein)	SE_1072	xxxxxxxExx_K_Kxxxxxxxxx	Logo1
A0A0H2VG48	4	K	Acylphosphatase	SE_1087	xxxxxxxxxR_K_xxxxxxxxxx	Logo8
A0A0H2VG50	325	K	Processing proteinase-like protein	SE_0955	xxxxxxxxxK_K_xxxxxxxxxx	Logo10
A0A0H2VG62	189	K	Uncharacterized protein	SE_1055	xxxxxxxxxx_K_xDxxxxxxxx	Logo3
A0A0H2VG64	60	K	Uncharacterized protein	SE_0230	xxxxxxxxxx_K_Dxxxxxxxxx	Logo6
A0A0H2VG65	75	K	Glycerol uptake operon antiterminator regulatory protein	SE_0976	xxxxxxxxxx_K_Pxxxxxxxxx	Logo5
A0A0H2VG69	48	K	Uncharacterized protein	SE_0237	xxxxxxxxxx_K_Exxxxxxxxx	Logo9
A0A0H2VG69	100	K	Uncharacterized protein	SE_0237	xxxxxxxxxx_K_Exxxxxxxxx	Logo9
A0A0H2VG78	233	K	Bicyclomycin resistance protein TcaB	SE_0247	xxxxxxxxxx_K_Exxxxxxxxx	Logo9
A0A0H2VG82	14	K	Uncharacterized protein	SE_1093	xxxxxxxxxx_K_xExxxxxxxx	Logo2
A0A0H2VGA0	49	K	30S ribosomal protein S1	SE_1164	xxxxxxxxKx_K_xxxxxxxxxx	Logo13
A0A0H2VGA8	102	K	Staphylococcal respiratory response protein SrrA	SE_1176	xxxxxxxxxx_K_Pxxxxxxxxx	Logo5
A0A0H2VGA8	204	K	Staphylococcal respiratory response protein SrrA	SE_1176	xxxxxxxxxx_K_Rxxxxxxxxx	Logo4
A0A0H2VGA8	234	K	Staphylococcal respiratory response protein SrrA	SE_1176	xxxxxxxxxx_K_Pxxxxxxxxx	Logo5
A0A0H2VGB1	293	K	Uncharacterized protein	SE_1184	xxxxxxxxxx_K_Dxxxxxxxxx	Logo6
A0A0H2VGB4	167	K	Alpha-amylase	SE_1191	xxxxxxxxxK_K_xxxxxxxxxx	Logo10
A0A0H2VGB4	206	K	Alpha-amylase	SE_1191	xxxxxxxxxx_K_Kxxxxxxxxx	Logo7
A0A0H2VGB4	220	K	Alpha-amylase	SE_1191	xxxxxxxxxx_K_Kxxxxxxxxx	Logo7
A0A0H2VGB4	393	K	Alpha-amylase	SE_1191	xxxxxxxxxx_K_xExxxxxxxx	Logo2
A0A0H2VGB4	405	K	Alpha-amylase	SE_1191	xxxxxxxxxD_K_xxxxxxxxxx	Logo11
A0A0H2VGB4	468	K	Alpha-amylase	SE_1191	xxxxxxxxxx_K_xDxxxxxxxx	Logo3
A0A0H2VGB8	15	K	Branched-chain alpha-keto acid dehydrogenase E1	SE_1198	xxxxxxxExx_K_Kxxxxxxxxx	Logo1
A0A0H2VGB8	267	K	Branched-chain alpha-keto acid dehydrogenase E1	SE_1198	xxxxxxxxxx_K_xExxxxxxxx	Logo2
A0A0H2VGC2	174	K	Acetyl-CoA carboxylase (Biotin carboxylase subunit) accC	SE_1207	xxxxxxxxxx_K_Exxxxxxxxx	Logo9
A0A0H2VGC3	74	K	Ferric uptake regulator-like protein	SE_1182	xxxxxxxxxD_K_xxxxxxxxxx	Logo11
A0A0H2VGC6	164	K	Octanoyltransferase LipM	lipM	xxxxxxxxxR_K_xxxxxxxxxx	Logo8
A0A0H2VGC6	208	K	Octanoyltransferase LipM	lipM	xxxxxxxxxx_K_Exxxxxxxxx	Logo9
A0A0H2VGC6	248	K	Octanoyltransferase LipM	lipM	xxxxxxxxxx_K_Pxxxxxxxxx	Logo5
A0A0H2VGD2	174	K	Dihydrolipoamide acetyltransferase component of pyruvate dehydrogenase complex	SE_1196	xxxxxxxxxx_K_Exxxxxxxxx	Logo9
A0A0H2VGD4	173	K	5-bromo-4-chloroindolyl phosphate hydrolysis protein XpaC	SE_1088	xxxxxxxxxx_K_Rxxxxxxxxx	Logo4
A0A0H2VGE6	26	K	DEAD-box ATP-dependent RNA helicase CshB	cshB	xxxxxxxxxx_K_Pxxxxxxxxx	Logo5
A0A0H2VGE6	365	K	DEAD-box ATP-dependent RNA helicase CshB	cshB	xxxxxxxxxx_K_xExxxxxxxx	Logo2
A0A0H2VGF2	238	K	Oxidoreductase ion channel	SE_0367	xxxxxxxxxx_K_Dxxxxxxxxx	Logo6
A0A0H2VGG2	98	K	Penicillin-binding protein	SE_1138	xxxxxxxxxx_K_Dxxxxxxxxx	Logo6
A0A0H2VGG2	125	K	Penicillin-binding protein	SE_1138	xxxxxxxxxx_K_Rxxxxxxxxx	Logo4
A0A0H2VGG2	166	K	Penicillin-binding protein	SE_1138	xxxxxxxxxR_K_xxxxxxxxxx	Logo8
A0A0H2VGG2	264	K	Penicillin-binding protein	SE_1138	xxxxxxxxxD_K_xxxxxxxxxx	Logo11
A0A0H2VGG8	187	K	Lipopolysaccharide biosynthesis-related pr-like protein	SE_1146	xxxxxxxxxx_K_Dxxxxxxxxx	Logo6
A0A0H2VGH7	82	K	Staphylococcal accessory regulator A	SE_0390	xxxxxxxxxx_K_Kxxxxxxxxx	Logo7
A0A0H2VGH7	103	K	Staphylococcal accessory regulator A	SE_0390	xxxxxxxxxx_K_xDxxxxxxxx	Logo3
A0A0H2VGH7	109	K	Staphylococcal accessory regulator A	SE_0390	xxxxxxxxxx_K_Rxxxxxxxxx	Logo4
A0A0H2VGI1	157	K	30S ribosomal protein S1	SE_1165	xxxxxxxxxx_K_xExxxxxxxx	Logo2
A0A0H2VGI1	173	K	30S ribosomal protein S1	SE_1165	xxxxxxxxxR_K_xxxxxxxxxx	Logo8
A0A0H2VGI1	183	K	30S ribosomal protein S1	SE_1165	xxxxxxxxxx_K_Kxxxxxxxxx	Logo7
A0A0H2VGI5	58	K	Uncharacterized protein	SE_1281	xxxxxxxxxx_K_xDxxxxxxxx	Logo3
A0A0H2VGI8	80	K	Ferredoxin	SE_1172	xxxxxxxxxx_K_xExxxxxxxx	Logo2
A0A0H2VGJ7	230	K	Teichoic acid biosynthesis protein B	SE_0413	xxxxxxxxxx_K_Exxxxxxxxx	Logo9
A0A0H2VGK1	226	K	ATP-binding cassette transporter A	SE_0418	xxxxxxxxxx_K_Kxxxxxxxxx	Logo7
A0A0H2VGK1	563	K	ATP-binding cassette transporter A	SE_0418	xxxxxxxxxD_K_xxxxxxxxxx	Logo11
A0A0H2VGK2	292	K	Uncharacterized protein	SE_1306	xxxxxxxxxx_K_xExxxxxxxx	Logo2
A0A0H2VGK6	24	K	ADP-dependent (S)-NAD(P)H-hydrate dehydratase	nnrD	xxxxxxxxxx_K_xDxxxxxxxx	Logo3
A0A0H2VGK6	141	K	ADP-dependent (S)-NAD(P)H-hydrate dehydratase	nnrD	xxxxxxxxxx_K_Pxxxxxxxxx	Logo5
A0A0H2VGL1	34	K	Acetyl-CoA carboxylase biotin carboxyl carrier subunit	SE_1208	xxxxxxxxxx_K_xExxxxxxxx	Logo2
A0A0H2VGL8	35	K	Uncharacterized protein	SE_0447	xxxxxxxxxx_K_xExxxxxxxx	Logo2
A0A0H2VGN1	231	K	Penicillin-binding protein 3	SE_1238	xxxxxxxxxR_K_xxxxxxxxxx	Logo8
A0A0H2VGP0	102	K	Primosomal protein	SE_1358	xxxxxxxxxx_K_xDxxxxxxxx	Logo3
A0A0H2VGP0	128	K	Primosomal protein	SE_1358	xxxxxxxxxx_K_Dxxxxxxxxx	Logo6
A0A0H2VGP0	205	K	Primosomal protein	SE_1358	xxxxxxxxxx_K_Dxxxxxxxxx	Logo6
A0A0H2VGP9	384	K	D-serine/D-alanine/glycine transporter	SE_1372	xxxxxxxxxR_K_xxxxxxxxxx	Logo8
A0A0H2VGQ3	61	K	Ribosomal silencing factor RsfS	rsfS	xxxxxxxxxx_K_xDxxxxxxxx	Logo3
A0A0H2VGQ3	67	K	Ribosomal silencing factor RsfS	rsfS	xxxxxxxxxx_K_Rxxxxxxxxx	Logo4
A0A0H2VGR2	93	K	Smooth muscle caldesmon	SE_1411	xxxxxxxxxx_K_xExxxxxxxx	Logo2
A0A0H2VGR2	405	K	Smooth muscle caldesmon	SE_1411	xxxxxxxxxx_K_Rxxxxxxxxx	Logo4
A0A0H2VGR3	204	K	Uncharacterized protein	SE_0493	xxxxxxxExx_K_Kxxxxxxxxx	Logo1
A0A0H2VGR7	14	K	Thioredoxin-like protein	SE_1417	xxxxxxxExx_K_Kxxxxxxxxx	Logo1
A0A0H2VGR9	33	K	Uncharacterized protein	SE_1425	xxxxxxxxxx_K_xExxxxxxxx	Logo2
A0A0H2VGR9	40	K	Uncharacterized protein	SE_1425	xxxxxxxxxx_K_xDxxxxxxxx	Logo3
A0A0H2VGR9	69	K	Uncharacterized protein	SE_1425	xxxxxxxxxx_K_Kxxxxxxxxx	Logo7
A0A0H2VGR9	97	K	Uncharacterized protein	SE_1425	xxxxxxxxxx_K_xDxxxxxxxx	Logo3
A0A0H2VGR9	140	K	Uncharacterized protein	SE_1425	xxxxxxxxxx_K_xExxxxxxxx	Logo2
A0A0H2VGR9	141	K	Uncharacterized protein	SE_1425	xxxxxxxxxx_K_Exxxxxxxxx	Logo9
A0A0H2VGS8	185	K	Lysophospholipase-like protein	SE_1436	xxxxxxxxxx_K_Exxxxxxxxx	Logo9
A0A0H2VGT2	98	K	Uncharacterized protein	SE_1443	xxxxxxxxxD_K_xxxxxxxxxx	Logo11
A0A0H2VGT2	197	K	Uncharacterized protein	SE_1443	xxxxxxxxxK_K_xxxxxxxxxx	Logo10
A0A0H2VGT2	276	K	Uncharacterized protein	SE_1443	xxxxxxxxxx_K_xDxxxxxxxx	Logo3
A0A0H2VGT2	280	K	Uncharacterized protein	SE_1443	xxxxxxxxxD_K_xxxxxxxxxx	Logo11
A0A0H2VGU2	105	K	Aldehyde-alcohol dehydrogenase	SE_0506	xxxxxxxxxD_K_xxxxxxxxxx	Logo11
A0A0H2VGU2	307	K	Aldehyde-alcohol dehydrogenase	SE_0506	xxxxxxxxxx_K_xDxxxxxxxx	Logo3
A0A0H2VGU2	703	K	Aldehyde-alcohol dehydrogenase	SE_0506	xxxxxxxxxD_K_xxxxxxxxxx	Logo11
A0A0H2VGU2	760	K	Aldehyde-alcohol dehydrogenase	SE_0506	xxxxxxxxxx_K_Dxxxxxxxxx	Logo6
A0A0H2VGU7	220	K	Ribonucleoside-diphosphate reductase minor subunit	SE_0514	xxxxxxxxxx_K_xDxxxxxxxx	Logo3
A0A0H2VGW9	443	K	Protein-export membrane protein SecDF	SE_1320	xxxxxxxxxx_K_Dxxxxxxxxx	Logo6
A0A0H2VGX0	127	K	Ribonuclease R	rnr	xxxxxxxxxx_K_xExxxxxxxx	Logo2
A0A0H2VGX0	621	K	Ribonuclease R	rnr	xxxxxxxxxx_K_Kxxxxxxxxx	Logo7
A0A0H2VGX0	695	K	Ribonuclease R	rnr	xxxxxxxxKx_K_xxxxxxxxxx	Logo13
A0A0H2VGX0	775	K	Ribonuclease R	rnr	xxxxxxxxxx_K_Pxxxxxxxxx	Logo5
A0A0H2VGX2	35	K	Uncharacterized protein	SE_1333	xxxxxxxExx_K_Kxxxxxxxxx	Logo1
A0A0H2VGY2	388	K	Uncharacterized protein	SE_1525	xxxxxxxxxx_K_xExxxxxxxx	Logo2
A0A0H2VGZ6	235	K	ABC transporter (ATP-binding protein)	SE_0606	xxxxxxxxxx_K_Rxxxxxxxxx	Logo4
A0A0H2VH07	35	K	Uncharacterized protein	SE_1567	xxxxxxxxxx_K_Dxxxxxxxxx	Logo6
A0A0H2VH09	50	K	Uncharacterized protein	SE_1536	xxxxxxxxxx_K_Kxxxxxxxxx	Logo7
A0A0H2VH25	88	K	3-oxoacyl-[acyl-carrier-protein] synthase 2	SE_0678	xxxxxxxxxx_K_Dxxxxxxxxx	Logo6
A0A0H2VH28	211	K	Uncharacterized protein	SE_1549	xxxxxxxxxK_K_xxxxxxxxxx	Logo10
A0A0H2VH29	124	K	Acylglycerol-3-phosphate O-acyltransferase-like protein	SE_1404	xxxxxxxxxx_K_Rxxxxxxxxx	Logo4
A0A0H2VH29	206	K	Acylglycerol-3-phosphate O-acyltransferase-like protein	SE_1404	xxxxxxxxxx_K_Kxxxxxxxxx	Logo7
A0A0H2VH35	949	K	DNA translocase stage III sporulation prot	SE_1414	xxxxxxxxxx_K_Kxxxxxxxxx	Logo7
A0A0H2VH40	85	K	Glycerol dehydrogenase	SE_0235	xxxxxxxxKx_K_xxxxxxxxxx	Logo13
A0A0H2VH40	196	K	Glycerol dehydrogenase	SE_0235	xxxxxxxxxx_K_Pxxxxxxxxx	Logo5
A0A0H2VH58	44	K	Branched-chain alpha-keto acid dehydrogenase E1	SE_0255	xxxxxxxxxx_K_xDxxxxxxxx	Logo3
A0A0H2VH58	266	K	Branched-chain alpha-keto acid dehydrogenase E1	SE_0255	xxxxxxxxxx_K_Kxxxxxxxxx	Logo7
A0A0H2VH58	342	K	Branched-chain alpha-keto acid dehydrogenase E1	SE_0255	xxxxxxxxxx_K_Kxxxxxxxxx	Logo7
A0A0H2VH59	52	K	Uncharacterized protein	SE_0727	xxxxxxxxxx_K_Rxxxxxxxxx	Logo4
A0A0H2VH68	374	K	Pyrimidine nucleoside transport protein	SE_0283	xxxxxxxxxx_K_xDxxxxxxxx	Logo3
A0A0H2VH73	203	K	Phosphomethylpyrimidine kinase	SE_1692	xxxxxxxxxx_K_Rxxxxxxxxx	Logo4
A0A0H2VH93	376	K	Uncharacterized protein	SE_0779	xxxxxxxxxx_K_Pxxxxxxxxx	Logo5
A0A0H2VHA1	148	K	Putative myo-inositol-1(Or 4)-monophosphatase	SE_0805	xxxxxxxxxx_K_Rxxxxxxxxx	Logo4
A0A0H2VHB0	46	K	Uncharacterized protein	SE_1615	xxxxxxxxxx_K_Exxxxxxxxx	Logo9
A0A0H2VHB8	293	K	D-3-phosphoglycerate dehydrogenase	SE_1546	xxxxxxxxxx_K_Kxxxxxxxxx	Logo7
A0A0H2VHC8	271	K	Lipoprotein	SE_0405	xxxxxxxExx_K_Kxxxxxxxxx	Logo1
A0A0H2VHD1	45	K	Ferrichrome ABC transporter	SE_1768	xxxxxxxxxx_K_xExxxxxxxx	Logo2
A0A0H2VHD1	119	K	Ferrichrome ABC transporter	SE_1768	xxxxxxxxxx_K_xDxxxxxxxx	Logo3
A0A0H2VHD1	135	K	Ferrichrome ABC transporter	SE_1768	xxxxxxxxxx_K_Dxxxxxxxxx	Logo6
A0A0H2VHD1	169	K	Ferrichrome ABC transporter	SE_1768	xxxxxxxxxx_K_xExxxxxxxx	Logo2
A0A0H2VHD1	174	K	Ferrichrome ABC transporter	SE_1768	xxxxxxxExx_K_Kxxxxxxxxx	Logo1
A0A0H2VHD1	182	K	Ferrichrome ABC transporter	SE_1768	xxxxxxxExx_K_Kxxxxxxxxx	Logo1
A0A0H2VHD1	188	K	Ferrichrome ABC transporter	SE_1768	xxxxxxxExx_K_Kxxxxxxxxx	Logo1
A0A0H2VHD1	326	K	Ferrichrome ABC transporter	SE_1768	xxxxxxxExx_K_Kxxxxxxxxx	Logo1
A0A0H2VHD4	24	K	Fructokinase	SE_1639	xxxxxxxxxx_K_Dxxxxxxxxx	Logo6
A0A0H2VHD7	37	K	Uncharacterized protein	SE_1594	xxxxxxxxxx_K_Pxxxxxxxxx	Logo5
A0A0H2VHE0	170	K	Pseudouridine synthase	SE_0872	xxxxxxxxxR_K_xxxxxxxxxx	Logo8
A0A0H2VHE4	64	K	Fibrinogen binding protein	SE_0884	xxxxxxxxxx_K_xDxxxxxxxx	Logo3
A0A0H2VHF4	179	K	Malonyl CoA-acyl carrier protein transacylase	SE_0905	xxxxxxxExx_K_Kxxxxxxxxx	Logo1
A0A0H2VHF4	242	K	Malonyl CoA-acyl carrier protein transacylase	SE_0905	xxxxxxxxxx_K_Rxxxxxxxxx	Logo4
A0A0H2VHF8	46	K	UDP-N-acetylmuramoyl-tripeptide--D-alanyl-D-alanine ligase	murF	xxxxxxxxxx_K_xExxxxxxxx	Logo2
A0A0H2VHF8	208	K	UDP-N-acetylmuramoyl-tripeptide--D-alanyl-D-alanine ligase	murF	xxxxxxxxxx_K_xExxxxxxxx	Logo2
A0A0H2VHG2	5	K	Putative flavohemoprotein	SE_0440	xxxxxxxxxx_K_Exxxxxxxxx	Logo9
A0A0H2VHG4	63	K	ModA protein	SE_1852	xxxxxxxxxx_K_xDxxxxxxxx	Logo3
A0A0H2VHG9	70	K	Inosine-adenosine-guanosine-nucleoside hydrolase	SE_1857	xxxxxxxxRx_K_xxxxxxxxxx	Logo12
A0A0H2VHG9	267	K	Inosine-adenosine-guanosine-nucleoside hydrolase	SE_1857	xxxxxxxxxx_K_xDxxxxxxxx	Logo3
A0A0H2VHH3	14	K	Cytokinin riboside 5'-monophosphate phosphoribohydrolase	SE_0450	xxxxxxxxKx_K_xxxxxxxxxx	Logo13
A0A0H2VHH3	180	K	Cytokinin riboside 5'-monophosphate phosphoribohydrolase	SE_0450	xxxxxxxxxx_K_Pxxxxxxxxx	Logo5
A0A0H2VHH8	83	K	Transcriptional regulator	SE_0457	xxxxxxxxxx_K_xExxxxxxxx	Logo2
A0A0H2VHH8	128	K	Transcriptional regulator	SE_0457	xxxxxxxxxx_K_Exxxxxxxxx	Logo9
A0A0H2VHH9	3	K	Uncharacterized protein	SE_1875	xxxxxxxxxD_K_xxxxxxxxxx	Logo11
A0A0H2VHI2	229	K	Uncharacterized protein	SE_1740	xxxxxxxxxx_K_Pxxxxxxxxx	Logo5
A0A0H2VHL1	180	K	Quinone oxidoreductase	SE_1778	xxxxxxxxxx_K_Kxxxxxxxxx	Logo7
A0A0H2VHL1	198	K	Quinone oxidoreductase	SE_1778	xxxxxxxxxx_K_xDxxxxxxxx	Logo3
A0A0H2VHL1	253	K	Quinone oxidoreductase	SE_1778	xxxxxxxxxx_K_Dxxxxxxxxx	Logo6
A0A0H2VHL7	504	K	Glycine betaine transporter	SE_1031	xxxxxxxxxR_K_xxxxxxxxxx	Logo8
A0A0H2VHM0	6	K	Mannnose-6 phospate isomelase pmi	SE_1743	xxxxxxxxxx_K_Pxxxxxxxxx	Logo5
A0A0H2VHM2	42	K	Esterase	SE_1929	xxxxxxxxxK_K_xxxxxxxxxx	Logo10
A0A0H2VHP1	10	K	Respiratory nitrate reductase alpha chain	SE_1975	xxxxxxxxxx_K_Pxxxxxxxxx	Logo5
A0A0H2VHP1	107	K	Respiratory nitrate reductase alpha chain	SE_1975	xxxxxxxxRx_K_xxxxxxxxxx	Logo12
A0A0H2VHP1	1070	K	Respiratory nitrate reductase alpha chain	SE_1975	xxxxxxxxKx_K_xxxxxxxxxx	Logo13
A0A0H2VHP9	160	K	Suppressor protein suhB	SE_1884	xxxxxxxxxx_K_Pxxxxxxxxx	Logo5
A0A0H2VHT6	120	K	Uncharacterized protein	SE_1133	xxxxxxxxRx_K_xxxxxxxxxx	Logo12
A0A0H2VHV0	3	K	DNA-binding protein II	SE_1160	xxxxxxxxxx_K_xDxxxxxxxx	Logo3
A0A0H2VHV0	18	K	DNA-binding protein II	SE_1160	xxxxxxxxxx_K_xExxxxxxxx	Logo2
A0A0H2VHV0	19	K	DNA-binding protein II	SE_1160	xxxxxxxxxx_K_Exxxxxxxxx	Logo9
A0A0H2VHV0	67	K	DNA-binding protein II	SE_1160	xxxxxxxxxx_K_Exxxxxxxxx	Logo9
A0A0H2VHV0	86	K	DNA-binding protein II	SE_1160	xxxxxxxxxx_K_Dxxxxxxxxx	Logo6
A0A0H2VHV5	4	K	Putative NADH-dependent flavin oxidoreductase	SE_0650	xxxxxxxxxx_K_xExxxxxxxx	Logo2
A0A0H2VHV5	137	K	Putative NADH-dependent flavin oxidoreductase	SE_0650	xxxxxxxxxx_K_Exxxxxxxxx	Logo9
A0A0H2VHW9	81	K	Transcription regulator AraC/XylS family	SE_1190	xxxxxxxxxx_K_Kxxxxxxxxx	Logo7
A0A0H2VHX6	194	K	Nitrate reductase delta chain	SE_1973	xxxxxxxxxx_K_Exxxxxxxxx	Logo9
A0A0H2VHY0	217	K	Nitrite reductase	SE_1978	xxxxxxxxxx_K_Dxxxxxxxxx	Logo6
A0A0H2VHY0	584	K	Nitrite reductase	SE_1978	xxxxxxxxxK_K_xxxxxxxxxx	Logo10
A0A0H2VHY0	605	K	Nitrite reductase	SE_1978	xxxxxxxxxx_K_xExxxxxxxx	Logo2
A0A0H2VHY0	765	K	Nitrite reductase	SE_1978	xxxxxxxxxx_K_Exxxxxxxxx	Logo9
A0A0H2VHZ4	71	K	ABC transporter (Periplasmic amino acid-binding protein)	SE_1993	xxxxxxxxxx_K_xExxxxxxxx	Logo2
A0A0H2VHZ4	133	K	ABC transporter (Periplasmic amino acid-binding protein)	SE_1993	xxxxxxxxxx_K_Dxxxxxxxxx	Logo6
A0A0H2VHZ4	252	K	ABC transporter (Periplasmic amino acid-binding protein)	SE_1993	xxxxxxxxxK_K_xxxxxxxxxx	Logo10
A0A0H2VHZ9	188	K	Glycerate kinase	SE_1999	xxxxxxxxxx_K_Dxxxxxxxxx	Logo6
A0A0H2VI04	216	K	Putative beta-subunit of L-serine dehydratas	SE_2081	xxxxxxxxxD_K_xxxxxxxxxx	Logo11
A0A0H2VI08	190	K	Sodium/glutamate symporter	SE_1924	xxxxxxxxxx_K_xExxxxxxxx	Logo2
A0A0H2VI12	319	K	Uncharacterized protein	SE_0753	xxxxxxxxxx_K_xDxxxxxxxx	Logo3
A0A0H2VI16	10	K	Sorbitol dehydrogenase	SE_2019	xxxxxxxxxx_K_Dxxxxxxxxx	Logo6
A0A0H2VI16	23	K	Sorbitol dehydrogenase	SE_2019	xxxxxxxxxx_K_Dxxxxxxxxx	Logo6
A0A0H2VI16	100	K	Sorbitol dehydrogenase	SE_2019	xxxxxxxxxx_K_xExxxxxxxx	Logo2
A0A0H2VI23	4	K	Uncharacterized protein	SE_0777	xxxxxxxxxx_K_Exxxxxxxxx	Logo9
A0A0H2VI23	8	K	Uncharacterized protein	SE_0777	xxxxxxxExx_K_Kxxxxxxxxx	Logo1
A0A0H2VI23	22	K	Uncharacterized protein	SE_0777	xxxxxxxxxx_K_Exxxxxxxxx	Logo9
A0A0H2VI23	28	K	Uncharacterized protein	SE_0777	xxxxxxxxxx_K_xDxxxxxxxx	Logo3
A0A0H2VI23	36	K	Uncharacterized protein	SE_0777	xxxxxxxExx_K_Kxxxxxxxxx	Logo1
A0A0H2VI25	16	K	Uncharacterized protein	SE_2112	xxxxxxxxxx_K_Kxxxxxxxxx	Logo7
A0A0H2VI31	111	K	Dihydrolipoyl dehydrogenase	SE_0794	xxxxxxxxxx_K_xExxxxxxxx	Logo2
A0A0H2VI31	161	K	Dihydrolipoyl dehydrogenase	SE_0794	xxxxxxxxxx_K_Rxxxxxxxxx	Logo4
A0A0H2VI31	224	K	Dihydrolipoyl dehydrogenase	SE_0794	xxxxxxxxxx_K_Kxxxxxxxxx	Logo7
A0A0H2VI31	230	K	Dihydrolipoyl dehydrogenase	SE_0794	xxxxxxxxKx_K_xxxxxxxxxx	Logo13
A0A0H2VI37	400	K	Poly (Glycerol-phosphate) alpha-glucosyltransferase	SE_2041	xxxxxxxExx_K_Kxxxxxxxxx	Logo1
A0A0H2VI37	480	K	Poly (Glycerol-phosphate) alpha-glucosyltransferase	SE_2041	xxxxxxxxxx_K_xExxxxxxxx	Logo2
A0A0H2VI39	15	K	Uncharacterized protein	SE_1307	xxxxxxxxxx_K_Dxxxxxxxxx	Logo6
A0A0H2VI39	28	K	Uncharacterized protein	SE_1307	xxxxxxxxxD_K_xxxxxxxxxx	Logo11
A0A0H2VI39	41	K	Uncharacterized protein	SE_1307	xxxxxxxxxx_K_xDxxxxxxxx	Logo3
A0A0H2VI40	6	K	Dihydroorotate dehydrogenase (quinone)	SE_2132	xxxxxxxxxx_K_Pxxxxxxxxx	Logo5
A0A0H2VI51	316	K	Nickel ABC transporter nickel-binding protein	SE_1981	xxxxxxxxxx_K_Rxxxxxxxxx	Logo4
A0A0H2VI52	300	K	Glycine oxidase	SE_2058	xxxxxxxxxx_K_Kxxxxxxxxx	Logo7
A0A0H2VI54	30	K	Phosphoenolpyruvate-protein phosphatase	SE_2160	xxxxxxxxxx_K_Rxxxxxxxxx	Logo4
A0A0H2VI54	122	K	Phosphoenolpyruvate-protein phosphatase	SE_2160	xxxxxxxxxD_K_xxxxxxxxxx	Logo11
A0A0H2VI54	193	K	Phosphoenolpyruvate-protein phosphatase	SE_2160	xxxxxxxxxx_K_Pxxxxxxxxx	Logo5
A0A0H2VI56	180	K	Glycine betaine aldehyde dehydrogenase gbsA	SE_2166	xxxxxxxxxx_K_Pxxxxxxxxx	Logo5
A0A0H2VI57	7	K	Succinate dehydrogenase iron-sulfur protein subunit	SE_0842	xxxxxxxxxx_K_Exxxxxxxxx	Logo9
A0A0H2VI57	146	K	Succinate dehydrogenase iron-sulfur protein subunit	SE_0842	xxxxxxxxxx_K_Rxxxxxxxxx	Logo4
A0A0H2VI64	19	K	Uncharacterized protein	SE_0863	xxxxxxxxxx_K_Kxxxxxxxxx	Logo7
A0A0H2VI72	66	K	Uncharacterized protein	SE_0882	xxxxxxxxxx_K_Rxxxxxxxxx	Logo4
A0A0H2VI78	20	K	Uncharacterized protein	SE_2200	xxxxxxxxxK_K_xxxxxxxxxx	Logo10
A0A0H2VI81	403	K	DNA polymerase I	SE_1367	xxxxxxxxxK_K_xxxxxxxxxx	Logo10
A0A0H2VI81	668	K	DNA polymerase I	SE_1367	xxxxxxxxxx_K_Pxxxxxxxxx	Logo5
A0A0H2VI85	341	K	Malate dehydrogenase-like protein	SE_1377	xxxxxxxExx_K_Kxxxxxxxxx	Logo1
A0A0H2VI90	22	K	Signal recognition particle protein	ffh	xxxxxxxxKx_K_xxxxxxxxxx	Logo13
A0A0H2VI90	269	K	Signal recognition particle protein	ffh	xxxxxxxxxx_K_Pxxxxxxxxx	Logo5
A0A0H2VI90	424	K	Signal recognition particle protein	ffh	xxxxxxxxxx_K_Kxxxxxxxxx	Logo7
A0A0H2VI93	59	K	Ribosome biogenesis GTPase A	SE_0921	xxxxxxxxxx_K_xDxxxxxxxx	Logo3
A0A0H2VI93	107	K	Ribosome biogenesis GTPase A	SE_0921	xxxxxxxxxx_K_xDxxxxxxxx	Logo3
A0A0H2VI93	187	K	Ribosome biogenesis GTPase A	SE_0921	xxxxxxxExx_K_Kxxxxxxxxx	Logo1
A0A0H2VI93	222	K	Ribosome biogenesis GTPase A	SE_0921	xxxxxxxxxx_K_Rxxxxxxxxx	Logo4
A0A0H2VI98	117	K	Uncharacterized protein	SE_1402	xxxxxxxxxx_K_Exxxxxxxxx	Logo9
A0A0H2VI98	204	K	Uncharacterized protein	SE_1402	xxxxxxxxxx_K_Kxxxxxxxxx	Logo7
A0A0H2VI99	225	K	Acetoin(Diacetyl)reductase	SE_2225	xxxxxxxxxx_K_Rxxxxxxxxx	Logo4
A0A0H2VIA3	100	K	Phospho-2-dehydro-3-deoxyheptonate aldolase	SE_1410	xxxxxxxxxx_K_xExxxxxxxx	Logo2
A0A0H2VIA3	155	K	Phospho-2-dehydro-3-deoxyheptonate aldolase	SE_1410	xxxxxxxxxx_K_Pxxxxxxxxx	Logo5
A0A0H2VIA3	231	K	Phospho-2-dehydro-3-deoxyheptonate aldolase	SE_1410	xxxxxxxxxx_K_Rxxxxxxxxx	Logo4
A0A0H2VIA4	96	K	Phage infection protein	SE_2230	xxxxxxxxxx_K_xDxxxxxxxx	Logo3
A0A0H2VIA5	171	K	Pyruvate oxidase	SE_2103	xxxxxxxxxx_K_Dxxxxxxxxx	Logo6
A0A0H2VIA5	205	K	Pyruvate oxidase	SE_2103	xxxxxxxxxx_K_Pxxxxxxxxx	Logo5
A0A0H2VIA5	306	K	Pyruvate oxidase	SE_2103	xxxxxxxxRx_K_xxxxxxxxxx	Logo12
A0A0H2VIA5	561	K	Pyruvate oxidase	SE_2103	xxxxxxxxxD_K_xxxxxxxxxx	Logo11
A0A0H2VIA7	219	K	Precessing proteinase	SE_0956	xxxxxxxxxx_K_xExxxxxxxx	Logo2
A0A0H2VIA8	270	K	Endo-1,4-beta-glucanase	SE_1418	xxxxxxxxxx_K_Pxxxxxxxxx	Logo5
A0A0H2VIB1	68	K	3-hydroxy-3-methylglutaryl CoA synthase	SE_2110	xxxxxxxExx_K_Kxxxxxxxxx	Logo1
A0A0H2VIB2	201	K	Glucarate transporter	SE_2056	xxxxxxxxxx_K_Rxxxxxxxxx	Logo4
A0A0H2VIC1	135	K	Proline dehydrohenase-like protein	SE_1437	xxxxxxxxxx_K_xDxxxxxxxx	Logo3
A0A0H2VIC1	187	K	Proline dehydrohenase-like protein	SE_1437	xxxxxxxxxx_K_xDxxxxxxxx	Logo3
A0A0H2VID3	266	K	Plant metabolite dehydrogenase-like protein	SE_1456	xxxxxxxxxx_K_Rxxxxxxxxx	Logo4
A0A0H2VID5	46	K	Uncharacterized protein	SE_2278	xxxxxxxxxx_K_xExxxxxxxx	Logo2
A0A0H2VID5	263	K	Uncharacterized protein	SE_2278	xxxxxxxxxx_K_Rxxxxxxxxx	Logo4
A0A0H2VIE5	99	K	Abortive phage resistance protein	SE_1475	xxxxxxxxxx_K_Kxxxxxxxxx	Logo7
A0A0H2VIE9	96	K	Uncharacterized protein	SE_1014	xxxxxxxxxx_K_xDxxxxxxxx	Logo3
A0A0H2VIF2	172	K	Sortase	SE_2076	xxxxxxxxxx_K_Kxxxxxxxxx	Logo7
A0A0H2VIG3	143	K	Uncharacterized protein	SE_2325	xxxxxxxxKx_K_xxxxxxxxxx	Logo13
A0A0H2VIG7	53	K	Uncharacterized protein	SE_2095	xxxxxxxxxx_K_Kxxxxxxxxx	Logo7
A0A0H2VIG7	218	K	Uncharacterized protein	SE_2095	xxxxxxxxxx_K_xExxxxxxxx	Logo2
A0A0H2VIG7	318	K	Uncharacterized protein	SE_2095	xxxxxxxExx_K_Kxxxxxxxxx	Logo1
A0A0H2VIH6	84	K	Secretory antigen SsaA	SE_2108	xxxxxxxxxx_K_Pxxxxxxxxx	Logo5
A0A0H2VIH6	87	K	Secretory antigen SsaA	SE_2108	xxxxxxxxxR_K_xxxxxxxxxx	Logo8
A0A0H2VII2	260	K	Uncharacterized protein	SE_2346	xxxxxxxxxx_K_xDxxxxxxxx	Logo3
A0A0H2VII9	105	K	Uncharacterized protein	SE_2128	xxxxxxxxxx_K_xDxxxxxxxx	Logo3
A0A0H2VIJ0	176	K	Uncharacterized protein	SE_1524	xxxxxxxExx_K_Kxxxxxxxxx	Logo1
A0A0H2VIJ0	241	K	Uncharacterized protein	SE_1524	xxxxxxxxxx_K_Exxxxxxxxx	Logo9
A0A0H2VIJ0	338	K	Uncharacterized protein	SE_1524	xxxxxxxxxx_K_Dxxxxxxxxx	Logo6
A0A0H2VIJ0	445	K	Uncharacterized protein	SE_1524	xxxxxxxxxx_K_Exxxxxxxxx	Logo9
A0A0H2VIJ0	619	K	Uncharacterized protein	SE_1524	xxxxxxxxxD_K_xxxxxxxxxx	Logo11
A0A0H2VIK2	36	K	Uncharacterized protein	SE_2376	xxxxxxxxxx_K_xExxxxxxxx	Logo2
A0A0H2VIK3	93	K	Uncharacterized protein	SE_2239	xxxxxxxxxx_K_Kxxxxxxxxx	Logo7
A0A0H2VIL1	148	K	Peptide methionine sulfoxide reductase MsrA	msrA	xxxxxxxxxK_K_xxxxxxxxxx	Logo10
A0A0H2VIL1	163	K	Peptide methionine sulfoxide reductase MsrA	msrA	xxxxxxxxxR_K_xxxxxxxxxx	Logo8
A0A0H2VIL4	27	K	Acetate-CoA ligase	SE_2161	xxxxxxxExx_K_Kxxxxxxxxx	Logo1
A0A0H2VIL4	103	K	Acetate-CoA ligase	SE_2161	xxxxxxxxxx_K_Dxxxxxxxxx	Logo6
A0A0H2VIL4	137	K	Acetate-CoA ligase	SE_2161	xxxxxxxxxx_K_Kxxxxxxxxx	Logo7
A0A0H2VIL4	383	K	Acetate-CoA ligase	SE_2161	xxxxxxxxxx_K_xExxxxxxxx	Logo2
A0A0H2VIL4	525	K	Acetate-CoA ligase	SE_2161	xxxxxxxxKx_K_xxxxxxxxxx	Logo13
A0A0H2VIL9	68	K	Aminopeptidase ampS	SE_1564	xxxxxxxxxx_K_xExxxxxxxx	Logo2
A0A0H2VIM4	211	K	Anaerobic ribonucleoside-triphosphate reductase	SE_2172	xxxxxxxxxR_K_xxxxxxxxxx	Logo8
A0A0H2VIM4	602	K	Anaerobic ribonucleoside-triphosphate reductase	SE_2172	xxxxxxxxxx_K_Exxxxxxxxx	Logo9
A0A0H2VIN7	135	K	DNA-binding protein Spo0J-like protein	SE_2414	xxxxxxxExx_K_Kxxxxxxxxx	Logo1
A0A0H2VIQ1	75	K	Recombinase	SE_p303	xxxxxxxxxx_K_xDxxxxxxxx	Logo3
A0A0H2VIQ1	154	K	Recombinase	SE_p303	xxxxxxxxxK_K_xxxxxxxxxx	Logo10
A0A0H2VIQ5	146	K	Glucose-6-phosphate 1-dehydrogenase	zwf	xxxxxxxxxx_K_Rxxxxxxxxx	Logo4
A0A0H2VIQ5	152	K	Glucose-6-phosphate 1-dehydrogenase	zwf	xxxxxxxxxx_K_Pxxxxxxxxx	Logo5
A0A0H2VIQ5	173	K	Glucose-6-phosphate 1-dehydrogenase	zwf	xxxxxxxxxx_K_xExxxxxxxx	Logo2
A0A0H2VIQ5	285	K	Glucose-6-phosphate 1-dehydrogenase	zwf	xxxxxxxExx_K_Kxxxxxxxxx	Logo1
A0A0H2VIR5	523	K	DNA repair protein RecN	SE_1200	xxxxxxxxxx_K_xExxxxxxxx	Logo2
A0A0H2VIR8	6	K	Xaa-Pro dipeptidase	SE_1214	xxxxxxxxxR_K_xxxxxxxxxx	Logo8
A0A0H2VIR8	200	K	Xaa-Pro dipeptidase	SE_1214	xxxxxxxxxx_K_Rxxxxxxxxx	Logo4
A0A0H2VIR8	255	K	Xaa-Pro dipeptidase	SE_1214	xxxxxxxxxx_K_Pxxxxxxxxx	Logo5
A0A0H2VIS3	465	K	Autolysin	SE_2231	xxxxxxxxxx_K_Pxxxxxxxxx	Logo5
A0A0H2VIS5	192	K	Glycoprotein endopeptidase	SE_1652	xxxxxxxxxx_K_xExxxxxxxx	Logo2
A0A0H2VIT3	70	K	Uncharacterized protein	SE_p504	xxxxxxxxxR_K_xxxxxxxxxx	Logo8
A0A0H2VIT6	611	K	Streptococcal hemagglutinin protein	SE_2249	xxxxxxxxxx_K_Dxxxxxxxxx	Logo6
A0A0H2VIT7	22	K	Glucokinase	SE_1233	xxxxxxxxxx_K_Dxxxxxxxxx	Logo6
A0A0H2VIU8	126	K	Uncharacterized protein	SE_1251	xxxxxxxxxx_K_Exxxxxxxxx	Logo9
A0A0H2VIV0	254	K	ATP-dependent zinc metalloprotease FtsH	ftsH	xxxxxxxExx_K_Kxxxxxxxxx	Logo1
A0A0H2VIV0	351	K	ATP-dependent zinc metalloprotease FtsH	ftsH	xxxxxxxxxx_K_Pxxxxxxxxx	Logo5
A0A0H2VIV0	411	K	ATP-dependent zinc metalloprotease FtsH	ftsH	xxxxxxxxxx_K_Kxxxxxxxxx	Logo7
A0A0H2VIV1	52	K	Conserved hypothetical proetin	SE_p521	xxxxxxxxxK_K_xxxxxxxxxx	Logo10
A0A0H2VIV7	92	K	Uncharacterized protein	SE_1733	xxxxxxxxxx_K_Exxxxxxxxx	Logo9
A0A0H2VIW2	90	K	Signal peptidase I	SE_2397	xxxxxxxxxx_K_xDxxxxxxxx	Logo3
A0A0H2VIW5	41	K	Uncharacterized protein	SE_1279	xxxxxxxxxx_K_Kxxxxxxxxx	Logo7
A0A0H2VIW5	134	K	Uncharacterized protein	SE_1279	xxxxxxxxxR_K_xxxxxxxxxx	Logo8
A0A0H2VIW5	160	K	Uncharacterized protein	SE_1279	xxxxxxxxxx_K_Rxxxxxxxxx	Logo4
A0A0H2VIX7	44	K	Iron-sulfur cofactor synthesis protein-like protein	SE_1305	xxxxxxxxxR_K_xxxxxxxxxx	Logo8
A0A0H2VIY3	613	K	Uncharacterized protein	SE_1772	xxxxxxxxxx_K_Rxxxxxxxxx	Logo4
A0A0H2VIY4	139	K	DNA-directed DNA polymerase	SE_p301	xxxxxxxxxx_K_xDxxxxxxxx	Logo3
A0A0H2VIZ7	47	K	Uncharacterized protein	SE_2360	xxxxxxxxxx_K_Dxxxxxxxxx	Logo6
A0A0H2VIZ7	122	K	Uncharacterized protein	SE_2360	xxxxxxxxxx_K_Kxxxxxxxxx	Logo7
A0A0H2VIZ7	135	K	Uncharacterized protein	SE_2360	xxxxxxxxxx_K_Dxxxxxxxxx	Logo6
A0A0H2VJ02	21	K	Uncharacterized protein	SE_1310	xxxxxxxxKx_K_xxxxxxxxxx	Logo13
A0A0H2VJ04	13	K	Single-stranded DNA-binding protein	SE_2371	xxxxxxxxxx_K_Dxxxxxxxxx	Logo6
A0A0H2VJ10	61	K	SarR protein	SE_1868	xxxxxxxxxx_K_Pxxxxxxxxx	Logo5
A0A0H2VJ10	73	K	SarR protein	SE_1868	xxxxxxxxxx_K_Dxxxxxxxxx	Logo6
A0A0H2VJ27	64	K	Citrate synthase	SE_1371	xxxxxxxxxx_K_Exxxxxxxxx	Logo9
A0A0H2VJ27	117	K	Citrate synthase	SE_1371	xxxxxxxxxx_K_xDxxxxxxxx	Logo3
A0A0H2VJ27	262	K	Citrate synthase	SE_1371	xxxxxxxxxx_K_Dxxxxxxxxx	Logo6
A0A0H2VJ27	357	K	Citrate synthase	SE_1371	xxxxxxxxRx_K_xxxxxxxxxx	Logo12
A0A0H2VJ27	365	K	Citrate synthase	SE_1371	xxxxxxxxxR_K_xxxxxxxxxx	Logo8
A0A0H2VJ31	14	K	Uncharacterized protein	SE_1381	xxxxxxxxxx_K_xExxxxxxxx	Logo2
A0A0H2VJ31	55	K	Uncharacterized protein	SE_1381	xxxxxxxxxD_K_xxxxxxxxxx	Logo11
A0A0H2VJ31	59	K	Uncharacterized protein	SE_1381	xxxxxxxxxx_K_Rxxxxxxxxx	Logo4
A0A0H2VJ31	88	K	Uncharacterized protein	SE_1381	xxxxxxxxxx_K_xExxxxxxxx	Logo2
A0A0H2VJ33	117	K	PTS system arbutin-like IIBC component	SE_1897	xxxxxxxxxK_K_xxxxxxxxxx	Logo10
A0A0H2VJ33	464	K	PTS system arbutin-like IIBC component	SE_1897	xxxxxxxxxx_K_Dxxxxxxxxx	Logo6
A0A0H2VJ42	345	K	Serine proteinase Do	SE_1405	xxxxxxxxxx_K_xDxxxxxxxx	Logo3
A0A0H2VJ42	358	K	Serine proteinase Do	SE_1405	xxxxxxxxxx_K_xDxxxxxxxx	Logo3
A0A0H2VJ45	37	K	Phenylalanyl-tRNA synthetase (Beta subunit)	SE_1415	xxxxxxxxxx_K_xExxxxxxxx	Logo2
A0A0H2VJ45	103	K	Phenylalanyl-tRNA synthetase (Beta subunit)	SE_1415	xxxxxxxxKx_K_xxxxxxxxxx	Logo13
A0A0H2VJ52	21	K	Uncharacterized protein	SE_p304	xxxxxxxxxx_K_Dxxxxxxxxx	Logo6
A0A0H2VJ52	50	K	Uncharacterized protein	SE_p304	xxxxxxxxxx_K_xDxxxxxxxx	Logo3
A0A0H2VJ54	117	K	Uncharacterized protein	SE_1928	xxxxxxxxxx_K_xDxxxxxxxx	Logo3
A0A0H2VJ66	27	K	Uncharacterized protein	SE_1950	xxxxxxxxxx_K_xDxxxxxxxx	Logo3
A0A0H2VJ66	214	K	Uncharacterized protein	SE_1950	xxxxxxxxxx_K_Rxxxxxxxxx	Logo4
A0A0H2VJ66	292	K	Uncharacterized protein	SE_1950	xxxxxxxxxx_K_Pxxxxxxxxx	Logo5
A0A0H2VJ81	109	K	Uncharacterized protein	SE_1965	xxxxxxxxKx_K_xxxxxxxxxx	Logo13
A0A0H2VJ83	70	K	Nitrate reductase beta chain narH	SE_1974	xxxxxxxxxx_K_Kxxxxxxxxx	Logo7
A0A0H2VJ83	290	K	Nitrate reductase beta chain narH	SE_1974	xxxxxxxxxx_K_Dxxxxxxxxx	Logo6
A0A0H2VJ98	165	K	FmhA protein	SE_1989	xxxxxxxxxx_K_xExxxxxxxx	Logo2
A0A0H2VJ98	263	K	FmhA protein	SE_1989	xxxxxxxxxx_K_Dxxxxxxxxx	Logo6
A0A0H2VJ98	382	K	FmhA protein	SE_1989	xxxxxxxxxx_K_Exxxxxxxxx	Logo9
A0A0H2VJA5	12	K	Uncharacterized protein	SE_2000	xxxxxxxxxx_K_xDxxxxxxxx	Logo3
A0A0H2VJB0	524	K	Uncharacterized protein	SE_2005	xxxxxxxxxK_K_xxxxxxxxxx	Logo10
A0A0H2VJD8	75	K	Uncharacterized protein	SE_1547	xxxxxxxxxK_K_xxxxxxxxxx	Logo10
A0A0H2VJD8	81	K	Uncharacterized protein	SE_1547	xxxxxxxxxx_K_Kxxxxxxxxx	Logo7
A0A0H2VJE0	211	K	Gluconate permease	SE_2044	xxxxxxxxxx_K_xExxxxxxxx	Logo2
A0A0H2VJF6	45	K	Uncharacterized protein	SE_2059	xxxxxxxxxx_K_xExxxxxxxx	Logo2
A0A0H2VJG4	257	K	Aldehyde dehydrogenase	SE_1603	xxxxxxxxxx_K_xDxxxxxxxx	Logo3
A0A0H2VJH4	78	K	Uncharacterized protein	SE_1619	xxxxxxxxxx_K_Kxxxxxxxxx	Logo7
A0A0H2VJJ0	285	K	Putative L-serine dehydratase	SE_2080	xxxxxxxxxx_K_Rxxxxxxxxx	Logo4
A0A0H2VJJ0	287	K	Putative L-serine dehydratase	SE_2080	xxxxxxxxxR_K_xxxxxxxxxx	Logo8
A0A0H2VJJ5	78	K	Ribokinase	rbsK	xxxxxxxExx_K_Kxxxxxxxxx	Logo1
A0A0H2VJJ5	290	K	Ribokinase	rbsK	xxxxxxxxxR_K_xxxxxxxxxx	Logo8
A0A0H2VJK1	8	K	Sorbitol dehydrogenase-like protein	SE_2098	xxxxxxxxxx_K_Pxxxxxxxxx	Logo5
A0A0H2VJK1	19	K	Sorbitol dehydrogenase-like protein	SE_2098	xxxxxxxxxx_K_Pxxxxxxxxx	Logo5
A0A0H2VJK1	46	K	Sorbitol dehydrogenase-like protein	SE_2098	xxxxxxxxxx_K_xDxxxxxxxx	Logo3
A0A0H2VJK1	227	K	Sorbitol dehydrogenase-like protein	SE_2098	xxxxxxxxxx_K_Kxxxxxxxxx	Logo7
A0A0H2VJK1	230	K	Sorbitol dehydrogenase-like protein	SE_2098	xxxxxxxxKx_K_xxxxxxxxxx	Logo13
A0A0H2VJL3	104	K	Dehydrogenase	SE_2117	xxxxxxxxxx_K_xExxxxxxxx	Logo2
A0A0H2VJL5	88	K	Transcription termination factor Rho	rho	xxxxxxxxxx_K_Dxxxxxxxxx	Logo6
A0A0H2VJL5	414	K	Transcription termination factor Rho	rho	xxxxxxxxRx_K_xxxxxxxxxx	Logo12
A0A0H2VJQ4	177	K	Uncharacterized protein	SE_1776	xxxxxxxxxx_K_xExxxxxxxx	Logo2
A0A0H2VJQ8	218	K	Dihydrolipoamide dehydrogenase	SE_2184	xxxxxxxxxx_K_xExxxxxxxx	Logo2
A0A0H2VJQ8	234	K	Dihydrolipoamide dehydrogenase	SE_2184	xxxxxxxxxx_K_Pxxxxxxxxx	Logo5
A0A0H2VJR5	23	K	Uncharacterized protein	SE_1832	xxxxxxxxxx_K_xExxxxxxxx	Logo2
A0A0H2VJU6	269	K	Lyt divergon expression attenuator LytR	SE_1883	xxxxxxxxRx_K_xxxxxxxxxx	Logo12
A0A0H2VJU6	271	K	Lyt divergon expression attenuator LytR	SE_1883	xxxxxxxxxx_K_Dxxxxxxxxx	Logo6
A0A0H2VJV1	160	K	Uncharacterized protein	SE_1888	xxxxxxxxxx_K_xDxxxxxxxx	Logo3
A0A0H2VJX0	11	K	Dehydrogenase	SE_1905	xxxxxxxxxx_K_xDxxxxxxxx	Logo3
A0A0H2VK03	83	K	Uncharacterized protein	SE_2317	xxxxxxxxxx_K_Kxxxxxxxxx	Logo7
A0A0H2VK04	433	K	Teichoic acid biosynthesis protein F	SE_1948	xxxxxxxxxx_K_xExxxxxxxx	Logo2
A0A0H2VK04	538	K	Teichoic acid biosynthesis protein F	SE_1948	xxxxxxxxxx_K_Kxxxxxxxxx	Logo7
A0A0H2VK22	80	K	Uncharacterized protein	SE_1963	xxxxxxxxxx_K_xExxxxxxxx	Logo2
A0A0H2VK22	92	K	Uncharacterized protein	SE_1963	xxxxxxxxxx_K_xDxxxxxxxx	Logo3
A0A0H2VK71	171	K	Uncharacterized protein	SE_2398	xxxxxxxxxx_K_Pxxxxxxxxx	Logo5
A0A0H2VK93	215	K	Replication initiator protein	SE_p203	xxxxxxxxxx_K_Rxxxxxxxxx	Logo4
A0A0H2VK94	52	K	Mutator protein mutT	SE_2040	xxxxxxxxxx_K_Dxxxxxxxxx	Logo6
A0A0H2VK98	55	K	Uncharacterized protein	SE_p302	xxxxxxxxxx_K_xExxxxxxxx	Logo2
A0A0H2VKA5	104	K	Uncharacterized protein	SE_p307	xxxxxxxxxx_K_Kxxxxxxxxx	Logo7
A0A0H2VKA6	195	K	GTP-pyrophosphokinase	SE_2052	xxxxxxxxxx_K_xDxxxxxxxx	Logo3
A0A0H2VKD4	83	K	Uncharacterized protein	SE_2069	xxxxxxxxxx_K_xDxxxxxxxx	Logo3
A0A0H2VKH0	80	K	Alpha-acetolactate decarboxylase	SE_2143	xxxxxxxxxx_K_xDxxxxxxxx	Logo3
A0A0H2VKH0	100	K	Alpha-acetolactate decarboxylase	SE_2143	xxxxxxxxxx_K_Kxxxxxxxxx	Logo7
A0A0H2VKH0	119	K	Alpha-acetolactate decarboxylase	SE_2143	xxxxxxxxxx_K_Kxxxxxxxxx	Logo7
A0A0H2VKH8	149	K	Replication protein	SE_p608	xxxxxxxxxx_K_xDxxxxxxxx	Logo3
A0A0H2VKI0	380	K	Coenzyme A disulfide reductase	SE_2154	xxxxxxxxxx_K_Dxxxxxxxxx	Logo6
A0A0H2VKP3	394	K	Uncharacterized protein	SE_2232	xxxxxxxxxx_K_Rxxxxxxxxx	Logo4
A0A0H2VKQ9	240	K	Alkylphosphonate ABC tranporter	SE_2256	xxxxxxxxxx_K_Dxxxxxxxxx	Logo6
A0A0H2VKS1	18	K	Polyribonucleotide nucleotidyltransferase	SE_2275	xxxxxxxxxK_K_xxxxxxxxxx	Logo10
A0A0H2VKS1	74	K	Polyribonucleotide nucleotidyltransferase	SE_2275	xxxxxxxxxx_K_Kxxxxxxxxx	Logo7
A0A0H2VKS1	102	K	Polyribonucleotide nucleotidyltransferase	SE_2275	xxxxxxxxxx_K_Kxxxxxxxxx	Logo7
A0A0H2VKZ1	267	K	Transcription terminator	SE_2378	xxxxxxxxxx_K_Rxxxxxxxxx	Logo4
A0A0H2VL23	7	K	Uncharacterized protein	SE_p305	xxxxxxxxKx_K_xxxxxxxxxx	Logo13
A0A0H2VL23	132	K	Uncharacterized protein	SE_p305	xxxxxxxxxR_K_xxxxxxxxxx	Logo8
A0A0H2VL57	308	K	Uncharacterized protein	SE_p513	xxxxxxxxxx_K_xDxxxxxxxx	Logo3
A0A0H2VL79	6	K	Mobilization protein	SE_p606	xxxxxxxxxD_K_xxxxxxxxxx	Logo11
A0A0H2VL79	77	K	Mobilization protein	SE_p606	xxxxxxxxxx_K_xExxxxxxxx	Logo2
P0A041	38	K	Penicillinase repressor	blaI	xxxxxxxxxx_K_Exxxxxxxxx	Logo9
P0C0M5	122	K	Thymidylate synthase	thyA	xxxxxxxxxx_K_xExxxxxxxx	Logo2
P0C0M5	140	K	Thymidylate synthase	thyA	xxxxxxxxxx_K_Kxxxxxxxxx	Logo7
P0C0M9	190	K	Guanylate kinase	gmk	xxxxxxxxxx_K_xExxxxxxxx	Logo2
P0C0N1	34	K	Ornithine carbamoyltransferase	argF	xxxxxxxxRx_K_xxxxxxxxxx	Logo12
P0C0N1	40	K	Ornithine carbamoyltransferase	argF	xxxxxxxxxx_K_Pxxxxxxxxx	Logo5
P0C0N1	54	K	Ornithine carbamoyltransferase	argF	xxxxxxxxxx_K_Dxxxxxxxxx	Logo6
P0C0N1	251	K	Ornithine carbamoyltransferase	argF	xxxxxxxxxx_K_Pxxxxxxxxx	Logo5
P0C0N3	3	K	10 kDa chaperonin	groS	xxxxxxxxxx_K_Pxxxxxxxxx	Logo5
P0C0N3	33	K	10 kDa chaperonin	groS	xxxxxxxxKx_K_xxxxxxxxxx	Logo13
P0C0N7	140	K	60 kDa chaperonin	groL	xxxxxxxxxx_K_xExxxxxxxx	Logo2
P0C0N7	360	K	60 kDa chaperonin	groL	xxxxxxxxxx_K_Exxxxxxxxx	Logo9
P0C0N7	388	K	60 kDa chaperonin	groL	xxxxxxxxxx_K_Exxxxxxxxx	Logo9
P0C0P4	33	K	Ferric uptake regulation protein	fur	xxxxxxxxxD_K_xxxxxxxxxx	Logo11
P0C0Q6	30	K	Superoxide dismutase [Mn/Fe]	sodA	xxxxxxxxxD_K_xxxxxxxxxx	Logo11
P0C0Q6	103	K	Superoxide dismutase [Mn/Fe]	sodA	xxxxxxxxxx_K_Exxxxxxxxx	Logo9
P0C0Q6	113	K	Superoxide dismutase [Mn/Fe]	sodA	xxxxxxxxxx_K_xExxxxxxxx	Logo2
P0C0Q6	119	K	Superoxide dismutase [Mn/Fe]	sodA	xxxxxxxxxD_K_xxxxxxxxxx	Logo11
P0C0R0	43	K	DNA gyrase subunit A	gyrA	xxxxxxxxxx_K_Pxxxxxxxxx	Logo5
P0C0R4	246	K	Lipase	lip	xxxxxxxxxx_K_xDxxxxxxxx	Logo3
P59253	193	K	Glycerol-3-phosphate acyltransferase	plsY	xxxxxxxxxx_K_xExxxxxxxx	Logo2
P66175	22	K	50S ribosomal protein L29	rpmC	xxxxxxxxxx_K_xExxxxxxxx	Logo2
P66255	10	K	50S ribosomal protein L34	rpmH	xxxxxxxxxx_K_Rxxxxxxxxx	Logo4
P66336	11	K	30S ribosomal protein S10	rpsJ	xxxxxxxxRx_K_xxxxxxxxxx	Logo12
P66336	30	K	30S ribosomal protein S10	rpsJ	xxxxxxxxxx_K_Rxxxxxxxxx	Logo4
P66523	8	K	30S ribosomal protein S21	rpsU	xxxxxxxxxx_K_xExxxxxxxx	Logo2
P66523	40	K	30S ribosomal protein S21	rpsU	xxxxxxxxxx_K_Pxxxxxxxxx	Logo5
P66618	35	K	30S ribosomal protein S7	rpsG	xxxxxxxxxx_K_Rxxxxxxxxx	Logo4
Q7CCJ4	460	K	PTS system glucose-specific EIICBA component	ptsG	xxxxxxxxxx_K_xDxxxxxxxx	Logo3
Q7CCJ4	493	K	PTS system glucose-specific EIICBA component	ptsG	xxxxxxxxxx_K_xDxxxxxxxx	Logo3
Q8CMK8	124	K	Membrane protein insertase YidC 1	yidC1	xxxxxxxExx_K_Kxxxxxxxxx	Logo1
Q8CML1	10	K	Putative septation protein SpoVG	spoVG	xxxxxxxxxR_K_xxxxxxxxxx	Logo8
Q8CMM0	39	K	Probable glycine dehydrogenase (decarboxylating) subunit 1	gcvPA	xxxxxxxxxx_K_Rxxxxxxxxx	Logo4
Q8CMM0	369	K	Probable glycine dehydrogenase (decarboxylating) subunit 1	gcvPA	xxxxxxxxxx_K_xExxxxxxxx	Logo2
Q8CMM0	433	K	Probable glycine dehydrogenase (decarboxylating) subunit 1	gcvPA	xxxxxxxxxx_K_xExxxxxxxx	Logo2
Q8CMM1	204	K	Probable glycine dehydrogenase (decarboxylating) subunit 2	gcvPB	xxxxxxxxxx_K_Rxxxxxxxxx	Logo4
Q8CMM1	312	K	Probable glycine dehydrogenase (decarboxylating) subunit 2	gcvPB	xxxxxxxxxx_K_xDxxxxxxxx	Logo3
Q8CMM1	487	K	Probable glycine dehydrogenase (decarboxylating) subunit 2	gcvPB	xxxxxxxxxx_K_xExxxxxxxx	Logo2
Q8CMM1	492	K	Probable glycine dehydrogenase (decarboxylating) subunit 2	gcvPB	xxxxxxxxxx_K_Exxxxxxxxx	Logo9
Q8CMM3	93	K	UDP-N-acetylglucosamine--N-acetylmuramyl-(pentapeptide) pyrophosphoryl-undecaprenol N-acetylglucosamine transferase	murG	xxxxxxxxxx_K_xDxxxxxxxx	Logo3
Q8CMM3	234	K	UDP-N-acetylglucosamine--N-acetylmuramyl-(pentapeptide) pyrophosphoryl-undecaprenol N-acetylglucosamine transferase	murG	xxxxxxxxxx_K_Kxxxxxxxxx	Logo7
Q8CMN5	161	K	tRNA modification GTPase MnmE	mnmE	xxxxxxxxxx_K_Kxxxxxxxxx	Logo7
Q8CMN6	483	K	tRNA uridine 5-carboxymethylaminomethyl modification enzyme MnmG	mnmG	xxxxxxxxxx_K_Pxxxxxxxxx	Logo5
Q8CMN6	501	K	tRNA uridine 5-carboxymethylaminomethyl modification enzyme MnmG	mnmG	xxxxxxxxxx_K_Dxxxxxxxxx	Logo6
Q8CMN6	565	K	tRNA uridine 5-carboxymethylaminomethyl modification enzyme MnmG	mnmG	xxxxxxxxxK_K_xxxxxxxxxx	Logo10
Q8CMN6	590	K	tRNA uridine 5-carboxymethylaminomethyl modification enzyme MnmG	mnmG	xxxxxxxxxx_K_Pxxxxxxxxx	Logo5
Q8CMQ1	318	K	Alkyl hydroperoxide reductase subunit F	ahpF	xxxxxxxxxR_K_xxxxxxxxxx	Logo8
Q8CMQ2	20	K	Alkyl hydroperoxide reductase subunit C	ahpC	xxxxxxxxxx_K_xExxxxxxxx	Logo2
Q8CMQ2	24	K	Alkyl hydroperoxide reductase subunit C	ahpC	xxxxxxxxxx_K_Exxxxxxxxx	Logo9
Q8CMQ2	155	K	Alkyl hydroperoxide reductase subunit C	ahpC	xxxxxxxxKx_K_xxxxxxxxxx	Logo13
Q8CMQ2	171	K	Alkyl hydroperoxide reductase subunit C	ahpC	xxxxxxxxxx_K_xExxxxxxxx	Logo2
Q8CMQ4	186	K	NADPH-dependent oxidoreductase	nfrA	xxxxxxxxxx_K_Dxxxxxxxxx	Logo6
Q8CMQ4	244	K	NADPH-dependent oxidoreductase	nfrA	xxxxxxxxxx_K_Kxxxxxxxxx	Logo7
Q8CMQ7	409	K	Inosine-5'-monophosphate dehydrogenase	guaB	xxxxxxxxxD_K_xxxxxxxxxx	Logo11
Q8CMQ7	413	K	Inosine-5'-monophosphate dehydrogenase	guaB	xxxxxxxxxR_K_xxxxxxxxxx	Logo8
Q8CMQ7	453	K	Inosine-5'-monophosphate dehydrogenase	guaB	xxxxxxxExx_K_Kxxxxxxxxx	Logo1
Q8CMT6	64	K	Cysteine synthase	cysK	xxxxxxxxxx_K_Pxxxxxxxxx	Logo5
Q8CMW1	16	K	Arginine deiminase 2	arcA2	xxxxxxxxKx_K_xxxxxxxxxx	Logo13
Q8CMW1	97	K	Arginine deiminase 2	arcA2	xxxxxxxxxR_K_xxxxxxxxxx	Logo8
Q8CMW1	108	K	Arginine deiminase 2	arcA2	xxxxxxxxxK_K_xxxxxxxxxx	Logo10
Q8CMW1	198	K	Arginine deiminase 2	arcA2	xxxxxxxxxx_K_xExxxxxxxx	Logo2
Q8CMW1	249	K	Arginine deiminase 2	arcA2	xxxxxxxxxx_K_Dxxxxxxxxx	Logo6
Q8CMW1	257	K	Arginine deiminase 2	arcA2	xxxxxxxxxK_K_xxxxxxxxxx	Logo10
Q8CMW2	40	K	Ornithine carbamoyltransferase 2, catabolic	arcB2	xxxxxxxxKx_K_xxxxxxxxxx	Logo13
Q8CMX5	283	K	Sulfite reductase [NADPH] hemoprotein beta-component	cysI	xxxxxxxxKx_K_xxxxxxxxxx	Logo13
Q8CMY2	32	K	Oxygen-dependent choline dehydrogenase	betA	xxxxxxxxxD_K_xxxxxxxxxx	Logo11
Q8CMY2	237	K	Oxygen-dependent choline dehydrogenase	betA	xxxxxxxxxx_K_Kxxxxxxxxx	Logo7
Q8CMY2	238	K	Oxygen-dependent choline dehydrogenase	betA	xxxxxxxxxK_K_xxxxxxxxxx	Logo10
Q8CMY2	245	K	Oxygen-dependent choline dehydrogenase	betA	xxxxxxxxxx_K_Kxxxxxxxxx	Logo7
Q8CMY2	339	K	Oxygen-dependent choline dehydrogenase	betA	xxxxxxxxxR_K_xxxxxxxxxx	Logo8
Q8CMY2	470	K	Oxygen-dependent choline dehydrogenase	betA	xxxxxxxxxx_K_Dxxxxxxxxx	Logo6
Q8CMY4	81	K	Probable malate:quinone oxidoreductase 4	mqo4	xxxxxxxxxx_K_Exxxxxxxxx	Logo9
Q8CMY4	155	K	Probable malate:quinone oxidoreductase 4	mqo4	xxxxxxxxxR_K_xxxxxxxxxx	Logo8
Q8CMY4	167	K	Probable malate:quinone oxidoreductase 4	mqo4	xxxxxxxxxD_K_xxxxxxxxxx	Logo11
Q8CMY4	189	K	Probable malate:quinone oxidoreductase 4	mqo4	xxxxxxxxxR_K_xxxxxxxxxx	Logo8
Q8CMY4	205	K	Probable malate:quinone oxidoreductase 4	mqo4	xxxxxxxxxx_K_xExxxxxxxx	Logo2
Q8CMY4	290	K	Probable malate:quinone oxidoreductase 4	mqo4	xxxxxxxxxx_K_Exxxxxxxxx	Logo9
Q8CMY4	401	K	Probable malate:quinone oxidoreductase 4	mqo4	xxxxxxxxxx_K_Dxxxxxxxxx	Logo6
Q8CMY4	455	K	Probable malate:quinone oxidoreductase 4	mqo4	xxxxxxxxxx_K_Dxxxxxxxxx	Logo6
Q8CMY5	3	K	Fructose-bisphosphate aldolase class 1	fda	xxxxxxxxxx_K_Exxxxxxxxx	Logo9
Q8CMY5	101	K	Fructose-bisphosphate aldolase class 1	fda	xxxxxxxxxx_K_xDxxxxxxxx	Logo3
Q8CMY5	104	K	Fructose-bisphosphate aldolase class 1	fda	xxxxxxxxxD_K_xxxxxxxxxx	Logo11
Q8CMY5	117	K	Fructose-bisphosphate aldolase class 1	fda	xxxxxxxxxx_K_Pxxxxxxxxx	Logo5
Q8CMY5	185	K	Fructose-bisphosphate aldolase class 1	fda	xxxxxxxxxx_K_xExxxxxxxx	Logo2
Q8CMY5	223	K	Fructose-bisphosphate aldolase class 1	fda	xxxxxxxxxx_K_Dxxxxxxxxx	Logo6
Q8CMY5	251	K	Fructose-bisphosphate aldolase class 1	fda	xxxxxxxxxx_K_Dxxxxxxxxx	Logo6
Q8CMZ0	42	K	L-lactate dehydrogenase	ldh	xxxxxxxxxx_K_xExxxxxxxx	Logo2
Q8CMZ0	72	K	L-lactate dehydrogenase	ldh	xxxxxxxxxx_K_Dxxxxxxxxx	Logo6
Q8CMZ0	86	K	L-lactate dehydrogenase	ldh	xxxxxxxxxx_K_Pxxxxxxxxx	Logo5
Q8CMZ0	133	K	L-lactate dehydrogenase	ldh	xxxxxxxxxx_K_Exxxxxxxxx	Logo9
Q8CN01	7	K	Copper chaperone CopZ	copZ	xxxxxxxxxx_K_xExxxxxxxx	Logo2
Q8CN04	281	K	1-pyrroline-5-carboxylate dehydrogenase	rocA	xxxxxxxxxx_K_Rxxxxxxxxx	Logo4
Q8CN04	378	K	1-pyrroline-5-carboxylate dehydrogenase	rocA	xxxxxxxExx_K_Kxxxxxxxxx	Logo1
Q8CN23	25	K	Putative NAD(P)H nitroreductase SE_2073	SE_2073	xxxxxxxxxx_K_Kxxxxxxxxx	Logo7
Q8CN23	26	K	Putative NAD(P)H nitroreductase SE_2073	SE_2073	xxxxxxxxxK_K_xxxxxxxxxx	Logo10
Q8CN23	89	K	Putative NAD(P)H nitroreductase SE_2073	SE_2073	xxxxxxxxxR_K_xxxxxxxxxx	Logo8
Q8CN23	107	K	Putative NAD(P)H nitroreductase SE_2073	SE_2073	xxxxxxxxxx_K_xExxxxxxxx	Logo2
Q8CN24	312	K	Putative aldehyde dehydrogenase AldA	aldA	xxxxxxxxxx_K_Exxxxxxxxx	Logo9
Q8CN24	354	K	Putative aldehyde dehydrogenase AldA	aldA	xxxxxxxxxD_K_xxxxxxxxxx	Logo11
Q8CN24	463	K	Putative aldehyde dehydrogenase AldA	aldA	xxxxxxxxxx_K_Kxxxxxxxxx	Logo7
Q8CN24	473	K	Putative aldehyde dehydrogenase AldA	aldA	xxxxxxxxxx_K_Dxxxxxxxxx	Logo6
Q8CN27	292	K	Fructose-1,6-bisphosphatase class 3	fbp	xxxxxxxxxx_K_Pxxxxxxxxx	Logo5
Q8CN38	44	K	Phosphoglucomutase	pgcA	xxxxxxxxRx_K_xxxxxxxxxx	Logo12
Q8CN38	413	K	Phosphoglucomutase	pgcA	xxxxxxxxxx_K_xExxxxxxxx	Logo2
Q8CN61	98	K	2,3-bisphosphoglycerate-dependent phosphoglycerate mutase	gpmA	xxxxxxxxxx_K_xDxxxxxxxx	Logo3
Q8CN89	187	K	Uncharacterized lipoprotein SE_1947	SE_1947	xxxxxxxxxx_K_Dxxxxxxxxx	Logo6
Q8CN91	33	K	Probable malate:quinone oxidoreductase 1	mqo1	xxxxxxxxxx_K_Dxxxxxxxxx	Logo6
Q8CN91	212	K	Probable malate:quinone oxidoreductase 1	mqo1	xxxxxxxxxx_K_Kxxxxxxxxx	Logo7
Q8CN91	275	K	Probable malate:quinone oxidoreductase 1	mqo1	xxxxxxxxRx_K_xxxxxxxxxx	Logo12
Q8CN91	401	K	Probable malate:quinone oxidoreductase 1	mqo1	xxxxxxxxxx_K_Dxxxxxxxxx	Logo6
Q8CN91	461	K	Probable malate:quinone oxidoreductase 1	mqo1	xxxxxxxxxx_K_Exxxxxxxxx	Logo9
Q8CN91	486	K	Probable malate:quinone oxidoreductase 1	mqo1	xxxxxxxExx_K_Kxxxxxxxxx	Logo1
Q8CN92	195	K	Heme response regulator HssR	hssR	xxxxxxxxxx_K_Rxxxxxxxxx	Logo4
Q8CNB8	305	K	Putative 2-hydroxyacid dehydrogenase SE_1879	SE_1879	xxxxxxxxxx_K_Kxxxxxxxxx	Logo7
Q8CNC8	40	K	Urease accessory protein UreE	ureE	xxxxxxxxxx_K_xDxxxxxxxx	Logo3
Q8CNC8	137	K	Urease accessory protein UreE	ureE	xxxxxxxxxR_K_xxxxxxxxxx	Logo8
Q8CND0	77	K	Urease subunit beta	ureB	xxxxxxxxxx_K_Kxxxxxxxxx	Logo7
Q8CNE1	243	K	Molybdopterin molybdenumtransferase	moeA	xxxxxxxExx_K_Kxxxxxxxxx	Logo1
Q8CNE6	2	K	GTP 3',8-cyclase	moaA	xxxxxxxxxx_K_Exxxxxxxxx	Logo9
Q8CNF5	117	K	Tagatose 1,6-diphosphate aldolase	lacD	xxxxxxxxxx_K_Exxxxxxxxx	Logo9
Q8CNF5	186	K	Tagatose 1,6-diphosphate aldolase	lacD	xxxxxxxxxR_K_xxxxxxxxxx	Logo8
Q8CNF6	101	K	PTS system lactose-specific EIIA component	lacF	xxxxxxxExx_K_Kxxxxxxxxx	Logo1
Q8CNF7	432	K	PTS system lactose-specific EIICB component	lacE	xxxxxxxxxx_K_Exxxxxxxxx	Logo9
Q8CNF8	363	K	6-phospho-beta-galactosidase	lacG	xxxxxxxxxx_K_Dxxxxxxxxx	Logo6
Q8CNF8	387	K	6-phospho-beta-galactosidase	lacG	xxxxxxxxxx_K_Exxxxxxxxx	Logo9
Q8CNG0	24	K	Alkaline shock protein 23	asp23	xxxxxxxxxR_K_xxxxxxxxxx	Logo8
Q8CNG6	4	K	Probable uridylyltransferase SE_1761	SE_1761	xxxxxxxxxD_K_xxxxxxxxxx	Logo11
Q8CNG6	390	K	Probable uridylyltransferase SE_1761	SE_1761	xxxxxxxxxx_K_Rxxxxxxxxx	Logo4
Q8CNH0	370	K	Phosphoglucosamine mutase	glmM	xxxxxxxxxK_K_xxxxxxxxxx	Logo10
Q8CNH7	13	K	Deoxyribose-phosphate aldolase	deoC	xxxxxxxxxx_K_xDxxxxxxxx	Logo3
Q8CNH7	170	K	Deoxyribose-phosphate aldolase	deoC	xxxxxxxxxx_K_Dxxxxxxxxx	Logo6
Q8CNH8	123	K	Pyrimidine-nucleoside phosphorylase	pdp	xxxxxxxxxx_K_xExxxxxxxx	Logo2
Q8CNH8	162	K	Pyrimidine-nucleoside phosphorylase	pdp	xxxxxxxxxx_K_Kxxxxxxxxx	Logo7
Q8CNH8	390	K	Pyrimidine-nucleoside phosphorylase	pdp	xxxxxxxxxx_K_xExxxxxxxx	Logo2
Q8CNH9	185	K	Phosphopentomutase	deoB	xxxxxxxxxx_K_Dxxxxxxxxx	Logo6
Q8CNH9	218	K	Phosphopentomutase	deoB	xxxxxxxxxx_K_Pxxxxxxxxx	Logo5
Q8CNI0	144	K	S-ribosylhomocysteine lyase	luxS	xxxxxxxxxx_K_xExxxxxxxx	Logo2
Q8CNI2	100	K	CTP synthase	pyrG	xxxxxxxxxx_K_xExxxxxxxx	Logo2
Q8CNI2	232	K	CTP synthase	pyrG	xxxxxxxxxx_K_xExxxxxxxx	Logo2
Q8CNI2	322	K	CTP synthase	pyrG	xxxxxxxxxx_K_xDxxxxxxxx	Logo3
Q8CNI2	453	K	CTP synthase	pyrG	xxxxxxxxxx_K_xDxxxxxxxx	Logo3
Q8CNI3	7	K	Fructose-bisphosphate aldolase	fba	xxxxxxxxxx_K_Exxxxxxxxx	Logo9
Q8CNI3	185	K	Fructose-bisphosphate aldolase	fba	xxxxxxxxxx_K_xExxxxxxxx	Logo2
Q8CNI3	252	K	Fructose-bisphosphate aldolase	fba	xxxxxxxxxx_K_Dxxxxxxxxx	Logo6
Q8CNI3	259	K	Fructose-bisphosphate aldolase	fba	xxxxxxxxxR_K_xxxxxxxxxx	Logo8
Q8CNI3	269	K	Fructose-bisphosphate aldolase	fba	xxxxxxxxxx_K_Exxxxxxxxx	Logo9
Q8CNI5	270	K	Putative aldehyde dehydrogenase SE_1720	SE_1720	xxxxxxxxxK_K_xxxxxxxxxx	Logo10
Q8CNI5	292	K	Putative aldehyde dehydrogenase SE_1720	SE_1720	xxxxxxxxxx_K_xDxxxxxxxx	Logo3
Q8CNI5	351	K	Putative aldehyde dehydrogenase SE_1720	SE_1720	xxxxxxxxxx_K_xExxxxxxxx	Logo2
Q8CNJ3	68	K	ATP synthase subunit b	atpF	xxxxxxxxxx_K_xExxxxxxxx	Logo2
Q8CNJ3	78	K	ATP synthase subunit b	atpF	xxxxxxxxxx_K_Exxxxxxxxx	Logo9
Q8CNJ3	97	K	ATP synthase subunit b	atpF	xxxxxxxxxR_K_xxxxxxxxxx	Logo8
Q8CNJ3	158	K	ATP synthase subunit b	atpF	xxxxxxxxxx_K_Exxxxxxxxx	Logo9
Q8CNJ4	129	K	ATP synthase subunit delta	atpH	xxxxxxxExx_K_Kxxxxxxxxx	Logo1
Q8CNJ5	486	K	ATP synthase subunit alpha	atpA	xxxxxxxxxx_K_xDxxxxxxxx	Logo3
Q8CNJ5	495	K	ATP synthase subunit alpha	atpA	xxxxxxxxxx_K_Kxxxxxxxxx	Logo7
Q8CNJ7	74	K	ATP synthase subunit beta	atpD	xxxxxxxxxx_K_Dxxxxxxxxx	Logo6
Q8CNJ7	206	K	ATP synthase subunit beta	atpD	xxxxxxxxxx_K_Kxxxxxxxxx	Logo7
Q8CNJ7	441	K	ATP synthase subunit beta	atpD	xxxxxxxxxx_K_xDxxxxxxxx	Logo3
Q8CNJ9	33	K	3-hydroxyacyl-[acyl-carrier-protein] dehydratase FabZ	fabZ	xxxxxxxxxx_K_Rxxxxxxxxx	Logo4
Q8CNJ9	116	K	3-hydroxyacyl-[acyl-carrier-protein] dehydratase FabZ	fabZ	xxxxxxxxKx_K_xxxxxxxxxx	Logo13
Q8CNK1	194	K	Aminopyrimidine aminohydrolase	tenA	xxxxxxxExx_K_Kxxxxxxxxx	Logo1
Q8CNK3	268	K	Cardiolipin synthase 2	cls2	xxxxxxxxxx_K_xDxxxxxxxx	Logo3
Q8CNM5	146	K	Accessory gene regulator protein A	agrA	xxxxxxxxxx_K_Rxxxxxxxxx	Logo4
Q8CNN7	271	K	Probable manganese-dependent inorganic pyrophosphatase	ppaC	xxxxxxxxxx_K_Dxxxxxxxxx	Logo6
Q8CNP1	69	K	NH(3)-dependent NAD(+) synthetase	nadE	xxxxxxxxxx_K_xExxxxxxxx	Logo2
Q8CNP5	88	K	Bacterial non-heme ferritin	ftnA	xxxxxxxxxx_K_Dxxxxxxxxx	Logo6
Q8CNQ7	73	K	Peroxide-responsive repressor PerR	perR	xxxxxxxxxx_K_Dxxxxxxxxx	Logo6
Q8CNR1	172	K	Fumarate hydratase class II	fumC	xxxxxxxxxx_K_xDxxxxxxxx	Logo3
Q8CNR4	48	K	Foldase protein PrsA	prsA	xxxxxxxxxx_K_Kxxxxxxxxx	Logo7
Q8CNR4	71	K	Foldase protein PrsA	prsA	xxxxxxxxxD_K_xxxxxxxxxx	Logo11
Q8CNR4	83	K	Foldase protein PrsA	prsA	xxxxxxxxxx_K_Dxxxxxxxxx	Logo6
Q8CNR4	86	K	Foldase protein PrsA	prsA	xxxxxxxxxx_K_xExxxxxxxx	Logo2
Q8CNR4	113	K	Foldase protein PrsA	prsA	xxxxxxxxxx_K_Exxxxxxxxx	Logo9
Q8CNR4	135	K	Foldase protein PrsA	prsA	xxxxxxxxxx_K_Exxxxxxxxx	Logo9
Q8CNR4	143	K	Foldase protein PrsA	prsA	xxxxxxxxxK_K_xxxxxxxxxx	Logo10
Q8CNR4	164	K	Foldase protein PrsA	prsA	xxxxxxxxxx_K_Kxxxxxxxxx	Logo7
Q8CNR4	175	K	Foldase protein PrsA	prsA	xxxxxxxxxx_K_Exxxxxxxxx	Logo9
Q8CNR4	189	K	Foldase protein PrsA	prsA	xxxxxxxExx_K_Kxxxxxxxxx	Logo1
Q8CNR4	224	K	Foldase protein PrsA	prsA	xxxxxxxxxx_K_Exxxxxxxxx	Logo9
Q8CNR4	259	K	Foldase protein PrsA	prsA	xxxxxxxxKx_K_xxxxxxxxxx	Logo13
Q8CNR4	284	K	Foldase protein PrsA	prsA	xxxxxxxxxx_K_xDxxxxxxxx	Logo3
Q8CNR4	305	K	Foldase protein PrsA	prsA	xxxxxxxxxD_K_xxxxxxxxxx	Logo11
Q8CNR9	85	K	Signal transduction protein TRAP	traP	xxxxxxxxxK_K_xxxxxxxxxx	Logo10
Q8CNR9	106	K	Signal transduction protein TRAP	traP	xxxxxxxxxx_K_Pxxxxxxxxx	Logo5
Q8CNS1	131	K	Ferrochelatase	hemH	xxxxxxxxxx_K_xDxxxxxxxx	Logo3
Q8CNS1	243	K	Ferrochelatase	hemH	xxxxxxxxxx_K_Exxxxxxxxx	Logo9
Q8CNT5	279	K	S-adenosylmethionine synthase	metK	xxxxxxxxxx_K_Dxxxxxxxxx	Logo6
Q8CNT5	345	K	S-adenosylmethionine synthase	metK	xxxxxxxxxR_K_xxxxxxxxxx	Logo8
Q8CNU8	108	K	Leucine--tRNA ligase	leuS	xxxxxxxxxx_K_Rxxxxxxxxx	Logo4
Q8CNU8	557	K	Leucine--tRNA ligase	leuS	xxxxxxxxxx_K_Exxxxxxxxx	Logo9
Q8CNU8	643	K	Leucine--tRNA ligase	leuS	xxxxxxxxxx_K_Kxxxxxxxxx	Logo7
Q8CNV2	356	K	Putative dipeptidase SE_1424	SE_1424	xxxxxxxxxx_K_xExxxxxxxx	Logo2
Q8CNV2	382	K	Putative dipeptidase SE_1424	SE_1424	xxxxxxxxxx_K_Pxxxxxxxxx	Logo5
Q8CNV8	30	K	Catabolite control protein A	ccpA	xxxxxxxxxx_K_xExxxxxxxx	Logo2
Q8CNV8	36	K	Catabolite control protein A	ccpA	xxxxxxxxRx_K_xxxxxxxxxx	Logo12
Q8CNV8	42	K	Catabolite control protein A	ccpA	xxxxxxxxxx_K_Rxxxxxxxxx	Logo4
Q8CNV8	150	K	Catabolite control protein A	ccpA	xxxxxxxxxx_K_xDxxxxxxxx	Logo3
Q8CNV9	368	K	Formate--tetrahydrofolate ligase	fhs	xxxxxxxxxx_K_Kxxxxxxxxx	Logo7
Q8CNW5	38	K	Septation ring formation regulator EzrA	ezrA	xxxxxxxxxx_K_xExxxxxxxx	Logo2
Q8CNW5	65	K	Septation ring formation regulator EzrA	ezrA	xxxxxxxxxx_K_xDxxxxxxxx	Logo3
Q8CNW5	226	K	Septation ring formation regulator EzrA	ezrA	xxxxxxxxxx_K_Exxxxxxxxx	Logo9
Q8CNW5	563	K	Septation ring formation regulator EzrA	ezrA	xxxxxxxxxx_K_Exxxxxxxxx	Logo9
Q8CNW7	404	K	Probable tRNA sulfurtransferase	thiI	xxxxxxxxxx_K_Dxxxxxxxxx	Logo6
Q8CNW8	7	K	Alanine dehydrogenase	ald	xxxxxxxxxx_K_Exxxxxxxxx	Logo9
Q8CNW8	74	K	Alanine dehydrogenase	ald	xxxxxxxxxx_K_Exxxxxxxxx	Logo9
Q8CNW8	169	K	Alanine dehydrogenase	ald	xxxxxxxxKx_K_xxxxxxxxxx	Logo13
Q8CNW9	140	K	Uncharacterized peptidase SE_1383	SE_1383	xxxxxxxxxx_K_Kxxxxxxxxx	Logo7
Q8CNW9	175	K	Uncharacterized peptidase SE_1383	SE_1383	xxxxxxxxxx_K_Kxxxxxxxxx	Logo7
Q8CNW9	259	K	Uncharacterized peptidase SE_1383	SE_1383	xxxxxxxxxx_K_Pxxxxxxxxx	Logo5
Q8CNX4	58	K	Isocitrate dehydrogenase [NADP]	icd	xxxxxxxxxx_K_Exxxxxxxxx	Logo9
Q8CNX4	132	K	Isocitrate dehydrogenase [NADP]	icd	xxxxxxxxxx_K_Rxxxxxxxxx	Logo4
Q8CNX4	163	K	Isocitrate dehydrogenase [NADP]	icd	xxxxxxxxxx_K_Kxxxxxxxxx	Logo7
Q8CNX4	189	K	Isocitrate dehydrogenase [NADP]	icd	xxxxxxxxxx_K_Pxxxxxxxxx	Logo5
Q8CNX4	262	K	Isocitrate dehydrogenase [NADP]	icd	xxxxxxxxxx_K_Dxxxxxxxxx	Logo6
Q8CNY0	57	K	Glyceraldehyde-3-phosphate dehydrogenase 2	gapA2	xxxxxxxxxx_K_xExxxxxxxx	Logo2
Q8CNY0	194	K	Glyceraldehyde-3-phosphate dehydrogenase 2	gapA2	xxxxxxxxxx_K_Dxxxxxxxxx	Logo6
Q8CNY4	7	K	Trigger factor	tig	xxxxxxxxxx_K_xExxxxxxxx	Logo2
Q8CNY4	8	K	Trigger factor	tig	xxxxxxxxxx_K_Exxxxxxxxx	Logo9
Q8CNY4	33	K	Trigger factor	tig	xxxxxxxxxx_K_Kxxxxxxxxx	Logo7
Q8CNY4	213	K	Trigger factor	tig	xxxxxxxxxx_K_Dxxxxxxxxx	Logo6
Q8CNY4	350	K	Trigger factor	tig	xxxxxxxxxx_K_xDxxxxxxxx	Logo3
Q8CNY4	408	K	Trigger factor	tig	xxxxxxxxxx_K_xDxxxxxxxx	Logo3
Q8CNY4	431	K	Trigger factor	tig	xxxxxxxxxx_K_xDxxxxxxxx	Logo3
Q8CNY5	190	K	ATP-dependent Clp protease ATP-binding subunit ClpX	clpX	xxxxxxxxxx_K_xExxxxxxxx	Logo2
Q8CNZ1	337	K	Glutamate-1-semialdehyde 2,1-aminomutase 1	hemL1	xxxxxxxxxx_K_Exxxxxxxxx	Logo9
Q8CNZ7	26	K	GTPase Obg	obg	xxxxxxxxRx_K_xxxxxxxxxx	Logo12
Q8CNZ7	359	K	GTPase Obg	obg	xxxxxxxxxD_K_xxxxxxxxxx	Logo11
Q8CP02	175	K	Probable cell wall amidase LytH	lytH	xxxxxxxxxD_K_xxxxxxxxxx	Logo11
Q8CP08	126	K	5'-methylthioadenosine/S-adenosylhomocysteine nucleosidase	mtnN	xxxxxxxxxx_K_Kxxxxxxxxx	Logo7
Q8CP16	90	K	Protein GrpE	grpE	xxxxxxxxxx_K_Rxxxxxxxxx	Logo4
Q8CP17	54	K	Chaperone protein DnaK	dnaK	xxxxxxxxxx_K_Rxxxxxxxxx	Logo4
Q8CP17	68	K	Chaperone protein DnaK	dnaK	xxxxxxxxxx_K_Rxxxxxxxxx	Logo4
Q8CP17	76	K	Chaperone protein DnaK	dnaK	xxxxxxxxxx_K_xDxxxxxxxx	Logo3
Q8CP17	129	K	Chaperone protein DnaK	dnaK	xxxxxxxxxx_K_Dxxxxxxxxx	Logo6
Q8CP17	157	K	Chaperone protein DnaK	dnaK	xxxxxxxxxx_K_xExxxxxxxx	Logo2
Q8CP17	233	K	Chaperone protein DnaK	dnaK	xxxxxxxxxx_K_Dxxxxxxxxx	Logo6
Q8CP17	274	K	Chaperone protein DnaK	dnaK	xxxxxxxxxx_K_xExxxxxxxx	Logo2
Q8CP17	284	K	Chaperone protein DnaK	dnaK	xxxxxxxxxx_K_Kxxxxxxxxx	Logo7
Q8CP17	324	K	Chaperone protein DnaK	dnaK	xxxxxxxExx_K_Kxxxxxxxxx	Logo1
Q8CP17	329	K	Chaperone protein DnaK	dnaK	xxxxxxxxxx_K_Exxxxxxxxx	Logo9
Q8CP17	487	K	Chaperone protein DnaK	dnaK	xxxxxxxxxx_K_Dxxxxxxxxx	Logo6
Q8CP17	497	K	Chaperone protein DnaK	dnaK	xxxxxxxExx_K_Kxxxxxxxxx	Logo1
Q8CP17	532	K	Chaperone protein DnaK	dnaK	xxxxxxxxxx_K_Kxxxxxxxxx	Logo7
Q8CP18	22	K	Chaperone protein DnaJ	dnaJ	xxxxxxxxxx_K_Kxxxxxxxxx	Logo7
Q8CP18	31	K	Chaperone protein DnaJ	dnaJ	xxxxxxxxxK_K_xxxxxxxxxx	Logo10
Q8CP18	38	K	Chaperone protein DnaJ	dnaJ	xxxxxxxxxx_K_xExxxxxxxx	Logo2
Q8CP18	138	K	Chaperone protein DnaJ	dnaJ	xxxxxxxxxx_K_xDxxxxxxxx	Logo3
Q8CP18	254	K	Chaperone protein DnaJ	dnaJ	xxxxxxxxxx_K_Pxxxxxxxxx	Logo5
Q8CP23	350	K	DNA primase	dnaG	xxxxxxxxxx_K_xDxxxxxxxx	Logo3
Q8CP24	23	K	RNA polymerase sigma factor SigA	sigA	xxxxxxxExx_K_Kxxxxxxxxx	Logo1
Q8CP24	174	K	RNA polymerase sigma factor SigA	sigA	xxxxxxxxxx_K_xDxxxxxxxx	Logo3
Q8CP25	210	K	Probable endonuclease 4	nfo	xxxxxxxxRx_K_xxxxxxxxxx	Logo12
Q8CP25	266	K	Probable endonuclease 4	nfo	xxxxxxxxxx_K_Kxxxxxxxxx	Logo7
Q8CP25	284	K	Probable endonuclease 4	nfo	xxxxxxxxxx_K_xDxxxxxxxx	Logo3
Q8CP34	59	K	Elongation factor P	efp	xxxxxxxxxx_K_xExxxxxxxx	Logo2
Q8CP37	64	K	N utilization substance protein B homolog	nusB	xxxxxxxxxx_K_Pxxxxxxxxx	Logo5
Q8CP38	37	K	Exodeoxyribonuclease 7 large subunit	xseA	xxxxxxxxxx_K_Kxxxxxxxxx	Logo7
Q8CP38	289	K	Exodeoxyribonuclease 7 large subunit	xseA	xxxxxxxExx_K_Kxxxxxxxxx	Logo1
Q8CP40	28	K	Arginine repressor	argR	xxxxxxxxxx_K_Rxxxxxxxxx	Logo4
Q8CP47	37	K	6-phosphogluconate dehydrogenase, decarboxylating	gnd	xxxxxxxxxx_K_xDxxxxxxxx	Logo3
Q8CP47	292	K	6-phosphogluconate dehydrogenase, decarboxylating	gnd	xxxxxxxxxx_K_xExxxxxxxx	Logo2
Q8CP47	313	K	6-phosphogluconate dehydrogenase, decarboxylating	gnd	xxxxxxxExx_K_Kxxxxxxxxx	Logo1
Q8CP47	341	K	6-phosphogluconate dehydrogenase, decarboxylating	gnd	xxxxxxxxxR_K_xxxxxxxxxx	Logo8
Q8CP59	7	K	Probable elastin-binding protein EbpS	ebpS	xxxxxxxxxx_K_xDxxxxxxxx	Logo3
Q8CP59	196	K	Probable elastin-binding protein EbpS	ebpS	xxxxxxxxxx_K_Rxxxxxxxxx	Logo4
Q8CP62	308	K	GTPase Der	der	xxxxxxxxxK_K_xxxxxxxxxx	Logo10
Q8CP63	89	K	Glycerol-3-phosphate dehydrogenase [NAD(P)+]	gpsA	xxxxxxxxxx_K_Dxxxxxxxxx	Logo6
Q8CP63	99	K	Glycerol-3-phosphate dehydrogenase [NAD(P)+]	gpsA	xxxxxxxxxK_K_xxxxxxxxxx	Logo10
Q8CP63	114	K	Glycerol-3-phosphate dehydrogenase [NAD(P)+]	gpsA	xxxxxxxxxx_K_Rxxxxxxxxx	Logo4
Q8CP67	34	K	Chorismate synthase	aroC	xxxxxxxxxx_K_Exxxxxxxxx	Logo9
Q8CP68	29	K	3-dehydroquinate synthase	aroB	xxxxxxxxxx_K_xExxxxxxxx	Logo2
Q8CP79	14	K	PTS system glucose-specific EIIA component	crr	xxxxxxxxxD_K_xxxxxxxxxx	Logo11
Q8CP83	73	K	2-oxoglutarate dehydrogenase E1 component	odhA	xxxxxxxxxx_K_Rxxxxxxxxx	Logo4
Q8CP83	149	K	2-oxoglutarate dehydrogenase E1 component	odhA	xxxxxxxxRx_K_xxxxxxxxxx	Logo12
Q8CP83	191	K	2-oxoglutarate dehydrogenase E1 component	odhA	xxxxxxxxxK_K_xxxxxxxxxx	Logo10
Q8CP83	210	K	2-oxoglutarate dehydrogenase E1 component	odhA	xxxxxxxxxx_K_Rxxxxxxxxx	Logo4
Q8CP83	520	K	2-oxoglutarate dehydrogenase E1 component	odhA	xxxxxxxxxx_K_xDxxxxxxxx	Logo3
Q8CP83	572	K	2-oxoglutarate dehydrogenase E1 component	odhA	xxxxxxxxxx_K_Kxxxxxxxxx	Logo7
Q8CP83	859	K	2-oxoglutarate dehydrogenase E1 component	odhA	xxxxxxxxxx_K_Exxxxxxxxx	Logo9
Q8CP83	898	K	2-oxoglutarate dehydrogenase E1 component	odhA	xxxxxxxxxx_K_xDxxxxxxxx	Logo3
Q8CPA8	95	K	Aminoacyltransferase FemB	femB	xxxxxxxxxD_K_xxxxxxxxxx	Logo11
Q8CPA8	172	K	Aminoacyltransferase FemB	femB	xxxxxxxxxR_K_xxxxxxxxxx	Logo8
Q8CPA8	290	K	Aminoacyltransferase FemB	femB	xxxxxxxxxx_K_xExxxxxxxx	Logo2
Q8CPA9	268	K	Aminoacyltransferase FemA	femA	xxxxxxxxxx_K_Dxxxxxxxxx	Logo6
Q8CPB7	18	K	Probable tautomerase SE_1045	SE_1045	xxxxxxxxxx_K_Dxxxxxxxxx	Logo6
Q8CPB7	48	K	Probable tautomerase SE_1045	SE_1045	xxxxxxxxxx_K_Dxxxxxxxxx	Logo6
Q8CPC0	304	K	Phosphatidylglycerol lysyltransferase	mprF	xxxxxxxxxK_K_xxxxxxxxxx	Logo10
Q8CPC2	6	K	Aconitate hydratase A	acnA	xxxxxxxxxx_K_Exxxxxxxxx	Logo9
Q8CPC2	82	K	Aconitate hydratase A	acnA	xxxxxxxxxx_K_Pxxxxxxxxx	Logo5
Q8CPC2	105	K	Aconitate hydratase A	acnA	xxxxxxxxxR_K_xxxxxxxxxx	Logo8
Q8CPC2	391	K	Aconitate hydratase A	acnA	xxxxxxxxxx_K_xExxxxxxxx	Logo2
Q8CPC2	416	K	Aconitate hydratase A	acnA	xxxxxxxExx_K_Kxxxxxxxxx	Logo1
Q8CPC2	664	K	Aconitate hydratase A	acnA	xxxxxxxxxx_K_xExxxxxxxx	Logo2
Q8CPC7	5	K	Transketolase	tkt	xxxxxxxxxx_K_Dxxxxxxxxx	Logo6
Q8CPC7	283	K	Transketolase	tkt	xxxxxxxxxx_K_Rxxxxxxxxx	Logo4
Q8CPC7	396	K	Transketolase	tkt	xxxxxxxxxx_K_Dxxxxxxxxx	Logo6
Q8CPC9	251	K	GMP reductase	guaC	xxxxxxxxxx_K_Exxxxxxxxx	Logo9
Q8CPC9	272	K	GMP reductase	guaC	xxxxxxxxxK_K_xxxxxxxxxx	Logo10
Q8CPD0	470	K	Catalase	katA	xxxxxxxxxx_K_xDxxxxxxxx	Logo3
Q8CPE6	7	K	Aerobic glycerol-3-phosphate dehydrogenase	glpD	xxxxxxxxxx_K_xDxxxxxxxx	Logo3
Q8CPE6	148	K	Aerobic glycerol-3-phosphate dehydrogenase	glpD	xxxxxxxxxx_K_Exxxxxxxxx	Logo9
Q8CPE6	179	K	Aerobic glycerol-3-phosphate dehydrogenase	glpD	xxxxxxxExx_K_Kxxxxxxxxx	Logo1
Q8CPE6	203	K	Aerobic glycerol-3-phosphate dehydrogenase	glpD	xxxxxxxxxx_K_Kxxxxxxxxx	Logo7
Q8CPE6	225	K	Aerobic glycerol-3-phosphate dehydrogenase	glpD	xxxxxxxxxK_K_xxxxxxxxxx	Logo10
Q8CPE6	276	K	Aerobic glycerol-3-phosphate dehydrogenase	glpD	xxxxxxxxxx_K_Dxxxxxxxxx	Logo6
Q8CPE6	350	K	Aerobic glycerol-3-phosphate dehydrogenase	glpD	xxxxxxxxxx_K_Dxxxxxxxxx	Logo6
Q8CPE6	358	K	Aerobic glycerol-3-phosphate dehydrogenase	glpD	xxxxxxxxxx_K_xExxxxxxxx	Logo2
Q8CPE6	395	K	Aerobic glycerol-3-phosphate dehydrogenase	glpD	xxxxxxxxxx_K_xExxxxxxxx	Logo2
Q8CPE9	134	K	DNA mismatch repair protein MutL	mutL	xxxxxxxxxx_K_Pxxxxxxxxx	Logo5
Q8CPE9	489	K	DNA mismatch repair protein MutL	mutL	xxxxxxxxxx_K_xExxxxxxxx	Logo2
Q8CPF0	182	K	DNA mismatch repair protein MutS	mutS	xxxxxxxxxx_K_Rxxxxxxxxx	Logo4
Q8CPG2	113	K	Ribosome-binding factor A	rbfA	xxxxxxxxxx_K_xDxxxxxxxx	Logo3
Q8CPG6	560	K	DNA polymerase III PolC-type	polC	xxxxxxxxxK_K_xxxxxxxxxx	Logo10
Q8CPG6	611	K	DNA polymerase III PolC-type	polC	xxxxxxxxxx_K_Rxxxxxxxxx	Logo4
Q8CPG8	14	K	Elongation factor Ts	tsf	xxxxxxxxRx_K_xxxxxxxxxx	Logo12
Q8CPG8	23	K	Elongation factor Ts	tsf	xxxxxxxxxx_K_Kxxxxxxxxx	Logo7
Q8CPG8	24	K	Elongation factor Ts	tsf	xxxxxxxxxK_K_xxxxxxxxxx	Logo10
Q8CPG8	126	K	Elongation factor Ts	tsf	xxxxxxxxxx_K_Exxxxxxxxx	Logo9
Q8CPG8	146	K	Elongation factor Ts	tsf	xxxxxxxxxx_K_xDxxxxxxxx	Logo3
Q8CPG8	178	K	Elongation factor Ts	tsf	xxxxxxxxxx_K_Dxxxxxxxxx	Logo6
Q8CPG8	218	K	Elongation factor Ts	tsf	xxxxxxxxxx_K_xExxxxxxxx	Logo2
Q8CPG8	233	K	Elongation factor Ts	tsf	xxxxxxxxxR_K_xxxxxxxxxx	Logo8
Q8CPG8	278	K	Elongation factor Ts	tsf	xxxxxxxxxx_K_xExxxxxxxx	Logo2
Q8CPG9	63	K	GTP-sensing transcriptional pleiotropic repressor CodY	codY	xxxxxxxxxx_K_Dxxxxxxxxx	Logo6
Q8CPG9	158	K	GTP-sensing transcriptional pleiotropic repressor CodY	codY	xxxxxxxxRx_K_xxxxxxxxxx	Logo12
Q8CPG9	164	K	GTP-sensing transcriptional pleiotropic repressor CodY	codY	xxxxxxxxxx_K_Exxxxxxxxx	Logo9
Q8CPG9	223	K	GTP-sensing transcriptional pleiotropic repressor CodY	codY	xxxxxxxxxx_K_xExxxxxxxx	Logo2
Q8CPG9	248	K	GTP-sensing transcriptional pleiotropic repressor CodY	codY	xxxxxxxxxD_K_xxxxxxxxxx	Logo11
Q8CPH0	45	K	ATP-dependent protease ATPase subunit HslU	hslU	xxxxxxxxxx_K_xExxxxxxxx	Logo2
Q8CPH0	119	K	ATP-dependent protease ATPase subunit HslU	hslU	xxxxxxxxxx_K_Kxxxxxxxxx	Logo7
Q8CPH0	124	K	ATP-dependent protease ATPase subunit HslU	hslU	xxxxxxxxxx_K_xExxxxxxxx	Logo2
Q8CPH0	129	K	ATP-dependent protease ATPase subunit HslU	hslU	xxxxxxxExx_K_Kxxxxxxxxx	Logo1
Q8CPH0	195	K	ATP-dependent protease ATPase subunit HslU	hslU	xxxxxxxxxx_K_xExxxxxxxx	Logo2
Q8CPH2	245	K	Methylenetetrahydrofolate--tRNA-(uracil-5-)-methyltransferase TrmFO	trmFO	xxxxxxxxxx_K_Pxxxxxxxxx	Logo5
Q8CPH4	7	K	Succinate--CoA ligase [ADP-forming] subunit alpha	sucD	xxxxxxxxxD_K_xxxxxxxxxx	Logo11
Q8CPH4	144	K	Succinate--CoA ligase [ADP-forming] subunit alpha	sucD	xxxxxxxxxx_K_Kxxxxxxxxx	Logo7
Q8CPH4	145	K	Succinate--CoA ligase [ADP-forming] subunit alpha	sucD	xxxxxxxxxK_K_xxxxxxxxxx	Logo10
Q8CPH4	243	K	Succinate--CoA ligase [ADP-forming] subunit alpha	sucD	xxxxxxxxxx_K_Rxxxxxxxxx	Logo4
Q8CPH4	301	K	Succinate--CoA ligase [ADP-forming] subunit alpha	sucD	xxxxxxxxxx_K_Kxxxxxxxxx	Logo7
Q8CPH5	146	K	Succinate--CoA ligase [ADP-forming] subunit beta	sucC	xxxxxxxxxx_K_Exxxxxxxxx	Logo9
Q8CPH5	227	K	Succinate--CoA ligase [ADP-forming] subunit beta	sucC	xxxxxxxxxx_K_Dxxxxxxxxx	Logo6
Q8CPH5	297	K	Succinate--CoA ligase [ADP-forming] subunit beta	sucC	xxxxxxxxKx_K_xxxxxxxxxx	Logo13
Q8CPI2	6	K	Acyl carrier protein	acpP	xxxxxxxxxD_K_xxxxxxxxxx	Logo11
Q8CPI2	8	K	Acyl carrier protein	acpP	xxxxxxxxxx_K_Dxxxxxxxxx	Logo6
Q8CPI3	39	K	3-oxoacyl-[acyl-carrier-protein] reductase FabG	fabG	xxxxxxxxxx_K_xExxxxxxxx	Logo2
Q8CPI5	261	K	Phosphate acyltransferase	plsX	xxxxxxxxxx_K_xDxxxxxxxx	Logo3
Q8CPJ6	70	K	Dihydroorotase	pyrC	xxxxxxxxxx_K_Exxxxxxxxx	Logo9
Q8CPK4	79	K	Cell division protein FtsZ	ftsZ	xxxxxxxExx_K_Kxxxxxxxxx	Logo1
Q8CPK4	373	K	Cell division protein FtsZ	ftsZ	xxxxxxxxxx_K_xDxxxxxxxx	Logo3
Q8CPK5	57	K	Cell division protein FtsA	ftsA	xxxxxxxxxx_K_Dxxxxxxxxx	Logo6
Q8CPK5	72	K	Cell division protein FtsA	ftsA	xxxxxxxxxx_K_Dxxxxxxxxx	Logo6
Q8CPK5	115	K	Cell division protein FtsA	ftsA	xxxxxxxxxx_K_xDxxxxxxxx	Logo3
Q8CPK5	135	K	Cell division protein FtsA	ftsA	xxxxxxxxxx_K_Dxxxxxxxxx	Logo6
Q8CPK5	411	K	Cell division protein FtsA	ftsA	xxxxxxxxxx_K_Rxxxxxxxxx	Logo4
Q8CPL5	54	K	Thioredoxin	trxA	xxxxxxxxxx_K_xDxxxxxxxx	Logo3
Q8CPL5	102	K	Thioredoxin	trxA	xxxxxxxxxD_K_xxxxxxxxxx	Logo11
Q8CPL6	298	K	Endonuclease MutS2	mutS2	xxxxxxxxxx_K_xExxxxxxxx	Logo2
Q8CPL6	614	K	Endonuclease MutS2	mutS2	xxxxxxxxxx_K_Kxxxxxxxxx	Logo7
Q8CPN2	46	K	Pyruvate dehydrogenase E1 component subunit beta	pdhB	xxxxxxxxxx_K_Exxxxxxxxx	Logo9
Q8CPN2	109	K	Pyruvate dehydrogenase E1 component subunit beta	pdhB	xxxxxxxxxx_K_Pxxxxxxxxx	Logo5
Q8CPN2	190	K	Pyruvate dehydrogenase E1 component subunit beta	pdhB	xxxxxxxxxx_K_xDxxxxxxxx	Logo3
Q8CPN2	312	K	Pyruvate dehydrogenase E1 component subunit beta	pdhB	xxxxxxxxxx_K_xDxxxxxxxx	Logo3
Q8CPN3	214	K	Pyruvate dehydrogenase E1 component subunit alpha	pdhA	xxxxxxxxRx_K_xxxxxxxxxx	Logo12
Q8CPN3	315	K	Pyruvate dehydrogenase E1 component subunit alpha	pdhA	xxxxxxxxxx_K_Exxxxxxxxx	Logo9
Q8CPN4	51	K	Peptide deformylase	def	xxxxxxxxxx_K_Rxxxxxxxxx	Logo4
Q8CPP4	20	K	Bifunctional protein FolD	folD	xxxxxxxxRx_K_xxxxxxxxxx	Logo12
Q8CPP4	117	K	Bifunctional protein FolD	folD	xxxxxxxxxx_K_Dxxxxxxxxx	Logo6
Q8CPP4	240	K	Bifunctional protein FolD	folD	xxxxxxxxxx_K_xDxxxxxxxx	Logo3
Q8CPP6	224	K	Probable quinol oxidase subunit 2	qoxA	xxxxxxxxxD_K_xxxxxxxxxx	Logo11
Q8CPP6	284	K	Probable quinol oxidase subunit 2	qoxA	xxxxxxxxxx_K_Dxxxxxxxxx	Logo6
Q8CPP6	296	K	Probable quinol oxidase subunit 2	qoxA	xxxxxxxxxx_K_Dxxxxxxxxx	Logo6
Q8CPP6	304	K	Probable quinol oxidase subunit 2	qoxA	xxxxxxxxxx_K_Pxxxxxxxxx	Logo5
Q8CPP6	308	K	Probable quinol oxidase subunit 2	qoxA	xxxxxxxxxR_K_xxxxxxxxxx	Logo8
Q8CPP6	322	K	Probable quinol oxidase subunit 2	qoxA	xxxxxxxxxx_K_Pxxxxxxxxx	Logo5
Q8CPP6	365	K	Probable quinol oxidase subunit 2	qoxA	xxxxxxxxxx_K_Exxxxxxxxx	Logo9
Q8CPQ1	261	K	Bifunctional autolysin	atl	xxxxxxxxxx_K_Exxxxxxxxx	Logo9
Q8CPQ1	747	K	Bifunctional autolysin	atl	xxxxxxxxxx_K_Kxxxxxxxxx	Logo7
Q8CPQ1	787	K	Bifunctional autolysin	atl	xxxxxxxxxx_K_Pxxxxxxxxx	Logo5
Q8CPQ1	1053	K	Bifunctional autolysin	atl	xxxxxxxxxx_K_Pxxxxxxxxx	Logo5
Q8CPQ1	1118	K	Bifunctional autolysin	atl	xxxxxxxxxx_K_Pxxxxxxxxx	Logo5
Q8CPQ1	1143	K	Bifunctional autolysin	atl	xxxxxxxxxx_K_Rxxxxxxxxx	Logo4
Q8CPQ1	1176	K	Bifunctional autolysin	atl	xxxxxxxxKx_K_xxxxxxxxxx	Logo13
Q8CPQ4	77	K	1,4-dihydroxy-2-naphthoyl-CoA synthase	menB	xxxxxxxxxx_K_Kxxxxxxxxx	Logo7
Q8CPR1	11	K	Peptide chain release factor 3	prfC	xxxxxxxxxR_K_xxxxxxxxxx	Logo8
Q8CPT5	572	K	Chaperone protein ClpB	clpB	xxxxxxxxxx_K_Rxxxxxxxxx	Logo4
Q8CPT5	858	K	Chaperone protein ClpB	clpB	xxxxxxxxxx_K_Exxxxxxxxx	Logo9
Q8CPT6	70	K	Coenzyme A disulfide reductase	cdr	xxxxxxxxxx_K_Kxxxxxxxxx	Logo7
Q8CPT8	62	K	Uncharacterized protein SE_0665	SE_0665	xxxxxxxxxR_K_xxxxxxxxxx	Logo8
Q8CPT9	314	K	ATP-dependent helicase/nuclease subunit A	addA	xxxxxxxxxD_K_xxxxxxxxxx	Logo11
Q8CPV5	279	K	NADH dehydrogenase-like protein SE_0635	SE_0635	xxxxxxxxxx_K_Rxxxxxxxxx	Logo4
Q8CPV5	379	K	NADH dehydrogenase-like protein SE_0635	SE_0635	xxxxxxxxxx_K_Kxxxxxxxxx	Logo7
Q8CPV5	398	K	NADH dehydrogenase-like protein SE_0635	SE_0635	xxxxxxxxxx_K_Kxxxxxxxxx	Logo7
Q8CPW4	29	K	Lipoyl synthase	lipA	xxxxxxxxxx_K_Kxxxxxxxxx	Logo7
Q8CPW4	35	K	Lipoyl synthase	lipA	xxxxxxxxRx_K_xxxxxxxxxx	Logo12
Q8CPY3	268	K	Enolase	eno	xxxxxxxxxx_K_Rxxxxxxxxx	Logo4
Q8CPY4	30	K	2,3-bisphosphoglycerate-independent phosphoglycerate mutase	gpmI	xxxxxxxxxx_K_Pxxxxxxxxx	Logo5
Q8CPY4	170	K	2,3-bisphosphoglycerate-independent phosphoglycerate mutase	gpmI	xxxxxxxxxD_K_xxxxxxxxxx	Logo11
Q8CPY5	115	K	Glyceraldehyde-3-phosphate dehydrogenase 1	gapA1	xxxxxxxxxx_K_Kxxxxxxxxx	Logo7
Q8CPY5	116	K	Glyceraldehyde-3-phosphate dehydrogenase 1	gapA1	xxxxxxxxxK_K_xxxxxxxxxx	Logo10
Q8CPY5	124	K	Glyceraldehyde-3-phosphate dehydrogenase 1	gapA1	xxxxxxxxxx_K_xDxxxxxxxx	Logo3
Q8CPY7	152	K	Epimerase family protein SE_0553	SE_0553	xxxxxxxxKx_K_xxxxxxxxxx	Logo13
Q8CPY8	73	K	Thioredoxin reductase	trxB	xxxxxxxxxK_K_xxxxxxxxxx	Logo10
Q8CPY8	89	K	Thioredoxin reductase	trxB	xxxxxxxxxx_K_xDxxxxxxxx	Logo3
Q8CPY8	117	K	Thioredoxin reductase	trxB	xxxxxxxxxK_K_xxxxxxxxxx	Logo10
Q8CPY8	191	K	Thioredoxin reductase	trxB	xxxxxxxxxx_K_xDxxxxxxxx	Logo3
Q8CPY9	173	K	UvrABC system protein A	uvrA	xxxxxxxxxx_K_Kxxxxxxxxx	Logo7
Q8CPZ2	58	K	Protein translocase subunit SecA 1	secA1	xxxxxxxExx_K_Kxxxxxxxxx	Logo1
Q8CPZ2	809	K	Protein translocase subunit SecA 1	secA1	xxxxxxxxxx_K_Exxxxxxxxx	Logo9
Q8CPZ2	838	K	Protein translocase subunit SecA 1	secA1	xxxxxxxxKx_K_xxxxxxxxxx	Logo13
Q8CPZ6	337	K	Peptidase T	pepT	xxxxxxxxxx_K_Rxxxxxxxxx	Logo4
Q8CPZ7	26	K	UDP-N-acetylenolpyruvoylglucosamine reductase	murB	xxxxxxxxxx_K_Rxxxxxxxxx	Logo4
Q8CQ10	591	K	Lipoteichoic acid synthase	ltaS	xxxxxxxxxx_K_Pxxxxxxxxx	Logo5
Q8CQ10	633	K	Lipoteichoic acid synthase	ltaS	xxxxxxxxxx_K_xExxxxxxxx	Logo2
Q8CQ56	8	K	Alcohol dehydrogenase	adh	xxxxxxxxxx_K_Dxxxxxxxxx	Logo6
Q8CQ56	17	K	Alcohol dehydrogenase	adh	xxxxxxxxxx_K_Rxxxxxxxxx	Logo4
Q8CQ56	30	K	Alcohol dehydrogenase	adh	xxxxxxxxxx_K_xExxxxxxxx	Logo2
Q8CQ56	198	K	Alcohol dehydrogenase	adh	xxxxxxxxxD_K_xxxxxxxxxx	Logo11
Q8CQ56	266	K	Alcohol dehydrogenase	adh	xxxxxxxxxx_K_xDxxxxxxxx	Logo3
Q8CQ62	210	K	Phosphate acetyltransferase	pta	xxxxxxxxxx_K_xDxxxxxxxx	Logo3
Q8CQ69	169	K	3-hexulose-6-phosphate synthase	SE_0341	xxxxxxxxxx_K_xDxxxxxxxx	Logo3
Q8CQ81	10	K	Elongation factor Tu	tuf	xxxxxxxxxx_K_Exxxxxxxxx	Logo9
Q8CQ81	57	K	Elongation factor Tu	tuf	xxxxxxxxxx_K_Exxxxxxxxx	Logo9
Q8CQ81	74	K	Elongation factor Tu	tuf	xxxxxxxxxx_K_Rxxxxxxxxx	Logo4
Q8CQ81	264	K	Elongation factor Tu	tuf	xxxxxxxxxR_K_xxxxxxxxxx	Logo8
Q8CQ81	306	K	Elongation factor Tu	tuf	xxxxxxxxxx_K_xExxxxxxxx	Logo2
Q8CQ82	241	K	Elongation factor G	fusA	xxxxxxxxxx_K_Dxxxxxxxxx	Logo6
Q8CQ82	302	K	Elongation factor G	fusA	xxxxxxxxxx_K_xDxxxxxxxx	Logo3
Q8CQ82	595	K	Elongation factor G	fusA	xxxxxxxxxx_K_xDxxxxxxxx	Logo3
Q8CQ82	688	K	Elongation factor G	fusA	xxxxxxxExx_K_Kxxxxxxxxx	Logo1
Q8CQ83	30	K	DNA-directed RNA polymerase subunit beta'	rpoC	xxxxxxxxxx_K_xExxxxxxxx	Logo2
Q8CQ83	56	K	DNA-directed RNA polymerase subunit beta'	rpoC	xxxxxxxxxx_K_Dxxxxxxxxx	Logo6
Q8CQ83	71	K	DNA-directed RNA polymerase subunit beta'	rpoC	xxxxxxxxRx_K_xxxxxxxxxx	Logo12
Q8CQ83	161	K	DNA-directed RNA polymerase subunit beta'	rpoC	xxxxxxxxxD_K_xxxxxxxxxx	Logo11
Q8CQ83	367	K	DNA-directed RNA polymerase subunit beta'	rpoC	xxxxxxxxxx_K_Pxxxxxxxxx	Logo5
Q8CQ83	648	K	DNA-directed RNA polymerase subunit beta'	rpoC	xxxxxxxxxx_K_Dxxxxxxxxx	Logo6
Q8CQ83	789	K	DNA-directed RNA polymerase subunit beta'	rpoC	xxxxxxxxxR_K_xxxxxxxxxx	Logo8
Q8CQ83	1015	K	DNA-directed RNA polymerase subunit beta'	rpoC	xxxxxxxxxx_K_xExxxxxxxx	Logo2
Q8CQ84	606	K	DNA-directed RNA polymerase subunit beta	rpoB	xxxxxxxxxx_K_xDxxxxxxxx	Logo3
Q8CQ84	918	K	DNA-directed RNA polymerase subunit beta	rpoB	xxxxxxxxxR_K_xxxxxxxxxx	Logo8
Q8CQ84	1166	K	DNA-directed RNA polymerase subunit beta	rpoB	xxxxxxxxxx_K_xDxxxxxxxx	Logo3
Q8CQ85	156	K	Transcription termination/antitermination protein NusG	nusG	xxxxxxxxxD_K_xxxxxxxxxx	Logo11
Q8CQ88	326	K	ATP-dependent Clp protease ATP-binding subunit ClpC	clpC	xxxxxxxxxx_K_Dxxxxxxxxx	Logo6
Q8CQ88	457	K	ATP-dependent Clp protease ATP-binding subunit ClpC	clpC	xxxxxxxxxx_K_xExxxxxxxx	Logo2
Q8CQ88	508	K	ATP-dependent Clp protease ATP-binding subunit ClpC	clpC	xxxxxxxxxx_K_Rxxxxxxxxx	Logo4
Q8CQ88	532	K	ATP-dependent Clp protease ATP-binding subunit ClpC	clpC	xxxxxxxxxx_K_Dxxxxxxxxx	Logo6
Q8CQ88	716	K	ATP-dependent Clp protease ATP-binding subunit ClpC	clpC	xxxxxxxxxx_K_xExxxxxxxx	Logo2
Q8CQ88	799	K	ATP-dependent Clp protease ATP-binding subunit ClpC	clpC	xxxxxxxxxx_K_Exxxxxxxxx	Logo9
Q8CQ97	259	K	Lactonase drp35	drp35	xxxxxxxxxx_K_Rxxxxxxxxx	Logo4
Q8CQD9	251	K	Accumulation-associated protein	SE_0175	xxxxxxxxxx_K_Dxxxxxxxxx	Logo6
Q8CQD9	280	K	Accumulation-associated protein	SE_0175	xxxxxxxxxx_K_Dxxxxxxxxx	Logo6
Q8CQD9	552	K	Accumulation-associated protein	SE_0175	xxxxxxxxxx_K_Pxxxxxxxxx	Logo5
Q8CQD9	601	K	Accumulation-associated protein	SE_0175	xxxxxxxxxx_K_Pxxxxxxxxx	Logo5
Q8CQD9	610	K	Accumulation-associated protein	SE_0175	xxxxxxxxxx_K_xExxxxxxxx	Logo2
Q8CQD9	680	K	Accumulation-associated protein	SE_0175	xxxxxxxxxx_K_Pxxxxxxxxx	Logo5
Q8CQD9	738	K	Accumulation-associated protein	SE_0175	xxxxxxxxxx_K_xExxxxxxxx	Logo2
Q8CQE8	218	K	Probable malate:quinone oxidoreductase 3	mqo3	xxxxxxxxxx_K_xExxxxxxxx	Logo2
Q8CQG5	16	K	Arginine deiminase 1	arcA1	xxxxxxxxKx_K_xxxxxxxxxx	Logo13
Q8CQG5	21	K	Arginine deiminase 1	arcA1	xxxxxxxxxx_K_Rxxxxxxxxx	Logo4
Q8CQG5	55	K	Arginine deiminase 1	arcA1	xxxxxxxxxD_K_xxxxxxxxxx	Logo11
Q8CQG5	96	K	Arginine deiminase 1	arcA1	xxxxxxxxxx_K_Kxxxxxxxxx	Logo7
Q8CQG5	97	K	Arginine deiminase 1	arcA1	xxxxxxxxxK_K_xxxxxxxxxx	Logo10
Q8CQG5	107	K	Arginine deiminase 1	arcA1	xxxxxxxxxx_K_Exxxxxxxxx	Logo9
Q8CQG5	198	K	Arginine deiminase 1	arcA1	xxxxxxxxxx_K_Dxxxxxxxxx	Logo6
Q8CQG5	200	K	Arginine deiminase 1	arcA1	xxxxxxxxxx_K_Dxxxxxxxxx	Logo6
Q8CQG5	249	K	Arginine deiminase 1	arcA1	xxxxxxxxxx_K_Dxxxxxxxxx	Logo6
Q8CQG5	256	K	Arginine deiminase 1	arcA1	xxxxxxxxxx_K_Kxxxxxxxxx	Logo7
Q8CQG5	257	K	Arginine deiminase 1	arcA1	xxxxxxxxxK_K_xxxxxxxxxx	Logo10
Q8CQG5	308	K	Arginine deiminase 1	arcA1	xxxxxxxxxx_K_xDxxxxxxxx	Logo3
Q8CQK0	71	K	Transcriptional regulatory protein WalR	walR	xxxxxxxxxx_K_xExxxxxxxx	Logo2
Q8CQK0	151	K	Transcriptional regulatory protein WalR	walR	xxxxxxxxxx_K_Rxxxxxxxxx	Logo4
Q8CQK1	153	K	Adenylosuccinate synthetase	purA	xxxxxxxxxx_K_Exxxxxxxxx	Logo9
Q8CQK1	197	K	Adenylosuccinate synthetase	purA	xxxxxxxxxx_K_Dxxxxxxxxx	Logo6
Q8CQK6	189	K	DNA polymerase III subunit beta	dnaN	xxxxxxxxxR_K_xxxxxxxxxx	Logo8
Q8CQK7	4	K	Chromosomal replication initiator protein DnaA	dnaA	xxxxxxxxxx_K_Exxxxxxxxx	Logo9
Q8CQK7	438	K	Chromosomal replication initiator protein DnaA	dnaA	xxxxxxxxxx_K_xExxxxxxxx	Logo2
Q8CQP4	19	K	30S ribosomal protein S6	rpsF	xxxxxxxExx_K_Kxxxxxxxxx	Logo1
Q8CQP6	35	K	30S ribosomal protein S18	rpsR	xxxxxxxxxx_K_Rxxxxxxxxx	Logo4
Q8CQP6	65	K	30S ribosomal protein S18	rpsR	xxxxxxxxxx_K_Rxxxxxxxxx	Logo4
Q8CQP6	77	K	30S ribosomal protein S18	rpsR	xxxxxxxxxx_K_xExxxxxxxx	Logo2
Q8CQQ7	19	K	Uncharacterized protein SE_2353	SE_2353	xxxxxxxxxR_K_xxxxxxxxxx	Logo8
Q8CQQ7	177	K	Uncharacterized protein SE_2353	SE_2353	xxxxxxxxxx_K_Dxxxxxxxxx	Logo6
Q8CQT5	20	K	Nucleoid-associated protein SE_2306	SE_2306	xxxxxxxxxK_K_xxxxxxxxxx	Logo10
Q8CQU3	102	K	Methionine--tRNA ligase	metG	xxxxxxxxRx_K_xxxxxxxxxx	Logo12
Q8CQU3	574	K	Methionine--tRNA ligase	metG	xxxxxxxExx_K_Kxxxxxxxxx	Logo1
Q8CQU3	583	K	Methionine--tRNA ligase	metG	xxxxxxxxxx_K_xExxxxxxxx	Logo2
Q8CQU3	609	K	Methionine--tRNA ligase	metG	xxxxxxxxxx_K_Kxxxxxxxxx	Logo7
Q8CQU3	618	K	Methionine--tRNA ligase	metG	xxxxxxxxxx_K_Pxxxxxxxxx	Logo5
Q8CQU7	188	K	Ribose-phosphate pyrophosphokinase	prs	xxxxxxxxxR_K_xxxxxxxxxx	Logo8
Q8CQU7	202	K	Ribose-phosphate pyrophosphokinase	prs	xxxxxxxxxx_K_Rxxxxxxxxx	Logo4
Q8CQU8	42	K	50S ribosomal protein L25	rplY	xxxxxxxxxx_K_xDxxxxxxxx	Logo3
Q8CQV5	55	K	Lysine--tRNA ligase	lysS	xxxxxxxxxx_K_xDxxxxxxxx	Logo3
Q8CQV5	148	K	Lysine--tRNA ligase	lysS	xxxxxxxxxD_K_xxxxxxxxxx	Logo11
Q8CQV5	237	K	Lysine--tRNA ligase	lysS	xxxxxxxxxx_K_Rxxxxxxxxx	Logo4
Q8CQV7	119	K	Pyridoxal 5'-phosphate synthase subunit PdxS	pdxS	xxxxxxxxxx_K_Dxxxxxxxxx	Logo6
Q8CQV7	150	K	Pyridoxal 5'-phosphate synthase subunit PdxS	pdxS	xxxxxxxxxx_K_xExxxxxxxx	Logo2
Q8CR12	2	K	Putative pyruvate, phosphate dikinase regulatory protein 2	SE_2159	xxxxxxxxxx_K_Dxxxxxxxxx	Logo6
Q8CR67	83	K	UTP--glucose-1-phosphate uridylyltransferase	gtaB	xxxxxxxxxx_K_xDxxxxxxxx	Logo3
Q8CR67	191	K	UTP--glucose-1-phosphate uridylyltransferase	gtaB	xxxxxxxxxx_K_Pxxxxxxxxx	Logo5
Q8CR71	705	K	Polyphosphate kinase	ppk	xxxxxxxExx_K_Kxxxxxxxxx	Logo1
Q8CRA9	85	K	Putative hemin transport system permease protein HrtB	hrtB	xxxxxxxxxx_K_Pxxxxxxxxx	Logo5
Q8CRC6	512	K	Ribulokinase	araB	xxxxxxxxxx_K_Pxxxxxxxxx	Logo5
Q8CRD1	309	K	Lysostaphin resistance protein A	lyrA	xxxxxxxxxD_K_xxxxxxxxxx	Logo11
Q8CRF7	591	K	DNA topoisomerase 3	topB	xxxxxxxxxx_K_xDxxxxxxxx	Logo3
Q8CRG0	39	K	50S ribosomal protein L3	rplC	xxxxxxxxxx_K_xExxxxxxxx	Logo2
Q8CRG0	71	K	50S ribosomal protein L3	rplC	xxxxxxxxxx_K_Pxxxxxxxxx	Logo5
Q8CRG0	78	K	50S ribosomal protein L3	rplC	xxxxxxxxxx_K_Kxxxxxxxxx	Logo7
Q8CRG0	79	K	50S ribosomal protein L3	rplC	xxxxxxxxxx_K_xDxxxxxxxx	Logo3
Q8CRG0	125	K	50S ribosomal protein L3	rplC	xxxxxxxxKx_K_xxxxxxxxxx	Logo13
Q8CRG0	132	K	50S ribosomal protein L3	rplC	xxxxxxxxxx_K_Rxxxxxxxxx	Logo4
Q8CRG0	205	K	50S ribosomal protein L3	rplC	xxxxxxxxxx_K_Kxxxxxxxxx	Logo7
Q8CRG1	150	K	50S ribosomal protein L4	rplD	xxxxxxxExx_K_Kxxxxxxxxx	Logo1
Q8CRG1	201	K	50S ribosomal protein L4	rplD	xxxxxxxxxx_K_xExxxxxxxx	Logo2
Q8CRG2	8	K	50S ribosomal protein L23	rplW	xxxxxxxxxx_K_Rxxxxxxxxx	Logo4
Q8CRG2	24	K	50S ribosomal protein L23	rplW	xxxxxxxxxD_K_xxxxxxxxxx	Logo11
Q8CRG2	59	K	50S ribosomal protein L23	rplW	xxxxxxxxxx_K_Pxxxxxxxxx	Logo5
Q8CRG2	74	K	50S ribosomal protein L23	rplW	xxxxxxxxxx_K_Rxxxxxxxxx	Logo4
Q8CRG2	83	K	50S ribosomal protein L23	rplW	xxxxxxxxxx_K_Exxxxxxxxx	Logo9
Q8CRG3	7	K	50S ribosomal protein L2	rplB	xxxxxxxxxx_K_Pxxxxxxxxx	Logo5
Q8CRG3	71	K	50S ribosomal protein L2	rplB	xxxxxxxxxx_K_Dxxxxxxxxx	Logo6
Q8CRG3	252	K	50S ribosomal protein L2	rplB	xxxxxxxxxx_K_Pxxxxxxxxx	Logo5
Q8CRG3	268	K	50S ribosomal protein L2	rplB	xxxxxxxxxD_K_xxxxxxxxxx	Logo11
Q8CRG4	7	K	30S ribosomal protein S19	rpsS	xxxxxxxxxK_K_xxxxxxxxxx	Logo10
Q8CRG4	17	K	30S ribosomal protein S19	rpsS	xxxxxxxxxx_K_Kxxxxxxxxx	Logo7
Q8CRG4	18	K	30S ribosomal protein S19	rpsS	xxxxxxxxxx_K_xExxxxxxxx	Logo2
Q8CRG4	27	K	30S ribosomal protein S19	rpsS	xxxxxxxxxx_K_Kxxxxxxxxx	Logo7
Q8CRG4	56	K	30S ribosomal protein S19	rpsS	xxxxxxxxxR_K_xxxxxxxxxx	Logo8
Q8CRG4	88	K	30S ribosomal protein S19	rpsS	xxxxxxxxxx_K_Kxxxxxxxxx	Logo7
Q8CRG5	27	K	50S ribosomal protein L22	rplV	xxxxxxxxRx_K_xxxxxxxxxx	Logo12
Q8CRG5	83	K	50S ribosomal protein L22	rplV	xxxxxxxxxx_K_Rxxxxxxxxx	Logo4
Q8CRG5	98	K	50S ribosomal protein L22	rplV	xxxxxxxxxx_K_Rxxxxxxxxx	Logo4
Q8CRG5	111	K	50S ribosomal protein L22	rplV	xxxxxxxxxx_K_xExxxxxxxx	Logo2
Q8CRG6	26	K	30S ribosomal protein S3	rpsC	xxxxxxxxxx_K_Dxxxxxxxxx	Logo6
Q8CRG6	40	K	30S ribosomal protein S3	rpsC	xxxxxxxxxR_K_xxxxxxxxxx	Logo8
Q8CRG6	47	K	30S ribosomal protein S3	rpsC	xxxxxxxxxx_K_Exxxxxxxxx	Logo9
Q8CRG6	89	K	30S ribosomal protein S3	rpsC	xxxxxxxxRx_K_xxxxxxxxxx	Logo12
Q8CRG6	96	K	30S ribosomal protein S3	rpsC	xxxxxxxxxx_K_Kxxxxxxxxx	Logo7
Q8CRG6	97	K	30S ribosomal protein S3	rpsC	xxxxxxxxxK_K_xxxxxxxxxx	Logo10
Q8CRG6	106	K	30S ribosomal protein S3	rpsC	xxxxxxxxxx_K_Kxxxxxxxxx	Logo7
Q8CRG6	107	K	30S ribosomal protein S3	rpsC	xxxxxxxxxx_K_xDxxxxxxxx	Logo3
Q8CRG7	98	K	50S ribosomal protein L16	rplP	xxxxxxxxxx_K_Pxxxxxxxxx	Logo5
Q8CRG8	18	K	30S ribosomal protein S17	rpsQ	xxxxxxxxxx_K_xDxxxxxxxx	Logo3
Q8CRG8	47	K	30S ribosomal protein S17	rpsQ	xxxxxxxxKx_K_xxxxxxxxxx	Logo13
Q8CRG8	73	K	30S ribosomal protein S17	rpsQ	xxxxxxxxxx_K_Rxxxxxxxxx	Logo4
Q8CRG9	9	K	50S ribosomal protein L14	rplN	xxxxxxxxRx_K_xxxxxxxxxx	Logo12
Q8CRG9	53	K	50S ribosomal protein L14	rplN	xxxxxxxxxx_K_Kxxxxxxxxx	Logo7
Q8CRH1	29	K	50S ribosomal protein L24	rplX	xxxxxxxxxx_K_xDxxxxxxxx	Logo3
Q8CRH1	42	K	50S ribosomal protein L24	rplX	xxxxxxxxxx_K_Kxxxxxxxxx	Logo7
Q8CRH1	96	K	50S ribosomal protein L24	rplX	xxxxxxxxxK_K_xxxxxxxxxx	Logo10
Q8CRH2	7	K	50S ribosomal protein L5	rplE	xxxxxxxxKx_K_xxxxxxxxxx	Logo13
Q8CRH2	18	K	50S ribosomal protein L5	rplE	xxxxxxxxxx_K_Kxxxxxxxxx	Logo7
Q8CRH2	19	K	50S ribosomal protein L5	rplE	xxxxxxxxxK_K_xxxxxxxxxx	Logo10
Q8CRH2	72	K	50S ribosomal protein L5	rplE	xxxxxxxxxK_K_xxxxxxxxxx	Logo10
Q8CRH4	24	K	30S ribosomal protein S8	rpsH	xxxxxxxxxx_K_xExxxxxxxx	Logo2
Q8CRH4	33	K	30S ribosomal protein S8	rpsH	xxxxxxxxxx_K_xExxxxxxxx	Logo2
Q8CRH4	34	K	30S ribosomal protein S8	rpsH	xxxxxxxxxx_K_Exxxxxxxxx	Logo9
Q8CRH4	41	K	30S ribosomal protein S8	rpsH	xxxxxxxxxx_K_xExxxxxxxx	Logo2
Q8CRH4	56	K	30S ribosomal protein S8	rpsH	xxxxxxxxxD_K_xxxxxxxxxx	Logo11
Q8CRH4	78	K	30S ribosomal protein S8	rpsH	xxxxxxxxxx_K_Rxxxxxxxxx	Logo4
Q8CRH4	82	K	30S ribosomal protein S8	rpsH	xxxxxxxxxx_K_Pxxxxxxxxx	Logo5
Q8CRH5	44	K	50S ribosomal protein L6	rplF	xxxxxxxxxx_K_xExxxxxxxx	Logo2
Q8CRH5	59	K	50S ribosomal protein L6	rplF	xxxxxxxxxx_K_xDxxxxxxxx	Logo3
Q8CRH6	21	K	50S ribosomal protein L18	rplR	xxxxxxxxRx_K_xxxxxxxxxx	Logo12
Q8CRH6	28	K	50S ribosomal protein L18	rplR	xxxxxxxxxx_K_Pxxxxxxxxx	Logo5
Q8CRH6	61	K	50S ribosomal protein L18	rplR	xxxxxxxxxx_K_Dxxxxxxxxx	Logo6
Q8CRH6	83	K	50S ribosomal protein L18	rplR	xxxxxxxExx_K_Kxxxxxxxxx	Logo1
Q8CRH6	107	K	50S ribosomal protein L18	rplR	xxxxxxxxRx_K_xxxxxxxxxx	Logo12
Q8CRH7	9	K	30S ribosomal protein S5	rpsE	xxxxxxxxxx_K_Exxxxxxxxx	Logo9
Q8CRH7	61	K	30S ribosomal protein S5	rpsE	xxxxxxxExx_K_Kxxxxxxxxx	Logo1
Q8CRH7	69	K	30S ribosomal protein S5	rpsE	xxxxxxxxxx_K_Dxxxxxxxxx	Logo6
Q8CRH7	97	K	30S ribosomal protein S5	rpsE	xxxxxxxxxx_K_Pxxxxxxxxx	Logo5
Q8CRH7	159	K	30S ribosomal protein S5	rpsE	xxxxxxxxRx_K_xxxxxxxxxx	Logo12
Q8CRH8	21	K	50S ribosomal protein L30	rpmD	xxxxxxxxxR_K_xxxxxxxxxx	Logo8
Q8CRH8	29	K	50S ribosomal protein L30	rpmD	xxxxxxxxxx_K_Kxxxxxxxxx	Logo7
Q8CRH8	30	K	50S ribosomal protein L30	rpmD	xxxxxxxxxK_K_xxxxxxxxxx	Logo10
Q8CRH8	51	K	50S ribosomal protein L30	rpmD	xxxxxxxxKx_K_xxxxxxxxxx	Logo13
Q8CRH9	119	K	50S ribosomal protein L15	rplO	xxxxxxxxxx_K_Kxxxxxxxxx	Logo7
Q8CRI0	22	K	Adenylate kinase	adk	xxxxxxxExx_K_Kxxxxxxxxx	Logo1
Q8CRI0	23	K	Adenylate kinase	adk	xxxxxxxxxK_K_xxxxxxxxxx	Logo10
Q8CRI0	40	K	Adenylate kinase	adk	xxxxxxxxxx_K_xExxxxxxxx	Logo2
Q8CRI2	8	K	50S ribosomal protein L36	rpmJ	xxxxxxxxxx_K_Pxxxxxxxxx	Logo5
Q8CRI3	46	K	30S ribosomal protein S13	rpsM	xxxxxxxxxx_K_Dxxxxxxxxx	Logo6
Q8CRI3	64	K	30S ribosomal protein S13	rpsM	xxxxxxxxxx_K_xExxxxxxxx	Logo2
Q8CRI3	78	K	30S ribosomal protein S13	rpsM	xxxxxxxxxx_K_Rxxxxxxxxx	Logo4
Q8CRI4	6	K	DNA-directed RNA polymerase subunit alpha	rpoA	xxxxxxxxxx_K_Pxxxxxxxxx	Logo5
Q8CRI4	267	K	DNA-directed RNA polymerase subunit alpha	rpoA	xxxxxxxxxx_K_Rxxxxxxxxx	Logo4
Q8CRI4	294	K	DNA-directed RNA polymerase subunit alpha	rpoA	xxxxxxxxxR_K_xxxxxxxxxx	Logo8
Q8CRI4	302	K	DNA-directed RNA polymerase subunit alpha	rpoA	xxxxxxxxxx_K_xExxxxxxxx	Logo2
Q8CRI5	52	K	50S ribosomal protein L17	rplQ	xxxxxxxxxx_K_Kxxxxxxxxx	Logo7
Q8CRI5	53	K	50S ribosomal protein L17	rplQ	xxxxxxxxxx_K_xDxxxxxxxx	Logo3
Q8CRI9	15	K	50S ribosomal protein L13	rplM	xxxxxxxxxR_K_xxxxxxxxxx	Logo8
Q8CRI9	69	K	50S ribosomal protein L13	rplM	xxxxxxxxxx_K_Exxxxxxxxx	Logo9
Q8CRI9	94	K	50S ribosomal protein L13	rplM	xxxxxxxxxx_K_Rxxxxxxxxx	Logo4
Q8CRI9	122	K	50S ribosomal protein L13	rplM	xxxxxxxxxK_K_xxxxxxxxxx	Logo10
Q8CRJ2	12	K	Galactose-6-phosphate isomerase subunit LacA	lacA	xxxxxxxxxx_K_Rxxxxxxxxx	Logo4
Q8CRJ3	166	K	Galactose-6-phosphate isomerase subunit LacB	lacB	xxxxxxxxxx_K_xExxxxxxxx	Logo2
Q8CRK5	7	K	UPF0457 protein SE_1763	SE_1763	xxxxxxxxxx_K_xDxxxxxxxx	Logo3
Q8CRK5	46	K	UPF0457 protein SE_1763	SE_1763	xxxxxxxxxx_K_Exxxxxxxxx	Logo9
Q8CRL1	56	K	Glutamine--fructose-6-phosphate aminotransferase [isomerizing]	glmS	xxxxxxxxxR_K_xxxxxxxxxx	Logo8
Q8CRL1	216	K	Glutamine--fructose-6-phosphate aminotransferase [isomerizing]	glmS	xxxxxxxxxx_K_xDxxxxxxxx	Logo3
Q8CRL1	223	K	Glutamine--fructose-6-phosphate aminotransferase [isomerizing]	glmS	xxxxxxxxxx_K_Dxxxxxxxxx	Logo6
Q8CRL1	531	K	Glutamine--fructose-6-phosphate aminotransferase [isomerizing]	glmS	xxxxxxxxxx_K_Exxxxxxxxx	Logo9
Q8CRL1	590	K	Glutamine--fructose-6-phosphate aminotransferase [isomerizing]	glmS	xxxxxxxxxx_K_Pxxxxxxxxx	Logo5
Q8CRM7	15	K	UDP-N-acetylglucosamine 1-carboxyvinyltransferase 2	murA2	xxxxxxxxxx_K_xExxxxxxxx	Logo2
Q8CRM7	335	K	UDP-N-acetylglucosamine 1-carboxyvinyltransferase 2	murA2	xxxxxxxxRx_K_xxxxxxxxxx	Logo12
Q8CRM8	63	K	50S ribosomal protein L31 type B	rpmE2	xxxxxxxxRx_K_xxxxxxxxxx	Logo12
Q8CRM9	43	K	Thymidine kinase	tdk	xxxxxxxxxx_K_Pxxxxxxxxx	Logo5
Q8CRM9	196	K	Thymidine kinase	tdk	xxxxxxxxxx_K_xExxxxxxxx	Logo2
Q8CRN3	184	K	Serine hydroxymethyltransferase	glyA	xxxxxxxxxx_K_Exxxxxxxxx	Logo9
Q8CRN3	243	K	Serine hydroxymethyltransferase	glyA	xxxxxxxExx_K_Kxxxxxxxxx	Logo1
Q8CRN3	348	K	Serine hydroxymethyltransferase	glyA	xxxxxxxxxx_K_Exxxxxxxxx	Logo9
Q8CRN3	350	K	Serine hydroxymethyltransferase	glyA	xxxxxxxxxx_K_Pxxxxxxxxx	Logo5
Q8CRN4	71	K	Uracil phosphoribosyltransferase	upp	xxxxxxxxxK_K_xxxxxxxxxx	Logo10
Q8CRP5	157	K	D-alanine--D-alanine ligase	ddl	xxxxxxxxxx_K_xExxxxxxxx	Logo2
Q8CRP6	284	K	DEAD-box ATP-dependent RNA helicase CshA	cshA	xxxxxxxExx_K_Kxxxxxxxxx	Logo1
Q8CRT6	115	K	Adenylosuccinate lyase	purB	xxxxxxxxxx_K_Dxxxxxxxxx	Logo6
Q8CRT6	268	K	Adenylosuccinate lyase	purB	xxxxxxxxxx_K_Rxxxxxxxxx	Logo4
Q8CRU3	21	K	Glutamyl-tRNA(Gln) amidotransferase subunit A	gatA	xxxxxxxxxx_K_Pxxxxxxxxx	Logo5
Q8CRU3	48	K	Glutamyl-tRNA(Gln) amidotransferase subunit A	gatA	xxxxxxxxxx_K_Exxxxxxxxx	Logo9
Q8CRU3	54	K	Glutamyl-tRNA(Gln) amidotransferase subunit A	gatA	xxxxxxxxxx_K_xExxxxxxxx	Logo2
Q8CRU3	192	K	Glutamyl-tRNA(Gln) amidotransferase subunit A	gatA	xxxxxxxxxx_K_Pxxxxxxxxx	Logo5
Q8CRU3	386	K	Glutamyl-tRNA(Gln) amidotransferase subunit A	gatA	xxxxxxxxxx_K_xDxxxxxxxx	Logo3
Q8CRU4	222	K	Aspartyl/glutamyl-tRNA(Asn/Gln) amidotransferase subunit B	gatB	xxxxxxxxxK_K_xxxxxxxxxx	Logo10
Q8CRU4	261	K	Aspartyl/glutamyl-tRNA(Asn/Gln) amidotransferase subunit B	gatB	xxxxxxxxxx_K_Exxxxxxxxx	Logo9
Q8CRU9	31	K	Methionine aminopeptidase	map	xxxxxxxxxx_K_Pxxxxxxxxx	Logo5
Q8CRY0	26	K	UPF0342 protein SE_1526	SE_1526	xxxxxxxxxx_K_Dxxxxxxxxx	Logo6
Q8CRY0	79	K	UPF0342 protein SE_1526	SE_1526	xxxxxxxxxx_K_xExxxxxxxx	Logo2
Q8CS25	513	K	Phosphoenolpyruvate carboxykinase [ATP]	pckA	xxxxxxxxxx_K_Kxxxxxxxxx	Logo7
Q8CS46	98	K	UPF0354 protein SE_1416	SE_1416	xxxxxxxxxx_K_Exxxxxxxxx	Logo9
Q8CS46	265	K	UPF0354 protein SE_1416	SE_1416	xxxxxxxxxx_K_xDxxxxxxxx	Logo3
Q8CS48	286	K	Tyrosine--tRNA ligase	tyrS	xxxxxxxxxx_K_xExxxxxxxx	Logo2
Q8CS48	341	K	Tyrosine--tRNA ligase	tyrS	xxxxxxxxxx_K_Dxxxxxxxxx	Logo6
Q8CS54	28	K	30S ribosomal protein S4	rpsD	xxxxxxxxxx_K_Rxxxxxxxxx	Logo4
Q8CS54	134	K	30S ribosomal protein S4	rpsD	xxxxxxxxxx_K_Pxxxxxxxxx	Logo5
Q8CS54	144	K	30S ribosomal protein S4	rpsD	xxxxxxxxRx_K_xxxxxxxxxx	Logo12
Q8CS60	79	K	Acetate kinase	ackA	xxxxxxxxxx_K_Dxxxxxxxxx	Logo6
Q8CS60	175	K	Acetate kinase	ackA	xxxxxxxxxR_K_xxxxxxxxxx	Logo8
Q8CS60	357	K	Acetate kinase	ackA	xxxxxxxxxx_K_xExxxxxxxx	Logo2
Q8CS61	29	K	Putative universal stress protein SE_1385	SE_1385	xxxxxxxxxx_K_Rxxxxxxxxx	Logo4
Q8CS61	61	K	Putative universal stress protein SE_1385	SE_1385	xxxxxxxxKx_K_xxxxxxxxxx	Logo13
Q8CS61	72	K	Putative universal stress protein SE_1385	SE_1385	xxxxxxxxxx_K_Exxxxxxxxx	Logo9
Q8CS62	97	K	UPF0173 metal-dependent hydrolase SE_1382	SE_1382	xxxxxxxxxx_K_xDxxxxxxxx	Logo3
Q8CS66	188	K	Acetyl-coenzyme A carboxylase carboxyl transferase subunit beta	accD	xxxxxxxxxx_K_Rxxxxxxxxx	Logo4
Q8CS67	6	K	Acetyl-coenzyme A carboxylase carboxyl transferase subunit alpha	accA	xxxxxxxxxx_K_Pxxxxxxxxx	Logo5
Q8CS67	14	K	Acetyl-coenzyme A carboxylase carboxyl transferase subunit alpha	accA	xxxxxxxxxx_K_xDxxxxxxxx	Logo3
Q8CS68	77	K	ATP-dependent 6-phosphofructokinase	pfkA	xxxxxxxxxx_K_xExxxxxxxx	Logo2
Q8CS68	212	K	ATP-dependent 6-phosphofructokinase	pfkA	xxxxxxxxxx_K_Rxxxxxxxxx	Logo4
Q8CS69	139	K	Pyruvate kinase	pyk	xxxxxxxxxx_K_xExxxxxxxx	Logo2
Q8CS69	156	K	Pyruvate kinase	pyk	xxxxxxxxxK_K_xxxxxxxxxx	Logo10
Q8CS69	173	K	Pyruvate kinase	pyk	xxxxxxxxxx_K_Dxxxxxxxxx	Logo6
Q8CS69	341	K	Pyruvate kinase	pyk	xxxxxxxxxx_K_Kxxxxxxxxx	Logo7
Q8CS69	563	K	Pyruvate kinase	pyk	xxxxxxxxxx_K_xDxxxxxxxx	Logo3
Q8CS73	76	K	Transcriptional repressor NrdR	nrdR	xxxxxxxxxx_K_Rxxxxxxxxx	Logo4
Q8CS74	225	K	Threonine--tRNA ligase	thrS	xxxxxxxxxx_K_xDxxxxxxxx	Logo3
Q8CS75	70	K	Translation initiation factor IF-3	infC	xxxxxxxxxx_K_xExxxxxxxx	Logo2
Q8CS75	75	K	Translation initiation factor IF-3	infC	xxxxxxxExx_K_Kxxxxxxxxx	Logo1
Q8CS75	85	K	Translation initiation factor IF-3	infC	xxxxxxxxKx_K_xxxxxxxxxx	Logo13
Q8CS75	149	K	Translation initiation factor IF-3	infC	xxxxxxxxxx_K_Dxxxxxxxxx	Logo6
Q8CS75	157	K	Translation initiation factor IF-3	infC	xxxxxxxxxx_K_Pxxxxxxxxx	Logo5
Q8CS76	65	K	50S ribosomal protein L35	rpmI	xxxxxxxxxx_K_Kxxxxxxxxx	Logo7
Q8CS77	5	K	50S ribosomal protein L20	rplT	xxxxxxxxRx_K_xxxxxxxxxx	Logo12
Q8CS77	85	K	50S ribosomal protein L20	rplT	xxxxxxxxxx_K_xExxxxxxxx	Logo2
Q8CS83	156	K	Valine--tRNA ligase	valS	xxxxxxxxxR_K_xxxxxxxxxx	Logo8
Q8CS83	364	K	Valine--tRNA ligase	valS	xxxxxxxxxx_K_Pxxxxxxxxx	Logo5
Q8CS83	854	K	Valine--tRNA ligase	valS	xxxxxxxxxx_K_Exxxxxxxxx	Logo9
Q8CS87	70	K	50S ribosomal protein L21	rplU	xxxxxxxxxK_K_xxxxxxxxxx	Logo10
Q8CS87	99	K	50S ribosomal protein L21	rplU	xxxxxxxxxD_K_xxxxxxxxxx	Logo11
Q8CS89	76	K	50S ribosomal protein L27	rpmA	xxxxxxxxxx_K_xExxxxxxxx	Logo2
Q8CS95	47	K	Adenine phosphoribosyltransferase	apt	xxxxxxxxKx_K_xxxxxxxxxx	Logo13
Q8CS95	109	K	Adenine phosphoribosyltransferase	apt	xxxxxxxxxx_K_Pxxxxxxxxx	Logo5
Q8CS99	290	K	Aspartate--tRNA ligase	aspS	xxxxxxxxxx_K_xDxxxxxxxx	Logo3
Q8CS99	315	K	Aspartate--tRNA ligase	aspS	xxxxxxxxxx_K_Dxxxxxxxxx	Logo6
Q8CSA5	91	K	tRNA-specific 2-thiouridylase MnmA	mnmA	xxxxxxxxxx_K_Kxxxxxxxxx	Logo7
Q8CSA7	735	K	Alanine--tRNA ligase	alaS	xxxxxxxxKx_K_xxxxxxxxxx	Logo13
Q8CSA8	17	K	UPF0297 protein SE_1300	SE_1300	xxxxxxxxxx_K_xDxxxxxxxx	Logo3
Q8CSB0	43	K	UPF0473 protein SE_1298	SE_1298	xxxxxxxxxx_K_xExxxxxxxx	Logo2
Q8CSC6	46	K	30S ribosomal protein S20	rpsT	xxxxxxxxxx_K_xExxxxxxxx	Logo2
Q8CSC6	70	K	30S ribosomal protein S20	rpsT	xxxxxxxxxx_K_xDxxxxxxxx	Logo3
Q8CSD5	193	K	Glycine--tRNA ligase	glyQS	xxxxxxxxxK_K_xxxxxxxxxx	Logo10
Q8CSD5	381	K	Glycine--tRNA ligase	glyQS	xxxxxxxxxK_K_xxxxxxxxxx	Logo10
Q8CSD9	211	K	GTP cyclohydrolase 1 type 2 homolog	SE_1246	xxxxxxxxxx_K_Rxxxxxxxxx	Logo4
Q8CSG4	71	K	UPF0403 protein SE_1195	SE_1195	xxxxxxxxxD_K_xxxxxxxxxx	Logo11
Q8CSH9	39	K	Demethylmenaquinone methyltransferase	menG	xxxxxxxxxR_K_xxxxxxxxxx	Logo8
Q8CSI0	9	K	Nucleoside diphosphate kinase	ndk	xxxxxxxxxx_K_xDxxxxxxxx	Logo3
Q8CSI0	140	K	Nucleoside diphosphate kinase	ndk	xxxxxxxxxx_K_Exxxxxxxxx	Logo9
Q8CSI1	130	K	3-phosphoshikimate 1-carboxyvinyltransferase	aroA	xxxxxxxxxx_K_Pxxxxxxxxx	Logo5
Q8CSJ3	16	K	Cell cycle protein GpsB	gpsB	xxxxxxxxxx_K_Dxxxxxxxxx	Logo6
Q8CSJ3	100	K	Cell cycle protein GpsB	gpsB	xxxxxxxxxx_K_Rxxxxxxxxx	Logo4
Q8CSK2	75	K	UPF0403 protein SE_1123	SE_1123	xxxxxxxxxx_K_xDxxxxxxxx	Logo3
Q8CSK8	467	K	Probable CtpA-like serine protease	SE_1113	xxxxxxxxxD_K_xxxxxxxxxx	Logo11
Q8CSL9	187	K	Dihydrolipoyllysine-residue succinyltransferase component of 2-oxoglutarate dehydrogenase complex	odhB	xxxxxxxxxx_K_Pxxxxxxxxx	Logo5
Q8CSL9	239	K	Dihydrolipoyllysine-residue succinyltransferase component of 2-oxoglutarate dehydrogenase complex	odhB	xxxxxxxxxx_K_Dxxxxxxxxx	Logo6
Q8CSL9	262	K	Dihydrolipoyllysine-residue succinyltransferase component of 2-oxoglutarate dehydrogenase complex	odhB	xxxxxxxxxK_K_xxxxxxxxxx	Logo10
Q8CSN0	78	K	Conserved virulence factor B	cvfB	xxxxxxxxxx_K_xDxxxxxxxx	Logo3
Q8CSN0	113	K	Conserved virulence factor B	cvfB	xxxxxxxxxx_K_Exxxxxxxxx	Logo9
Q8CSN8	39	K	DNA topoisomerase 4 subunit A	parC	xxxxxxxxxx_K_Pxxxxxxxxx	Logo5
Q8CSN8	304	K	DNA topoisomerase 4 subunit A	parC	xxxxxxxxxx_K_xDxxxxxxxx	Logo3
Q8CSN9	171	K	DNA topoisomerase 4 subunit B	parE	xxxxxxxxxx_K_xDxxxxxxxx	Logo3
Q8CSN9	278	K	DNA topoisomerase 4 subunit B	parE	xxxxxxxxxx_K_Dxxxxxxxxx	Logo6
Q8CSP0	96	K	Uncharacterized protein SE_1034	SE_1034	xxxxxxxxxx_K_Rxxxxxxxxx	Logo4
Q8CSP3	35	K	UPF0154 protein SE_1026	SE_1026	xxxxxxxxxK_K_xxxxxxxxxx	Logo10
Q8CSP4	3	K	UPF0291 protein SE_1024	SE_1024	xxxxxxxxxx_K_Exxxxxxxxx	Logo9
Q8CSR8	13	K	Glutamine synthetase	glnA	xxxxxxxxxR_K_xxxxxxxxxx	Logo8
Q8CSR8	226	K	Glutamine synthetase	glnA	xxxxxxxxxR_K_xxxxxxxxxx	Logo8
Q8CSR9	53	K	Glutathione peroxidase homolog BsaA	bsaA	xxxxxxxxxx_K_Dxxxxxxxxx	Logo6
Q8CSR9	123	K	Glutathione peroxidase homolog BsaA	bsaA	xxxxxxxxKx_K_xxxxxxxxxx	Logo13
Q8CSR9	145	K	Glutathione peroxidase homolog BsaA	bsaA	xxxxxxxxxx_K_Kxxxxxxxxx	Logo7
Q8CSR9	151	K	Glutathione peroxidase homolog BsaA	bsaA	xxxxxxxxxx_K_xExxxxxxxx	Logo2
Q8CSS0	141	K	Glycerol kinase	glpK	xxxxxxxxKx_K_xxxxxxxxxx	Logo13
Q8CSS0	372	K	Glycerol kinase	glpK	xxxxxxxxxx_K_Exxxxxxxxx	Logo9
Q8CSS0	470	K	Glycerol kinase	glpK	xxxxxxxxxx_K_xExxxxxxxx	Logo2
Q8CSS0	486	K	Glycerol kinase	glpK	xxxxxxxxxx_K_Kxxxxxxxxx	Logo7
Q8CSS0	496	K	Glycerol kinase	glpK	xxxxxxxxxx_K_xExxxxxxxx	Logo2
Q8CSS7	54	K	Ribonuclease Y	rny	xxxxxxxxxx_K_xExxxxxxxx	Logo2
Q8CSS7	93	K	Ribonuclease Y	rny	xxxxxxxxxx_K_xExxxxxxxx	Logo2
Q8CST0	363	K	Ribonuclease J 2	rnj2	xxxxxxxxxx_K_Kxxxxxxxxx	Logo7
Q8CST0	512	K	Ribonuclease J 2	rnj2	xxxxxxxxxR_K_xxxxxxxxxx	Logo8
Q8CST1	613	K	Polyribonucleotide nucleotidyltransferase	pnp	xxxxxxxxxx_K_Exxxxxxxxx	Logo9
Q8CST1	665	K	Polyribonucleotide nucleotidyltransferase	pnp	xxxxxxxxxx_K_xExxxxxxxx	Logo2
Q8CST2	13	K	30S ribosomal protein S15	rpsO	xxxxxxxxxx_K_Exxxxxxxxx	Logo9
Q8CST4	18	K	Translation initiation factor IF-2	infB	xxxxxxxxxx_K_Exxxxxxxxx	Logo9
Q8CST4	165	K	Translation initiation factor IF-2	infB	xxxxxxxxxx_K_Kxxxxxxxxx	Logo7
Q8CST4	272	K	Translation initiation factor IF-2	infB	xxxxxxxxxK_K_xxxxxxxxxx	Logo10
Q8CST4	335	K	Translation initiation factor IF-2	infB	xxxxxxxxxx_K_Pxxxxxxxxx	Logo5
Q8CST4	448	K	Translation initiation factor IF-2	infB	xxxxxxxxxx_K_Rxxxxxxxxx	Logo4
Q8CST4	682	K	Translation initiation factor IF-2	infB	xxxxxxxxxx_K_xDxxxxxxxx	Logo3
Q8CST6	33	K	Ribosome maturation factor RimP	rimP	xxxxxxxxxx_K_Dxxxxxxxxx	Logo6
Q8CSU0	6	K	Ribosome-recycling factor	frr	xxxxxxxxxx_K_Dxxxxxxxxx	Logo6
Q8CSU0	118	K	Ribosome-recycling factor	frr	xxxxxxxxxK_K_xxxxxxxxxx	Logo10
Q8CSU0	139	K	Ribosome-recycling factor	frr	xxxxxxxxxx_K_xDxxxxxxxx	Logo3
Q8CSU2	29	K	30S ribosomal protein S2	rpsB	xxxxxxxxxK_K_xxxxxxxxxx	Logo10
Q8CSU2	49	K	30S ribosomal protein S2	rpsB	xxxxxxxxxx_K_xExxxxxxxx	Logo2
Q8CSU2	73	K	30S ribosomal protein S2	rpsB	xxxxxxxxxx_K_Kxxxxxxxxx	Logo7
Q8CSU2	74	K	30S ribosomal protein S2	rpsB	xxxxxxxxxK_K_xxxxxxxxxx	Logo10
Q8CSU2	81	K	30S ribosomal protein S2	rpsB	xxxxxxxxxx_K_xExxxxxxxx	Logo2
Q8CSU2	132	K	30S ribosomal protein S2	rpsB	xxxxxxxxxx_K_Exxxxxxxxx	Logo9
Q8CSU2	138	K	30S ribosomal protein S2	rpsB	xxxxxxxxxx_K_xExxxxxxxx	Logo2
Q8CSU3	221	K	DNA topoisomerase 1	topA	xxxxxxxxxx_K_xDxxxxxxxx	Logo3
Q8CSU9	65	K	50S ribosomal protein L19	rplS	xxxxxxxxxR_K_xxxxxxxxxx	Logo8
Q8CSU9	85	K	50S ribosomal protein L19	rplS	xxxxxxxxxx_K_xExxxxxxxx	Logo2
Q8CSV0	66	K	30S ribosomal protein S16	rpsP	xxxxxxxxxx_K_Pxxxxxxxxx	Logo5
Q8CSV4	126	K	Uncharacterized protein SE_0901	SE_0901	xxxxxxxxxx_K_Pxxxxxxxxx	Logo5
Q8CSV4	252	K	Uncharacterized protein SE_0901	SE_0901	xxxxxxxxxK_K_xxxxxxxxxx	Logo10
Q8CSV4	305	K	Uncharacterized protein SE_0901	SE_0901	xxxxxxxxxx_K_xExxxxxxxx	Logo2
Q8CSV4	461	K	Uncharacterized protein SE_0901	SE_0901	xxxxxxxxxx_K_xDxxxxxxxx	Logo3
Q8CSV6	26	K	50S ribosomal protein L28	rpmB	xxxxxxxxxx_K_Rxxxxxxxxx	Logo4
Q8CSV6	43	K	50S ribosomal protein L28	rpmB	xxxxxxxxxx_K_Pxxxxxxxxx	Logo5
Q8CSV6	46	K	50S ribosomal protein L28	rpmB	xxxxxxxxxK_K_xxxxxxxxxx	Logo10
Q8CSW0	325	K	Probable dual-specificity RNA methyltransferase RlmN	rlmN	xxxxxxxxxx_K_xExxxxxxxx	Logo2
Q8CSW1	49	K	Methionyl-tRNA formyltransferase	fmt	xxxxxxxxxx_K_Rxxxxxxxxx	Logo4
Q8CSW1	177	K	Methionyl-tRNA formyltransferase	fmt	xxxxxxxExx_K_Kxxxxxxxxx	Logo1
Q8CSX1	74	K	Isoleucine--tRNA ligase	ileS	xxxxxxxxxx_K_Dxxxxxxxxx	Logo6
Q8CSX1	136	K	Isoleucine--tRNA ligase	ileS	xxxxxxxxxx_K_xDxxxxxxxx	Logo3
Q8CSX1	381	K	Isoleucine--tRNA ligase	ileS	xxxxxxxxxx_K_Dxxxxxxxxx	Logo6
Q8CSX1	613	K	Isoleucine--tRNA ligase	ileS	xxxxxxxxKx_K_xxxxxxxxxx	Logo13
Q8CSX7	66	K	Ribosomal RNA small subunit methyltransferase H	rsmH	xxxxxxxxxx_K_Exxxxxxxxx	Logo9
Q8CSX8	95	K	Transcriptional regulator MraZ	mraZ	xxxxxxxxxR_K_xxxxxxxxxx	Logo8
Q8CSX9	242	K	Putative cysteine ligase BshC	bshC	xxxxxxxxxx_K_Pxxxxxxxxx	Logo5
Q8CSY0	129	K	Uncharacterized N-acetyltransferase SE_0851	SE_0851	xxxxxxxxxx_K_Dxxxxxxxxx	Logo6
Q8CSY5	92	K	Non-canonical purine NTP pyrophosphatase	SE_0844	xxxxxxxxxx_K_xDxxxxxxxx	Logo3
Q8CSY8	793	K	Phenylalanine--tRNA ligase beta subunit	pheT	xxxxxxxExx_K_Kxxxxxxxxx	Logo1
Q8CSZ8	24	K	UPF0298 protein SE_0821	SE_0821	xxxxxxxxxR_K_xxxxxxxxxx	Logo8
Q8CT08	119	K	UPF0637 protein SE_0804	SE_0804	xxxxxxxxxD_K_xxxxxxxxxx	Logo11
Q8CT08	165	K	UPF0637 protein SE_0804	SE_0804	xxxxxxxxxx_K_xExxxxxxxx	Logo2
Q8CT08	179	K	UPF0637 protein SE_0804	SE_0804	xxxxxxxxxx_K_Rxxxxxxxxx	Logo4
Q8CT13	97	K	Dihydrolipoyllysine-residue acetyltransferase component of pyruvate dehydrogenase complex	pdhC	xxxxxxxxxx_K_xExxxxxxxx	Logo2
Q8CT13	248	K	Dihydrolipoyllysine-residue acetyltransferase component of pyruvate dehydrogenase complex	pdhC	xxxxxxxxxx_K_Exxxxxxxxx	Logo9
Q8CT13	273	K	Dihydrolipoyllysine-residue acetyltransferase component of pyruvate dehydrogenase complex	pdhC	xxxxxxxxxx_K_Kxxxxxxxxx	Logo7
Q8CT13	274	K	Dihydrolipoyllysine-residue acetyltransferase component of pyruvate dehydrogenase complex	pdhC	xxxxxxxxxK_K_xxxxxxxxxx	Logo10
Q8CT13	382	K	Dihydrolipoyllysine-residue acetyltransferase component of pyruvate dehydrogenase complex	pdhC	xxxxxxxxxx_K_Pxxxxxxxxx	Logo5
Q8CT13	420	K	Dihydrolipoyllysine-residue acetyltransferase component of pyruvate dehydrogenase complex	pdhC	xxxxxxxxxx_K_Rxxxxxxxxx	Logo4
Q8CT15	12	K	UPF0356 protein SE_0788	SE_0788	xxxxxxxxxx_K_xExxxxxxxx	Logo2
Q8CT16	107	K	Ribonuclease J 1	rnj1	xxxxxxxxxx_K_xExxxxxxxx	Logo2
Q8CT16	509	K	Ribonuclease J 1	rnj1	xxxxxxxxxx_K_xDxxxxxxxx	Logo3
Q8CT19	320	K	Phosphoenolpyruvate-protein phosphotransferase	ptsI	xxxxxxxExx_K_Kxxxxxxxxx	Logo1
Q8CT19	329	K	Phosphoenolpyruvate-protein phosphotransferase	ptsI	xxxxxxxxxx_K_Rxxxxxxxxx	Logo4
Q8CT19	342	K	Phosphoenolpyruvate-protein phosphotransferase	ptsI	xxxxxxxxxx_K_Exxxxxxxxx	Logo9
Q8CT19	412	K	Phosphoenolpyruvate-protein phosphotransferase	ptsI	xxxxxxxxxx_K_Exxxxxxxxx	Logo9
Q8CT54	63	K	Putative phosphoesterase SE_0715	SE_0715	xxxxxxxxxx_K_Pxxxxxxxxx	Logo5
Q8CT69	192	K	Tryptophan--tRNA ligase	trpS	xxxxxxxxxx_K_Kxxxxxxxxx	Logo7
Q8CT69	230	K	Tryptophan--tRNA ligase	trpS	xxxxxxxxxx_K_xDxxxxxxxx	Logo3
Q8CT80	17	K	Glucose-6-phosphate isomerase	pgi	xxxxxxxxxx_K_xExxxxxxxx	Logo2
Q8CT80	24	K	Glucose-6-phosphate isomerase	pgi	xxxxxxxxxx_K_Dxxxxxxxxx	Logo6
Q8CT80	67	K	Glucose-6-phosphate isomerase	pgi	xxxxxxxxxx_K_Rxxxxxxxxx	Logo4
Q8CT80	163	K	Glucose-6-phosphate isomerase	pgi	xxxxxxxxxx_K_xExxxxxxxx	Logo2
Q8CT80	289	K	Glucose-6-phosphate isomerase	pgi	xxxxxxxxxx_K_Dxxxxxxxxx	Logo6
Q8CT80	330	K	Glucose-6-phosphate isomerase	pgi	xxxxxxxxxx_K_xDxxxxxxxx	Logo3
Q8CT82	170	K	Ornithine aminotransferase	rocD	xxxxxxxxxx_K_xExxxxxxxx	Logo2
Q8CTA3	41	K	UPF0051 protein SE_0610	SE_0610	xxxxxxxxxx_K_xExxxxxxxx	Logo2
Q8CTA3	100	K	UPF0051 protein SE_0610	SE_0610	xxxxxxxxxx_K_Rxxxxxxxxx	Logo4
Q8CTA4	13	K	Probable cysteine desulfurase	csd	xxxxxxxxxx_K_Dxxxxxxxxx	Logo6
Q8CTA8	5	K	UPF0337 protein SE_0604	SE_0604	xxxxxxxxxx_K_xExxxxxxxx	Logo2
Q8CTA8	14	K	UPF0337 protein SE_0604	SE_0604	xxxxxxxxxx_K_Exxxxxxxxx	Logo9
Q8CTA8	24	K	UPF0337 protein SE_0604	SE_0604	xxxxxxxxxx_K_Exxxxxxxxx	Logo9
Q8CTA8	28	K	UPF0337 protein SE_0604	SE_0604	xxxxxxxxxx_K_Dxxxxxxxxx	Logo6
Q8CTA8	40	K	UPF0337 protein SE_0604	SE_0604	xxxxxxxxxx_K_Exxxxxxxxx	Logo9
Q8CTA8	47	K	UPF0337 protein SE_0604	SE_0604	xxxxxxxxxx_K_Exxxxxxxxx	Logo9
Q8CTA8	49	K	UPF0337 protein SE_0604	SE_0604	xxxxxxxxKx_K_xxxxxxxxxx	Logo13
Q8CTA8	56	K	UPF0337 protein SE_0604	SE_0604	xxxxxxxxxD_K_xxxxxxxxxx	Logo11
Q8CTB6	16	K	Organic hydroperoxide resistance protein-like 1	SE_0591	xxxxxxxxxR_K_xxxxxxxxxx	Logo8
Q8CTB6	101	K	Organic hydroperoxide resistance protein-like 1	SE_0591	xxxxxxxxKx_K_xxxxxxxxxx	Logo13
Q8CTD5	113	K	Triosephosphate isomerase	tpiA	xxxxxxxExx_K_Kxxxxxxxxx	Logo1
Q8CTD5	150	K	Triosephosphate isomerase	tpiA	xxxxxxxxxx_K_Kxxxxxxxxx	Logo7
Q8CTD5	151	K	Triosephosphate isomerase	tpiA	xxxxxxxxxK_K_xxxxxxxxxx	Logo10
Q8CTD5	217	K	Triosephosphate isomerase	tpiA	xxxxxxxxxx_K_Pxxxxxxxxx	Logo5
Q8CTD6	4	K	Phosphoglycerate kinase	pgk	xxxxxxxxxK_K_xxxxxxxxxx	Logo10
Q8CTD6	27	K	Phosphoglycerate kinase	pgk	xxxxxxxxxx_K_Dxxxxxxxxx	Logo6
Q8CTD6	75	K	Phosphoglycerate kinase	pgk	xxxxxxxxxx_K_Pxxxxxxxxx	Logo5
Q8CTD6	99	K	Phosphoglycerate kinase	pgk	xxxxxxxxxx_K_xExxxxxxxx	Logo2
Q8CTD6	126	K	Phosphoglycerate kinase	pgk	xxxxxxxxxx_K_xExxxxxxxx	Logo2
Q8CTD6	130	K	Phosphoglycerate kinase	pgk	xxxxxxxxxx_K_xDxxxxxxxx	Logo3
Q8CTD6	206	K	Phosphoglycerate kinase	pgk	xxxxxxxxxD_K_xxxxxxxxxx	Logo11
Q8CTD6	272	K	Phosphoglycerate kinase	pgk	xxxxxxxxxx_K_Exxxxxxxxx	Logo9
Q8CTF2	61	K	Ribosome hibernation promotion factor	hpf	xxxxxxxxxx_K_Dxxxxxxxxx	Logo6
Q8CTH8	220	K	7-cyano-7-deazaguanine synthase	queC	xxxxxxxxxx_K_xExxxxxxxx	Logo2
Q8CTK9	72	K	Probable transcriptional regulatory protein SE_0437	SE_0437	xxxxxxxxKx_K_xxxxxxxxxx	Logo13
Q8CTN9	21	K	Arginine--tRNA ligase	argS	xxxxxxxxxR_K_xxxxxxxxxx	Logo8
Q8CTN9	37	K	Arginine--tRNA ligase	argS	xxxxxxxxxx_K_Dxxxxxxxxx	Logo6
Q8CTN9	221	K	Arginine--tRNA ligase	argS	xxxxxxxxxx_K_Dxxxxxxxxx	Logo6
Q8CTN9	298	K	Arginine--tRNA ligase	argS	xxxxxxxxxx_K_xDxxxxxxxx	Logo3
Q8CTN9	301	K	Arginine--tRNA ligase	argS	xxxxxxxxxx_K_Dxxxxxxxxx	Logo6
Q8CTN9	475	K	Arginine--tRNA ligase	argS	xxxxxxxxxx_K_Kxxxxxxxxx	Logo7
Q8CTQ7	159	K	Putative pyridoxine kinase	pdxK	xxxxxxxExx_K_Kxxxxxxxxx	Logo1
Q8CTS8	17	K	30S ribosomal protein S12	rpsL	xxxxxxxxKx_K_xxxxxxxxxx	Logo13
Q8CTS8	43	K	30S ribosomal protein S12	rpsL	xxxxxxxxxx_K_Rxxxxxxxxx	Logo4
Q8CTS8	101	K	30S ribosomal protein S12	rpsL	xxxxxxxxxx_K_Dxxxxxxxxx	Logo6
Q8CTT1	97	K	50S ribosomal protein L7/L12	rplL	xxxxxxxxxx_K_Exxxxxxxxx	Logo9
Q8CTT1	102	K	50S ribosomal protein L7/L12	rplL	xxxxxxxxxx_K_xDxxxxxxxx	Logo3
Q8CTT1	109	K	50S ribosomal protein L7/L12	rplL	xxxxxxxxxx_K_Exxxxxxxxx	Logo9
Q8CTT2	9	K	50S ribosomal protein L10	rplJ	xxxxxxxxxK_K_xxxxxxxxxx	Logo10
Q8CTT2	101	K	50S ribosomal protein L10	rplJ	xxxxxxxxxx_K_Exxxxxxxxx	Logo9
Q8CTT4	7	K	50S ribosomal protein L1	rplA	xxxxxxxxxK_K_xxxxxxxxxx	Logo10
Q8CTT4	14	K	50S ribosomal protein L1	rplA	xxxxxxxxxx_K_xDxxxxxxxx	Logo3
Q8CTT4	54	K	50S ribosomal protein L1	rplA	xxxxxxxxxx_K_xDxxxxxxxx	Logo3
Q8CTT4	150	K	50S ribosomal protein L1	rplA	xxxxxxxxxx_K_Kxxxxxxxxx	Logo7
Q8CTT4	151	K	50S ribosomal protein L1	rplA	xxxxxxxxxK_K_xxxxxxxxxx	Logo10
Q8CTT4	160	K	50S ribosomal protein L1	rplA	xxxxxxxxxx_K_xExxxxxxxx	Logo2
Q8CTT5	80	K	50S ribosomal protein L11	rplK	xxxxxxxxxx_K_Kxxxxxxxxx	Logo7
Q8CTT5	81	K	50S ribosomal protein L11	rplK	xxxxxxxxxK_K_xxxxxxxxxx	Logo10
Q8CTT9	209	K	Putative TrmH family tRNA/rRNA methyltransferase	SE_0294	xxxxxxxxxx_K_xDxxxxxxxx	Logo3
Q8CTU1	12	K	Cysteine--tRNA ligase	cysS	xxxxxxxxxR_K_xxxxxxxxxx	Logo8
Q8CTU3	358	K	Glutamate--tRNA ligase	gltX	xxxxxxxxxx_K_Dxxxxxxxxx	Logo6
Q8CTU3	430	K	Glutamate--tRNA ligase	gltX	xxxxxxxxxx_K_Kxxxxxxxxx	Logo7
Q8CTU3	438	K	Glutamate--tRNA ligase	gltX	xxxxxxxxxx_K_Exxxxxxxxx	Logo9
Q8CTV7	18	K	UPF0312 protein SE_0264	SE_0264	xxxxxxxxKx_K_xxxxxxxxxx	Logo13
Q8CTX1	210	K	Carbamate kinase 1	arcC1	xxxxxxxxxx_K_Dxxxxxxxxx	Logo6
Q8CTX6	91	K	Formate acetyltransferase	pflB	xxxxxxxxxx_K_Dxxxxxxxxx	Logo6
Q8CTX6	103	K	Formate acetyltransferase	pflB	xxxxxxxxxx_K_Pxxxxxxxxx	Logo5
Q8CTX6	106	K	Formate acetyltransferase	pflB	xxxxxxxxxx_K_Rxxxxxxxxx	Logo4
Q8CTX6	142	K	Formate acetyltransferase	pflB	xxxxxxxxxR_K_xxxxxxxxxx	Logo8
Q8CTX6	161	K	Formate acetyltransferase	pflB	xxxxxxxxxR_K_xxxxxxxxxx	Logo8
Q8CTX6	198	K	Formate acetyltransferase	pflB	xxxxxxxxxx_K_Dxxxxxxxxx	Logo6
Q8CTX6	229	K	Formate acetyltransferase	pflB	xxxxxxxxxx_K_Exxxxxxxxx	Logo9
Q8CTX6	539	K	Formate acetyltransferase	pflB	xxxxxxxxxx_K_Pxxxxxxxxx	Logo5
Q8CTX6	609	K	Formate acetyltransferase	pflB	xxxxxxxxxK_K_xxxxxxxxxx	Logo10
Q8CTX6	618	K	Formate acetyltransferase	pflB	xxxxxxxxxR_K_xxxxxxxxxx	Logo8
Q8CTX6	670	K	Formate acetyltransferase	pflB	xxxxxxxxxx_K_xExxxxxxxx	Logo2
Q8CU41	31	K	Ornithine carbamoyltransferase 1, catabolic	arcB1	xxxxxxxxxx_K_Rxxxxxxxxx	Logo4
Q8CU41	34	K	Ornithine carbamoyltransferase 1, catabolic	arcB1	xxxxxxxxRx_K_xxxxxxxxxx	Logo12
Q8CU41	46	K	Ornithine carbamoyltransferase 1, catabolic	arcB1	xxxxxxxxKx_K_xxxxxxxxxx	Logo13
Q8CU41	54	K	Ornithine carbamoyltransferase 1, catabolic	arcB1	xxxxxxxxxx_K_Dxxxxxxxxx	Logo6
Q8CU41	91	K	Ornithine carbamoyltransferase 1, catabolic	arcB1	xxxxxxxxxx_K_Dxxxxxxxxx	Logo6
Q8CU41	150	K	Ornithine carbamoyltransferase 1, catabolic	arcB1	xxxxxxxExx_K_Kxxxxxxxxx	Logo1
Q8CU41	151	K	Ornithine carbamoyltransferase 1, catabolic	arcB1	xxxxxxxxxx_K_Pxxxxxxxxx	Logo5
Q8CU41	248	K	Ornithine carbamoyltransferase 1, catabolic	arcB1	xxxxxxxxRx_K_xxxxxxxxxx	Logo12
Q8CU42	138	K	Carbamate kinase 2	arcC2	xxxxxxxxxD_K_xxxxxxxxxx	Logo11
Q8CU42	141	K	Carbamate kinase 2	arcC2	xxxxxxxxxx_K_Exxxxxxxxx	Logo9
Q8CU42	143	K	Carbamate kinase 2	arcC2	xxxxxxxxKx_K_xxxxxxxxxx	Logo13
Q8CU42	255	K	Carbamate kinase 2	arcC2	xxxxxxxxxx_K_Kxxxxxxxxx	Logo7
Q8CU42	256	K	Carbamate kinase 2	arcC2	xxxxxxxxxK_K_xxxxxxxxxx	Logo10
Q8CU42	271	K	Carbamate kinase 2	arcC2	xxxxxxxxxx_K_xExxxxxxxx	Logo2
Q8CU87	264	K	Sensor protein kinase WalK	walK	xxxxxxxxxx_K_Rxxxxxxxxx	Logo4
Q8CU90	34	K	50S ribosomal protein L9	rplI	xxxxxxxxKx_K_xxxxxxxxxx	Logo13
Q8CU90	52	K	50S ribosomal protein L9	rplI	xxxxxxxxxx_K_Rxxxxxxxxx	Logo4
Q8CU90	69	K	50S ribosomal protein L9	rplI	xxxxxxxxxx_K_Exxxxxxxxx	Logo9
Q8CU90	73	K	50S ribosomal protein L9	rplI	xxxxxxxxxx_K_Dxxxxxxxxx	Logo6
Q8CU90	103	K	50S ribosomal protein L9	rplI	xxxxxxxExx_K_Kxxxxxxxxx	Logo1
Q8CU90	109	K	50S ribosomal protein L9	rplI	xxxxxxxxxx_K_xDxxxxxxxx	Logo3
Q8CU95	54	K	Serine--tRNA ligase	serS	xxxxxxxxRx_K_xxxxxxxxxx	Logo12
Q8CU95	62	K	Serine--tRNA ligase	serS	xxxxxxxxxx_K_Kxxxxxxxxx	Logo7
Q8CU95	84	K	Serine--tRNA ligase	serS	xxxxxxxxxx_K_Dxxxxxxxxx	Logo6
Q8CU95	125	K	Serine--tRNA ligase	serS	xxxxxxxxxx_K_Kxxxxxxxxx	Logo7
Q8CU95	220	K	Serine--tRNA ligase	serS	xxxxxxxxxx_K_xExxxxxxxx	Logo2
Q8CU95	283	K	Serine--tRNA ligase	serS	xxxxxxxxxx_K_xExxxxxxxx	Logo2
Q8CU95	422	K	Serine--tRNA ligase	serS	xxxxxxxxxx_K_xExxxxxxxx	Logo2
Q8CU95	425	K	Serine--tRNA ligase	serS	xxxxxxxxxx_K_Pxxxxxxxxx	Logo5
Q8CUG0	213	K	Plasmid recombination enzyme type 3	SE_p102	xxxxxxxxxx_K_xDxxxxxxxx	Logo3

## Sheet:  Succinyaltion sites moti model
Amino	-10	-9	-8	-7	-6	-5	-4	-3	-2	-1	K	1	2	3	4	5	6	7	8	9	10
A	3.65	3.32	1.88	0.54	1.62	5	1.79	0.26	1.61	-4.19	0	-4.31	1.39	2.22	3.24	0.57	0.16	0.43	0.02	1.65	0.45
C	-1.15	-0.29	-0.54	-0.58	-1.16	0	-0.07	-0.37	-0.15	-0.58	0	-0.47	-0.25	-0.89	-0.07	-0.53	0	0	0.06	0	-0.06
D	-1.17	-0.02	-1.08	-0.45	-0.09	1.29	-0.31	2.22	2.29	5	0	5	5	0.51	0.68	2.8	-0.25	0.15	-0.15	0.04	-0.88
E	1.57	0.1	2.34	1.98	1.37	2.62	2.75	5	3.64	2.62	0	2.86	5	2.04	5	2.98	3.66	0.4	2.38	0.56	3.17
F	-0.83	-0.1	-0.19	-1.56	-0.82	-0.8	-0.43	-2.8	-1.23	3.67	0	0.18	-0.07	0.76	-1.3	-3.53	-0.43	-2.34	-0.26	-0.37	-4.01
G	2.73	0.31	0.37	1.85	0.79	0.59	0.83	0.96	-0.28	-1	0	-2.94	-0.04	0.59	0.96	-0.55	1.33	0.74	0.45	1.89	2.68
H	-2.44	-0.3	-0.41	0	0.25	-0.63	-0.22	-0.1	0.41	0.07	0	2.81	1.33	1.27	-0.1	0.59	0.35	-0.4	-0.03	-0.55	-1.72
I	-1.69	-0.3	-2.27	-2.39	-1.98	-0.24	-0.15	-1.68	-1.02	0.66	0	-5	-2.13	-0.63	-1.64	-1.37	-1.12	-2.85	-2.34	-0.66	-1.14
K	2.54	1.13	3.75	5	3.99	0.42	-0.46	-1.59	2.13	-0.19	0	5	-5	-1.9	0.1	0.37	2.68	4.17	4.08	3.45	4.07
L	-0.52	-0.89	-1.13	-3.35	-0.87	-1.35	-0.05	-1.86	-1.85	1.31	0	-5	-3.67	-1.47	-0.48	-1.8	-0.83	-1.15	-0.29	-2.65	-1.32
M	-2.01	-0.25	-0.75	-0.17	1.75	-0.2	-2.06	-1.68	-1.96	0	0	-4.48	-2.15	0.91	-1.57	-1.06	-0.43	-0.4	-1.21	0	-0.67
N	-1.03	-1.66	-0.41	-1.8	-1.98	-0.64	-0.65	-0.87	-4.76	-3.01	0	-2.48	-2.54	0.04	-1.42	-0.91	-1.98	-0.62	-0.58	-1.14	-0.86
P	-0.31	-0.03	-0.22	0.06	-0.15	-1.32	0.08	0.15	3.42	-5	0	5	4.83	0.49	-0.12	0.06	-0.6	1.1	-0.67	0.4	-0.12
Q	-2.73	-0.02	-0.59	-0.31	-0.24	-0.21	-1.62	0.76	-0.87	0	0	-5	-0.19	-0.56	-0.48	-0.34	-0.16	0.64	-0.49	-0.07	-0.22
R	3.2	2.42	2.74	3.93	3.39	0.35	5	-0.42	4.95	4.38	0	5	-3.34	0	0.24	5	5	5	3.18	2.67	4.38
S	0.64	-1.85	-0.06	-0.57	-1.46	-0.62	-1.32	-0.66	-0.52	-5	0	-5	-3.56	-1.11	-2.95	-0.52	-2.62	-0.23	-1.57	-2.88	-0.63
T	-1.34	0.14	-0.06	-0.91	0.59	-0.28	0.11	0.53	-0.21	-2.94	0	-5	1.1	-1.9	-0.28	0.77	-1.29	-0.41	-0.28	-0.59	-0.25
V	0.38	0.35	0.04	1.87	0.13	0.47	2.12	0.33	1.81	0.17	0	-2.05	1.95	1.13	3.55	1.67	1.1	-0.48	1.25	0.41	-0.32
W	0.5	0	-0.38	0	-0.63	-1.07	-0.38	-1.8	-0.74	-1.84	0	-0.12	-0.89	0	-1.28	-0.79	-0.89	0.39	-0.29	-0.2	-0.4
Y	-0.22	-0.42	-0.98	-1.91	-2.8	-1.09	-1.8	-3.1	-5	4.5	0	5	-5	-0.19	-2.14	-5	-1.56	-1.62	-0.69	-1.36	-0.08
