# Supplementary material for: Comprehensive Succinylome Profiling Reveals the Pivotal Role of Lysine Succinylation in Energy Metabolism and Quorum Sensing of Staphylococcus epidermidis
Source: Front Microbiol. 2021 Feb 1;11:632367. doi: 10.3389/fmicb.2020.632367 (PMC7882547; doi:10.3389/fmicb.2020.632367)
Supplement: Supplementary file 6 [file Table_6.XLSX]

## Sheet: Logo3
GO Terms Level 1	GO Terms Description	GO Terms Level	GO Terms ID	Mapping	Background	All Mapping	All Background	Fold Enrichment	Fisher' exact test P value	-log10(p value)	Related Protein
Cellular Component	cell wall	3	GO:0005618	13	52	61	540	2.21	0.00265191	2.58	Q8CRH1 A0A0H2VFR3 Q8CP24 Q8CRI5 Q8CQ82 Q8CRH5 Q8CTD6 Q8CNJ5 Q8CSU0 Q8CRG6 Q8CTT4 Q8CPN2 Q8CU90
	external encapsulating structure	2	GO:0030312	13	53	61	540	2.17	0.00320317	2.49	Q8CRH1 A0A0H2VFR3 Q8CP24 Q8CRI5 Q8CQ82 Q8CRH5 Q8CTD6 Q8CNJ5 Q8CSU0 Q8CRG6 Q8CTT4 Q8CPN2 Q8CU90
	cell surface	2	GO:0009986	4	11	61	540	3.22	0.026508	1.58	Q8CPY5 Q8CPG8 Q8CTD6 Q8CP17
	cell division site	2	GO:0032153	2	3	61	540	5.9	0.0349662	1.46	Q8CPK5 Q8CPK4
	cytosolic ribosome	6	GO:0022626	10	51	61	540	1.74	0.047881	1.32	Q8CRG8 Q8CRH1 Q8CRI5 Q8CRH5 Q8CSC6 Q8CRG6 Q8CTT4 Q8CQU8 Q8CRG0 Q8CU90
Molecular Function	polysaccharide binding	3	GO:0030247	4	8	56	591	5.28	0.00381117	2.42	Q8CPY5 Q8CPG8 Q8CTD6 Q8CP17
	mannan binding	4	GO:2001065	4	8	56	591	5.28	0.00381117	2.42	Q8CPY5 Q8CPG8 Q8CTD6 Q8CP17
	carbohydrate binding	2	GO:0030246	4	8	56	591	5.28	0.00381117	2.42	Q8CPY5 Q8CPG8 Q8CTD6 Q8CP17
	enzyme binding	3	GO:0019899	4	9	56	591	4.69	0.00637761	2.2	Q8CP24 Q8CPY5 Q8CPG8 Q8CTD6
	ribonucleoprotein complex binding	3	GO:0043021	4	12	56	591	3.52	0.020151	1.7	A0A0H2VGQ3 Q8CPG2 Q8CSU0 A0A0H2VGI5
	translation factor activity, RNA binding	3	GO:0008135	3	7	56	591	4.52	0.0214555	1.67	Q8CSU0 Q8CQ82 Q8CPG8
	modification-dependent protein binding	3	GO:0140030	2	3	56	591	7.04	0.0248795	1.6	Q8CPY5 Q8CPN2
	translation elongation factor activity	4	GO:0003746	2	3	56	591	7.04	0.0248795	1.6	Q8CQ82 Q8CPG8
Biological Process	nucleoside diphosphate phosphorylation	6	GO:0006165	4	6	60	635	7.06	0.000940826	3.03	Q8CN61 Q8CSI0 Q8CS69 Q8CTD6
	nucleotide phosphorylation	6	GO:0046939	4	8	60	635	5.29	0.00379202	2.42	Q8CN61 Q8CSI0 Q8CS69 Q8CTD6
	nucleotide catabolic process	6	GO:0009166	4	9	60	635	4.7	0.0063449	2.2	Q8CN61 Q8CS69 Q8CNH7 Q8CTD6
	cytoplasmic translation	6	GO:0002181	3	5	60	635	6.35	0.00700556	2.15	Q8CSU0 Q8CRG6 Q8CRH5
	pyruvate biosynthetic process	7	GO:0042866	3	5	60	635	6.35	0.00700556	2.15	Q8CN61 Q8CS69 Q8CTD6
	ADP metabolic process	7	GO:0046031	3	5	60	635	6.35	0.00700556	2.15	Q8CN61 Q8CS69 Q8CTD6
	ribonucleoside triphosphate biosynthetic process	7	GO:0009201	4	10	60	635	4.23	0.00983165	2.01	Q8CN61 Q8CS69 Q8CTD6 Q8CNJ5
	cellular protein-containing complex assembly	6	GO:0034622	9	42	60	635	2.27	0.0119731	1.92	Q8CRH1 Q8CRI5 Q8CRH5 Q8CSC6 Q8CNW5 Q8CRG6 Q8CTT4 Q8CRG0 A0A0H2VGI5
	ribosomal large subunit assembly	7	GO:0000027	6	22	60	635	2.89	0.0124177	1.91	Q8CRH1 Q8CTT4 Q8CRI5 A0A0H2VGI5 Q8CRG0 Q8CRH5
	purine nucleoside diphosphate metabolic process	6	GO:0009135	3	6	60	635	5.29	0.0130703	1.88	Q8CN61 Q8CS69 Q8CTD6
	nucleoside triphosphate biosynthetic process	6	GO:0009142	4	11	60	635	3.85	0.0143664	1.84	Q8CN61 Q8CS69 Q8CTD6 Q8CNJ5
	ribosome assembly	6	GO:0042255	8	38	60	635	2.23	0.0198829	1.7	Q8CRH1 Q8CRI5 Q8CRH5 Q8CSC6 Q8CRG6 Q8CTT4 Q8CRG0 A0A0H2VGI5
	ribonucleoside diphosphate metabolic process	6	GO:0009185	3	7	60	635	4.54	0.021343	1.67	Q8CN61 Q8CS69 Q8CTD6
	pyruvate metabolic process	7	GO:0006090	3	7	60	635	4.54	0.021343	1.67	Q8CN61 Q8CS69 Q8CTD6

## Sheet: Logo3 GO2Protein
GO Terms Level 1	GO Terms ID	GO Terms Level	GO Terms Description	Fisher's exact test P value	Protein accession	Position	Amino acid	Logo ID	Protein names	Gene names	Motif logo_x000D_
Cellular Component	GO:0030312	2	external encapsulating structure	0.00320317	Q8CRH1	29	K	Logo3	50S ribosomal protein L24	rplX	xxxxxxxxxx_K_xDxxxxxxxx_x000D_
Cellular Component	GO:0030312	2	external encapsulating structure	0.00320317	A0A0H2VFR3	159	K	Logo3	GTP pyrophosphokinase	SE_0695	xxxxxxxxxx_K_xDxxxxxxxx_x000D_
Cellular Component	GO:0030312	2	external encapsulating structure	0.00320317	Q8CP24	174	K	Logo3	RNA polymerase sigma factor SigA	sigA	xxxxxxxxxx_K_xDxxxxxxxx_x000D_
Cellular Component	GO:0030312	2	external encapsulating structure	0.00320317	Q8CRI5	53	K	Logo3	50S ribosomal protein L17	rplQ	xxxxxxxxxx_K_xDxxxxxxxx_x000D_
Cellular Component	GO:0030312	2	external encapsulating structure	0.00320317	Q8CQ82	595	K	Logo3	Elongation factor G	fusA	xxxxxxxxxx_K_xDxxxxxxxx_x000D_
Cellular Component	GO:0030312	2	external encapsulating structure	0.00320317	Q8CQ82	302	K	Logo3	Elongation factor G	fusA	xxxxxxxxxx_K_xDxxxxxxxx_x000D_
Cellular Component	GO:0030312	2	external encapsulating structure	0.00320317	Q8CRH5	59	K	Logo3	50S ribosomal protein L6	rplF	xxxxxxxxxx_K_xDxxxxxxxx_x000D_
Cellular Component	GO:0030312	2	external encapsulating structure	0.00320317	Q8CTD6	130	K	Logo3	Phosphoglycerate kinase	pgk	xxxxxxxxxx_K_xDxxxxxxxx_x000D_
Cellular Component	GO:0030312	2	external encapsulating structure	0.00320317	Q8CNJ5	486	K	Logo3	ATP synthase subunit alpha	atpA	xxxxxxxxxx_K_xDxxxxxxxx_x000D_
Cellular Component	GO:0030312	2	external encapsulating structure	0.00320317	Q8CSU0	139	K	Logo3	Ribosome-recycling factor	frr	xxxxxxxxxx_K_xDxxxxxxxx_x000D_
Cellular Component	GO:0030312	2	external encapsulating structure	0.00320317	Q8CRG6	107	K	Logo3	30S ribosomal protein S3	rpsC	xxxxxxxxxx_K_xDxxxxxxxx_x000D_
Cellular Component	GO:0030312	2	external encapsulating structure	0.00320317	Q8CTT4	54	K	Logo3	50S ribosomal protein L1	rplA	xxxxxxxxxx_K_xDxxxxxxxx_x000D_
Cellular Component	GO:0030312	2	external encapsulating structure	0.00320317	Q8CTT4	14	K	Logo3	50S ribosomal protein L1	rplA	xxxxxxxxxx_K_xDxxxxxxxx_x000D_
Cellular Component	GO:0030312	2	external encapsulating structure	0.00320317	Q8CPN2	190	K	Logo3	Pyruvate dehydrogenase E1 component subunit beta	pdhB	xxxxxxxxxx_K_xDxxxxxxxx_x000D_
Cellular Component	GO:0030312	2	external encapsulating structure	0.00320317	Q8CPN2	312	K	Logo3	Pyruvate dehydrogenase E1 component subunit beta	pdhB	xxxxxxxxxx_K_xDxxxxxxxx_x000D_
Cellular Component	GO:0030312	2	external encapsulating structure	0.00320317	Q8CU90	109	K	Logo3	50S ribosomal protein L9	rplI	xxxxxxxxxx_K_xDxxxxxxxx_x000D_
Cellular Component	GO:0044391	3	ribosomal subunit	0.0605922	Q8CRG8	18	K	Logo3	30S ribosomal protein S17	rpsQ	xxxxxxxxxx_K_xDxxxxxxxx_x000D_
Cellular Component	GO:0044391	3	ribosomal subunit	0.0605922	Q8CRH1	29	K	Logo3	50S ribosomal protein L24	rplX	xxxxxxxxxx_K_xDxxxxxxxx_x000D_
Cellular Component	GO:0044391	3	ribosomal subunit	0.0605922	Q8CRI5	53	K	Logo3	50S ribosomal protein L17	rplQ	xxxxxxxxxx_K_xDxxxxxxxx_x000D_
Cellular Component	GO:0044391	3	ribosomal subunit	0.0605922	Q8CRH5	59	K	Logo3	50S ribosomal protein L6	rplF	xxxxxxxxxx_K_xDxxxxxxxx_x000D_
Cellular Component	GO:0044391	3	ribosomal subunit	0.0605922	Q8CSC6	70	K	Logo3	30S ribosomal protein S20	rpsT	xxxxxxxxxx_K_xDxxxxxxxx_x000D_
Cellular Component	GO:0044391	3	ribosomal subunit	0.0605922	Q8CRG6	107	K	Logo3	30S ribosomal protein S3	rpsC	xxxxxxxxxx_K_xDxxxxxxxx_x000D_
Cellular Component	GO:0044391	3	ribosomal subunit	0.0605922	Q8CTT4	54	K	Logo3	50S ribosomal protein L1	rplA	xxxxxxxxxx_K_xDxxxxxxxx_x000D_
Cellular Component	GO:0044391	3	ribosomal subunit	0.0605922	Q8CTT4	14	K	Logo3	50S ribosomal protein L1	rplA	xxxxxxxxxx_K_xDxxxxxxxx_x000D_
Cellular Component	GO:0044391	3	ribosomal subunit	0.0605922	Q8CQU8	42	K	Logo3	50S ribosomal protein L25	rplY	xxxxxxxxxx_K_xDxxxxxxxx_x000D_
Cellular Component	GO:0044391	3	ribosomal subunit	0.0605922	Q8CRG0	79	K	Logo3	50S ribosomal protein L3	rplC	xxxxxxxxxx_K_xDxxxxxxxx_x000D_
Cellular Component	GO:0044391	3	ribosomal subunit	0.0605922	Q8CU90	109	K	Logo3	50S ribosomal protein L9	rplI	xxxxxxxxxx_K_xDxxxxxxxx_x000D_
Cellular Component	GO:0022626	6	cytosolic ribosome	0.047881	Q8CRG8	18	K	Logo3	30S ribosomal protein S17	rpsQ	xxxxxxxxxx_K_xDxxxxxxxx_x000D_
Cellular Component	GO:0022626	6	cytosolic ribosome	0.047881	Q8CRH1	29	K	Logo3	50S ribosomal protein L24	rplX	xxxxxxxxxx_K_xDxxxxxxxx_x000D_
Cellular Component	GO:0022626	6	cytosolic ribosome	0.047881	Q8CRI5	53	K	Logo3	50S ribosomal protein L17	rplQ	xxxxxxxxxx_K_xDxxxxxxxx_x000D_
Cellular Component	GO:0022626	6	cytosolic ribosome	0.047881	Q8CRH5	59	K	Logo3	50S ribosomal protein L6	rplF	xxxxxxxxxx_K_xDxxxxxxxx_x000D_
Cellular Component	GO:0022626	6	cytosolic ribosome	0.047881	Q8CSC6	70	K	Logo3	30S ribosomal protein S20	rpsT	xxxxxxxxxx_K_xDxxxxxxxx_x000D_
Cellular Component	GO:0022626	6	cytosolic ribosome	0.047881	Q8CRG6	107	K	Logo3	30S ribosomal protein S3	rpsC	xxxxxxxxxx_K_xDxxxxxxxx_x000D_
Cellular Component	GO:0022626	6	cytosolic ribosome	0.047881	Q8CTT4	54	K	Logo3	50S ribosomal protein L1	rplA	xxxxxxxxxx_K_xDxxxxxxxx_x000D_
Cellular Component	GO:0022626	6	cytosolic ribosome	0.047881	Q8CTT4	14	K	Logo3	50S ribosomal protein L1	rplA	xxxxxxxxxx_K_xDxxxxxxxx_x000D_
Cellular Component	GO:0022626	6	cytosolic ribosome	0.047881	Q8CQU8	42	K	Logo3	50S ribosomal protein L25	rplY	xxxxxxxxxx_K_xDxxxxxxxx_x000D_
Cellular Component	GO:0022626	6	cytosolic ribosome	0.047881	Q8CRG0	79	K	Logo3	50S ribosomal protein L3	rplC	xxxxxxxxxx_K_xDxxxxxxxx_x000D_
Cellular Component	GO:0022626	6	cytosolic ribosome	0.047881	Q8CU90	109	K	Logo3	50S ribosomal protein L9	rplI	xxxxxxxxxx_K_xDxxxxxxxx_x000D_
Cellular Component	GO:0005840	5	ribosome	0.0677189	Q8CRG8	18	K	Logo3	30S ribosomal protein S17	rpsQ	xxxxxxxxxx_K_xDxxxxxxxx_x000D_
Cellular Component	GO:0005840	5	ribosome	0.0677189	Q8CRH1	29	K	Logo3	50S ribosomal protein L24	rplX	xxxxxxxxxx_K_xDxxxxxxxx_x000D_
Cellular Component	GO:0005840	5	ribosome	0.0677189	Q8CRI5	53	K	Logo3	50S ribosomal protein L17	rplQ	xxxxxxxxxx_K_xDxxxxxxxx_x000D_
Cellular Component	GO:0005840	5	ribosome	0.0677189	Q8CRH5	59	K	Logo3	50S ribosomal protein L6	rplF	xxxxxxxxxx_K_xDxxxxxxxx_x000D_
Cellular Component	GO:0005840	5	ribosome	0.0677189	Q8CSC6	70	K	Logo3	30S ribosomal protein S20	rpsT	xxxxxxxxxx_K_xDxxxxxxxx_x000D_
Cellular Component	GO:0005840	5	ribosome	0.0677189	Q8CRG6	107	K	Logo3	30S ribosomal protein S3	rpsC	xxxxxxxxxx_K_xDxxxxxxxx_x000D_
Cellular Component	GO:0005840	5	ribosome	0.0677189	Q8CTT4	54	K	Logo3	50S ribosomal protein L1	rplA	xxxxxxxxxx_K_xDxxxxxxxx_x000D_
Cellular Component	GO:0005840	5	ribosome	0.0677189	Q8CTT4	14	K	Logo3	50S ribosomal protein L1	rplA	xxxxxxxxxx_K_xDxxxxxxxx_x000D_
Cellular Component	GO:0005840	5	ribosome	0.0677189	Q8CQU8	42	K	Logo3	50S ribosomal protein L25	rplY	xxxxxxxxxx_K_xDxxxxxxxx_x000D_
Cellular Component	GO:0005840	5	ribosome	0.0677189	Q8CRG0	79	K	Logo3	50S ribosomal protein L3	rplC	xxxxxxxxxx_K_xDxxxxxxxx_x000D_
Cellular Component	GO:0005840	5	ribosome	0.0677189	Q8CU90	109	K	Logo3	50S ribosomal protein L9	rplI	xxxxxxxxxx_K_xDxxxxxxxx_x000D_
Cellular Component	GO:0022625	5	cytosolic large ribosomal subunit	0.0567846	Q8CRH1	29	K	Logo3	50S ribosomal protein L24	rplX	xxxxxxxxxx_K_xDxxxxxxxx_x000D_
Cellular Component	GO:0022625	5	cytosolic large ribosomal subunit	0.0567846	Q8CQU8	42	K	Logo3	50S ribosomal protein L25	rplY	xxxxxxxxxx_K_xDxxxxxxxx_x000D_
Cellular Component	GO:0022625	5	cytosolic large ribosomal subunit	0.0567846	Q8CTT4	54	K	Logo3	50S ribosomal protein L1	rplA	xxxxxxxxxx_K_xDxxxxxxxx_x000D_
Cellular Component	GO:0022625	5	cytosolic large ribosomal subunit	0.0567846	Q8CTT4	14	K	Logo3	50S ribosomal protein L1	rplA	xxxxxxxxxx_K_xDxxxxxxxx_x000D_
Cellular Component	GO:0022625	5	cytosolic large ribosomal subunit	0.0567846	Q8CRI5	53	K	Logo3	50S ribosomal protein L17	rplQ	xxxxxxxxxx_K_xDxxxxxxxx_x000D_
Cellular Component	GO:0022625	5	cytosolic large ribosomal subunit	0.0567846	Q8CRG0	79	K	Logo3	50S ribosomal protein L3	rplC	xxxxxxxxxx_K_xDxxxxxxxx_x000D_
Cellular Component	GO:0022625	5	cytosolic large ribosomal subunit	0.0567846	Q8CRH5	59	K	Logo3	50S ribosomal protein L6	rplF	xxxxxxxxxx_K_xDxxxxxxxx_x000D_
Cellular Component	GO:0022625	5	cytosolic large ribosomal subunit	0.0567846	Q8CU90	109	K	Logo3	50S ribosomal protein L9	rplI	xxxxxxxxxx_K_xDxxxxxxxx_x000D_
Cellular Component	GO:0032153	2	cell division site	0.0349662	Q8CPK5	115	K	Logo3	Cell division protein FtsA	ftsA	xxxxxxxxxx_K_xDxxxxxxxx_x000D_
Cellular Component	GO:0032153	2	cell division site	0.0349662	Q8CPK4	373	K	Logo3	Cell division protein FtsZ	ftsZ	xxxxxxxxxx_K_xDxxxxxxxx_x000D_
Cellular Component	GO:0015934	4	large ribosomal subunit	0.0567846	Q8CRH1	29	K	Logo3	50S ribosomal protein L24	rplX	xxxxxxxxxx_K_xDxxxxxxxx_x000D_
Cellular Component	GO:0015934	4	large ribosomal subunit	0.0567846	Q8CQU8	42	K	Logo3	50S ribosomal protein L25	rplY	xxxxxxxxxx_K_xDxxxxxxxx_x000D_
Cellular Component	GO:0015934	4	large ribosomal subunit	0.0567846	Q8CTT4	54	K	Logo3	50S ribosomal protein L1	rplA	xxxxxxxxxx_K_xDxxxxxxxx_x000D_
Cellular Component	GO:0015934	4	large ribosomal subunit	0.0567846	Q8CTT4	14	K	Logo3	50S ribosomal protein L1	rplA	xxxxxxxxxx_K_xDxxxxxxxx_x000D_
Cellular Component	GO:0015934	4	large ribosomal subunit	0.0567846	Q8CRI5	53	K	Logo3	50S ribosomal protein L17	rplQ	xxxxxxxxxx_K_xDxxxxxxxx_x000D_
Cellular Component	GO:0015934	4	large ribosomal subunit	0.0567846	Q8CRG0	79	K	Logo3	50S ribosomal protein L3	rplC	xxxxxxxxxx_K_xDxxxxxxxx_x000D_
Cellular Component	GO:0015934	4	large ribosomal subunit	0.0567846	Q8CRH5	59	K	Logo3	50S ribosomal protein L6	rplF	xxxxxxxxxx_K_xDxxxxxxxx_x000D_
Cellular Component	GO:0015934	4	large ribosomal subunit	0.0567846	Q8CU90	109	K	Logo3	50S ribosomal protein L9	rplI	xxxxxxxxxx_K_xDxxxxxxxx_x000D_
Cellular Component	GO:0009986	2	cell surface	0.026508	Q8CPY5	124	K	Logo3	Glyceraldehyde-3-phosphate dehydrogenase 1	gapA1	xxxxxxxxxx_K_xDxxxxxxxx_x000D_
Cellular Component	GO:0009986	2	cell surface	0.026508	Q8CPG8	146	K	Logo3	Elongation factor Ts	tsf	xxxxxxxxxx_K_xDxxxxxxxx_x000D_
Cellular Component	GO:0009986	2	cell surface	0.026508	Q8CTD6	130	K	Logo3	Phosphoglycerate kinase	pgk	xxxxxxxxxx_K_xDxxxxxxxx_x000D_
Cellular Component	GO:0009986	2	cell surface	0.026508	Q8CP17	76	K	Logo3	Chaperone protein DnaK	dnaK	xxxxxxxxxx_K_xDxxxxxxxx_x000D_
Cellular Component	GO:0005618	3	cell wall	0.00265191	Q8CRH1	29	K	Logo3	50S ribosomal protein L24	rplX	xxxxxxxxxx_K_xDxxxxxxxx_x000D_
Cellular Component	GO:0005618	3	cell wall	0.00265191	A0A0H2VFR3	159	K	Logo3	GTP pyrophosphokinase	SE_0695	xxxxxxxxxx_K_xDxxxxxxxx_x000D_
Cellular Component	GO:0005618	3	cell wall	0.00265191	Q8CP24	174	K	Logo3	RNA polymerase sigma factor SigA	sigA	xxxxxxxxxx_K_xDxxxxxxxx_x000D_
Cellular Component	GO:0005618	3	cell wall	0.00265191	Q8CRI5	53	K	Logo3	50S ribosomal protein L17	rplQ	xxxxxxxxxx_K_xDxxxxxxxx_x000D_
Cellular Component	GO:0005618	3	cell wall	0.00265191	Q8CQ82	595	K	Logo3	Elongation factor G	fusA	xxxxxxxxxx_K_xDxxxxxxxx_x000D_
Cellular Component	GO:0005618	3	cell wall	0.00265191	Q8CQ82	302	K	Logo3	Elongation factor G	fusA	xxxxxxxxxx_K_xDxxxxxxxx_x000D_
Cellular Component	GO:0005618	3	cell wall	0.00265191	Q8CRH5	59	K	Logo3	50S ribosomal protein L6	rplF	xxxxxxxxxx_K_xDxxxxxxxx_x000D_
Cellular Component	GO:0005618	3	cell wall	0.00265191	Q8CTD6	130	K	Logo3	Phosphoglycerate kinase	pgk	xxxxxxxxxx_K_xDxxxxxxxx_x000D_
Cellular Component	GO:0005618	3	cell wall	0.00265191	Q8CNJ5	486	K	Logo3	ATP synthase subunit alpha	atpA	xxxxxxxxxx_K_xDxxxxxxxx_x000D_
Cellular Component	GO:0005618	3	cell wall	0.00265191	Q8CSU0	139	K	Logo3	Ribosome-recycling factor	frr	xxxxxxxxxx_K_xDxxxxxxxx_x000D_
Cellular Component	GO:0005618	3	cell wall	0.00265191	Q8CRG6	107	K	Logo3	30S ribosomal protein S3	rpsC	xxxxxxxxxx_K_xDxxxxxxxx_x000D_
Cellular Component	GO:0005618	3	cell wall	0.00265191	Q8CTT4	54	K	Logo3	50S ribosomal protein L1	rplA	xxxxxxxxxx_K_xDxxxxxxxx_x000D_
Cellular Component	GO:0005618	3	cell wall	0.00265191	Q8CTT4	14	K	Logo3	50S ribosomal protein L1	rplA	xxxxxxxxxx_K_xDxxxxxxxx_x000D_
Cellular Component	GO:0005618	3	cell wall	0.00265191	Q8CPN2	190	K	Logo3	Pyruvate dehydrogenase E1 component subunit beta	pdhB	xxxxxxxxxx_K_xDxxxxxxxx_x000D_
Cellular Component	GO:0005618	3	cell wall	0.00265191	Q8CPN2	312	K	Logo3	Pyruvate dehydrogenase E1 component subunit beta	pdhB	xxxxxxxxxx_K_xDxxxxxxxx_x000D_
Cellular Component	GO:0005618	3	cell wall	0.00265191	Q8CU90	109	K	Logo3	50S ribosomal protein L9	rplI	xxxxxxxxxx_K_xDxxxxxxxx_x000D_
Cellular Component	GO:1990904	2	ribonucleoprotein complex	0.0922934	Q8CRG8	18	K	Logo3	30S ribosomal protein S17	rpsQ	xxxxxxxxxx_K_xDxxxxxxxx_x000D_
Cellular Component	GO:1990904	2	ribonucleoprotein complex	0.0922934	Q8CRH1	29	K	Logo3	50S ribosomal protein L24	rplX	xxxxxxxxxx_K_xDxxxxxxxx_x000D_
Cellular Component	GO:1990904	2	ribonucleoprotein complex	0.0922934	Q8CRI5	53	K	Logo3	50S ribosomal protein L17	rplQ	xxxxxxxxxx_K_xDxxxxxxxx_x000D_
Cellular Component	GO:1990904	2	ribonucleoprotein complex	0.0922934	Q8CRH5	59	K	Logo3	50S ribosomal protein L6	rplF	xxxxxxxxxx_K_xDxxxxxxxx_x000D_
Cellular Component	GO:1990904	2	ribonucleoprotein complex	0.0922934	Q8CSC6	70	K	Logo3	30S ribosomal protein S20	rpsT	xxxxxxxxxx_K_xDxxxxxxxx_x000D_
Cellular Component	GO:1990904	2	ribonucleoprotein complex	0.0922934	Q8CRG6	107	K	Logo3	30S ribosomal protein S3	rpsC	xxxxxxxxxx_K_xDxxxxxxxx_x000D_
Cellular Component	GO:1990904	2	ribonucleoprotein complex	0.0922934	Q8CTT4	54	K	Logo3	50S ribosomal protein L1	rplA	xxxxxxxxxx_K_xDxxxxxxxx_x000D_
Cellular Component	GO:1990904	2	ribonucleoprotein complex	0.0922934	Q8CTT4	14	K	Logo3	50S ribosomal protein L1	rplA	xxxxxxxxxx_K_xDxxxxxxxx_x000D_
Cellular Component	GO:1990904	2	ribonucleoprotein complex	0.0922934	Q8CQU8	42	K	Logo3	50S ribosomal protein L25	rplY	xxxxxxxxxx_K_xDxxxxxxxx_x000D_
Cellular Component	GO:1990904	2	ribonucleoprotein complex	0.0922934	Q8CRG0	79	K	Logo3	50S ribosomal protein L3	rplC	xxxxxxxxxx_K_xDxxxxxxxx_x000D_
Cellular Component	GO:1990904	2	ribonucleoprotein complex	0.0922934	Q8CU90	109	K	Logo3	50S ribosomal protein L9	rplI	xxxxxxxxxx_K_xDxxxxxxxx_x000D_
Molecular Function	GO:0015078	6	proton transmembrane transporter activity	0.316956	A0A0H2VH68	374	K	Logo3	Pyrimidine nucleoside transport protein	SE_0283	xxxxxxxxxx_K_xDxxxxxxxx_x000D_
Molecular Function	GO:0015078	6	proton transmembrane transporter activity	0.316956	Q8CNJ5	486	K	Logo3	ATP synthase subunit alpha	atpA	xxxxxxxxxx_K_xDxxxxxxxx_x000D_
Molecular Function	GO:0003735	2	structural constituent of ribosome	0.0511159	Q8CRG8	18	K	Logo3	30S ribosomal protein S17	rpsQ	xxxxxxxxxx_K_xDxxxxxxxx_x000D_
Molecular Function	GO:0003735	2	structural constituent of ribosome	0.0511159	Q8CRH1	29	K	Logo3	50S ribosomal protein L24	rplX	xxxxxxxxxx_K_xDxxxxxxxx_x000D_
Molecular Function	GO:0003735	2	structural constituent of ribosome	0.0511159	Q8CRI5	53	K	Logo3	50S ribosomal protein L17	rplQ	xxxxxxxxxx_K_xDxxxxxxxx_x000D_
Molecular Function	GO:0003735	2	structural constituent of ribosome	0.0511159	Q8CRH5	59	K	Logo3	50S ribosomal protein L6	rplF	xxxxxxxxxx_K_xDxxxxxxxx_x000D_
Molecular Function	GO:0003735	2	structural constituent of ribosome	0.0511159	Q8CSC6	70	K	Logo3	30S ribosomal protein S20	rpsT	xxxxxxxxxx_K_xDxxxxxxxx_x000D_
Molecular Function	GO:0003735	2	structural constituent of ribosome	0.0511159	Q8CRG6	107	K	Logo3	30S ribosomal protein S3	rpsC	xxxxxxxxxx_K_xDxxxxxxxx_x000D_
Molecular Function	GO:0003735	2	structural constituent of ribosome	0.0511159	Q8CTT4	54	K	Logo3	50S ribosomal protein L1	rplA	xxxxxxxxxx_K_xDxxxxxxxx_x000D_
Molecular Function	GO:0003735	2	structural constituent of ribosome	0.0511159	Q8CTT4	14	K	Logo3	50S ribosomal protein L1	rplA	xxxxxxxxxx_K_xDxxxxxxxx_x000D_
Molecular Function	GO:0003735	2	structural constituent of ribosome	0.0511159	Q8CRG0	79	K	Logo3	50S ribosomal protein L3	rplC	xxxxxxxxxx_K_xDxxxxxxxx_x000D_
Molecular Function	GO:0003735	2	structural constituent of ribosome	0.0511159	Q8CU90	109	K	Logo3	50S ribosomal protein L9	rplI	xxxxxxxxxx_K_xDxxxxxxxx_x000D_
Molecular Function	GO:0003924	7	GTPase activity	0.103235	A0A0H2VI93	59	K	Logo3	Ribosome biogenesis GTPase A	SE_0921	xxxxxxxxxx_K_xDxxxxxxxx_x000D_
Molecular Function	GO:0003924	7	GTPase activity	0.103235	A0A0H2VI93	107	K	Logo3	Ribosome biogenesis GTPase A	SE_0921	xxxxxxxxxx_K_xDxxxxxxxx_x000D_
Molecular Function	GO:0003924	7	GTPase activity	0.103235	Q8CPK4	373	K	Logo3	Cell division protein FtsZ	ftsZ	xxxxxxxxxx_K_xDxxxxxxxx_x000D_
Molecular Function	GO:0016831	4	carboxy-lyase activity	0.206499	Q8CQ69	169	K	Logo3	3-hexulose-6-phosphate synthase	SE_0341	xxxxxxxxxx_K_xDxxxxxxxx_x000D_
Molecular Function	GO:0016831	4	carboxy-lyase activity	0.206499	A0A0H2VKH0	80	K	Logo3	Alpha-acetolactate decarboxylase	SE_2143	xxxxxxxxxx_K_xDxxxxxxxx_x000D_
Molecular Function	GO:0140032	4	glycosylation-dependent protein binding	0.0248795	Q8CPY5	124	K	Logo3	Glyceraldehyde-3-phosphate dehydrogenase 1	gapA1	xxxxxxxxxx_K_xDxxxxxxxx_x000D_
Molecular Function	GO:0140032	4	glycosylation-dependent protein binding	0.0248795	Q8CPN2	190	K	Logo3	Pyruvate dehydrogenase E1 component subunit beta	pdhB	xxxxxxxxxx_K_xDxxxxxxxx_x000D_
Molecular Function	GO:0140032	4	glycosylation-dependent protein binding	0.0248795	Q8CPN2	312	K	Logo3	Pyruvate dehydrogenase E1 component subunit beta	pdhB	xxxxxxxxxx_K_xDxxxxxxxx_x000D_
Molecular Function	GO:0004812	4	aminoacyl-tRNA ligase activity	0.0555538	Q8CTN9	298	K	Logo3	Arginine--tRNA ligase	argS	xxxxxxxxxx_K_xDxxxxxxxx_x000D_
Molecular Function	GO:0004812	4	aminoacyl-tRNA ligase activity	0.0555538	Q8CSX1	136	K	Logo3	Isoleucine--tRNA ligase	ileS	xxxxxxxxxx_K_xDxxxxxxxx_x000D_
Molecular Function	GO:0004812	4	aminoacyl-tRNA ligase activity	0.0555538	Q8CT69	230	K	Logo3	Tryptophan--tRNA ligase	trpS	xxxxxxxxxx_K_xDxxxxxxxx_x000D_
Molecular Function	GO:0004812	4	aminoacyl-tRNA ligase activity	0.0555538	Q8CS74	225	K	Logo3	Threonine--tRNA ligase	thrS	xxxxxxxxxx_K_xDxxxxxxxx_x000D_
Molecular Function	GO:0140030	3	modification-dependent protein binding	0.0248795	Q8CPY5	124	K	Logo3	Glyceraldehyde-3-phosphate dehydrogenase 1	gapA1	xxxxxxxxxx_K_xDxxxxxxxx_x000D_
Molecular Function	GO:0140030	3	modification-dependent protein binding	0.0248795	Q8CPN2	190	K	Logo3	Pyruvate dehydrogenase E1 component subunit beta	pdhB	xxxxxxxxxx_K_xDxxxxxxxx_x000D_
Molecular Function	GO:0140030	3	modification-dependent protein binding	0.0248795	Q8CPN2	312	K	Logo3	Pyruvate dehydrogenase E1 component subunit beta	pdhB	xxxxxxxxxx_K_xDxxxxxxxx_x000D_
Molecular Function	GO:0008135	3	translation factor activity, RNA binding	0.0214555	Q8CSU0	139	K	Logo3	Ribosome-recycling factor	frr	xxxxxxxxxx_K_xDxxxxxxxx_x000D_
Molecular Function	GO:0008135	3	translation factor activity, RNA binding	0.0214555	Q8CQ82	595	K	Logo3	Elongation factor G	fusA	xxxxxxxxxx_K_xDxxxxxxxx_x000D_
Molecular Function	GO:0008135	3	translation factor activity, RNA binding	0.0214555	Q8CQ82	302	K	Logo3	Elongation factor G	fusA	xxxxxxxxxx_K_xDxxxxxxxx_x000D_
Molecular Function	GO:0008135	3	translation factor activity, RNA binding	0.0214555	Q8CPG8	146	K	Logo3	Elongation factor Ts	tsf	xxxxxxxxxx_K_xDxxxxxxxx_x000D_
Molecular Function	GO:0016810	3	hydrolase activity, acting on carbon-nitrogen (but not peptide) bonds	0.280101	Q8CQG5	308	K	Logo3	Arginine deiminase 1	arcA1	xxxxxxxxxx_K_xDxxxxxxxx_x000D_
Molecular Function	GO:0016810	3	hydrolase activity, acting on carbon-nitrogen (but not peptide) bonds	0.280101	Q8CPP4	240	K	Logo3	Bifunctional protein FolD	folD	xxxxxxxxxx_K_xDxxxxxxxx_x000D_
Molecular Function	GO:0043021	3	ribonucleoprotein complex binding	0.020151	A0A0H2VGQ3	61	K	Logo3	Ribosomal silencing factor RsfS	rsfS	xxxxxxxxxx_K_xDxxxxxxxx_x000D_
Molecular Function	GO:0043021	3	ribonucleoprotein complex binding	0.020151	Q8CPG2	113	K	Logo3	Ribosome-binding factor A	rbfA	xxxxxxxxxx_K_xDxxxxxxxx_x000D_
Molecular Function	GO:0043021	3	ribonucleoprotein complex binding	0.020151	Q8CSU0	139	K	Logo3	Ribosome-recycling factor	frr	xxxxxxxxxx_K_xDxxxxxxxx_x000D_
Molecular Function	GO:0043021	3	ribonucleoprotein complex binding	0.020151	A0A0H2VGI5	58	K	Logo3	Uncharacterized protein	SE_1281	xxxxxxxxxx_K_xDxxxxxxxx_x000D_
Molecular Function	GO:0016903	3	oxidoreductase activity, acting on the aldehyde or oxo group of donors	0.0732032	Q8CPY5	124	K	Logo3	Glyceraldehyde-3-phosphate dehydrogenase 1	gapA1	xxxxxxxxxx_K_xDxxxxxxxx_x000D_
Molecular Function	GO:0016903	3	oxidoreductase activity, acting on the aldehyde or oxo group of donors	0.0732032	Q8CP83	898	K	Logo3	2-oxoglutarate dehydrogenase E1 component	odhA	xxxxxxxxxx_K_xDxxxxxxxx_x000D_
Molecular Function	GO:0016903	3	oxidoreductase activity, acting on the aldehyde or oxo group of donors	0.0732032	Q8CP83	520	K	Logo3	2-oxoglutarate dehydrogenase E1 component	odhA	xxxxxxxxxx_K_xDxxxxxxxx_x000D_
Molecular Function	GO:0022890	4	inorganic cation transmembrane transporter activity	0.316956	A0A0H2VH68	374	K	Logo3	Pyrimidine nucleoside transport protein	SE_0283	xxxxxxxxxx_K_xDxxxxxxxx_x000D_
Molecular Function	GO:0022890	4	inorganic cation transmembrane transporter activity	0.316956	Q8CNJ5	486	K	Logo3	ATP synthase subunit alpha	atpA	xxxxxxxxxx_K_xDxxxxxxxx_x000D_
Molecular Function	GO:0003723	4	RNA binding	0.0268998	Q8CSU0	139	K	Logo3	Ribosome-recycling factor	frr	xxxxxxxxxx_K_xDxxxxxxxx_x000D_
Molecular Function	GO:0003723	4	RNA binding	0.0268998	Q8CQU8	42	K	Logo3	50S ribosomal protein L25	rplY	xxxxxxxxxx_K_xDxxxxxxxx_x000D_
Molecular Function	GO:0003723	4	RNA binding	0.0268998	Q8CTT4	54	K	Logo3	50S ribosomal protein L1	rplA	xxxxxxxxxx_K_xDxxxxxxxx_x000D_
Molecular Function	GO:0003723	4	RNA binding	0.0268998	Q8CTT4	14	K	Logo3	50S ribosomal protein L1	rplA	xxxxxxxxxx_K_xDxxxxxxxx_x000D_
Molecular Function	GO:0003723	4	RNA binding	0.0268998	Q8CQ82	595	K	Logo3	Elongation factor G	fusA	xxxxxxxxxx_K_xDxxxxxxxx_x000D_
Molecular Function	GO:0003723	4	RNA binding	0.0268998	Q8CQ82	302	K	Logo3	Elongation factor G	fusA	xxxxxxxxxx_K_xDxxxxxxxx_x000D_
Molecular Function	GO:0003723	4	RNA binding	0.0268998	Q8CPG8	146	K	Logo3	Elongation factor Ts	tsf	xxxxxxxxxx_K_xDxxxxxxxx_x000D_
Molecular Function	GO:0003723	4	RNA binding	0.0268998	Q8CRH5	59	K	Logo3	50S ribosomal protein L6	rplF	xxxxxxxxxx_K_xDxxxxxxxx_x000D_
Molecular Function	GO:0003723	4	RNA binding	0.0268998	Q8CSC6	70	K	Logo3	30S ribosomal protein S20	rpsT	xxxxxxxxxx_K_xDxxxxxxxx_x000D_
Molecular Function	GO:0003723	4	RNA binding	0.0268998	Q8CU90	109	K	Logo3	50S ribosomal protein L9	rplI	xxxxxxxxxx_K_xDxxxxxxxx_x000D_
Molecular Function	GO:0019843	5	rRNA binding	0.0809746	Q8CQU8	42	K	Logo3	50S ribosomal protein L25	rplY	xxxxxxxxxx_K_xDxxxxxxxx_x000D_
Molecular Function	GO:0019843	5	rRNA binding	0.0809746	Q8CRH5	59	K	Logo3	50S ribosomal protein L6	rplF	xxxxxxxxxx_K_xDxxxxxxxx_x000D_
Molecular Function	GO:0019843	5	rRNA binding	0.0809746	Q8CSC6	70	K	Logo3	30S ribosomal protein S20	rpsT	xxxxxxxxxx_K_xDxxxxxxxx_x000D_
Molecular Function	GO:0019843	5	rRNA binding	0.0809746	Q8CU90	109	K	Logo3	50S ribosomal protein L9	rplI	xxxxxxxxxx_K_xDxxxxxxxx_x000D_
Molecular Function	GO:2001065	4	mannan binding	0.00381117	Q8CPY5	124	K	Logo3	Glyceraldehyde-3-phosphate dehydrogenase 1	gapA1	xxxxxxxxxx_K_xDxxxxxxxx_x000D_
Molecular Function	GO:2001065	4	mannan binding	0.00381117	Q8CPG8	146	K	Logo3	Elongation factor Ts	tsf	xxxxxxxxxx_K_xDxxxxxxxx_x000D_
Molecular Function	GO:2001065	4	mannan binding	0.00381117	Q8CTD6	130	K	Logo3	Phosphoglycerate kinase	pgk	xxxxxxxxxx_K_xDxxxxxxxx_x000D_
Molecular Function	GO:2001065	4	mannan binding	0.00381117	Q8CP17	76	K	Logo3	Chaperone protein DnaK	dnaK	xxxxxxxxxx_K_xDxxxxxxxx_x000D_
Molecular Function	GO:0030246	2	carbohydrate binding	0.00381117	Q8CPY5	124	K	Logo3	Glyceraldehyde-3-phosphate dehydrogenase 1	gapA1	xxxxxxxxxx_K_xDxxxxxxxx_x000D_
Molecular Function	GO:0030246	2	carbohydrate binding	0.00381117	Q8CPG8	146	K	Logo3	Elongation factor Ts	tsf	xxxxxxxxxx_K_xDxxxxxxxx_x000D_
Molecular Function	GO:0030246	2	carbohydrate binding	0.00381117	Q8CTD6	130	K	Logo3	Phosphoglycerate kinase	pgk	xxxxxxxxxx_K_xDxxxxxxxx_x000D_
Molecular Function	GO:0030246	2	carbohydrate binding	0.00381117	Q8CP17	76	K	Logo3	Chaperone protein DnaK	dnaK	xxxxxxxxxx_K_xDxxxxxxxx_x000D_
Molecular Function	GO:0015077	5	monovalent inorganic cation transmembrane transporter activity	0.316956	A0A0H2VH68	374	K	Logo3	Pyrimidine nucleoside transport protein	SE_0283	xxxxxxxxxx_K_xDxxxxxxxx_x000D_
Molecular Function	GO:0015077	5	monovalent inorganic cation transmembrane transporter activity	0.316956	Q8CNJ5	486	K	Logo3	ATP synthase subunit alpha	atpA	xxxxxxxxxx_K_xDxxxxxxxx_x000D_
Molecular Function	GO:0016830	3	carbon-carbon lyase activity	0.138586	Q8CQ69	169	K	Logo3	3-hexulose-6-phosphate synthase	SE_0341	xxxxxxxxxx_K_xDxxxxxxxx_x000D_
Molecular Function	GO:0016830	3	carbon-carbon lyase activity	0.138586	A0A0H2VKH0	80	K	Logo3	Alpha-acetolactate decarboxylase	SE_2143	xxxxxxxxxx_K_xDxxxxxxxx_x000D_
Molecular Function	GO:0016830	3	carbon-carbon lyase activity	0.138586	Q8CNH7	13	K	Logo3	Deoxyribose-phosphate aldolase	deoC	xxxxxxxxxx_K_xDxxxxxxxx_x000D_
Molecular Function	GO:0043565	5	sequence-specific DNA binding	0.389217	Q8CNV8	150	K	Logo3	Catabolite control protein A	ccpA	xxxxxxxxxx_K_xDxxxxxxxx_x000D_
Molecular Function	GO:0043565	5	sequence-specific DNA binding	0.389217	A0A0H2VGP0	102	K	Logo3	Primosomal protein	SE_1358	xxxxxxxxxx_K_xDxxxxxxxx_x000D_
Molecular Function	GO:0042578	4	phosphoric ester hydrolase activity	0.280101	A0A0H2VFR3	159	K	Logo3	GTP pyrophosphokinase	SE_0695	xxxxxxxxxx_K_xDxxxxxxxx_x000D_
Molecular Function	GO:0042578	4	phosphoric ester hydrolase activity	0.280101	Q8CP25	284	K	Logo3	Probable endonuclease 4	nfo	xxxxxxxxxx_K_xDxxxxxxxx_x000D_
Molecular Function	GO:0003676	3	nucleic acid binding	0.0311004	A0A0H2VHV0	3	K	Logo3	DNA-binding protein II	SE_1160	xxxxxxxxxx_K_xDxxxxxxxx_x000D_
Molecular Function	GO:0003676	3	nucleic acid binding	0.0311004	Q8CNV8	150	K	Logo3	Catabolite control protein A	ccpA	xxxxxxxxxx_K_xDxxxxxxxx_x000D_
Molecular Function	GO:0003676	3	nucleic acid binding	0.0311004	Q8CP24	174	K	Logo3	RNA polymerase sigma factor SigA	sigA	xxxxxxxxxx_K_xDxxxxxxxx_x000D_
Molecular Function	GO:0003676	3	nucleic acid binding	0.0311004	Q8CQ82	595	K	Logo3	Elongation factor G	fusA	xxxxxxxxxx_K_xDxxxxxxxx_x000D_
Molecular Function	GO:0003676	3	nucleic acid binding	0.0311004	Q8CQ82	302	K	Logo3	Elongation factor G	fusA	xxxxxxxxxx_K_xDxxxxxxxx_x000D_
Molecular Function	GO:0003676	3	nucleic acid binding	0.0311004	Q8CRH5	59	K	Logo3	50S ribosomal protein L6	rplF	xxxxxxxxxx_K_xDxxxxxxxx_x000D_
Molecular Function	GO:0003676	3	nucleic acid binding	0.0311004	Q8CSC6	70	K	Logo3	30S ribosomal protein S20	rpsT	xxxxxxxxxx_K_xDxxxxxxxx_x000D_
Molecular Function	GO:0003676	3	nucleic acid binding	0.0311004	A0A0H2VGP0	102	K	Logo3	Primosomal protein	SE_1358	xxxxxxxxxx_K_xDxxxxxxxx_x000D_
Molecular Function	GO:0003676	3	nucleic acid binding	0.0311004	Q8CSU0	139	K	Logo3	Ribosome-recycling factor	frr	xxxxxxxxxx_K_xDxxxxxxxx_x000D_
Molecular Function	GO:0003676	3	nucleic acid binding	0.0311004	Q8CTT4	54	K	Logo3	50S ribosomal protein L1	rplA	xxxxxxxxxx_K_xDxxxxxxxx_x000D_
Molecular Function	GO:0003676	3	nucleic acid binding	0.0311004	Q8CTT4	14	K	Logo3	50S ribosomal protein L1	rplA	xxxxxxxxxx_K_xDxxxxxxxx_x000D_
Molecular Function	GO:0003676	3	nucleic acid binding	0.0311004	Q8CQU8	42	K	Logo3	50S ribosomal protein L25	rplY	xxxxxxxxxx_K_xDxxxxxxxx_x000D_
Molecular Function	GO:0003676	3	nucleic acid binding	0.0311004	Q8CPG8	146	K	Logo3	Elongation factor Ts	tsf	xxxxxxxxxx_K_xDxxxxxxxx_x000D_
Molecular Function	GO:0003676	3	nucleic acid binding	0.0311004	Q8CU90	109	K	Logo3	50S ribosomal protein L9	rplI	xxxxxxxxxx_K_xDxxxxxxxx_x000D_
Molecular Function	GO:0003746	4	translation elongation factor activity	0.0248795	Q8CQ82	595	K	Logo3	Elongation factor G	fusA	xxxxxxxxxx_K_xDxxxxxxxx_x000D_
Molecular Function	GO:0003746	4	translation elongation factor activity	0.0248795	Q8CQ82	302	K	Logo3	Elongation factor G	fusA	xxxxxxxxxx_K_xDxxxxxxxx_x000D_
Molecular Function	GO:0003746	4	translation elongation factor activity	0.0248795	Q8CPG8	146	K	Logo3	Elongation factor Ts	tsf	xxxxxxxxxx_K_xDxxxxxxxx_x000D_
Molecular Function	GO:0016875	3	ligase activity, forming carbon-oxygen bonds	0.0555538	Q8CTN9	298	K	Logo3	Arginine--tRNA ligase	argS	xxxxxxxxxx_K_xDxxxxxxxx_x000D_
Molecular Function	GO:0016875	3	ligase activity, forming carbon-oxygen bonds	0.0555538	Q8CSX1	136	K	Logo3	Isoleucine--tRNA ligase	ileS	xxxxxxxxxx_K_xDxxxxxxxx_x000D_
Molecular Function	GO:0016875	3	ligase activity, forming carbon-oxygen bonds	0.0555538	Q8CT69	230	K	Logo3	Tryptophan--tRNA ligase	trpS	xxxxxxxxxx_K_xDxxxxxxxx_x000D_
Molecular Function	GO:0016875	3	ligase activity, forming carbon-oxygen bonds	0.0555538	Q8CS74	225	K	Logo3	Threonine--tRNA ligase	thrS	xxxxxxxxxx_K_xDxxxxxxxx_x000D_
Molecular Function	GO:0043023	4	ribosomal large subunit binding	0.0248795	A0A0H2VGQ3	61	K	Logo3	Ribosomal silencing factor RsfS	rsfS	xxxxxxxxxx_K_xDxxxxxxxx_x000D_
Molecular Function	GO:0043023	4	ribosomal large subunit binding	0.0248795	Q8CSU0	139	K	Logo3	Ribosome-recycling factor	frr	xxxxxxxxxx_K_xDxxxxxxxx_x000D_
Molecular Function	GO:0030247	3	polysaccharide binding	0.00381117	Q8CPY5	124	K	Logo3	Glyceraldehyde-3-phosphate dehydrogenase 1	gapA1	xxxxxxxxxx_K_xDxxxxxxxx_x000D_
Molecular Function	GO:0030247	3	polysaccharide binding	0.00381117	Q8CPG8	146	K	Logo3	Elongation factor Ts	tsf	xxxxxxxxxx_K_xDxxxxxxxx_x000D_
Molecular Function	GO:0030247	3	polysaccharide binding	0.00381117	Q8CTD6	130	K	Logo3	Phosphoglycerate kinase	pgk	xxxxxxxxxx_K_xDxxxxxxxx_x000D_
Molecular Function	GO:0030247	3	polysaccharide binding	0.00381117	Q8CP17	76	K	Logo3	Chaperone protein DnaK	dnaK	xxxxxxxxxx_K_xDxxxxxxxx_x000D_
Molecular Function	GO:0070180	6	large ribosomal subunit rRNA binding	0.103235	Q8CRH5	59	K	Logo3	50S ribosomal protein L6	rplF	xxxxxxxxxx_K_xDxxxxxxxx_x000D_
Molecular Function	GO:0070180	6	large ribosomal subunit rRNA binding	0.103235	Q8CU90	109	K	Logo3	50S ribosomal protein L9	rplI	xxxxxxxxxx_K_xDxxxxxxxx_x000D_
Molecular Function	GO:0044877	2	protein-containing complex binding	0.0352727	A0A0H2VGQ3	61	K	Logo3	Ribosomal silencing factor RsfS	rsfS	xxxxxxxxxx_K_xDxxxxxxxx_x000D_
Molecular Function	GO:0044877	2	protein-containing complex binding	0.0352727	Q8CPG2	113	K	Logo3	Ribosome-binding factor A	rbfA	xxxxxxxxxx_K_xDxxxxxxxx_x000D_
Molecular Function	GO:0044877	2	protein-containing complex binding	0.0352727	Q8CSU0	139	K	Logo3	Ribosome-recycling factor	frr	xxxxxxxxxx_K_xDxxxxxxxx_x000D_
Molecular Function	GO:0044877	2	protein-containing complex binding	0.0352727	A0A0H2VGI5	58	K	Logo3	Uncharacterized protein	SE_1281	xxxxxxxxxx_K_xDxxxxxxxx_x000D_
Molecular Function	GO:1990837	6	sequence-specific double-stranded DNA binding	0.389217	Q8CNV8	150	K	Logo3	Catabolite control protein A	ccpA	xxxxxxxxxx_K_xDxxxxxxxx_x000D_
Molecular Function	GO:1990837	6	sequence-specific double-stranded DNA binding	0.389217	A0A0H2VGP0	102	K	Logo3	Primosomal protein	SE_1358	xxxxxxxxxx_K_xDxxxxxxxx_x000D_
Molecular Function	GO:0008270	6	zinc ion binding	0.186616	Q8CSX1	136	K	Logo3	Isoleucine--tRNA ligase	ileS	xxxxxxxxxx_K_xDxxxxxxxx_x000D_
Molecular Function	GO:0008270	6	zinc ion binding	0.186616	Q8CPG8	146	K	Logo3	Elongation factor Ts	tsf	xxxxxxxxxx_K_xDxxxxxxxx_x000D_
Molecular Function	GO:0008270	6	zinc ion binding	0.186616	Q8CQ56	266	K	Logo3	Alcohol dehydrogenase	adh	xxxxxxxxxx_K_xDxxxxxxxx_x000D_
Molecular Function	GO:0002020	4	protease binding	0.0248795	Q8CPY5	124	K	Logo3	Glyceraldehyde-3-phosphate dehydrogenase 1	gapA1	xxxxxxxxxx_K_xDxxxxxxxx_x000D_
Molecular Function	GO:0002020	4	protease binding	0.0248795	Q8CTD6	130	K	Logo3	Phosphoglycerate kinase	pgk	xxxxxxxxxx_K_xDxxxxxxxx_x000D_
Molecular Function	GO:0019899	3	enzyme binding	0.00637761	Q8CP24	174	K	Logo3	RNA polymerase sigma factor SigA	sigA	xxxxxxxxxx_K_xDxxxxxxxx_x000D_
Molecular Function	GO:0019899	3	enzyme binding	0.00637761	Q8CPY5	124	K	Logo3	Glyceraldehyde-3-phosphate dehydrogenase 1	gapA1	xxxxxxxxxx_K_xDxxxxxxxx_x000D_
Molecular Function	GO:0019899	3	enzyme binding	0.00637761	Q8CPG8	146	K	Logo3	Elongation factor Ts	tsf	xxxxxxxxxx_K_xDxxxxxxxx_x000D_
Molecular Function	GO:0019899	3	enzyme binding	0.00637761	Q8CTD6	130	K	Logo3	Phosphoglycerate kinase	pgk	xxxxxxxxxx_K_xDxxxxxxxx_x000D_
Biological Process	GO:0010608	6	posttranscriptional regulation of gene expression	0.278973	A0A0H2VGQ3	61	K	Logo3	Ribosomal silencing factor RsfS	rsfS	xxxxxxxxxx_K_xDxxxxxxxx_x000D_
Biological Process	GO:0010608	6	posttranscriptional regulation of gene expression	0.278973	Q8CTT4	54	K	Logo3	50S ribosomal protein L1	rplA	xxxxxxxxxx_K_xDxxxxxxxx_x000D_
Biological Process	GO:0010608	6	posttranscriptional regulation of gene expression	0.278973	Q8CTT4	14	K	Logo3	50S ribosomal protein L1	rplA	xxxxxxxxxx_K_xDxxxxxxxx_x000D_
Biological Process	GO:0072525	5	pyridine-containing compound biosynthetic process	0.0765007	Q8CN61	98	K	Logo3	"2,3-bisphosphoglycerate-dependent phosphoglycerate mutase"	gpmA	xxxxxxxxxx_K_xDxxxxxxxx_x000D_
Biological Process	GO:0072525	5	pyridine-containing compound biosynthetic process	0.0765007	Q8CS69	563	K	Logo3	Pyruvate kinase	pyk	xxxxxxxxxx_K_xDxxxxxxxx_x000D_
Biological Process	GO:0072525	5	pyridine-containing compound biosynthetic process	0.0765007	Q8CTD6	130	K	Logo3	Phosphoglycerate kinase	pgk	xxxxxxxxxx_K_xDxxxxxxxx_x000D_
Biological Process	GO:0006091	3	generation of precursor metabolites and energy	0.0770149	Q8CNR1	172	K	Logo3	Fumarate hydratase class II	fumC	xxxxxxxxxx_K_xDxxxxxxxx_x000D_
Biological Process	GO:0006091	3	generation of precursor metabolites and energy	0.0770149	Q8CN61	98	K	Logo3	"2,3-bisphosphoglycerate-dependent phosphoglycerate mutase"	gpmA	xxxxxxxxxx_K_xDxxxxxxxx_x000D_
Biological Process	GO:0006091	3	generation of precursor metabolites and energy	0.0770149	Q8CS69	563	K	Logo3	Pyruvate kinase	pyk	xxxxxxxxxx_K_xDxxxxxxxx_x000D_
Biological Process	GO:0006091	3	generation of precursor metabolites and energy	0.0770149	Q8CP83	898	K	Logo3	2-oxoglutarate dehydrogenase E1 component	odhA	xxxxxxxxxx_K_xDxxxxxxxx_x000D_
Biological Process	GO:0006091	3	generation of precursor metabolites and energy	0.0770149	Q8CP83	520	K	Logo3	2-oxoglutarate dehydrogenase E1 component	odhA	xxxxxxxxxx_K_xDxxxxxxxx_x000D_
Biological Process	GO:0006091	3	generation of precursor metabolites and energy	0.0770149	Q8CTD6	130	K	Logo3	Phosphoglycerate kinase	pgk	xxxxxxxxxx_K_xDxxxxxxxx_x000D_
Biological Process	GO:0098869	3	cellular oxidant detoxification	0.169861	Q8CPD0	470	K	Logo3	Catalase	katA	xxxxxxxxxx_K_xDxxxxxxxx_x000D_
Biological Process	GO:0098869	3	cellular oxidant detoxification	0.169861	Q8CPL5	54	K	Logo3	Thioredoxin	trxA	xxxxxxxxxx_K_xDxxxxxxxx_x000D_
Biological Process	GO:0072350	6	tricarboxylic acid metabolic process	0.135364	Q8CNR1	172	K	Logo3	Fumarate hydratase class II	fumC	xxxxxxxxxx_K_xDxxxxxxxx_x000D_
Biological Process	GO:0072350	6	tricarboxylic acid metabolic process	0.135364	Q8CP83	898	K	Logo3	2-oxoglutarate dehydrogenase E1 component	odhA	xxxxxxxxxx_K_xDxxxxxxxx_x000D_
Biological Process	GO:0072350	6	tricarboxylic acid metabolic process	0.135364	Q8CP83	520	K	Logo3	2-oxoglutarate dehydrogenase E1 component	odhA	xxxxxxxxxx_K_xDxxxxxxxx_x000D_
Biological Process	GO:0009206	8	purine ribonucleoside triphosphate biosynthetic process	0.00983165	Q8CN61	98	K	Logo3	"2,3-bisphosphoglycerate-dependent phosphoglycerate mutase"	gpmA	xxxxxxxxxx_K_xDxxxxxxxx_x000D_
Biological Process	GO:0009206	8	purine ribonucleoside triphosphate biosynthetic process	0.00983165	Q8CS69	563	K	Logo3	Pyruvate kinase	pyk	xxxxxxxxxx_K_xDxxxxxxxx_x000D_
Biological Process	GO:0009206	8	purine ribonucleoside triphosphate biosynthetic process	0.00983165	Q8CTD6	130	K	Logo3	Phosphoglycerate kinase	pgk	xxxxxxxxxx_K_xDxxxxxxxx_x000D_
Biological Process	GO:0009206	8	purine ribonucleoside triphosphate biosynthetic process	0.00983165	Q8CNJ5	486	K	Logo3	ATP synthase subunit alpha	atpA	xxxxxxxxxx_K_xDxxxxxxxx_x000D_
Biological Process	GO:0080090	4	regulation of primary metabolic process	0.114146	A0A0H2VGQ3	61	K	Logo3	Ribosomal silencing factor RsfS	rsfS	xxxxxxxxxx_K_xDxxxxxxxx_x000D_
Biological Process	GO:0080090	4	regulation of primary metabolic process	0.114146	A0A0H2VHV0	3	K	Logo3	DNA-binding protein II	SE_1160	xxxxxxxxxx_K_xDxxxxxxxx_x000D_
Biological Process	GO:0080090	4	regulation of primary metabolic process	0.114146	Q8CN61	98	K	Logo3	"2,3-bisphosphoglycerate-dependent phosphoglycerate mutase"	gpmA	xxxxxxxxxx_K_xDxxxxxxxx_x000D_
Biological Process	GO:0080090	4	regulation of primary metabolic process	0.114146	Q8CNV8	150	K	Logo3	Catabolite control protein A	ccpA	xxxxxxxxxx_K_xDxxxxxxxx_x000D_
Biological Process	GO:0080090	4	regulation of primary metabolic process	0.114146	Q8CP24	174	K	Logo3	RNA polymerase sigma factor SigA	sigA	xxxxxxxxxx_K_xDxxxxxxxx_x000D_
Biological Process	GO:0080090	4	regulation of primary metabolic process	0.114146	Q8CTT4	54	K	Logo3	50S ribosomal protein L1	rplA	xxxxxxxxxx_K_xDxxxxxxxx_x000D_
Biological Process	GO:0080090	4	regulation of primary metabolic process	0.114146	Q8CTT4	14	K	Logo3	50S ribosomal protein L1	rplA	xxxxxxxxxx_K_xDxxxxxxxx_x000D_
Biological Process	GO:0080090	4	regulation of primary metabolic process	0.114146	Q8CRG0	79	K	Logo3	50S ribosomal protein L3	rplC	xxxxxxxxxx_K_xDxxxxxxxx_x000D_
Biological Process	GO:0080090	4	regulation of primary metabolic process	0.114146	Q8CTD6	130	K	Logo3	Phosphoglycerate kinase	pgk	xxxxxxxxxx_K_xDxxxxxxxx_x000D_
Biological Process	GO:0042866	7	pyruvate biosynthetic process	0.00700556	Q8CN61	98	K	Logo3	"2,3-bisphosphoglycerate-dependent phosphoglycerate mutase"	gpmA	xxxxxxxxxx_K_xDxxxxxxxx_x000D_
Biological Process	GO:0042866	7	pyruvate biosynthetic process	0.00700556	Q8CS69	563	K	Logo3	Pyruvate kinase	pyk	xxxxxxxxxx_K_xDxxxxxxxx_x000D_
Biological Process	GO:0042866	7	pyruvate biosynthetic process	0.00700556	Q8CTD6	130	K	Logo3	Phosphoglycerate kinase	pgk	xxxxxxxxxx_K_xDxxxxxxxx_x000D_
Biological Process	GO:0005975	3	carbohydrate metabolic process	0.145011	Q8CN61	98	K	Logo3	"2,3-bisphosphoglycerate-dependent phosphoglycerate mutase"	gpmA	xxxxxxxxxx_K_xDxxxxxxxx_x000D_
Biological Process	GO:0005975	3	carbohydrate metabolic process	0.145011	Q8CS69	563	K	Logo3	Pyruvate kinase	pyk	xxxxxxxxxx_K_xDxxxxxxxx_x000D_
Biological Process	GO:0005975	3	carbohydrate metabolic process	0.145011	Q8CNH7	13	K	Logo3	Deoxyribose-phosphate aldolase	deoC	xxxxxxxxxx_K_xDxxxxxxxx_x000D_
Biological Process	GO:0005975	3	carbohydrate metabolic process	0.145011	Q8CTD6	130	K	Logo3	Phosphoglycerate kinase	pgk	xxxxxxxxxx_K_xDxxxxxxxx_x000D_
Biological Process	GO:0009168	8	purine ribonucleoside monophosphate biosynthetic process	0.0200421	Q8CN61	98	K	Logo3	"2,3-bisphosphoglycerate-dependent phosphoglycerate mutase"	gpmA	xxxxxxxxxx_K_xDxxxxxxxx_x000D_
Biological Process	GO:0009168	8	purine ribonucleoside monophosphate biosynthetic process	0.0200421	Q8CS69	563	K	Logo3	Pyruvate kinase	pyk	xxxxxxxxxx_K_xDxxxxxxxx_x000D_
Biological Process	GO:0009168	8	purine ribonucleoside monophosphate biosynthetic process	0.0200421	Q8CTD6	130	K	Logo3	Phosphoglycerate kinase	pgk	xxxxxxxxxx_K_xDxxxxxxxx_x000D_
Biological Process	GO:0009168	8	purine ribonucleoside monophosphate biosynthetic process	0.0200421	Q8CNJ5	486	K	Logo3	ATP synthase subunit alpha	atpA	xxxxxxxxxx_K_xDxxxxxxxx_x000D_
Biological Process	GO:1901575	3	organic substance catabolic process	0.0869463	Q8CMM1	312	K	Logo3	Probable glycine dehydrogenase (decarboxylating) subunit 2	gcvPB	xxxxxxxxxx_K_xDxxxxxxxx_x000D_
Biological Process	GO:1901575	3	organic substance catabolic process	0.0869463	Q8CN61	98	K	Logo3	"2,3-bisphosphoglycerate-dependent phosphoglycerate mutase"	gpmA	xxxxxxxxxx_K_xDxxxxxxxx_x000D_
Biological Process	GO:1901575	3	organic substance catabolic process	0.0869463	Q8CQG5	308	K	Logo3	Arginine deiminase 1	arcA1	xxxxxxxxxx_K_xDxxxxxxxx_x000D_
Biological Process	GO:1901575	3	organic substance catabolic process	0.0869463	Q8CSY5	92	K	Logo3	Non-canonical purine NTP pyrophosphatase	SE_0844	xxxxxxxxxx_K_xDxxxxxxxx_x000D_
Biological Process	GO:1901575	3	organic substance catabolic process	0.0869463	Q8CS69	563	K	Logo3	Pyruvate kinase	pyk	xxxxxxxxxx_K_xDxxxxxxxx_x000D_
Biological Process	GO:1901575	3	organic substance catabolic process	0.0869463	Q8CNH7	13	K	Logo3	Deoxyribose-phosphate aldolase	deoC	xxxxxxxxxx_K_xDxxxxxxxx_x000D_
Biological Process	GO:1901575	3	organic substance catabolic process	0.0869463	Q8CQ56	266	K	Logo3	Alcohol dehydrogenase	adh	xxxxxxxxxx_K_xDxxxxxxxx_x000D_
Biological Process	GO:1901575	3	organic substance catabolic process	0.0869463	Q8CTD6	130	K	Logo3	Phosphoglycerate kinase	pgk	xxxxxxxxxx_K_xDxxxxxxxx_x000D_
Biological Process	GO:0019439	4	aromatic compound catabolic process	0.0123278	Q8CN61	98	K	Logo3	"2,3-bisphosphoglycerate-dependent phosphoglycerate mutase"	gpmA	xxxxxxxxxx_K_xDxxxxxxxx_x000D_
Biological Process	GO:0019439	4	aromatic compound catabolic process	0.0123278	Q8CSY5	92	K	Logo3	Non-canonical purine NTP pyrophosphatase	SE_0844	xxxxxxxxxx_K_xDxxxxxxxx_x000D_
Biological Process	GO:0019439	4	aromatic compound catabolic process	0.0123278	Q8CS69	563	K	Logo3	Pyruvate kinase	pyk	xxxxxxxxxx_K_xDxxxxxxxx_x000D_
Biological Process	GO:0019439	4	aromatic compound catabolic process	0.0123278	Q8CNH7	13	K	Logo3	Deoxyribose-phosphate aldolase	deoC	xxxxxxxxxx_K_xDxxxxxxxx_x000D_
Biological Process	GO:0019439	4	aromatic compound catabolic process	0.0123278	Q8CTD6	130	K	Logo3	Phosphoglycerate kinase	pgk	xxxxxxxxxx_K_xDxxxxxxxx_x000D_
Biological Process	GO:0009161	6	ribonucleoside monophosphate metabolic process	0.0949784	Q8CN61	98	K	Logo3	"2,3-bisphosphoglycerate-dependent phosphoglycerate mutase"	gpmA	xxxxxxxxxx_K_xDxxxxxxxx_x000D_
Biological Process	GO:0009161	6	ribonucleoside monophosphate metabolic process	0.0949784	Q8CS69	563	K	Logo3	Pyruvate kinase	pyk	xxxxxxxxxx_K_xDxxxxxxxx_x000D_
Biological Process	GO:0009161	6	ribonucleoside monophosphate metabolic process	0.0949784	Q8CTD6	130	K	Logo3	Phosphoglycerate kinase	pgk	xxxxxxxxxx_K_xDxxxxxxxx_x000D_
Biological Process	GO:0009161	6	ribonucleoside monophosphate metabolic process	0.0949784	Q8CNJ5	486	K	Logo3	ATP synthase subunit alpha	atpA	xxxxxxxxxx_K_xDxxxxxxxx_x000D_
Biological Process	GO:0010557	6	positive regulation of macromolecule biosynthetic process	0.315703	Q8CNV8	150	K	Logo3	Catabolite control protein A	ccpA	xxxxxxxxxx_K_xDxxxxxxxx_x000D_
Biological Process	GO:0010557	6	positive regulation of macromolecule biosynthetic process	0.315703	Q8CP24	174	K	Logo3	RNA polymerase sigma factor SigA	sigA	xxxxxxxxxx_K_xDxxxxxxxx_x000D_
Biological Process	GO:0009063	4	cellular amino acid catabolic process	0.352043	Q8CMM1	312	K	Logo3	Probable glycine dehydrogenase (decarboxylating) subunit 2	gcvPB	xxxxxxxxxx_K_xDxxxxxxxx_x000D_
Biological Process	GO:0009063	4	cellular amino acid catabolic process	0.352043	Q8CQG5	308	K	Logo3	Arginine deiminase 1	arcA1	xxxxxxxxxx_K_xDxxxxxxxx_x000D_
Biological Process	GO:0098662	5	inorganic cation transmembrane transport	0.352043	A0A0H2VH68	374	K	Logo3	Pyrimidine nucleoside transport protein	SE_0283	xxxxxxxxxx_K_xDxxxxxxxx_x000D_
Biological Process	GO:0098662	5	inorganic cation transmembrane transport	0.352043	Q8CNJ5	486	K	Logo3	ATP synthase subunit alpha	atpA	xxxxxxxxxx_K_xDxxxxxxxx_x000D_
Biological Process	GO:0044270	4	cellular nitrogen compound catabolic process	0.026251	Q8CN61	98	K	Logo3	"2,3-bisphosphoglycerate-dependent phosphoglycerate mutase"	gpmA	xxxxxxxxxx_K_xDxxxxxxxx_x000D_
Biological Process	GO:0044270	4	cellular nitrogen compound catabolic process	0.026251	Q8CSY5	92	K	Logo3	Non-canonical purine NTP pyrophosphatase	SE_0844	xxxxxxxxxx_K_xDxxxxxxxx_x000D_
Biological Process	GO:0044270	4	cellular nitrogen compound catabolic process	0.026251	Q8CS69	563	K	Logo3	Pyruvate kinase	pyk	xxxxxxxxxx_K_xDxxxxxxxx_x000D_
Biological Process	GO:0044270	4	cellular nitrogen compound catabolic process	0.026251	Q8CNH7	13	K	Logo3	Deoxyribose-phosphate aldolase	deoC	xxxxxxxxxx_K_xDxxxxxxxx_x000D_
Biological Process	GO:0044270	4	cellular nitrogen compound catabolic process	0.026251	Q8CTD6	130	K	Logo3	Phosphoglycerate kinase	pgk	xxxxxxxxxx_K_xDxxxxxxxx_x000D_
Biological Process	GO:0044248	3	cellular catabolic process	0.0217251	Q8CMM1	312	K	Logo3	Probable glycine dehydrogenase (decarboxylating) subunit 2	gcvPB	xxxxxxxxxx_K_xDxxxxxxxx_x000D_
Biological Process	GO:0044248	3	cellular catabolic process	0.0217251	Q8CN61	98	K	Logo3	"2,3-bisphosphoglycerate-dependent phosphoglycerate mutase"	gpmA	xxxxxxxxxx_K_xDxxxxxxxx_x000D_
Biological Process	GO:0044248	3	cellular catabolic process	0.0217251	Q8CQG5	308	K	Logo3	Arginine deiminase 1	arcA1	xxxxxxxxxx_K_xDxxxxxxxx_x000D_
Biological Process	GO:0044248	3	cellular catabolic process	0.0217251	Q8CSY5	92	K	Logo3	Non-canonical purine NTP pyrophosphatase	SE_0844	xxxxxxxxxx_K_xDxxxxxxxx_x000D_
Biological Process	GO:0044248	3	cellular catabolic process	0.0217251	Q8CS69	563	K	Logo3	Pyruvate kinase	pyk	xxxxxxxxxx_K_xDxxxxxxxx_x000D_
Biological Process	GO:0044248	3	cellular catabolic process	0.0217251	Q8CNH7	13	K	Logo3	Deoxyribose-phosphate aldolase	deoC	xxxxxxxxxx_K_xDxxxxxxxx_x000D_
Biological Process	GO:0044248	3	cellular catabolic process	0.0217251	Q8CPD0	470	K	Logo3	Catalase	katA	xxxxxxxxxx_K_xDxxxxxxxx_x000D_
Biological Process	GO:0044248	3	cellular catabolic process	0.0217251	Q8CQ56	266	K	Logo3	Alcohol dehydrogenase	adh	xxxxxxxxxx_K_xDxxxxxxxx_x000D_
Biological Process	GO:0044248	3	cellular catabolic process	0.0217251	Q8CTD6	130	K	Logo3	Phosphoglycerate kinase	pgk	xxxxxxxxxx_K_xDxxxxxxxx_x000D_
Biological Process	GO:1902680	7	positive regulation of RNA biosynthetic process	0.24216	Q8CNV8	150	K	Logo3	Catabolite control protein A	ccpA	xxxxxxxxxx_K_xDxxxxxxxx_x000D_
Biological Process	GO:1902680	7	positive regulation of RNA biosynthetic process	0.24216	Q8CP24	174	K	Logo3	RNA polymerase sigma factor SigA	sigA	xxxxxxxxxx_K_xDxxxxxxxx_x000D_
Biological Process	GO:0006099	3	tricarboxylic acid cycle	0.102787	Q8CNR1	172	K	Logo3	Fumarate hydratase class II	fumC	xxxxxxxxxx_K_xDxxxxxxxx_x000D_
Biological Process	GO:0006099	3	tricarboxylic acid cycle	0.102787	Q8CP83	898	K	Logo3	2-oxoglutarate dehydrogenase E1 component	odhA	xxxxxxxxxx_K_xDxxxxxxxx_x000D_
Biological Process	GO:0006099	3	tricarboxylic acid cycle	0.102787	Q8CP83	520	K	Logo3	2-oxoglutarate dehydrogenase E1 component	odhA	xxxxxxxxxx_K_xDxxxxxxxx_x000D_
Biological Process	GO:0009141	5	nucleoside triphosphate metabolic process	0.0324989	Q8CN61	98	K	Logo3	"2,3-bisphosphoglycerate-dependent phosphoglycerate mutase"	gpmA	xxxxxxxxxx_K_xDxxxxxxxx_x000D_
Biological Process	GO:0009141	5	nucleoside triphosphate metabolic process	0.0324989	Q8CSY5	92	K	Logo3	Non-canonical purine NTP pyrophosphatase	SE_0844	xxxxxxxxxx_K_xDxxxxxxxx_x000D_
Biological Process	GO:0009141	5	nucleoside triphosphate metabolic process	0.0324989	Q8CS69	563	K	Logo3	Pyruvate kinase	pyk	xxxxxxxxxx_K_xDxxxxxxxx_x000D_
Biological Process	GO:0009141	5	nucleoside triphosphate metabolic process	0.0324989	Q8CTD6	130	K	Logo3	Phosphoglycerate kinase	pgk	xxxxxxxxxx_K_xDxxxxxxxx_x000D_
Biological Process	GO:0009141	5	nucleoside triphosphate metabolic process	0.0324989	Q8CNJ5	486	K	Logo3	ATP synthase subunit alpha	atpA	xxxxxxxxxx_K_xDxxxxxxxx_x000D_
Biological Process	GO:0006163	5	purine nucleotide metabolic process	0.0907098	Q8CN61	98	K	Logo3	"2,3-bisphosphoglycerate-dependent phosphoglycerate mutase"	gpmA	xxxxxxxxxx_K_xDxxxxxxxx_x000D_
Biological Process	GO:0006163	5	purine nucleotide metabolic process	0.0907098	A0A0H2VFR3	159	K	Logo3	GTP pyrophosphokinase	SE_0695	xxxxxxxxxx_K_xDxxxxxxxx_x000D_
Biological Process	GO:0006163	5	purine nucleotide metabolic process	0.0907098	Q8CSI0	9	K	Logo3	Nucleoside diphosphate kinase	ndk	xxxxxxxxxx_K_xDxxxxxxxx_x000D_
Biological Process	GO:0006163	5	purine nucleotide metabolic process	0.0907098	Q8CS69	563	K	Logo3	Pyruvate kinase	pyk	xxxxxxxxxx_K_xDxxxxxxxx_x000D_
Biological Process	GO:0006163	5	purine nucleotide metabolic process	0.0907098	Q8CTD6	130	K	Logo3	Phosphoglycerate kinase	pgk	xxxxxxxxxx_K_xDxxxxxxxx_x000D_
Biological Process	GO:0006163	5	purine nucleotide metabolic process	0.0907098	Q8CNJ5	486	K	Logo3	ATP synthase subunit alpha	atpA	xxxxxxxxxx_K_xDxxxxxxxx_x000D_
Biological Process	GO:0046031	7	ADP metabolic process	0.00700556	Q8CN61	98	K	Logo3	"2,3-bisphosphoglycerate-dependent phosphoglycerate mutase"	gpmA	xxxxxxxxxx_K_xDxxxxxxxx_x000D_
Biological Process	GO:0046031	7	ADP metabolic process	0.00700556	Q8CS69	563	K	Logo3	Pyruvate kinase	pyk	xxxxxxxxxx_K_xDxxxxxxxx_x000D_
Biological Process	GO:0046031	7	ADP metabolic process	0.00700556	Q8CTD6	130	K	Logo3	Phosphoglycerate kinase	pgk	xxxxxxxxxx_K_xDxxxxxxxx_x000D_
Biological Process	GO:0072524	4	pyridine-containing compound metabolic process	0.0445115	Q8CN61	98	K	Logo3	"2,3-bisphosphoglycerate-dependent phosphoglycerate mutase"	gpmA	xxxxxxxxxx_K_xDxxxxxxxx_x000D_
Biological Process	GO:0072524	4	pyridine-containing compound metabolic process	0.0445115	Q8CPY5	124	K	Logo3	Glyceraldehyde-3-phosphate dehydrogenase 1	gapA1	xxxxxxxxxx_K_xDxxxxxxxx_x000D_
Biological Process	GO:0072524	4	pyridine-containing compound metabolic process	0.0445115	Q8CS69	563	K	Logo3	Pyruvate kinase	pyk	xxxxxxxxxx_K_xDxxxxxxxx_x000D_
Biological Process	GO:0072524	4	pyridine-containing compound metabolic process	0.0445115	Q8CTD6	130	K	Logo3	Phosphoglycerate kinase	pgk	xxxxxxxxxx_K_xDxxxxxxxx_x000D_
Biological Process	GO:0051173	5	positive regulation of nitrogen compound metabolic process	0.0350771	Q8CNV8	150	K	Logo3	Catabolite control protein A	ccpA	xxxxxxxxxx_K_xDxxxxxxxx_x000D_
Biological Process	GO:0051173	5	positive regulation of nitrogen compound metabolic process	0.0350771	Q8CP24	174	K	Logo3	RNA polymerase sigma factor SigA	sigA	xxxxxxxxxx_K_xDxxxxxxxx_x000D_
Biological Process	GO:0051173	5	positive regulation of nitrogen compound metabolic process	0.0350771	Q8CRG0	79	K	Logo3	50S ribosomal protein L3	rplC	xxxxxxxxxx_K_xDxxxxxxxx_x000D_
Biological Process	GO:0051173	5	positive regulation of nitrogen compound metabolic process	0.0350771	Q8CTD6	130	K	Logo3	Phosphoglycerate kinase	pgk	xxxxxxxxxx_K_xDxxxxxxxx_x000D_
Biological Process	GO:0006733	5	oxidoreduction coenzyme metabolic process	0.0350771	Q8CN61	98	K	Logo3	"2,3-bisphosphoglycerate-dependent phosphoglycerate mutase"	gpmA	xxxxxxxxxx_K_xDxxxxxxxx_x000D_
Biological Process	GO:0006733	5	oxidoreduction coenzyme metabolic process	0.0350771	Q8CPY5	124	K	Logo3	Glyceraldehyde-3-phosphate dehydrogenase 1	gapA1	xxxxxxxxxx_K_xDxxxxxxxx_x000D_
Biological Process	GO:0006733	5	oxidoreduction coenzyme metabolic process	0.0350771	Q8CS69	563	K	Logo3	Pyruvate kinase	pyk	xxxxxxxxxx_K_xDxxxxxxxx_x000D_
Biological Process	GO:0006733	5	oxidoreduction coenzyme metabolic process	0.0350771	Q8CTD6	130	K	Logo3	Phosphoglycerate kinase	pgk	xxxxxxxxxx_K_xDxxxxxxxx_x000D_
Biological Process	GO:0016052	4	carbohydrate catabolic process	0.0143664	Q8CN61	98	K	Logo3	"2,3-bisphosphoglycerate-dependent phosphoglycerate mutase"	gpmA	xxxxxxxxxx_K_xDxxxxxxxx_x000D_
Biological Process	GO:0016052	4	carbohydrate catabolic process	0.0143664	Q8CS69	563	K	Logo3	Pyruvate kinase	pyk	xxxxxxxxxx_K_xDxxxxxxxx_x000D_
Biological Process	GO:0016052	4	carbohydrate catabolic process	0.0143664	Q8CNH7	13	K	Logo3	Deoxyribose-phosphate aldolase	deoC	xxxxxxxxxx_K_xDxxxxxxxx_x000D_
Biological Process	GO:0016052	4	carbohydrate catabolic process	0.0143664	Q8CTD6	130	K	Logo3	Phosphoglycerate kinase	pgk	xxxxxxxxxx_K_xDxxxxxxxx_x000D_
Biological Process	GO:0006101	5	citrate metabolic process	0.102787	Q8CNR1	172	K	Logo3	Fumarate hydratase class II	fumC	xxxxxxxxxx_K_xDxxxxxxxx_x000D_
Biological Process	GO:0006101	5	citrate metabolic process	0.102787	Q8CP83	898	K	Logo3	2-oxoglutarate dehydrogenase E1 component	odhA	xxxxxxxxxx_K_xDxxxxxxxx_x000D_
Biological Process	GO:0006101	5	citrate metabolic process	0.102787	Q8CP83	520	K	Logo3	2-oxoglutarate dehydrogenase E1 component	odhA	xxxxxxxxxx_K_xDxxxxxxxx_x000D_
Biological Process	GO:0046434	4	organophosphate catabolic process	0.00111477	Q8CN61	98	K	Logo3	"2,3-bisphosphoglycerate-dependent phosphoglycerate mutase"	gpmA	xxxxxxxxxx_K_xDxxxxxxxx_x000D_
Biological Process	GO:0046434	4	organophosphate catabolic process	0.00111477	Q8CSY5	92	K	Logo3	Non-canonical purine NTP pyrophosphatase	SE_0844	xxxxxxxxxx_K_xDxxxxxxxx_x000D_
Biological Process	GO:0046434	4	organophosphate catabolic process	0.00111477	Q8CS69	563	K	Logo3	Pyruvate kinase	pyk	xxxxxxxxxx_K_xDxxxxxxxx_x000D_
Biological Process	GO:0046434	4	organophosphate catabolic process	0.00111477	Q8CNH7	13	K	Logo3	Deoxyribose-phosphate aldolase	deoC	xxxxxxxxxx_K_xDxxxxxxxx_x000D_
Biological Process	GO:0046434	4	organophosphate catabolic process	0.00111477	Q8CTD6	130	K	Logo3	Phosphoglycerate kinase	pgk	xxxxxxxxxx_K_xDxxxxxxxx_x000D_
Biological Process	GO:0060255	4	regulation of macromolecule metabolic process	0.104602	A0A0H2VGQ3	61	K	Logo3	Ribosomal silencing factor RsfS	rsfS	xxxxxxxxxx_K_xDxxxxxxxx_x000D_
Biological Process	GO:0060255	4	regulation of macromolecule metabolic process	0.104602	A0A0H2VHV0	3	K	Logo3	DNA-binding protein II	SE_1160	xxxxxxxxxx_K_xDxxxxxxxx_x000D_
Biological Process	GO:0060255	4	regulation of macromolecule metabolic process	0.104602	Q8CN61	98	K	Logo3	"2,3-bisphosphoglycerate-dependent phosphoglycerate mutase"	gpmA	xxxxxxxxxx_K_xDxxxxxxxx_x000D_
Biological Process	GO:0060255	4	regulation of macromolecule metabolic process	0.104602	Q8CNV8	150	K	Logo3	Catabolite control protein A	ccpA	xxxxxxxxxx_K_xDxxxxxxxx_x000D_
Biological Process	GO:0060255	4	regulation of macromolecule metabolic process	0.104602	Q8CP24	174	K	Logo3	RNA polymerase sigma factor SigA	sigA	xxxxxxxxxx_K_xDxxxxxxxx_x000D_
Biological Process	GO:0060255	4	regulation of macromolecule metabolic process	0.104602	Q8CTT4	54	K	Logo3	50S ribosomal protein L1	rplA	xxxxxxxxxx_K_xDxxxxxxxx_x000D_
Biological Process	GO:0060255	4	regulation of macromolecule metabolic process	0.104602	Q8CTT4	14	K	Logo3	50S ribosomal protein L1	rplA	xxxxxxxxxx_K_xDxxxxxxxx_x000D_
Biological Process	GO:0060255	4	regulation of macromolecule metabolic process	0.104602	Q8CRG0	79	K	Logo3	50S ribosomal protein L3	rplC	xxxxxxxxxx_K_xDxxxxxxxx_x000D_
Biological Process	GO:0060255	4	regulation of macromolecule metabolic process	0.104602	Q8CTD6	130	K	Logo3	Phosphoglycerate kinase	pgk	xxxxxxxxxx_K_xDxxxxxxxx_x000D_
Biological Process	GO:0009142	6	nucleoside triphosphate biosynthetic process	0.0143664	Q8CN61	98	K	Logo3	"2,3-bisphosphoglycerate-dependent phosphoglycerate mutase"	gpmA	xxxxxxxxxx_K_xDxxxxxxxx_x000D_
Biological Process	GO:0009142	6	nucleoside triphosphate biosynthetic process	0.0143664	Q8CS69	563	K	Logo3	Pyruvate kinase	pyk	xxxxxxxxxx_K_xDxxxxxxxx_x000D_
Biological Process	GO:0009142	6	nucleoside triphosphate biosynthetic process	0.0143664	Q8CTD6	130	K	Logo3	Phosphoglycerate kinase	pgk	xxxxxxxxxx_K_xDxxxxxxxx_x000D_
Biological Process	GO:0009142	6	nucleoside triphosphate biosynthetic process	0.0143664	Q8CNJ5	486	K	Logo3	ATP synthase subunit alpha	atpA	xxxxxxxxxx_K_xDxxxxxxxx_x000D_
Biological Process	GO:0043039	5	tRNA aminoacylation	0.0805095	Q8CTN9	298	K	Logo3	Arginine--tRNA ligase	argS	xxxxxxxxxx_K_xDxxxxxxxx_x000D_
Biological Process	GO:0043039	5	tRNA aminoacylation	0.0805095	Q8CSX1	136	K	Logo3	Isoleucine--tRNA ligase	ileS	xxxxxxxxxx_K_xDxxxxxxxx_x000D_
Biological Process	GO:0043039	5	tRNA aminoacylation	0.0805095	Q8CT69	230	K	Logo3	Tryptophan--tRNA ligase	trpS	xxxxxxxxxx_K_xDxxxxxxxx_x000D_
Biological Process	GO:0043039	5	tRNA aminoacylation	0.0805095	Q8CS74	225	K	Logo3	Threonine--tRNA ligase	thrS	xxxxxxxxxx_K_xDxxxxxxxx_x000D_
Biological Process	GO:0006090	7	pyruvate metabolic process	0.021343	Q8CN61	98	K	Logo3	"2,3-bisphosphoglycerate-dependent phosphoglycerate mutase"	gpmA	xxxxxxxxxx_K_xDxxxxxxxx_x000D_
Biological Process	GO:0006090	7	pyruvate metabolic process	0.021343	Q8CS69	563	K	Logo3	Pyruvate kinase	pyk	xxxxxxxxxx_K_xDxxxxxxxx_x000D_
Biological Process	GO:0006090	7	pyruvate metabolic process	0.021343	Q8CTD6	130	K	Logo3	Phosphoglycerate kinase	pgk	xxxxxxxxxx_K_xDxxxxxxxx_x000D_
Biological Process	GO:0070925	5	organelle assembly	0.0071726	Q8CRH1	29	K	Logo3	50S ribosomal protein L24	rplX	xxxxxxxxxx_K_xDxxxxxxxx_x000D_
Biological Process	GO:0070925	5	organelle assembly	0.0071726	Q8CRI5	53	K	Logo3	50S ribosomal protein L17	rplQ	xxxxxxxxxx_K_xDxxxxxxxx_x000D_
Biological Process	GO:0070925	5	organelle assembly	0.0071726	Q8CRH5	59	K	Logo3	50S ribosomal protein L6	rplF	xxxxxxxxxx_K_xDxxxxxxxx_x000D_
Biological Process	GO:0070925	5	organelle assembly	0.0071726	Q8CSC6	70	K	Logo3	30S ribosomal protein S20	rpsT	xxxxxxxxxx_K_xDxxxxxxxx_x000D_
Biological Process	GO:0070925	5	organelle assembly	0.0071726	Q8CNW5	65	K	Logo3	Septation ring formation regulator EzrA	ezrA	xxxxxxxxxx_K_xDxxxxxxxx_x000D_
Biological Process	GO:0070925	5	organelle assembly	0.0071726	Q8CRG6	107	K	Logo3	30S ribosomal protein S3	rpsC	xxxxxxxxxx_K_xDxxxxxxxx_x000D_
Biological Process	GO:0070925	5	organelle assembly	0.0071726	Q8CTT4	54	K	Logo3	50S ribosomal protein L1	rplA	xxxxxxxxxx_K_xDxxxxxxxx_x000D_
Biological Process	GO:0070925	5	organelle assembly	0.0071726	Q8CTT4	14	K	Logo3	50S ribosomal protein L1	rplA	xxxxxxxxxx_K_xDxxxxxxxx_x000D_
Biological Process	GO:0070925	5	organelle assembly	0.0071726	Q8CRG0	79	K	Logo3	50S ribosomal protein L3	rplC	xxxxxxxxxx_K_xDxxxxxxxx_x000D_
Biological Process	GO:0070925	5	organelle assembly	0.0071726	A0A0H2VGI5	58	K	Logo3	Uncharacterized protein	SE_1281	xxxxxxxxxx_K_xDxxxxxxxx_x000D_
Biological Process	GO:0042274	5	ribosomal small subunit biogenesis	0.0805095	Q8CPG2	113	K	Logo3	Ribosome-binding factor A	rbfA	xxxxxxxxxx_K_xDxxxxxxxx_x000D_
Biological Process	GO:0042274	5	ribosomal small subunit biogenesis	0.0805095	Q8CRG6	107	K	Logo3	30S ribosomal protein S3	rpsC	xxxxxxxxxx_K_xDxxxxxxxx_x000D_
Biological Process	GO:0042274	5	ribosomal small subunit biogenesis	0.0805095	A0A0H2VGI5	58	K	Logo3	Uncharacterized protein	SE_1281	xxxxxxxxxx_K_xDxxxxxxxx_x000D_
Biological Process	GO:0042274	5	ribosomal small subunit biogenesis	0.0805095	Q8CSC6	70	K	Logo3	30S ribosomal protein S20	rpsT	xxxxxxxxxx_K_xDxxxxxxxx_x000D_
Biological Process	GO:0043933	4	protein-containing complex subunit organization	0.0497018	Q8CRH1	29	K	Logo3	50S ribosomal protein L24	rplX	xxxxxxxxxx_K_xDxxxxxxxx_x000D_
Biological Process	GO:0043933	4	protein-containing complex subunit organization	0.0497018	Q8CRI5	53	K	Logo3	50S ribosomal protein L17	rplQ	xxxxxxxxxx_K_xDxxxxxxxx_x000D_
Biological Process	GO:0043933	4	protein-containing complex subunit organization	0.0497018	Q8CRH5	59	K	Logo3	50S ribosomal protein L6	rplF	xxxxxxxxxx_K_xDxxxxxxxx_x000D_
Biological Process	GO:0043933	4	protein-containing complex subunit organization	0.0497018	Q8CSC6	70	K	Logo3	30S ribosomal protein S20	rpsT	xxxxxxxxxx_K_xDxxxxxxxx_x000D_
Biological Process	GO:0043933	4	protein-containing complex subunit organization	0.0497018	Q8CNW5	65	K	Logo3	Septation ring formation regulator EzrA	ezrA	xxxxxxxxxx_K_xDxxxxxxxx_x000D_
Biological Process	GO:0043933	4	protein-containing complex subunit organization	0.0497018	Q8CRG6	107	K	Logo3	30S ribosomal protein S3	rpsC	xxxxxxxxxx_K_xDxxxxxxxx_x000D_
Biological Process	GO:0043933	4	protein-containing complex subunit organization	0.0497018	Q8CSU0	139	K	Logo3	Ribosome-recycling factor	frr	xxxxxxxxxx_K_xDxxxxxxxx_x000D_
Biological Process	GO:0043933	4	protein-containing complex subunit organization	0.0497018	Q8CTT4	54	K	Logo3	50S ribosomal protein L1	rplA	xxxxxxxxxx_K_xDxxxxxxxx_x000D_
Biological Process	GO:0043933	4	protein-containing complex subunit organization	0.0497018	Q8CTT4	14	K	Logo3	50S ribosomal protein L1	rplA	xxxxxxxxxx_K_xDxxxxxxxx_x000D_
Biological Process	GO:0043933	4	protein-containing complex subunit organization	0.0497018	A0A0H2VGI5	58	K	Logo3	Uncharacterized protein	SE_1281	xxxxxxxxxx_K_xDxxxxxxxx_x000D_
Biological Process	GO:0043933	4	protein-containing complex subunit organization	0.0497018	Q8CRG0	79	K	Logo3	50S ribosomal protein L3	rplC	xxxxxxxxxx_K_xDxxxxxxxx_x000D_
Biological Process	GO:0034645	4	cellular macromolecule biosynthetic process	0.00277652	Q8CTN9	298	K	Logo3	Arginine--tRNA ligase	argS	xxxxxxxxxx_K_xDxxxxxxxx_x000D_
Biological Process	GO:0034645	4	cellular macromolecule biosynthetic process	0.00277652	Q8CRI5	53	K	Logo3	50S ribosomal protein L17	rplQ	xxxxxxxxxx_K_xDxxxxxxxx_x000D_
Biological Process	GO:0034645	4	cellular macromolecule biosynthetic process	0.00277652	Q8CQ82	595	K	Logo3	Elongation factor G	fusA	xxxxxxxxxx_K_xDxxxxxxxx_x000D_
Biological Process	GO:0034645	4	cellular macromolecule biosynthetic process	0.00277652	Q8CQ82	302	K	Logo3	Elongation factor G	fusA	xxxxxxxxxx_K_xDxxxxxxxx_x000D_
Biological Process	GO:0034645	4	cellular macromolecule biosynthetic process	0.00277652	Q8CRH5	59	K	Logo3	50S ribosomal protein L6	rplF	xxxxxxxxxx_K_xDxxxxxxxx_x000D_
Biological Process	GO:0034645	4	cellular macromolecule biosynthetic process	0.00277652	Q8CSC6	70	K	Logo3	30S ribosomal protein S20	rpsT	xxxxxxxxxx_K_xDxxxxxxxx_x000D_
Biological Process	GO:0034645	4	cellular macromolecule biosynthetic process	0.00277652	Q8CSU0	139	K	Logo3	Ribosome-recycling factor	frr	xxxxxxxxxx_K_xDxxxxxxxx_x000D_
Biological Process	GO:0034645	4	cellular macromolecule biosynthetic process	0.00277652	Q8CPG8	146	K	Logo3	Elongation factor Ts	tsf	xxxxxxxxxx_K_xDxxxxxxxx_x000D_
Biological Process	GO:0034645	4	cellular macromolecule biosynthetic process	0.00277652	Q8CRG0	79	K	Logo3	50S ribosomal protein L3	rplC	xxxxxxxxxx_K_xDxxxxxxxx_x000D_
Biological Process	GO:0034645	4	cellular macromolecule biosynthetic process	0.00277652	Q8CRG8	18	K	Logo3	30S ribosomal protein S17	rpsQ	xxxxxxxxxx_K_xDxxxxxxxx_x000D_
Biological Process	GO:0034645	4	cellular macromolecule biosynthetic process	0.00277652	Q8CRH1	29	K	Logo3	50S ribosomal protein L24	rplX	xxxxxxxxxx_K_xDxxxxxxxx_x000D_
Biological Process	GO:0034645	4	cellular macromolecule biosynthetic process	0.00277652	Q8CRL1	216	K	Logo3	Glutamine--fructose-6-phosphate aminotransferase [isomerizing]	glmS	xxxxxxxxxx_K_xDxxxxxxxx_x000D_
Biological Process	GO:0034645	4	cellular macromolecule biosynthetic process	0.00277652	A0A0H2VGP0	102	K	Logo3	Primosomal protein	SE_1358	xxxxxxxxxx_K_xDxxxxxxxx_x000D_
Biological Process	GO:0034645	4	cellular macromolecule biosynthetic process	0.00277652	Q8CS74	225	K	Logo3	Threonine--tRNA ligase	thrS	xxxxxxxxxx_K_xDxxxxxxxx_x000D_
Biological Process	GO:0034645	4	cellular macromolecule biosynthetic process	0.00277652	Q8CT69	230	K	Logo3	Tryptophan--tRNA ligase	trpS	xxxxxxxxxx_K_xDxxxxxxxx_x000D_
Biological Process	GO:0034645	4	cellular macromolecule biosynthetic process	0.00277652	Q8CRG6	107	K	Logo3	30S ribosomal protein S3	rpsC	xxxxxxxxxx_K_xDxxxxxxxx_x000D_
Biological Process	GO:0034645	4	cellular macromolecule biosynthetic process	0.00277652	Q8CSX1	136	K	Logo3	Isoleucine--tRNA ligase	ileS	xxxxxxxxxx_K_xDxxxxxxxx_x000D_
Biological Process	GO:0034645	4	cellular macromolecule biosynthetic process	0.00277652	Q8CQU8	42	K	Logo3	50S ribosomal protein L25	rplY	xxxxxxxxxx_K_xDxxxxxxxx_x000D_
Biological Process	GO:0034645	4	cellular macromolecule biosynthetic process	0.00277652	Q8CTT4	54	K	Logo3	50S ribosomal protein L1	rplA	xxxxxxxxxx_K_xDxxxxxxxx_x000D_
Biological Process	GO:0034645	4	cellular macromolecule biosynthetic process	0.00277652	Q8CTT4	14	K	Logo3	50S ribosomal protein L1	rplA	xxxxxxxxxx_K_xDxxxxxxxx_x000D_
Biological Process	GO:0034645	4	cellular macromolecule biosynthetic process	0.00277652	Q8CU90	109	K	Logo3	50S ribosomal protein L9	rplI	xxxxxxxxxx_K_xDxxxxxxxx_x000D_
Biological Process	GO:0009152	7	purine ribonucleotide biosynthetic process	0.127301	Q8CN61	98	K	Logo3	"2,3-bisphosphoglycerate-dependent phosphoglycerate mutase"	gpmA	xxxxxxxxxx_K_xDxxxxxxxx_x000D_
Biological Process	GO:0009152	7	purine ribonucleotide biosynthetic process	0.127301	Q8CS69	563	K	Logo3	Pyruvate kinase	pyk	xxxxxxxxxx_K_xDxxxxxxxx_x000D_
Biological Process	GO:0009152	7	purine ribonucleotide biosynthetic process	0.127301	Q8CTD6	130	K	Logo3	Phosphoglycerate kinase	pgk	xxxxxxxxxx_K_xDxxxxxxxx_x000D_
Biological Process	GO:0009152	7	purine ribonucleotide biosynthetic process	0.127301	Q8CNJ5	486	K	Logo3	ATP synthase subunit alpha	atpA	xxxxxxxxxx_K_xDxxxxxxxx_x000D_
Biological Process	GO:0043604	5	amide biosynthetic process	0.00290963	Q8CTN9	298	K	Logo3	Arginine--tRNA ligase	argS	xxxxxxxxxx_K_xDxxxxxxxx_x000D_
Biological Process	GO:0043604	5	amide biosynthetic process	0.00290963	Q8CRI5	53	K	Logo3	50S ribosomal protein L17	rplQ	xxxxxxxxxx_K_xDxxxxxxxx_x000D_
Biological Process	GO:0043604	5	amide biosynthetic process	0.00290963	Q8CQ82	595	K	Logo3	Elongation factor G	fusA	xxxxxxxxxx_K_xDxxxxxxxx_x000D_
Biological Process	GO:0043604	5	amide biosynthetic process	0.00290963	Q8CQ82	302	K	Logo3	Elongation factor G	fusA	xxxxxxxxxx_K_xDxxxxxxxx_x000D_
Biological Process	GO:0043604	5	amide biosynthetic process	0.00290963	Q8CRH5	59	K	Logo3	50S ribosomal protein L6	rplF	xxxxxxxxxx_K_xDxxxxxxxx_x000D_
Biological Process	GO:0043604	5	amide biosynthetic process	0.00290963	Q8CSC6	70	K	Logo3	30S ribosomal protein S20	rpsT	xxxxxxxxxx_K_xDxxxxxxxx_x000D_
Biological Process	GO:0043604	5	amide biosynthetic process	0.00290963	Q8CSU0	139	K	Logo3	Ribosome-recycling factor	frr	xxxxxxxxxx_K_xDxxxxxxxx_x000D_
Biological Process	GO:0043604	5	amide biosynthetic process	0.00290963	Q8CPG8	146	K	Logo3	Elongation factor Ts	tsf	xxxxxxxxxx_K_xDxxxxxxxx_x000D_
Biological Process	GO:0043604	5	amide biosynthetic process	0.00290963	Q8CRG0	79	K	Logo3	50S ribosomal protein L3	rplC	xxxxxxxxxx_K_xDxxxxxxxx_x000D_
Biological Process	GO:0043604	5	amide biosynthetic process	0.00290963	Q8CRG8	18	K	Logo3	30S ribosomal protein S17	rpsQ	xxxxxxxxxx_K_xDxxxxxxxx_x000D_
Biological Process	GO:0043604	5	amide biosynthetic process	0.00290963	Q8CRH1	29	K	Logo3	50S ribosomal protein L24	rplX	xxxxxxxxxx_K_xDxxxxxxxx_x000D_
Biological Process	GO:0043604	5	amide biosynthetic process	0.00290963	Q8CS74	225	K	Logo3	Threonine--tRNA ligase	thrS	xxxxxxxxxx_K_xDxxxxxxxx_x000D_
Biological Process	GO:0043604	5	amide biosynthetic process	0.00290963	Q8CT69	230	K	Logo3	Tryptophan--tRNA ligase	trpS	xxxxxxxxxx_K_xDxxxxxxxx_x000D_
Biological Process	GO:0043604	5	amide biosynthetic process	0.00290963	Q8CRG6	107	K	Logo3	30S ribosomal protein S3	rpsC	xxxxxxxxxx_K_xDxxxxxxxx_x000D_
Biological Process	GO:0043604	5	amide biosynthetic process	0.00290963	Q8CQU8	42	K	Logo3	50S ribosomal protein L25	rplY	xxxxxxxxxx_K_xDxxxxxxxx_x000D_
Biological Process	GO:0043604	5	amide biosynthetic process	0.00290963	Q8CTT4	54	K	Logo3	50S ribosomal protein L1	rplA	xxxxxxxxxx_K_xDxxxxxxxx_x000D_
Biological Process	GO:0043604	5	amide biosynthetic process	0.00290963	Q8CTT4	14	K	Logo3	50S ribosomal protein L1	rplA	xxxxxxxxxx_K_xDxxxxxxxx_x000D_
Biological Process	GO:0043604	5	amide biosynthetic process	0.00290963	Q8CSX1	136	K	Logo3	Isoleucine--tRNA ligase	ileS	xxxxxxxxxx_K_xDxxxxxxxx_x000D_
Biological Process	GO:0043604	5	amide biosynthetic process	0.00290963	Q8CU90	109	K	Logo3	50S ribosomal protein L9	rplI	xxxxxxxxxx_K_xDxxxxxxxx_x000D_
Biological Process	GO:0022613	4	ribonucleoprotein complex biogenesis	0.00979524	Q8CPG2	113	K	Logo3	Ribosome-binding factor A	rbfA	xxxxxxxxxx_K_xDxxxxxxxx_x000D_
Biological Process	GO:0022613	4	ribonucleoprotein complex biogenesis	0.00979524	A0A0H2VI93	59	K	Logo3	Ribosome biogenesis GTPase A	SE_0921	xxxxxxxxxx_K_xDxxxxxxxx_x000D_
Biological Process	GO:0022613	4	ribonucleoprotein complex biogenesis	0.00979524	A0A0H2VI93	107	K	Logo3	Ribosome biogenesis GTPase A	SE_0921	xxxxxxxxxx_K_xDxxxxxxxx_x000D_
Biological Process	GO:0022613	4	ribonucleoprotein complex biogenesis	0.00979524	Q8CTT9	209	K	Logo3	Putative TrmH family tRNA/rRNA methyltransferase	SE_0294	xxxxxxxxxx_K_xDxxxxxxxx_x000D_
Biological Process	GO:0022613	4	ribonucleoprotein complex biogenesis	0.00979524	Q8CRH1	29	K	Logo3	50S ribosomal protein L24	rplX	xxxxxxxxxx_K_xDxxxxxxxx_x000D_
Biological Process	GO:0022613	4	ribonucleoprotein complex biogenesis	0.00979524	Q8CRI5	53	K	Logo3	50S ribosomal protein L17	rplQ	xxxxxxxxxx_K_xDxxxxxxxx_x000D_
Biological Process	GO:0022613	4	ribonucleoprotein complex biogenesis	0.00979524	Q8CRH5	59	K	Logo3	50S ribosomal protein L6	rplF	xxxxxxxxxx_K_xDxxxxxxxx_x000D_
Biological Process	GO:0022613	4	ribonucleoprotein complex biogenesis	0.00979524	Q8CSC6	70	K	Logo3	30S ribosomal protein S20	rpsT	xxxxxxxxxx_K_xDxxxxxxxx_x000D_
Biological Process	GO:0022613	4	ribonucleoprotein complex biogenesis	0.00979524	Q8CRG6	107	K	Logo3	30S ribosomal protein S3	rpsC	xxxxxxxxxx_K_xDxxxxxxxx_x000D_
Biological Process	GO:0022613	4	ribonucleoprotein complex biogenesis	0.00979524	Q8CTT4	54	K	Logo3	50S ribosomal protein L1	rplA	xxxxxxxxxx_K_xDxxxxxxxx_x000D_
Biological Process	GO:0022613	4	ribonucleoprotein complex biogenesis	0.00979524	Q8CTT4	14	K	Logo3	50S ribosomal protein L1	rplA	xxxxxxxxxx_K_xDxxxxxxxx_x000D_
Biological Process	GO:0022613	4	ribonucleoprotein complex biogenesis	0.00979524	A0A0H2VGI5	58	K	Logo3	Uncharacterized protein	SE_1281	xxxxxxxxxx_K_xDxxxxxxxx_x000D_
Biological Process	GO:0022613	4	ribonucleoprotein complex biogenesis	0.00979524	Q8CRG0	79	K	Logo3	50S ribosomal protein L3	rplC	xxxxxxxxxx_K_xDxxxxxxxx_x000D_
Biological Process	GO:0022613	4	ribonucleoprotein complex biogenesis	0.00979524	Q8CT16	509	K	Logo3	Ribonuclease J 1	rnj1	xxxxxxxxxx_K_xDxxxxxxxx_x000D_
Biological Process	GO:0006518	4	peptide metabolic process	0.000322369	Q8CTN9	298	K	Logo3	Arginine--tRNA ligase	argS	xxxxxxxxxx_K_xDxxxxxxxx_x000D_
Biological Process	GO:0006518	4	peptide metabolic process	0.000322369	Q8CRI5	53	K	Logo3	50S ribosomal protein L17	rplQ	xxxxxxxxxx_K_xDxxxxxxxx_x000D_
Biological Process	GO:0006518	4	peptide metabolic process	0.000322369	Q8CQ82	595	K	Logo3	Elongation factor G	fusA	xxxxxxxxxx_K_xDxxxxxxxx_x000D_
Biological Process	GO:0006518	4	peptide metabolic process	0.000322369	Q8CQ82	302	K	Logo3	Elongation factor G	fusA	xxxxxxxxxx_K_xDxxxxxxxx_x000D_
Biological Process	GO:0006518	4	peptide metabolic process	0.000322369	Q8CRH5	59	K	Logo3	50S ribosomal protein L6	rplF	xxxxxxxxxx_K_xDxxxxxxxx_x000D_
Biological Process	GO:0006518	4	peptide metabolic process	0.000322369	Q8CSC6	70	K	Logo3	30S ribosomal protein S20	rpsT	xxxxxxxxxx_K_xDxxxxxxxx_x000D_
Biological Process	GO:0006518	4	peptide metabolic process	0.000322369	Q8CSU0	139	K	Logo3	Ribosome-recycling factor	frr	xxxxxxxxxx_K_xDxxxxxxxx_x000D_
Biological Process	GO:0006518	4	peptide metabolic process	0.000322369	Q8CPG8	146	K	Logo3	Elongation factor Ts	tsf	xxxxxxxxxx_K_xDxxxxxxxx_x000D_
Biological Process	GO:0006518	4	peptide metabolic process	0.000322369	Q8CRG0	79	K	Logo3	50S ribosomal protein L3	rplC	xxxxxxxxxx_K_xDxxxxxxxx_x000D_
Biological Process	GO:0006518	4	peptide metabolic process	0.000322369	Q8CRG8	18	K	Logo3	30S ribosomal protein S17	rpsQ	xxxxxxxxxx_K_xDxxxxxxxx_x000D_
Biological Process	GO:0006518	4	peptide metabolic process	0.000322369	Q8CRH1	29	K	Logo3	50S ribosomal protein L24	rplX	xxxxxxxxxx_K_xDxxxxxxxx_x000D_
Biological Process	GO:0006518	4	peptide metabolic process	0.000322369	Q8CS74	225	K	Logo3	Threonine--tRNA ligase	thrS	xxxxxxxxxx_K_xDxxxxxxxx_x000D_
Biological Process	GO:0006518	4	peptide metabolic process	0.000322369	Q8CT69	230	K	Logo3	Tryptophan--tRNA ligase	trpS	xxxxxxxxxx_K_xDxxxxxxxx_x000D_
Biological Process	GO:0006518	4	peptide metabolic process	0.000322369	Q8CRG6	107	K	Logo3	30S ribosomal protein S3	rpsC	xxxxxxxxxx_K_xDxxxxxxxx_x000D_
Biological Process	GO:0006518	4	peptide metabolic process	0.000322369	Q8CQU8	42	K	Logo3	50S ribosomal protein L25	rplY	xxxxxxxxxx_K_xDxxxxxxxx_x000D_
Biological Process	GO:0006518	4	peptide metabolic process	0.000322369	Q8CTT4	54	K	Logo3	50S ribosomal protein L1	rplA	xxxxxxxxxx_K_xDxxxxxxxx_x000D_
Biological Process	GO:0006518	4	peptide metabolic process	0.000322369	Q8CTT4	14	K	Logo3	50S ribosomal protein L1	rplA	xxxxxxxxxx_K_xDxxxxxxxx_x000D_
Biological Process	GO:0006518	4	peptide metabolic process	0.000322369	Q8CSX1	136	K	Logo3	Isoleucine--tRNA ligase	ileS	xxxxxxxxxx_K_xDxxxxxxxx_x000D_
Biological Process	GO:0006518	4	peptide metabolic process	0.000322369	Q8CU90	109	K	Logo3	50S ribosomal protein L9	rplI	xxxxxxxxxx_K_xDxxxxxxxx_x000D_
Biological Process	GO:0006096	4	glycolytic process	0.00700556	Q8CN61	98	K	Logo3	"2,3-bisphosphoglycerate-dependent phosphoglycerate mutase"	gpmA	xxxxxxxxxx_K_xDxxxxxxxx_x000D_
Biological Process	GO:0006096	4	glycolytic process	0.00700556	Q8CS69	563	K	Logo3	Pyruvate kinase	pyk	xxxxxxxxxx_K_xDxxxxxxxx_x000D_
Biological Process	GO:0006096	4	glycolytic process	0.00700556	Q8CTD6	130	K	Logo3	Phosphoglycerate kinase	pgk	xxxxxxxxxx_K_xDxxxxxxxx_x000D_
Biological Process	GO:0046390	5	ribose phosphate biosynthetic process	0.26745	Q8CN61	98	K	Logo3	"2,3-bisphosphoglycerate-dependent phosphoglycerate mutase"	gpmA	xxxxxxxxxx_K_xDxxxxxxxx_x000D_
Biological Process	GO:0046390	5	ribose phosphate biosynthetic process	0.26745	Q8CS69	563	K	Logo3	Pyruvate kinase	pyk	xxxxxxxxxx_K_xDxxxxxxxx_x000D_
Biological Process	GO:0046390	5	ribose phosphate biosynthetic process	0.26745	Q8CTD6	130	K	Logo3	Phosphoglycerate kinase	pgk	xxxxxxxxxx_K_xDxxxxxxxx_x000D_
Biological Process	GO:0046390	5	ribose phosphate biosynthetic process	0.26745	Q8CNJ5	486	K	Logo3	ATP synthase subunit alpha	atpA	xxxxxxxxxx_K_xDxxxxxxxx_x000D_
Biological Process	GO:0009145	7	purine nucleoside triphosphate biosynthetic process	0.00983165	Q8CN61	98	K	Logo3	"2,3-bisphosphoglycerate-dependent phosphoglycerate mutase"	gpmA	xxxxxxxxxx_K_xDxxxxxxxx_x000D_
Biological Process	GO:0009145	7	purine nucleoside triphosphate biosynthetic process	0.00983165	Q8CS69	563	K	Logo3	Pyruvate kinase	pyk	xxxxxxxxxx_K_xDxxxxxxxx_x000D_
Biological Process	GO:0009145	7	purine nucleoside triphosphate biosynthetic process	0.00983165	Q8CTD6	130	K	Logo3	Phosphoglycerate kinase	pgk	xxxxxxxxxx_K_xDxxxxxxxx_x000D_
Biological Process	GO:0009145	7	purine nucleoside triphosphate biosynthetic process	0.00983165	Q8CNJ5	486	K	Logo3	ATP synthase subunit alpha	atpA	xxxxxxxxxx_K_xDxxxxxxxx_x000D_
Biological Process	GO:0009179	7	purine ribonucleoside diphosphate metabolic process	0.0130703	Q8CN61	98	K	Logo3	"2,3-bisphosphoglycerate-dependent phosphoglycerate mutase"	gpmA	xxxxxxxxxx_K_xDxxxxxxxx_x000D_
Biological Process	GO:0009179	7	purine ribonucleoside diphosphate metabolic process	0.0130703	Q8CS69	563	K	Logo3	Pyruvate kinase	pyk	xxxxxxxxxx_K_xDxxxxxxxx_x000D_
Biological Process	GO:0009179	7	purine ribonucleoside diphosphate metabolic process	0.0130703	Q8CTD6	130	K	Logo3	Phosphoglycerate kinase	pgk	xxxxxxxxxx_K_xDxxxxxxxx_x000D_
Biological Process	GO:0045893	7	positive regulation of transcription, DNA-templated	0.24216	Q8CNV8	150	K	Logo3	Catabolite control protein A	ccpA	xxxxxxxxxx_K_xDxxxxxxxx_x000D_
Biological Process	GO:0045893	7	positive regulation of transcription, DNA-templated	0.24216	Q8CP24	174	K	Logo3	RNA polymerase sigma factor SigA	sigA	xxxxxxxxxx_K_xDxxxxxxxx_x000D_
Biological Process	GO:0042254	5	ribosome biogenesis	0.00856496	Q8CPG2	113	K	Logo3	Ribosome-binding factor A	rbfA	xxxxxxxxxx_K_xDxxxxxxxx_x000D_
Biological Process	GO:0042254	5	ribosome biogenesis	0.00856496	A0A0H2VI93	59	K	Logo3	Ribosome biogenesis GTPase A	SE_0921	xxxxxxxxxx_K_xDxxxxxxxx_x000D_
Biological Process	GO:0042254	5	ribosome biogenesis	0.00856496	A0A0H2VI93	107	K	Logo3	Ribosome biogenesis GTPase A	SE_0921	xxxxxxxxxx_K_xDxxxxxxxx_x000D_
Biological Process	GO:0042254	5	ribosome biogenesis	0.00856496	Q8CTT9	209	K	Logo3	Putative TrmH family tRNA/rRNA methyltransferase	SE_0294	xxxxxxxxxx_K_xDxxxxxxxx_x000D_
Biological Process	GO:0042254	5	ribosome biogenesis	0.00856496	Q8CRH1	29	K	Logo3	50S ribosomal protein L24	rplX	xxxxxxxxxx_K_xDxxxxxxxx_x000D_
Biological Process	GO:0042254	5	ribosome biogenesis	0.00856496	Q8CRI5	53	K	Logo3	50S ribosomal protein L17	rplQ	xxxxxxxxxx_K_xDxxxxxxxx_x000D_
Biological Process	GO:0042254	5	ribosome biogenesis	0.00856496	Q8CRH5	59	K	Logo3	50S ribosomal protein L6	rplF	xxxxxxxxxx_K_xDxxxxxxxx_x000D_
Biological Process	GO:0042254	5	ribosome biogenesis	0.00856496	Q8CSC6	70	K	Logo3	30S ribosomal protein S20	rpsT	xxxxxxxxxx_K_xDxxxxxxxx_x000D_
Biological Process	GO:0042254	5	ribosome biogenesis	0.00856496	Q8CRG6	107	K	Logo3	30S ribosomal protein S3	rpsC	xxxxxxxxxx_K_xDxxxxxxxx_x000D_
Biological Process	GO:0042254	5	ribosome biogenesis	0.00856496	Q8CTT4	54	K	Logo3	50S ribosomal protein L1	rplA	xxxxxxxxxx_K_xDxxxxxxxx_x000D_
Biological Process	GO:0042254	5	ribosome biogenesis	0.00856496	Q8CTT4	14	K	Logo3	50S ribosomal protein L1	rplA	xxxxxxxxxx_K_xDxxxxxxxx_x000D_
Biological Process	GO:0042254	5	ribosome biogenesis	0.00856496	A0A0H2VGI5	58	K	Logo3	Uncharacterized protein	SE_1281	xxxxxxxxxx_K_xDxxxxxxxx_x000D_
Biological Process	GO:0042254	5	ribosome biogenesis	0.00856496	Q8CRG0	79	K	Logo3	50S ribosomal protein L3	rplC	xxxxxxxxxx_K_xDxxxxxxxx_x000D_
Biological Process	GO:0042254	5	ribosome biogenesis	0.00856496	Q8CT16	509	K	Logo3	Ribonuclease J 1	rnj1	xxxxxxxxxx_K_xDxxxxxxxx_x000D_
Biological Process	GO:0009205	7	purine ribonucleoside triphosphate metabolic process	0.0552394	Q8CN61	98	K	Logo3	"2,3-bisphosphoglycerate-dependent phosphoglycerate mutase"	gpmA	xxxxxxxxxx_K_xDxxxxxxxx_x000D_
Biological Process	GO:0009205	7	purine ribonucleoside triphosphate metabolic process	0.0552394	Q8CS69	563	K	Logo3	Pyruvate kinase	pyk	xxxxxxxxxx_K_xDxxxxxxxx_x000D_
Biological Process	GO:0009205	7	purine ribonucleoside triphosphate metabolic process	0.0552394	Q8CTD6	130	K	Logo3	Phosphoglycerate kinase	pgk	xxxxxxxxxx_K_xDxxxxxxxx_x000D_
Biological Process	GO:0009205	7	purine ribonucleoside triphosphate metabolic process	0.0552394	Q8CNJ5	486	K	Logo3	ATP synthase subunit alpha	atpA	xxxxxxxxxx_K_xDxxxxxxxx_x000D_
Biological Process	GO:0032269	6	negative regulation of cellular protein metabolic process	0.169861	A0A0H2VGQ3	61	K	Logo3	Ribosomal silencing factor RsfS	rsfS	xxxxxxxxxx_K_xDxxxxxxxx_x000D_
Biological Process	GO:0032269	6	negative regulation of cellular protein metabolic process	0.169861	Q8CTT4	54	K	Logo3	50S ribosomal protein L1	rplA	xxxxxxxxxx_K_xDxxxxxxxx_x000D_
Biological Process	GO:0032269	6	negative regulation of cellular protein metabolic process	0.169861	Q8CTT4	14	K	Logo3	50S ribosomal protein L1	rplA	xxxxxxxxxx_K_xDxxxxxxxx_x000D_
Biological Process	GO:0051301	2	cell division	0.021343	Q8CNW5	65	K	Logo3	Septation ring formation regulator EzrA	ezrA	xxxxxxxxxx_K_xDxxxxxxxx_x000D_
Biological Process	GO:0051301	2	cell division	0.021343	Q8CPK5	115	K	Logo3	Cell division protein FtsA	ftsA	xxxxxxxxxx_K_xDxxxxxxxx_x000D_
Biological Process	GO:0051301	2	cell division	0.021343	Q8CPK4	373	K	Logo3	Cell division protein FtsZ	ftsZ	xxxxxxxxxx_K_xDxxxxxxxx_x000D_
Biological Process	GO:0009126	6	purine nucleoside monophosphate metabolic process	0.0672484	Q8CN61	98	K	Logo3	"2,3-bisphosphoglycerate-dependent phosphoglycerate mutase"	gpmA	xxxxxxxxxx_K_xDxxxxxxxx_x000D_
Biological Process	GO:0009126	6	purine nucleoside monophosphate metabolic process	0.0672484	Q8CS69	563	K	Logo3	Pyruvate kinase	pyk	xxxxxxxxxx_K_xDxxxxxxxx_x000D_
Biological Process	GO:0009126	6	purine nucleoside monophosphate metabolic process	0.0672484	Q8CTD6	130	K	Logo3	Phosphoglycerate kinase	pgk	xxxxxxxxxx_K_xDxxxxxxxx_x000D_
Biological Process	GO:0009126	6	purine nucleoside monophosphate metabolic process	0.0672484	Q8CNJ5	486	K	Logo3	ATP synthase subunit alpha	atpA	xxxxxxxxxx_K_xDxxxxxxxx_x000D_
Biological Process	GO:0044267	4	cellular protein metabolic process	0.00599099	Q8CQG5	308	K	Logo3	Arginine deiminase 1	arcA1	xxxxxxxxxx_K_xDxxxxxxxx_x000D_
Biological Process	GO:0044267	4	cellular protein metabolic process	0.00599099	Q8CTN9	298	K	Logo3	Arginine--tRNA ligase	argS	xxxxxxxxxx_K_xDxxxxxxxx_x000D_
Biological Process	GO:0044267	4	cellular protein metabolic process	0.00599099	Q8CRI5	53	K	Logo3	50S ribosomal protein L17	rplQ	xxxxxxxxxx_K_xDxxxxxxxx_x000D_
Biological Process	GO:0044267	4	cellular protein metabolic process	0.00599099	Q8CQ82	595	K	Logo3	Elongation factor G	fusA	xxxxxxxxxx_K_xDxxxxxxxx_x000D_
Biological Process	GO:0044267	4	cellular protein metabolic process	0.00599099	Q8CQ82	302	K	Logo3	Elongation factor G	fusA	xxxxxxxxxx_K_xDxxxxxxxx_x000D_
Biological Process	GO:0044267	4	cellular protein metabolic process	0.00599099	Q8CRH5	59	K	Logo3	50S ribosomal protein L6	rplF	xxxxxxxxxx_K_xDxxxxxxxx_x000D_
Biological Process	GO:0044267	4	cellular protein metabolic process	0.00599099	Q8CSC6	70	K	Logo3	30S ribosomal protein S20	rpsT	xxxxxxxxxx_K_xDxxxxxxxx_x000D_
Biological Process	GO:0044267	4	cellular protein metabolic process	0.00599099	Q8CSU0	139	K	Logo3	Ribosome-recycling factor	frr	xxxxxxxxxx_K_xDxxxxxxxx_x000D_
Biological Process	GO:0044267	4	cellular protein metabolic process	0.00599099	Q8CPG8	146	K	Logo3	Elongation factor Ts	tsf	xxxxxxxxxx_K_xDxxxxxxxx_x000D_
Biological Process	GO:0044267	4	cellular protein metabolic process	0.00599099	Q8CRG0	79	K	Logo3	50S ribosomal protein L3	rplC	xxxxxxxxxx_K_xDxxxxxxxx_x000D_
Biological Process	GO:0044267	4	cellular protein metabolic process	0.00599099	Q8CRG8	18	K	Logo3	30S ribosomal protein S17	rpsQ	xxxxxxxxxx_K_xDxxxxxxxx_x000D_
Biological Process	GO:0044267	4	cellular protein metabolic process	0.00599099	Q8CRH1	29	K	Logo3	50S ribosomal protein L24	rplX	xxxxxxxxxx_K_xDxxxxxxxx_x000D_
Biological Process	GO:0044267	4	cellular protein metabolic process	0.00599099	Q8CRL1	216	K	Logo3	Glutamine--fructose-6-phosphate aminotransferase [isomerizing]	glmS	xxxxxxxxxx_K_xDxxxxxxxx_x000D_
Biological Process	GO:0044267	4	cellular protein metabolic process	0.00599099	Q8CS74	225	K	Logo3	Threonine--tRNA ligase	thrS	xxxxxxxxxx_K_xDxxxxxxxx_x000D_
Biological Process	GO:0044267	4	cellular protein metabolic process	0.00599099	Q8CT69	230	K	Logo3	Tryptophan--tRNA ligase	trpS	xxxxxxxxxx_K_xDxxxxxxxx_x000D_
Biological Process	GO:0044267	4	cellular protein metabolic process	0.00599099	Q8CRG6	107	K	Logo3	30S ribosomal protein S3	rpsC	xxxxxxxxxx_K_xDxxxxxxxx_x000D_
Biological Process	GO:0044267	4	cellular protein metabolic process	0.00599099	Q8CSX1	136	K	Logo3	Isoleucine--tRNA ligase	ileS	xxxxxxxxxx_K_xDxxxxxxxx_x000D_
Biological Process	GO:0044267	4	cellular protein metabolic process	0.00599099	Q8CQU8	42	K	Logo3	50S ribosomal protein L25	rplY	xxxxxxxxxx_K_xDxxxxxxxx_x000D_
Biological Process	GO:0044267	4	cellular protein metabolic process	0.00599099	Q8CTT4	54	K	Logo3	50S ribosomal protein L1	rplA	xxxxxxxxxx_K_xDxxxxxxxx_x000D_
Biological Process	GO:0044267	4	cellular protein metabolic process	0.00599099	Q8CTT4	14	K	Logo3	50S ribosomal protein L1	rplA	xxxxxxxxxx_K_xDxxxxxxxx_x000D_
Biological Process	GO:0044267	4	cellular protein metabolic process	0.00599099	Q8CU90	109	K	Logo3	50S ribosomal protein L9	rplI	xxxxxxxxxx_K_xDxxxxxxxx_x000D_
Biological Process	GO:0017148	7	negative regulation of translation	0.169861	A0A0H2VGQ3	61	K	Logo3	Ribosomal silencing factor RsfS	rsfS	xxxxxxxxxx_K_xDxxxxxxxx_x000D_
Biological Process	GO:0017148	7	negative regulation of translation	0.169861	Q8CTT4	54	K	Logo3	50S ribosomal protein L1	rplA	xxxxxxxxxx_K_xDxxxxxxxx_x000D_
Biological Process	GO:0017148	7	negative regulation of translation	0.169861	Q8CTT4	14	K	Logo3	50S ribosomal protein L1	rplA	xxxxxxxxxx_K_xDxxxxxxxx_x000D_
Biological Process	GO:0010628	6	positive regulation of gene expression	0.0350771	Q8CNV8	150	K	Logo3	Catabolite control protein A	ccpA	xxxxxxxxxx_K_xDxxxxxxxx_x000D_
Biological Process	GO:0010628	6	positive regulation of gene expression	0.0350771	Q8CP24	174	K	Logo3	RNA polymerase sigma factor SigA	sigA	xxxxxxxxxx_K_xDxxxxxxxx_x000D_
Biological Process	GO:0010628	6	positive regulation of gene expression	0.0350771	Q8CRG0	79	K	Logo3	50S ribosomal protein L3	rplC	xxxxxxxxxx_K_xDxxxxxxxx_x000D_
Biological Process	GO:0010628	6	positive regulation of gene expression	0.0350771	Q8CTD6	130	K	Logo3	Phosphoglycerate kinase	pgk	xxxxxxxxxx_K_xDxxxxxxxx_x000D_
Biological Process	GO:0051171	4	regulation of nitrogen compound metabolic process	0.0955342	A0A0H2VGQ3	61	K	Logo3	Ribosomal silencing factor RsfS	rsfS	xxxxxxxxxx_K_xDxxxxxxxx_x000D_
Biological Process	GO:0051171	4	regulation of nitrogen compound metabolic process	0.0955342	A0A0H2VHV0	3	K	Logo3	DNA-binding protein II	SE_1160	xxxxxxxxxx_K_xDxxxxxxxx_x000D_
Biological Process	GO:0051171	4	regulation of nitrogen compound metabolic process	0.0955342	Q8CN61	98	K	Logo3	"2,3-bisphosphoglycerate-dependent phosphoglycerate mutase"	gpmA	xxxxxxxxxx_K_xDxxxxxxxx_x000D_
Biological Process	GO:0051171	4	regulation of nitrogen compound metabolic process	0.0955342	Q8CNV8	150	K	Logo3	Catabolite control protein A	ccpA	xxxxxxxxxx_K_xDxxxxxxxx_x000D_
Biological Process	GO:0051171	4	regulation of nitrogen compound metabolic process	0.0955342	Q8CP24	174	K	Logo3	RNA polymerase sigma factor SigA	sigA	xxxxxxxxxx_K_xDxxxxxxxx_x000D_
Biological Process	GO:0051171	4	regulation of nitrogen compound metabolic process	0.0955342	Q8CTT4	54	K	Logo3	50S ribosomal protein L1	rplA	xxxxxxxxxx_K_xDxxxxxxxx_x000D_
Biological Process	GO:0051171	4	regulation of nitrogen compound metabolic process	0.0955342	Q8CTT4	14	K	Logo3	50S ribosomal protein L1	rplA	xxxxxxxxxx_K_xDxxxxxxxx_x000D_
Biological Process	GO:0051171	4	regulation of nitrogen compound metabolic process	0.0955342	Q8CRG0	79	K	Logo3	50S ribosomal protein L3	rplC	xxxxxxxxxx_K_xDxxxxxxxx_x000D_
Biological Process	GO:0051171	4	regulation of nitrogen compound metabolic process	0.0955342	Q8CTD6	130	K	Logo3	Phosphoglycerate kinase	pgk	xxxxxxxxxx_K_xDxxxxxxxx_x000D_
Biological Process	GO:0051254	6	positive regulation of RNA metabolic process	0.0765007	Q8CNV8	150	K	Logo3	Catabolite control protein A	ccpA	xxxxxxxxxx_K_xDxxxxxxxx_x000D_
Biological Process	GO:0051254	6	positive regulation of RNA metabolic process	0.0765007	Q8CP24	174	K	Logo3	RNA polymerase sigma factor SigA	sigA	xxxxxxxxxx_K_xDxxxxxxxx_x000D_
Biological Process	GO:0051254	6	positive regulation of RNA metabolic process	0.0765007	Q8CRG0	79	K	Logo3	50S ribosomal protein L3	rplC	xxxxxxxxxx_K_xDxxxxxxxx_x000D_
Biological Process	GO:0031328	6	positive regulation of cellular biosynthetic process	0.315703	Q8CNV8	150	K	Logo3	Catabolite control protein A	ccpA	xxxxxxxxxx_K_xDxxxxxxxx_x000D_
Biological Process	GO:0031328	6	positive regulation of cellular biosynthetic process	0.315703	Q8CP24	174	K	Logo3	RNA polymerase sigma factor SigA	sigA	xxxxxxxxxx_K_xDxxxxxxxx_x000D_
Biological Process	GO:0015672	6	monovalent inorganic cation transport	0.352043	A0A0H2VH68	374	K	Logo3	Pyrimidine nucleoside transport protein	SE_0283	xxxxxxxxxx_K_xDxxxxxxxx_x000D_
Biological Process	GO:0015672	6	monovalent inorganic cation transport	0.352043	Q8CNJ5	486	K	Logo3	ATP synthase subunit alpha	atpA	xxxxxxxxxx_K_xDxxxxxxxx_x000D_
Biological Process	GO:0006757	3	ATP generation from ADP	0.00700556	Q8CN61	98	K	Logo3	"2,3-bisphosphoglycerate-dependent phosphoglycerate mutase"	gpmA	xxxxxxxxxx_K_xDxxxxxxxx_x000D_
Biological Process	GO:0006757	3	ATP generation from ADP	0.00700556	Q8CS69	563	K	Logo3	Pyruvate kinase	pyk	xxxxxxxxxx_K_xDxxxxxxxx_x000D_
Biological Process	GO:0006757	3	ATP generation from ADP	0.00700556	Q8CTD6	130	K	Logo3	Phosphoglycerate kinase	pgk	xxxxxxxxxx_K_xDxxxxxxxx_x000D_
Biological Process	GO:1901606	5	alpha-amino acid catabolic process	0.352043	Q8CMM1	312	K	Logo3	Probable glycine dehydrogenase (decarboxylating) subunit 2	gcvPB	xxxxxxxxxx_K_xDxxxxxxxx_x000D_
Biological Process	GO:1901606	5	alpha-amino acid catabolic process	0.352043	Q8CQG5	308	K	Logo3	Arginine deiminase 1	arcA1	xxxxxxxxxx_K_xDxxxxxxxx_x000D_
Biological Process	GO:0071826	5	ribonucleoprotein complex subunit organization	0.023163	Q8CRH1	29	K	Logo3	50S ribosomal protein L24	rplX	xxxxxxxxxx_K_xDxxxxxxxx_x000D_
Biological Process	GO:0071826	5	ribonucleoprotein complex subunit organization	0.023163	Q8CRI5	53	K	Logo3	50S ribosomal protein L17	rplQ	xxxxxxxxxx_K_xDxxxxxxxx_x000D_
Biological Process	GO:0071826	5	ribonucleoprotein complex subunit organization	0.023163	Q8CRH5	59	K	Logo3	50S ribosomal protein L6	rplF	xxxxxxxxxx_K_xDxxxxxxxx_x000D_
Biological Process	GO:0071826	5	ribonucleoprotein complex subunit organization	0.023163	Q8CSC6	70	K	Logo3	30S ribosomal protein S20	rpsT	xxxxxxxxxx_K_xDxxxxxxxx_x000D_
Biological Process	GO:0071826	5	ribonucleoprotein complex subunit organization	0.023163	Q8CRG6	107	K	Logo3	30S ribosomal protein S3	rpsC	xxxxxxxxxx_K_xDxxxxxxxx_x000D_
Biological Process	GO:0071826	5	ribonucleoprotein complex subunit organization	0.023163	Q8CTT4	54	K	Logo3	50S ribosomal protein L1	rplA	xxxxxxxxxx_K_xDxxxxxxxx_x000D_
Biological Process	GO:0071826	5	ribonucleoprotein complex subunit organization	0.023163	Q8CTT4	14	K	Logo3	50S ribosomal protein L1	rplA	xxxxxxxxxx_K_xDxxxxxxxx_x000D_
Biological Process	GO:0071826	5	ribonucleoprotein complex subunit organization	0.023163	Q8CRG0	79	K	Logo3	50S ribosomal protein L3	rplC	xxxxxxxxxx_K_xDxxxxxxxx_x000D_
Biological Process	GO:0071826	5	ribonucleoprotein complex subunit organization	0.023163	A0A0H2VGI5	58	K	Logo3	Uncharacterized protein	SE_1281	xxxxxxxxxx_K_xDxxxxxxxx_x000D_
Biological Process	GO:0022607	4	cellular component assembly	0.116558	Q8CRH1	29	K	Logo3	50S ribosomal protein L24	rplX	xxxxxxxxxx_K_xDxxxxxxxx_x000D_
Biological Process	GO:0022607	4	cellular component assembly	0.116558	Q8CRI5	53	K	Logo3	50S ribosomal protein L17	rplQ	xxxxxxxxxx_K_xDxxxxxxxx_x000D_
Biological Process	GO:0022607	4	cellular component assembly	0.116558	Q8CRH5	59	K	Logo3	50S ribosomal protein L6	rplF	xxxxxxxxxx_K_xDxxxxxxxx_x000D_
Biological Process	GO:0022607	4	cellular component assembly	0.116558	Q8CSC6	70	K	Logo3	30S ribosomal protein S20	rpsT	xxxxxxxxxx_K_xDxxxxxxxx_x000D_
Biological Process	GO:0022607	4	cellular component assembly	0.116558	Q8CNW5	65	K	Logo3	Septation ring formation regulator EzrA	ezrA	xxxxxxxxxx_K_xDxxxxxxxx_x000D_
Biological Process	GO:0022607	4	cellular component assembly	0.116558	Q8CRG6	107	K	Logo3	30S ribosomal protein S3	rpsC	xxxxxxxxxx_K_xDxxxxxxxx_x000D_
Biological Process	GO:0022607	4	cellular component assembly	0.116558	Q8CTT4	54	K	Logo3	50S ribosomal protein L1	rplA	xxxxxxxxxx_K_xDxxxxxxxx_x000D_
Biological Process	GO:0022607	4	cellular component assembly	0.116558	Q8CTT4	14	K	Logo3	50S ribosomal protein L1	rplA	xxxxxxxxxx_K_xDxxxxxxxx_x000D_
Biological Process	GO:0022607	4	cellular component assembly	0.116558	Q8CRG0	79	K	Logo3	50S ribosomal protein L3	rplC	xxxxxxxxxx_K_xDxxxxxxxx_x000D_
Biological Process	GO:0022607	4	cellular component assembly	0.116558	A0A0H2VGI5	58	K	Logo3	Uncharacterized protein	SE_1281	xxxxxxxxxx_K_xDxxxxxxxx_x000D_
Biological Process	GO:0006412	5	translation	0.000271352	Q8CTN9	298	K	Logo3	Arginine--tRNA ligase	argS	xxxxxxxxxx_K_xDxxxxxxxx_x000D_
Biological Process	GO:0006412	5	translation	0.000271352	Q8CRI5	53	K	Logo3	50S ribosomal protein L17	rplQ	xxxxxxxxxx_K_xDxxxxxxxx_x000D_
Biological Process	GO:0006412	5	translation	0.000271352	Q8CQ82	595	K	Logo3	Elongation factor G	fusA	xxxxxxxxxx_K_xDxxxxxxxx_x000D_
Biological Process	GO:0006412	5	translation	0.000271352	Q8CQ82	302	K	Logo3	Elongation factor G	fusA	xxxxxxxxxx_K_xDxxxxxxxx_x000D_
Biological Process	GO:0006412	5	translation	0.000271352	Q8CRH5	59	K	Logo3	50S ribosomal protein L6	rplF	xxxxxxxxxx_K_xDxxxxxxxx_x000D_
Biological Process	GO:0006412	5	translation	0.000271352	Q8CSC6	70	K	Logo3	30S ribosomal protein S20	rpsT	xxxxxxxxxx_K_xDxxxxxxxx_x000D_
Biological Process	GO:0006412	5	translation	0.000271352	Q8CSU0	139	K	Logo3	Ribosome-recycling factor	frr	xxxxxxxxxx_K_xDxxxxxxxx_x000D_
Biological Process	GO:0006412	5	translation	0.000271352	Q8CPG8	146	K	Logo3	Elongation factor Ts	tsf	xxxxxxxxxx_K_xDxxxxxxxx_x000D_
Biological Process	GO:0006412	5	translation	0.000271352	Q8CRG0	79	K	Logo3	50S ribosomal protein L3	rplC	xxxxxxxxxx_K_xDxxxxxxxx_x000D_
Biological Process	GO:0006412	5	translation	0.000271352	Q8CRG8	18	K	Logo3	30S ribosomal protein S17	rpsQ	xxxxxxxxxx_K_xDxxxxxxxx_x000D_
Biological Process	GO:0006412	5	translation	0.000271352	Q8CRH1	29	K	Logo3	50S ribosomal protein L24	rplX	xxxxxxxxxx_K_xDxxxxxxxx_x000D_
Biological Process	GO:0006412	5	translation	0.000271352	Q8CS74	225	K	Logo3	Threonine--tRNA ligase	thrS	xxxxxxxxxx_K_xDxxxxxxxx_x000D_
Biological Process	GO:0006412	5	translation	0.000271352	Q8CT69	230	K	Logo3	Tryptophan--tRNA ligase	trpS	xxxxxxxxxx_K_xDxxxxxxxx_x000D_
Biological Process	GO:0006412	5	translation	0.000271352	Q8CRG6	107	K	Logo3	30S ribosomal protein S3	rpsC	xxxxxxxxxx_K_xDxxxxxxxx_x000D_
Biological Process	GO:0006412	5	translation	0.000271352	Q8CQU8	42	K	Logo3	50S ribosomal protein L25	rplY	xxxxxxxxxx_K_xDxxxxxxxx_x000D_
Biological Process	GO:0006412	5	translation	0.000271352	Q8CTT4	54	K	Logo3	50S ribosomal protein L1	rplA	xxxxxxxxxx_K_xDxxxxxxxx_x000D_
Biological Process	GO:0006412	5	translation	0.000271352	Q8CTT4	14	K	Logo3	50S ribosomal protein L1	rplA	xxxxxxxxxx_K_xDxxxxxxxx_x000D_
Biological Process	GO:0006412	5	translation	0.000271352	Q8CSX1	136	K	Logo3	Isoleucine--tRNA ligase	ileS	xxxxxxxxxx_K_xDxxxxxxxx_x000D_
Biological Process	GO:0006412	5	translation	0.000271352	Q8CU90	109	K	Logo3	50S ribosomal protein L9	rplI	xxxxxxxxxx_K_xDxxxxxxxx_x000D_
Biological Process	GO:0048522	4	positive regulation of cellular process	0.0476083	Q8CNW5	65	K	Logo3	Septation ring formation regulator EzrA	ezrA	xxxxxxxxxx_K_xDxxxxxxxx_x000D_
Biological Process	GO:0048522	4	positive regulation of cellular process	0.0476083	Q8CNV8	150	K	Logo3	Catabolite control protein A	ccpA	xxxxxxxxxx_K_xDxxxxxxxx_x000D_
Biological Process	GO:0048522	4	positive regulation of cellular process	0.0476083	Q8CP24	174	K	Logo3	RNA polymerase sigma factor SigA	sigA	xxxxxxxxxx_K_xDxxxxxxxx_x000D_
Biological Process	GO:0048522	4	positive regulation of cellular process	0.0476083	Q8CRG0	79	K	Logo3	50S ribosomal protein L3	rplC	xxxxxxxxxx_K_xDxxxxxxxx_x000D_
Biological Process	GO:0048522	4	positive regulation of cellular process	0.0476083	Q8CTD6	130	K	Logo3	Phosphoglycerate kinase	pgk	xxxxxxxxxx_K_xDxxxxxxxx_x000D_
Biological Process	GO:0043603	4	cellular amide metabolic process	0.0052966	Q8CTN9	298	K	Logo3	Arginine--tRNA ligase	argS	xxxxxxxxxx_K_xDxxxxxxxx_x000D_
Biological Process	GO:0043603	4	cellular amide metabolic process	0.0052966	Q8CRI5	53	K	Logo3	50S ribosomal protein L17	rplQ	xxxxxxxxxx_K_xDxxxxxxxx_x000D_
Biological Process	GO:0043603	4	cellular amide metabolic process	0.0052966	Q8CQ82	595	K	Logo3	Elongation factor G	fusA	xxxxxxxxxx_K_xDxxxxxxxx_x000D_
Biological Process	GO:0043603	4	cellular amide metabolic process	0.0052966	Q8CQ82	302	K	Logo3	Elongation factor G	fusA	xxxxxxxxxx_K_xDxxxxxxxx_x000D_
Biological Process	GO:0043603	4	cellular amide metabolic process	0.0052966	Q8CRH5	59	K	Logo3	50S ribosomal protein L6	rplF	xxxxxxxxxx_K_xDxxxxxxxx_x000D_
Biological Process	GO:0043603	4	cellular amide metabolic process	0.0052966	Q8CSC6	70	K	Logo3	30S ribosomal protein S20	rpsT	xxxxxxxxxx_K_xDxxxxxxxx_x000D_
Biological Process	GO:0043603	4	cellular amide metabolic process	0.0052966	Q8CSU0	139	K	Logo3	Ribosome-recycling factor	frr	xxxxxxxxxx_K_xDxxxxxxxx_x000D_
Biological Process	GO:0043603	4	cellular amide metabolic process	0.0052966	Q8CPG8	146	K	Logo3	Elongation factor Ts	tsf	xxxxxxxxxx_K_xDxxxxxxxx_x000D_
Biological Process	GO:0043603	4	cellular amide metabolic process	0.0052966	Q8CRG0	79	K	Logo3	50S ribosomal protein L3	rplC	xxxxxxxxxx_K_xDxxxxxxxx_x000D_
Biological Process	GO:0043603	4	cellular amide metabolic process	0.0052966	Q8CRG8	18	K	Logo3	30S ribosomal protein S17	rpsQ	xxxxxxxxxx_K_xDxxxxxxxx_x000D_
Biological Process	GO:0043603	4	cellular amide metabolic process	0.0052966	Q8CRH1	29	K	Logo3	50S ribosomal protein L24	rplX	xxxxxxxxxx_K_xDxxxxxxxx_x000D_
Biological Process	GO:0043603	4	cellular amide metabolic process	0.0052966	Q8CS74	225	K	Logo3	Threonine--tRNA ligase	thrS	xxxxxxxxxx_K_xDxxxxxxxx_x000D_
Biological Process	GO:0043603	4	cellular amide metabolic process	0.0052966	Q8CT69	230	K	Logo3	Tryptophan--tRNA ligase	trpS	xxxxxxxxxx_K_xDxxxxxxxx_x000D_
Biological Process	GO:0043603	4	cellular amide metabolic process	0.0052966	Q8CRG6	107	K	Logo3	30S ribosomal protein S3	rpsC	xxxxxxxxxx_K_xDxxxxxxxx_x000D_
Biological Process	GO:0043603	4	cellular amide metabolic process	0.0052966	Q8CQU8	42	K	Logo3	50S ribosomal protein L25	rplY	xxxxxxxxxx_K_xDxxxxxxxx_x000D_
Biological Process	GO:0043603	4	cellular amide metabolic process	0.0052966	Q8CTT4	54	K	Logo3	50S ribosomal protein L1	rplA	xxxxxxxxxx_K_xDxxxxxxxx_x000D_
Biological Process	GO:0043603	4	cellular amide metabolic process	0.0052966	Q8CTT4	14	K	Logo3	50S ribosomal protein L1	rplA	xxxxxxxxxx_K_xDxxxxxxxx_x000D_
Biological Process	GO:0043603	4	cellular amide metabolic process	0.0052966	Q8CSX1	136	K	Logo3	Isoleucine--tRNA ligase	ileS	xxxxxxxxxx_K_xDxxxxxxxx_x000D_
Biological Process	GO:0043603	4	cellular amide metabolic process	0.0052966	Q8CU90	109	K	Logo3	50S ribosomal protein L9	rplI	xxxxxxxxxx_K_xDxxxxxxxx_x000D_
Biological Process	GO:0032268	5	regulation of cellular protein metabolic process	0.0765007	A0A0H2VGQ3	61	K	Logo3	Ribosomal silencing factor RsfS	rsfS	xxxxxxxxxx_K_xDxxxxxxxx_x000D_
Biological Process	GO:0032268	5	regulation of cellular protein metabolic process	0.0765007	Q8CTT4	54	K	Logo3	50S ribosomal protein L1	rplA	xxxxxxxxxx_K_xDxxxxxxxx_x000D_
Biological Process	GO:0032268	5	regulation of cellular protein metabolic process	0.0765007	Q8CTT4	14	K	Logo3	50S ribosomal protein L1	rplA	xxxxxxxxxx_K_xDxxxxxxxx_x000D_
Biological Process	GO:0032268	5	regulation of cellular protein metabolic process	0.0765007	Q8CTD6	130	K	Logo3	Phosphoglycerate kinase	pgk	xxxxxxxxxx_K_xDxxxxxxxx_x000D_
Biological Process	GO:0072522	5	purine-containing compound biosynthetic process	0.18311	Q8CN61	98	K	Logo3	"2,3-bisphosphoglycerate-dependent phosphoglycerate mutase"	gpmA	xxxxxxxxxx_K_xDxxxxxxxx_x000D_
Biological Process	GO:0072522	5	purine-containing compound biosynthetic process	0.18311	Q8CS69	563	K	Logo3	Pyruvate kinase	pyk	xxxxxxxxxx_K_xDxxxxxxxx_x000D_
Biological Process	GO:0072522	5	purine-containing compound biosynthetic process	0.18311	Q8CTD6	130	K	Logo3	Phosphoglycerate kinase	pgk	xxxxxxxxxx_K_xDxxxxxxxx_x000D_
Biological Process	GO:0072522	5	purine-containing compound biosynthetic process	0.18311	Q8CNJ5	486	K	Logo3	ATP synthase subunit alpha	atpA	xxxxxxxxxx_K_xDxxxxxxxx_x000D_
Biological Process	GO:0044087	4	regulation of cellular component biogenesis	0.059555	A0A0H2VGQ3	61	K	Logo3	Ribosomal silencing factor RsfS	rsfS	xxxxxxxxxx_K_xDxxxxxxxx_x000D_
Biological Process	GO:0044087	4	regulation of cellular component biogenesis	0.059555	Q8CP24	174	K	Logo3	RNA polymerase sigma factor SigA	sigA	xxxxxxxxxx_K_xDxxxxxxxx_x000D_
Biological Process	GO:0044087	4	regulation of cellular component biogenesis	0.059555	Q8CRG0	79	K	Logo3	50S ribosomal protein L3	rplC	xxxxxxxxxx_K_xDxxxxxxxx_x000D_
Biological Process	GO:0009144	6	purine nucleoside triphosphate metabolic process	0.0805095	Q8CN61	98	K	Logo3	"2,3-bisphosphoglycerate-dependent phosphoglycerate mutase"	gpmA	xxxxxxxxxx_K_xDxxxxxxxx_x000D_
Biological Process	GO:0009144	6	purine nucleoside triphosphate metabolic process	0.0805095	Q8CS69	563	K	Logo3	Pyruvate kinase	pyk	xxxxxxxxxx_K_xDxxxxxxxx_x000D_
Biological Process	GO:0009144	6	purine nucleoside triphosphate metabolic process	0.0805095	Q8CTD6	130	K	Logo3	Phosphoglycerate kinase	pgk	xxxxxxxxxx_K_xDxxxxxxxx_x000D_
Biological Process	GO:0009144	6	purine nucleoside triphosphate metabolic process	0.0805095	Q8CNJ5	486	K	Logo3	ATP synthase subunit alpha	atpA	xxxxxxxxxx_K_xDxxxxxxxx_x000D_
Biological Process	GO:0097237	4	cellular response to toxic substance	0.169861	Q8CPD0	470	K	Logo3	Catalase	katA	xxxxxxxxxx_K_xDxxxxxxxx_x000D_
Biological Process	GO:0097237	4	cellular response to toxic substance	0.169861	Q8CPL5	54	K	Logo3	Thioredoxin	trxA	xxxxxxxxxx_K_xDxxxxxxxx_x000D_
Biological Process	GO:0009127	7	purine nucleoside monophosphate biosynthetic process	0.0200421	Q8CN61	98	K	Logo3	"2,3-bisphosphoglycerate-dependent phosphoglycerate mutase"	gpmA	xxxxxxxxxx_K_xDxxxxxxxx_x000D_
Biological Process	GO:0009127	7	purine nucleoside monophosphate biosynthetic process	0.0200421	Q8CS69	563	K	Logo3	Pyruvate kinase	pyk	xxxxxxxxxx_K_xDxxxxxxxx_x000D_
Biological Process	GO:0009127	7	purine nucleoside monophosphate biosynthetic process	0.0200421	Q8CTD6	130	K	Logo3	Phosphoglycerate kinase	pgk	xxxxxxxxxx_K_xDxxxxxxxx_x000D_
Biological Process	GO:0009127	7	purine nucleoside monophosphate biosynthetic process	0.0200421	Q8CNJ5	486	K	Logo3	ATP synthase subunit alpha	atpA	xxxxxxxxxx_K_xDxxxxxxxx_x000D_
Biological Process	GO:0048518	3	positive regulation of biological process	0.0565064	Q8CNW5	65	K	Logo3	Septation ring formation regulator EzrA	ezrA	xxxxxxxxxx_K_xDxxxxxxxx_x000D_
Biological Process	GO:0048518	3	positive regulation of biological process	0.0565064	Q8CNV8	150	K	Logo3	Catabolite control protein A	ccpA	xxxxxxxxxx_K_xDxxxxxxxx_x000D_
Biological Process	GO:0048518	3	positive regulation of biological process	0.0565064	Q8CP24	174	K	Logo3	RNA polymerase sigma factor SigA	sigA	xxxxxxxxxx_K_xDxxxxxxxx_x000D_
Biological Process	GO:0048518	3	positive regulation of biological process	0.0565064	Q8CRG0	79	K	Logo3	50S ribosomal protein L3	rplC	xxxxxxxxxx_K_xDxxxxxxxx_x000D_
Biological Process	GO:0048518	3	positive regulation of biological process	0.0565064	Q8CTD6	130	K	Logo3	Phosphoglycerate kinase	pgk	xxxxxxxxxx_K_xDxxxxxxxx_x000D_
Biological Process	GO:0006417	6	regulation of translation	0.24216	A0A0H2VGQ3	61	K	Logo3	Ribosomal silencing factor RsfS	rsfS	xxxxxxxxxx_K_xDxxxxxxxx_x000D_
Biological Process	GO:0006417	6	regulation of translation	0.24216	Q8CTT4	54	K	Logo3	50S ribosomal protein L1	rplA	xxxxxxxxxx_K_xDxxxxxxxx_x000D_
Biological Process	GO:0006417	6	regulation of translation	0.24216	Q8CTT4	14	K	Logo3	50S ribosomal protein L1	rplA	xxxxxxxxxx_K_xDxxxxxxxx_x000D_
Biological Process	GO:0045935	6	positive regulation of nucleobase-containing compound metabolic process	0.0765007	Q8CNV8	150	K	Logo3	Catabolite control protein A	ccpA	xxxxxxxxxx_K_xDxxxxxxxx_x000D_
Biological Process	GO:0045935	6	positive regulation of nucleobase-containing compound metabolic process	0.0765007	Q8CP24	174	K	Logo3	RNA polymerase sigma factor SigA	sigA	xxxxxxxxxx_K_xDxxxxxxxx_x000D_
Biological Process	GO:0045935	6	positive regulation of nucleobase-containing compound metabolic process	0.0765007	Q8CRG0	79	K	Logo3	50S ribosomal protein L3	rplC	xxxxxxxxxx_K_xDxxxxxxxx_x000D_
Biological Process	GO:0009150	6	purine ribonucleotide metabolic process	0.159024	Q8CN61	98	K	Logo3	"2,3-bisphosphoglycerate-dependent phosphoglycerate mutase"	gpmA	xxxxxxxxxx_K_xDxxxxxxxx_x000D_
Biological Process	GO:0009150	6	purine ribonucleotide metabolic process	0.159024	A0A0H2VFR3	159	K	Logo3	GTP pyrophosphokinase	SE_0695	xxxxxxxxxx_K_xDxxxxxxxx_x000D_
Biological Process	GO:0009150	6	purine ribonucleotide metabolic process	0.159024	Q8CS69	563	K	Logo3	Pyruvate kinase	pyk	xxxxxxxxxx_K_xDxxxxxxxx_x000D_
Biological Process	GO:0009150	6	purine ribonucleotide metabolic process	0.159024	Q8CTD6	130	K	Logo3	Phosphoglycerate kinase	pgk	xxxxxxxxxx_K_xDxxxxxxxx_x000D_
Biological Process	GO:0009150	6	purine ribonucleotide metabolic process	0.159024	Q8CNJ5	486	K	Logo3	ATP synthase subunit alpha	atpA	xxxxxxxxxx_K_xDxxxxxxxx_x000D_
Biological Process	GO:0046700	4	heterocycle catabolic process	0.01621	Q8CN61	98	K	Logo3	"2,3-bisphosphoglycerate-dependent phosphoglycerate mutase"	gpmA	xxxxxxxxxx_K_xDxxxxxxxx_x000D_
Biological Process	GO:0046700	4	heterocycle catabolic process	0.01621	Q8CSY5	92	K	Logo3	Non-canonical purine NTP pyrophosphatase	SE_0844	xxxxxxxxxx_K_xDxxxxxxxx_x000D_
Biological Process	GO:0046700	4	heterocycle catabolic process	0.01621	Q8CS69	563	K	Logo3	Pyruvate kinase	pyk	xxxxxxxxxx_K_xDxxxxxxxx_x000D_
Biological Process	GO:0046700	4	heterocycle catabolic process	0.01621	Q8CNH7	13	K	Logo3	Deoxyribose-phosphate aldolase	deoC	xxxxxxxxxx_K_xDxxxxxxxx_x000D_
Biological Process	GO:0046700	4	heterocycle catabolic process	0.01621	Q8CTD6	130	K	Logo3	Phosphoglycerate kinase	pgk	xxxxxxxxxx_K_xDxxxxxxxx_x000D_
Biological Process	GO:0009891	5	positive regulation of biosynthetic process	0.315703	Q8CNV8	150	K	Logo3	Catabolite control protein A	ccpA	xxxxxxxxxx_K_xDxxxxxxxx_x000D_
Biological Process	GO:0009891	5	positive regulation of biosynthetic process	0.315703	Q8CP24	174	K	Logo3	RNA polymerase sigma factor SigA	sigA	xxxxxxxxxx_K_xDxxxxxxxx_x000D_
Biological Process	GO:0042273	5	ribosomal large subunit biogenesis	0.0124177	Q8CRH1	29	K	Logo3	50S ribosomal protein L24	rplX	xxxxxxxxxx_K_xDxxxxxxxx_x000D_
Biological Process	GO:0042273	5	ribosomal large subunit biogenesis	0.0124177	Q8CTT4	54	K	Logo3	50S ribosomal protein L1	rplA	xxxxxxxxxx_K_xDxxxxxxxx_x000D_
Biological Process	GO:0042273	5	ribosomal large subunit biogenesis	0.0124177	Q8CTT4	14	K	Logo3	50S ribosomal protein L1	rplA	xxxxxxxxxx_K_xDxxxxxxxx_x000D_
Biological Process	GO:0042273	5	ribosomal large subunit biogenesis	0.0124177	Q8CRI5	53	K	Logo3	50S ribosomal protein L17	rplQ	xxxxxxxxxx_K_xDxxxxxxxx_x000D_
Biological Process	GO:0042273	5	ribosomal large subunit biogenesis	0.0124177	A0A0H2VGI5	58	K	Logo3	Uncharacterized protein	SE_1281	xxxxxxxxxx_K_xDxxxxxxxx_x000D_
Biological Process	GO:0042273	5	ribosomal large subunit biogenesis	0.0124177	Q8CRG0	79	K	Logo3	50S ribosomal protein L3	rplC	xxxxxxxxxx_K_xDxxxxxxxx_x000D_
Biological Process	GO:0042273	5	ribosomal large subunit biogenesis	0.0124177	Q8CRH5	59	K	Logo3	50S ribosomal protein L6	rplF	xxxxxxxxxx_K_xDxxxxxxxx_x000D_
Biological Process	GO:0002181	6	cytoplasmic translation	0.00700556	Q8CSU0	139	K	Logo3	Ribosome-recycling factor	frr	xxxxxxxxxx_K_xDxxxxxxxx_x000D_
Biological Process	GO:0002181	6	cytoplasmic translation	0.00700556	Q8CRG6	107	K	Logo3	30S ribosomal protein S3	rpsC	xxxxxxxxxx_K_xDxxxxxxxx_x000D_
Biological Process	GO:0002181	6	cytoplasmic translation	0.00700556	Q8CRH5	59	K	Logo3	50S ribosomal protein L6	rplF	xxxxxxxxxx_K_xDxxxxxxxx_x000D_
Biological Process	GO:0065003	5	protein-containing complex assembly	0.083229	Q8CRH1	29	K	Logo3	50S ribosomal protein L24	rplX	xxxxxxxxxx_K_xDxxxxxxxx_x000D_
Biological Process	GO:0065003	5	protein-containing complex assembly	0.083229	Q8CRI5	53	K	Logo3	50S ribosomal protein L17	rplQ	xxxxxxxxxx_K_xDxxxxxxxx_x000D_
Biological Process	GO:0065003	5	protein-containing complex assembly	0.083229	Q8CRH5	59	K	Logo3	50S ribosomal protein L6	rplF	xxxxxxxxxx_K_xDxxxxxxxx_x000D_
Biological Process	GO:0065003	5	protein-containing complex assembly	0.083229	Q8CSC6	70	K	Logo3	30S ribosomal protein S20	rpsT	xxxxxxxxxx_K_xDxxxxxxxx_x000D_
Biological Process	GO:0065003	5	protein-containing complex assembly	0.083229	Q8CNW5	65	K	Logo3	Septation ring formation regulator EzrA	ezrA	xxxxxxxxxx_K_xDxxxxxxxx_x000D_
Biological Process	GO:0065003	5	protein-containing complex assembly	0.083229	Q8CRG6	107	K	Logo3	30S ribosomal protein S3	rpsC	xxxxxxxxxx_K_xDxxxxxxxx_x000D_
Biological Process	GO:0065003	5	protein-containing complex assembly	0.083229	Q8CTT4	54	K	Logo3	50S ribosomal protein L1	rplA	xxxxxxxxxx_K_xDxxxxxxxx_x000D_
Biological Process	GO:0065003	5	protein-containing complex assembly	0.083229	Q8CTT4	14	K	Logo3	50S ribosomal protein L1	rplA	xxxxxxxxxx_K_xDxxxxxxxx_x000D_
Biological Process	GO:0065003	5	protein-containing complex assembly	0.083229	Q8CRG0	79	K	Logo3	50S ribosomal protein L3	rplC	xxxxxxxxxx_K_xDxxxxxxxx_x000D_
Biological Process	GO:0065003	5	protein-containing complex assembly	0.083229	A0A0H2VGI5	58	K	Logo3	Uncharacterized protein	SE_1281	xxxxxxxxxx_K_xDxxxxxxxx_x000D_
Biological Process	GO:0006418	6	tRNA aminoacylation for protein translation	0.0672484	Q8CTN9	298	K	Logo3	Arginine--tRNA ligase	argS	xxxxxxxxxx_K_xDxxxxxxxx_x000D_
Biological Process	GO:0006418	6	tRNA aminoacylation for protein translation	0.0672484	Q8CSX1	136	K	Logo3	Isoleucine--tRNA ligase	ileS	xxxxxxxxxx_K_xDxxxxxxxx_x000D_
Biological Process	GO:0006418	6	tRNA aminoacylation for protein translation	0.0672484	Q8CT69	230	K	Logo3	Tryptophan--tRNA ligase	trpS	xxxxxxxxxx_K_xDxxxxxxxx_x000D_
Biological Process	GO:0006418	6	tRNA aminoacylation for protein translation	0.0672484	Q8CS74	225	K	Logo3	Threonine--tRNA ligase	thrS	xxxxxxxxxx_K_xDxxxxxxxx_x000D_
Biological Process	GO:0006754	3	ATP biosynthetic process	0.0063449	Q8CN61	98	K	Logo3	"2,3-bisphosphoglycerate-dependent phosphoglycerate mutase"	gpmA	xxxxxxxxxx_K_xDxxxxxxxx_x000D_
Biological Process	GO:0006754	3	ATP biosynthetic process	0.0063449	Q8CS69	563	K	Logo3	Pyruvate kinase	pyk	xxxxxxxxxx_K_xDxxxxxxxx_x000D_
Biological Process	GO:0006754	3	ATP biosynthetic process	0.0063449	Q8CTD6	130	K	Logo3	Phosphoglycerate kinase	pgk	xxxxxxxxxx_K_xDxxxxxxxx_x000D_
Biological Process	GO:0006754	3	ATP biosynthetic process	0.0063449	Q8CNJ5	486	K	Logo3	ATP synthase subunit alpha	atpA	xxxxxxxxxx_K_xDxxxxxxxx_x000D_
Biological Process	GO:0034249	6	negative regulation of cellular amide metabolic process	0.169861	A0A0H2VGQ3	61	K	Logo3	Ribosomal silencing factor RsfS	rsfS	xxxxxxxxxx_K_xDxxxxxxxx_x000D_
Biological Process	GO:0034249	6	negative regulation of cellular amide metabolic process	0.169861	Q8CTT4	54	K	Logo3	50S ribosomal protein L1	rplA	xxxxxxxxxx_K_xDxxxxxxxx_x000D_
Biological Process	GO:0034249	6	negative regulation of cellular amide metabolic process	0.169861	Q8CTT4	14	K	Logo3	50S ribosomal protein L1	rplA	xxxxxxxxxx_K_xDxxxxxxxx_x000D_
Biological Process	GO:0019359	7	nicotinamide nucleotide biosynthetic process	0.044638	Q8CN61	98	K	Logo3	"2,3-bisphosphoglycerate-dependent phosphoglycerate mutase"	gpmA	xxxxxxxxxx_K_xDxxxxxxxx_x000D_
Biological Process	GO:0019359	7	nicotinamide nucleotide biosynthetic process	0.044638	Q8CS69	563	K	Logo3	Pyruvate kinase	pyk	xxxxxxxxxx_K_xDxxxxxxxx_x000D_
Biological Process	GO:0019359	7	nicotinamide nucleotide biosynthetic process	0.044638	Q8CTD6	130	K	Logo3	Phosphoglycerate kinase	pgk	xxxxxxxxxx_K_xDxxxxxxxx_x000D_
Biological Process	GO:1901700	3	response to oxygen-containing compound	0.044638	Q8CP24	174	K	Logo3	RNA polymerase sigma factor SigA	sigA	xxxxxxxxxx_K_xDxxxxxxxx_x000D_
Biological Process	GO:1901700	3	response to oxygen-containing compound	0.044638	Q8CPD0	470	K	Logo3	Catalase	katA	xxxxxxxxxx_K_xDxxxxxxxx_x000D_
Biological Process	GO:1901700	3	response to oxygen-containing compound	0.044638	Q8CQ56	266	K	Logo3	Alcohol dehydrogenase	adh	xxxxxxxxxx_K_xDxxxxxxxx_x000D_
Biological Process	GO:1990748	2	cellular detoxification	0.169861	Q8CPD0	470	K	Logo3	Catalase	katA	xxxxxxxxxx_K_xDxxxxxxxx_x000D_
Biological Process	GO:1990748	2	cellular detoxification	0.169861	Q8CPL5	54	K	Logo3	Thioredoxin	trxA	xxxxxxxxxx_K_xDxxxxxxxx_x000D_
Biological Process	GO:0034655	4	nucleobase-containing compound catabolic process	0.00913229	Q8CN61	98	K	Logo3	"2,3-bisphosphoglycerate-dependent phosphoglycerate mutase"	gpmA	xxxxxxxxxx_K_xDxxxxxxxx_x000D_
Biological Process	GO:0034655	4	nucleobase-containing compound catabolic process	0.00913229	Q8CSY5	92	K	Logo3	Non-canonical purine NTP pyrophosphatase	SE_0844	xxxxxxxxxx_K_xDxxxxxxxx_x000D_
Biological Process	GO:0034655	4	nucleobase-containing compound catabolic process	0.00913229	Q8CS69	563	K	Logo3	Pyruvate kinase	pyk	xxxxxxxxxx_K_xDxxxxxxxx_x000D_
Biological Process	GO:0034655	4	nucleobase-containing compound catabolic process	0.00913229	Q8CNH7	13	K	Logo3	Deoxyribose-phosphate aldolase	deoC	xxxxxxxxxx_K_xDxxxxxxxx_x000D_
Biological Process	GO:0034655	4	nucleobase-containing compound catabolic process	0.00913229	Q8CTD6	130	K	Logo3	Phosphoglycerate kinase	pgk	xxxxxxxxxx_K_xDxxxxxxxx_x000D_
Biological Process	GO:0006414	5	translational elongation	0.0247678	Q8CQ82	595	K	Logo3	Elongation factor G	fusA	xxxxxxxxxx_K_xDxxxxxxxx_x000D_
Biological Process	GO:0006414	5	translational elongation	0.0247678	Q8CQ82	302	K	Logo3	Elongation factor G	fusA	xxxxxxxxxx_K_xDxxxxxxxx_x000D_
Biological Process	GO:0006414	5	translational elongation	0.0247678	Q8CPG8	146	K	Logo3	Elongation factor Ts	tsf	xxxxxxxxxx_K_xDxxxxxxxx_x000D_
Biological Process	GO:0000028	7	ribosomal small subunit assembly	0.161201	Q8CRG6	107	K	Logo3	30S ribosomal protein S3	rpsC	xxxxxxxxxx_K_xDxxxxxxxx_x000D_
Biological Process	GO:0000028	7	ribosomal small subunit assembly	0.161201	A0A0H2VGI5	58	K	Logo3	Uncharacterized protein	SE_1281	xxxxxxxxxx_K_xDxxxxxxxx_x000D_
Biological Process	GO:0000028	7	ribosomal small subunit assembly	0.161201	Q8CSC6	70	K	Logo3	30S ribosomal protein S20	rpsT	xxxxxxxxxx_K_xDxxxxxxxx_x000D_
Biological Process	GO:0042737	4	drug catabolic process	0.205639	Q8CMM1	312	K	Logo3	Probable glycine dehydrogenase (decarboxylating) subunit 2	gcvPB	xxxxxxxxxx_K_xDxxxxxxxx_x000D_
Biological Process	GO:0042737	4	drug catabolic process	0.205639	Q8CPD0	470	K	Logo3	Catalase	katA	xxxxxxxxxx_K_xDxxxxxxxx_x000D_
Biological Process	GO:0090069	5	regulation of ribosome biogenesis	0.0247678	A0A0H2VGQ3	61	K	Logo3	Ribosomal silencing factor RsfS	rsfS	xxxxxxxxxx_K_xDxxxxxxxx_x000D_
Biological Process	GO:0090069	5	regulation of ribosome biogenesis	0.0247678	Q8CRG0	79	K	Logo3	50S ribosomal protein L3	rplC	xxxxxxxxxx_K_xDxxxxxxxx_x000D_
Biological Process	GO:0034248	5	regulation of cellular amide metabolic process	0.0765007	A0A0H2VGQ3	61	K	Logo3	Ribosomal silencing factor RsfS	rsfS	xxxxxxxxxx_K_xDxxxxxxxx_x000D_
Biological Process	GO:0034248	5	regulation of cellular amide metabolic process	0.0765007	Q8CN61	98	K	Logo3	"2,3-bisphosphoglycerate-dependent phosphoglycerate mutase"	gpmA	xxxxxxxxxx_K_xDxxxxxxxx_x000D_
Biological Process	GO:0034248	5	regulation of cellular amide metabolic process	0.0765007	Q8CTT4	54	K	Logo3	50S ribosomal protein L1	rplA	xxxxxxxxxx_K_xDxxxxxxxx_x000D_
Biological Process	GO:0034248	5	regulation of cellular amide metabolic process	0.0765007	Q8CTT4	14	K	Logo3	50S ribosomal protein L1	rplA	xxxxxxxxxx_K_xDxxxxxxxx_x000D_
Biological Process	GO:1903508	8	positive regulation of nucleic acid-templated transcription	0.24216	Q8CNV8	150	K	Logo3	Catabolite control protein A	ccpA	xxxxxxxxxx_K_xDxxxxxxxx_x000D_
Biological Process	GO:1903508	8	positive regulation of nucleic acid-templated transcription	0.24216	Q8CP24	174	K	Logo3	RNA polymerase sigma factor SigA	sigA	xxxxxxxxxx_K_xDxxxxxxxx_x000D_
Biological Process	GO:0006996	4	organelle organization	0.0114602	Q8CRH1	29	K	Logo3	50S ribosomal protein L24	rplX	xxxxxxxxxx_K_xDxxxxxxxx_x000D_
Biological Process	GO:0006996	4	organelle organization	0.0114602	Q8CRI5	53	K	Logo3	50S ribosomal protein L17	rplQ	xxxxxxxxxx_K_xDxxxxxxxx_x000D_
Biological Process	GO:0006996	4	organelle organization	0.0114602	Q8CRH5	59	K	Logo3	50S ribosomal protein L6	rplF	xxxxxxxxxx_K_xDxxxxxxxx_x000D_
Biological Process	GO:0006996	4	organelle organization	0.0114602	Q8CSC6	70	K	Logo3	30S ribosomal protein S20	rpsT	xxxxxxxxxx_K_xDxxxxxxxx_x000D_
Biological Process	GO:0006996	4	organelle organization	0.0114602	Q8CNW5	65	K	Logo3	Septation ring formation regulator EzrA	ezrA	xxxxxxxxxx_K_xDxxxxxxxx_x000D_
Biological Process	GO:0006996	4	organelle organization	0.0114602	Q8CRG6	107	K	Logo3	30S ribosomal protein S3	rpsC	xxxxxxxxxx_K_xDxxxxxxxx_x000D_
Biological Process	GO:0006996	4	organelle organization	0.0114602	Q8CTT4	54	K	Logo3	50S ribosomal protein L1	rplA	xxxxxxxxxx_K_xDxxxxxxxx_x000D_
Biological Process	GO:0006996	4	organelle organization	0.0114602	Q8CTT4	14	K	Logo3	50S ribosomal protein L1	rplA	xxxxxxxxxx_K_xDxxxxxxxx_x000D_
Biological Process	GO:0006996	4	organelle organization	0.0114602	Q8CRG0	79	K	Logo3	50S ribosomal protein L3	rplC	xxxxxxxxxx_K_xDxxxxxxxx_x000D_
Biological Process	GO:0006996	4	organelle organization	0.0114602	A0A0H2VGI5	58	K	Logo3	Uncharacterized protein	SE_1281	xxxxxxxxxx_K_xDxxxxxxxx_x000D_
Biological Process	GO:0006996	4	organelle organization	0.0114602	Q8CSN9	171	K	Logo3	DNA topoisomerase 4 subunit B	parE	xxxxxxxxxx_K_xDxxxxxxxx_x000D_
Biological Process	GO:0031325	5	positive regulation of cellular metabolic process	0.0350771	Q8CNV8	150	K	Logo3	Catabolite control protein A	ccpA	xxxxxxxxxx_K_xDxxxxxxxx_x000D_
Biological Process	GO:0031325	5	positive regulation of cellular metabolic process	0.0350771	Q8CP24	174	K	Logo3	RNA polymerase sigma factor SigA	sigA	xxxxxxxxxx_K_xDxxxxxxxx_x000D_
Biological Process	GO:0031325	5	positive regulation of cellular metabolic process	0.0350771	Q8CRG0	79	K	Logo3	50S ribosomal protein L3	rplC	xxxxxxxxxx_K_xDxxxxxxxx_x000D_
Biological Process	GO:0031325	5	positive regulation of cellular metabolic process	0.0350771	Q8CTD6	130	K	Logo3	Phosphoglycerate kinase	pgk	xxxxxxxxxx_K_xDxxxxxxxx_x000D_
Biological Process	GO:0009260	6	ribonucleotide biosynthetic process	0.26745	Q8CN61	98	K	Logo3	"2,3-bisphosphoglycerate-dependent phosphoglycerate mutase"	gpmA	xxxxxxxxxx_K_xDxxxxxxxx_x000D_
Biological Process	GO:0009260	6	ribonucleotide biosynthetic process	0.26745	Q8CS69	563	K	Logo3	Pyruvate kinase	pyk	xxxxxxxxxx_K_xDxxxxxxxx_x000D_
Biological Process	GO:0009260	6	ribonucleotide biosynthetic process	0.26745	Q8CTD6	130	K	Logo3	Phosphoglycerate kinase	pgk	xxxxxxxxxx_K_xDxxxxxxxx_x000D_
Biological Process	GO:0009260	6	ribonucleotide biosynthetic process	0.26745	Q8CNJ5	486	K	Logo3	ATP synthase subunit alpha	atpA	xxxxxxxxxx_K_xDxxxxxxxx_x000D_
Biological Process	GO:0019637	3	organophosphate metabolic process	0.0744341	Q8CN61	98	K	Logo3	"2,3-bisphosphoglycerate-dependent phosphoglycerate mutase"	gpmA	xxxxxxxxxx_K_xDxxxxxxxx_x000D_
Biological Process	GO:0019637	3	organophosphate metabolic process	0.0744341	Q8CRL1	216	K	Logo3	Glutamine--fructose-6-phosphate aminotransferase [isomerizing]	glmS	xxxxxxxxxx_K_xDxxxxxxxx_x000D_
Biological Process	GO:0019637	3	organophosphate metabolic process	0.0744341	A0A0H2VFR3	159	K	Logo3	GTP pyrophosphokinase	SE_0695	xxxxxxxxxx_K_xDxxxxxxxx_x000D_
Biological Process	GO:0019637	3	organophosphate metabolic process	0.0744341	Q8CPY5	124	K	Logo3	Glyceraldehyde-3-phosphate dehydrogenase 1	gapA1	xxxxxxxxxx_K_xDxxxxxxxx_x000D_
Biological Process	GO:0019637	3	organophosphate metabolic process	0.0744341	Q8CTD6	130	K	Logo3	Phosphoglycerate kinase	pgk	xxxxxxxxxx_K_xDxxxxxxxx_x000D_
Biological Process	GO:0019637	3	organophosphate metabolic process	0.0744341	Q8CNJ5	486	K	Logo3	ATP synthase subunit alpha	atpA	xxxxxxxxxx_K_xDxxxxxxxx_x000D_
Biological Process	GO:0019637	3	organophosphate metabolic process	0.0744341	Q8CSY5	92	K	Logo3	Non-canonical purine NTP pyrophosphatase	SE_0844	xxxxxxxxxx_K_xDxxxxxxxx_x000D_
Biological Process	GO:0019637	3	organophosphate metabolic process	0.0744341	Q8CSI0	9	K	Logo3	Nucleoside diphosphate kinase	ndk	xxxxxxxxxx_K_xDxxxxxxxx_x000D_
Biological Process	GO:0019637	3	organophosphate metabolic process	0.0744341	Q8CNK3	268	K	Logo3	Cardiolipin synthase 2	cls2	xxxxxxxxxx_K_xDxxxxxxxx_x000D_
Biological Process	GO:0019637	3	organophosphate metabolic process	0.0744341	Q8CS69	563	K	Logo3	Pyruvate kinase	pyk	xxxxxxxxxx_K_xDxxxxxxxx_x000D_
Biological Process	GO:0019637	3	organophosphate metabolic process	0.0744341	Q8CNH7	13	K	Logo3	Deoxyribose-phosphate aldolase	deoC	xxxxxxxxxx_K_xDxxxxxxxx_x000D_
Biological Process	GO:0072330	6	monocarboxylic acid biosynthetic process	0.318067	Q8CN61	98	K	Logo3	"2,3-bisphosphoglycerate-dependent phosphoglycerate mutase"	gpmA	xxxxxxxxxx_K_xDxxxxxxxx_x000D_
Biological Process	GO:0072330	6	monocarboxylic acid biosynthetic process	0.318067	Q8CS69	563	K	Logo3	Pyruvate kinase	pyk	xxxxxxxxxx_K_xDxxxxxxxx_x000D_
Biological Process	GO:0072330	6	monocarboxylic acid biosynthetic process	0.318067	Q8CTD6	130	K	Logo3	Phosphoglycerate kinase	pgk	xxxxxxxxxx_K_xDxxxxxxxx_x000D_
Biological Process	GO:0009156	7	ribonucleoside monophosphate biosynthetic process	0.0350771	Q8CN61	98	K	Logo3	"2,3-bisphosphoglycerate-dependent phosphoglycerate mutase"	gpmA	xxxxxxxxxx_K_xDxxxxxxxx_x000D_
Biological Process	GO:0009156	7	ribonucleoside monophosphate biosynthetic process	0.0350771	Q8CS69	563	K	Logo3	Pyruvate kinase	pyk	xxxxxxxxxx_K_xDxxxxxxxx_x000D_
Biological Process	GO:0009156	7	ribonucleoside monophosphate biosynthetic process	0.0350771	Q8CTD6	130	K	Logo3	Phosphoglycerate kinase	pgk	xxxxxxxxxx_K_xDxxxxxxxx_x000D_
Biological Process	GO:0009156	7	ribonucleoside monophosphate biosynthetic process	0.0350771	Q8CNJ5	486	K	Logo3	ATP synthase subunit alpha	atpA	xxxxxxxxxx_K_xDxxxxxxxx_x000D_
Biological Process	GO:0000027	7	ribosomal large subunit assembly	0.0124177	Q8CRH1	29	K	Logo3	50S ribosomal protein L24	rplX	xxxxxxxxxx_K_xDxxxxxxxx_x000D_
Biological Process	GO:0000027	7	ribosomal large subunit assembly	0.0124177	Q8CTT4	54	K	Logo3	50S ribosomal protein L1	rplA	xxxxxxxxxx_K_xDxxxxxxxx_x000D_
Biological Process	GO:0000027	7	ribosomal large subunit assembly	0.0124177	Q8CTT4	14	K	Logo3	50S ribosomal protein L1	rplA	xxxxxxxxxx_K_xDxxxxxxxx_x000D_
Biological Process	GO:0000027	7	ribosomal large subunit assembly	0.0124177	Q8CRI5	53	K	Logo3	50S ribosomal protein L17	rplQ	xxxxxxxxxx_K_xDxxxxxxxx_x000D_
Biological Process	GO:0000027	7	ribosomal large subunit assembly	0.0124177	A0A0H2VGI5	58	K	Logo3	Uncharacterized protein	SE_1281	xxxxxxxxxx_K_xDxxxxxxxx_x000D_
Biological Process	GO:0000027	7	ribosomal large subunit assembly	0.0124177	Q8CRG0	79	K	Logo3	50S ribosomal protein L3	rplC	xxxxxxxxxx_K_xDxxxxxxxx_x000D_
Biological Process	GO:0000027	7	ribosomal large subunit assembly	0.0124177	Q8CRH5	59	K	Logo3	50S ribosomal protein L6	rplF	xxxxxxxxxx_K_xDxxxxxxxx_x000D_
Biological Process	GO:0009893	4	positive regulation of metabolic process	0.0350771	Q8CNV8	150	K	Logo3	Catabolite control protein A	ccpA	xxxxxxxxxx_K_xDxxxxxxxx_x000D_
Biological Process	GO:0009893	4	positive regulation of metabolic process	0.0350771	Q8CP24	174	K	Logo3	RNA polymerase sigma factor SigA	sigA	xxxxxxxxxx_K_xDxxxxxxxx_x000D_
Biological Process	GO:0009893	4	positive regulation of metabolic process	0.0350771	Q8CRG0	79	K	Logo3	50S ribosomal protein L3	rplC	xxxxxxxxxx_K_xDxxxxxxxx_x000D_
Biological Process	GO:0009893	4	positive regulation of metabolic process	0.0350771	Q8CTD6	130	K	Logo3	Phosphoglycerate kinase	pgk	xxxxxxxxxx_K_xDxxxxxxxx_x000D_
Biological Process	GO:0016072	7	rRNA metabolic process	0.101076	Q8CPG2	113	K	Logo3	Ribosome-binding factor A	rbfA	xxxxxxxxxx_K_xDxxxxxxxx_x000D_
Biological Process	GO:0016072	7	rRNA metabolic process	0.101076	Q8CTT9	209	K	Logo3	Putative TrmH family tRNA/rRNA methyltransferase	SE_0294	xxxxxxxxxx_K_xDxxxxxxxx_x000D_
Biological Process	GO:0016072	7	rRNA metabolic process	0.101076	Q8CTT4	54	K	Logo3	50S ribosomal protein L1	rplA	xxxxxxxxxx_K_xDxxxxxxxx_x000D_
Biological Process	GO:0016072	7	rRNA metabolic process	0.101076	Q8CTT4	14	K	Logo3	50S ribosomal protein L1	rplA	xxxxxxxxxx_K_xDxxxxxxxx_x000D_
Biological Process	GO:0016072	7	rRNA metabolic process	0.101076	A0A0H2VGI5	58	K	Logo3	Uncharacterized protein	SE_1281	xxxxxxxxxx_K_xDxxxxxxxx_x000D_
Biological Process	GO:0016072	7	rRNA metabolic process	0.101076	Q8CT16	509	K	Logo3	Ribonuclease J 1	rnj1	xxxxxxxxxx_K_xDxxxxxxxx_x000D_
Biological Process	GO:0043043	5	peptide biosynthetic process	0.000271352	Q8CTN9	298	K	Logo3	Arginine--tRNA ligase	argS	xxxxxxxxxx_K_xDxxxxxxxx_x000D_
Biological Process	GO:0043043	5	peptide biosynthetic process	0.000271352	Q8CRI5	53	K	Logo3	50S ribosomal protein L17	rplQ	xxxxxxxxxx_K_xDxxxxxxxx_x000D_
Biological Process	GO:0043043	5	peptide biosynthetic process	0.000271352	Q8CQ82	595	K	Logo3	Elongation factor G	fusA	xxxxxxxxxx_K_xDxxxxxxxx_x000D_
Biological Process	GO:0043043	5	peptide biosynthetic process	0.000271352	Q8CQ82	302	K	Logo3	Elongation factor G	fusA	xxxxxxxxxx_K_xDxxxxxxxx_x000D_
Biological Process	GO:0043043	5	peptide biosynthetic process	0.000271352	Q8CRH5	59	K	Logo3	50S ribosomal protein L6	rplF	xxxxxxxxxx_K_xDxxxxxxxx_x000D_
Biological Process	GO:0043043	5	peptide biosynthetic process	0.000271352	Q8CSC6	70	K	Logo3	30S ribosomal protein S20	rpsT	xxxxxxxxxx_K_xDxxxxxxxx_x000D_
Biological Process	GO:0043043	5	peptide biosynthetic process	0.000271352	Q8CSU0	139	K	Logo3	Ribosome-recycling factor	frr	xxxxxxxxxx_K_xDxxxxxxxx_x000D_
Biological Process	GO:0043043	5	peptide biosynthetic process	0.000271352	Q8CPG8	146	K	Logo3	Elongation factor Ts	tsf	xxxxxxxxxx_K_xDxxxxxxxx_x000D_
Biological Process	GO:0043043	5	peptide biosynthetic process	0.000271352	Q8CRG0	79	K	Logo3	50S ribosomal protein L3	rplC	xxxxxxxxxx_K_xDxxxxxxxx_x000D_
Biological Process	GO:0043043	5	peptide biosynthetic process	0.000271352	Q8CRG8	18	K	Logo3	30S ribosomal protein S17	rpsQ	xxxxxxxxxx_K_xDxxxxxxxx_x000D_
Biological Process	GO:0043043	5	peptide biosynthetic process	0.000271352	Q8CRH1	29	K	Logo3	50S ribosomal protein L24	rplX	xxxxxxxxxx_K_xDxxxxxxxx_x000D_
Biological Process	GO:0043043	5	peptide biosynthetic process	0.000271352	Q8CS74	225	K	Logo3	Threonine--tRNA ligase	thrS	xxxxxxxxxx_K_xDxxxxxxxx_x000D_
Biological Process	GO:0043043	5	peptide biosynthetic process	0.000271352	Q8CT69	230	K	Logo3	Tryptophan--tRNA ligase	trpS	xxxxxxxxxx_K_xDxxxxxxxx_x000D_
Biological Process	GO:0043043	5	peptide biosynthetic process	0.000271352	Q8CRG6	107	K	Logo3	30S ribosomal protein S3	rpsC	xxxxxxxxxx_K_xDxxxxxxxx_x000D_
Biological Process	GO:0043043	5	peptide biosynthetic process	0.000271352	Q8CQU8	42	K	Logo3	50S ribosomal protein L25	rplY	xxxxxxxxxx_K_xDxxxxxxxx_x000D_
Biological Process	GO:0043043	5	peptide biosynthetic process	0.000271352	Q8CTT4	54	K	Logo3	50S ribosomal protein L1	rplA	xxxxxxxxxx_K_xDxxxxxxxx_x000D_
Biological Process	GO:0043043	5	peptide biosynthetic process	0.000271352	Q8CTT4	14	K	Logo3	50S ribosomal protein L1	rplA	xxxxxxxxxx_K_xDxxxxxxxx_x000D_
Biological Process	GO:0043043	5	peptide biosynthetic process	0.000271352	Q8CSX1	136	K	Logo3	Isoleucine--tRNA ligase	ileS	xxxxxxxxxx_K_xDxxxxxxxx_x000D_
Biological Process	GO:0043043	5	peptide biosynthetic process	0.000271352	Q8CU90	109	K	Logo3	50S ribosomal protein L9	rplI	xxxxxxxxxx_K_xDxxxxxxxx_x000D_
Biological Process	GO:0009636	3	response to toxic substance	0.044638	Q8CPD0	470	K	Logo3	Catalase	katA	xxxxxxxxxx_K_xDxxxxxxxx_x000D_
Biological Process	GO:0009636	3	response to toxic substance	0.044638	Q8CQ56	266	K	Logo3	Alcohol dehydrogenase	adh	xxxxxxxxxx_K_xDxxxxxxxx_x000D_
Biological Process	GO:0009636	3	response to toxic substance	0.044638	Q8CPL5	54	K	Logo3	Thioredoxin	trxA	xxxxxxxxxx_K_xDxxxxxxxx_x000D_
Biological Process	GO:0009199	6	ribonucleoside triphosphate metabolic process	0.0672484	Q8CN61	98	K	Logo3	"2,3-bisphosphoglycerate-dependent phosphoglycerate mutase"	gpmA	xxxxxxxxxx_K_xDxxxxxxxx_x000D_
Biological Process	GO:0009199	6	ribonucleoside triphosphate metabolic process	0.0672484	Q8CS69	563	K	Logo3	Pyruvate kinase	pyk	xxxxxxxxxx_K_xDxxxxxxxx_x000D_
Biological Process	GO:0009199	6	ribonucleoside triphosphate metabolic process	0.0672484	Q8CTD6	130	K	Logo3	Phosphoglycerate kinase	pgk	xxxxxxxxxx_K_xDxxxxxxxx_x000D_
Biological Process	GO:0009199	6	ribonucleoside triphosphate metabolic process	0.0672484	Q8CNJ5	486	K	Logo3	ATP synthase subunit alpha	atpA	xxxxxxxxxx_K_xDxxxxxxxx_x000D_
Biological Process	GO:0065009	2	regulation of molecular function	0.24216	Q8CPG8	146	K	Logo3	Elongation factor Ts	tsf	xxxxxxxxxx_K_xDxxxxxxxx_x000D_
Biological Process	GO:0065009	2	regulation of molecular function	0.24216	Q8CSC6	70	K	Logo3	30S ribosomal protein S20	rpsT	xxxxxxxxxx_K_xDxxxxxxxx_x000D_
Biological Process	GO:0016043	3	cellular component organization	0.094271	Q8CRH1	29	K	Logo3	50S ribosomal protein L24	rplX	xxxxxxxxxx_K_xDxxxxxxxx_x000D_
Biological Process	GO:0016043	3	cellular component organization	0.094271	Q8CRI5	53	K	Logo3	50S ribosomal protein L17	rplQ	xxxxxxxxxx_K_xDxxxxxxxx_x000D_
Biological Process	GO:0016043	3	cellular component organization	0.094271	Q8CRH5	59	K	Logo3	50S ribosomal protein L6	rplF	xxxxxxxxxx_K_xDxxxxxxxx_x000D_
Biological Process	GO:0016043	3	cellular component organization	0.094271	Q8CSC6	70	K	Logo3	30S ribosomal protein S20	rpsT	xxxxxxxxxx_K_xDxxxxxxxx_x000D_
Biological Process	GO:0016043	3	cellular component organization	0.094271	Q8CNW5	65	K	Logo3	Septation ring formation regulator EzrA	ezrA	xxxxxxxxxx_K_xDxxxxxxxx_x000D_
Biological Process	GO:0016043	3	cellular component organization	0.094271	Q8CRG6	107	K	Logo3	30S ribosomal protein S3	rpsC	xxxxxxxxxx_K_xDxxxxxxxx_x000D_
Biological Process	GO:0016043	3	cellular component organization	0.094271	Q8CSU0	139	K	Logo3	Ribosome-recycling factor	frr	xxxxxxxxxx_K_xDxxxxxxxx_x000D_
Biological Process	GO:0016043	3	cellular component organization	0.094271	Q8CTT4	54	K	Logo3	50S ribosomal protein L1	rplA	xxxxxxxxxx_K_xDxxxxxxxx_x000D_
Biological Process	GO:0016043	3	cellular component organization	0.094271	Q8CTT4	14	K	Logo3	50S ribosomal protein L1	rplA	xxxxxxxxxx_K_xDxxxxxxxx_x000D_
Biological Process	GO:0016043	3	cellular component organization	0.094271	A0A0H2VGI5	58	K	Logo3	Uncharacterized protein	SE_1281	xxxxxxxxxx_K_xDxxxxxxxx_x000D_
Biological Process	GO:0016043	3	cellular component organization	0.094271	Q8CRG0	79	K	Logo3	50S ribosomal protein L3	rplC	xxxxxxxxxx_K_xDxxxxxxxx_x000D_
Biological Process	GO:0016043	3	cellular component organization	0.094271	Q8CSN9	171	K	Logo3	DNA topoisomerase 4 subunit B	parE	xxxxxxxxxx_K_xDxxxxxxxx_x000D_
Biological Process	GO:0046677	3	response to antibiotic	0.205639	Q8CPD0	470	K	Logo3	Catalase	katA	xxxxxxxxxx_K_xDxxxxxxxx_x000D_
Biological Process	GO:0046677	3	response to antibiotic	0.205639	Q8CQ56	266	K	Logo3	Alcohol dehydrogenase	adh	xxxxxxxxxx_K_xDxxxxxxxx_x000D_
Biological Process	GO:0009059	4	macromolecule biosynthetic process	0.00277652	Q8CTN9	298	K	Logo3	Arginine--tRNA ligase	argS	xxxxxxxxxx_K_xDxxxxxxxx_x000D_
Biological Process	GO:0009059	4	macromolecule biosynthetic process	0.00277652	Q8CRI5	53	K	Logo3	50S ribosomal protein L17	rplQ	xxxxxxxxxx_K_xDxxxxxxxx_x000D_
Biological Process	GO:0009059	4	macromolecule biosynthetic process	0.00277652	Q8CQ82	595	K	Logo3	Elongation factor G	fusA	xxxxxxxxxx_K_xDxxxxxxxx_x000D_
Biological Process	GO:0009059	4	macromolecule biosynthetic process	0.00277652	Q8CQ82	302	K	Logo3	Elongation factor G	fusA	xxxxxxxxxx_K_xDxxxxxxxx_x000D_
Biological Process	GO:0009059	4	macromolecule biosynthetic process	0.00277652	Q8CRH5	59	K	Logo3	50S ribosomal protein L6	rplF	xxxxxxxxxx_K_xDxxxxxxxx_x000D_
Biological Process	GO:0009059	4	macromolecule biosynthetic process	0.00277652	Q8CSC6	70	K	Logo3	30S ribosomal protein S20	rpsT	xxxxxxxxxx_K_xDxxxxxxxx_x000D_
Biological Process	GO:0009059	4	macromolecule biosynthetic process	0.00277652	Q8CSU0	139	K	Logo3	Ribosome-recycling factor	frr	xxxxxxxxxx_K_xDxxxxxxxx_x000D_
Biological Process	GO:0009059	4	macromolecule biosynthetic process	0.00277652	Q8CPG8	146	K	Logo3	Elongation factor Ts	tsf	xxxxxxxxxx_K_xDxxxxxxxx_x000D_
Biological Process	GO:0009059	4	macromolecule biosynthetic process	0.00277652	Q8CRG0	79	K	Logo3	50S ribosomal protein L3	rplC	xxxxxxxxxx_K_xDxxxxxxxx_x000D_
Biological Process	GO:0009059	4	macromolecule biosynthetic process	0.00277652	Q8CRG8	18	K	Logo3	30S ribosomal protein S17	rpsQ	xxxxxxxxxx_K_xDxxxxxxxx_x000D_
Biological Process	GO:0009059	4	macromolecule biosynthetic process	0.00277652	Q8CRH1	29	K	Logo3	50S ribosomal protein L24	rplX	xxxxxxxxxx_K_xDxxxxxxxx_x000D_
Biological Process	GO:0009059	4	macromolecule biosynthetic process	0.00277652	Q8CRL1	216	K	Logo3	Glutamine--fructose-6-phosphate aminotransferase [isomerizing]	glmS	xxxxxxxxxx_K_xDxxxxxxxx_x000D_
Biological Process	GO:0009059	4	macromolecule biosynthetic process	0.00277652	A0A0H2VGP0	102	K	Logo3	Primosomal protein	SE_1358	xxxxxxxxxx_K_xDxxxxxxxx_x000D_
Biological Process	GO:0009059	4	macromolecule biosynthetic process	0.00277652	Q8CS74	225	K	Logo3	Threonine--tRNA ligase	thrS	xxxxxxxxxx_K_xDxxxxxxxx_x000D_
Biological Process	GO:0009059	4	macromolecule biosynthetic process	0.00277652	Q8CT69	230	K	Logo3	Tryptophan--tRNA ligase	trpS	xxxxxxxxxx_K_xDxxxxxxxx_x000D_
Biological Process	GO:0009059	4	macromolecule biosynthetic process	0.00277652	Q8CRG6	107	K	Logo3	30S ribosomal protein S3	rpsC	xxxxxxxxxx_K_xDxxxxxxxx_x000D_
Biological Process	GO:0009059	4	macromolecule biosynthetic process	0.00277652	Q8CSX1	136	K	Logo3	Isoleucine--tRNA ligase	ileS	xxxxxxxxxx_K_xDxxxxxxxx_x000D_
Biological Process	GO:0009059	4	macromolecule biosynthetic process	0.00277652	Q8CQU8	42	K	Logo3	50S ribosomal protein L25	rplY	xxxxxxxxxx_K_xDxxxxxxxx_x000D_
Biological Process	GO:0009059	4	macromolecule biosynthetic process	0.00277652	Q8CTT4	54	K	Logo3	50S ribosomal protein L1	rplA	xxxxxxxxxx_K_xDxxxxxxxx_x000D_
Biological Process	GO:0009059	4	macromolecule biosynthetic process	0.00277652	Q8CTT4	14	K	Logo3	50S ribosomal protein L1	rplA	xxxxxxxxxx_K_xDxxxxxxxx_x000D_
Biological Process	GO:0009059	4	macromolecule biosynthetic process	0.00277652	Q8CU90	109	K	Logo3	50S ribosomal protein L9	rplI	xxxxxxxxxx_K_xDxxxxxxxx_x000D_
Biological Process	GO:0046034	2	ATP metabolic process	0.0269295	Q8CN61	98	K	Logo3	"2,3-bisphosphoglycerate-dependent phosphoglycerate mutase"	gpmA	xxxxxxxxxx_K_xDxxxxxxxx_x000D_
Biological Process	GO:0046034	2	ATP metabolic process	0.0269295	Q8CS69	563	K	Logo3	Pyruvate kinase	pyk	xxxxxxxxxx_K_xDxxxxxxxx_x000D_
Biological Process	GO:0046034	2	ATP metabolic process	0.0269295	Q8CTD6	130	K	Logo3	Phosphoglycerate kinase	pgk	xxxxxxxxxx_K_xDxxxxxxxx_x000D_
Biological Process	GO:0046034	2	ATP metabolic process	0.0269295	Q8CNJ5	486	K	Logo3	ATP synthase subunit alpha	atpA	xxxxxxxxxx_K_xDxxxxxxxx_x000D_
Biological Process	GO:0034622	6	cellular protein-containing complex assembly	0.0119731	Q8CRH1	29	K	Logo3	50S ribosomal protein L24	rplX	xxxxxxxxxx_K_xDxxxxxxxx_x000D_
Biological Process	GO:0034622	6	cellular protein-containing complex assembly	0.0119731	Q8CRI5	53	K	Logo3	50S ribosomal protein L17	rplQ	xxxxxxxxxx_K_xDxxxxxxxx_x000D_
Biological Process	GO:0034622	6	cellular protein-containing complex assembly	0.0119731	Q8CRH5	59	K	Logo3	50S ribosomal protein L6	rplF	xxxxxxxxxx_K_xDxxxxxxxx_x000D_
Biological Process	GO:0034622	6	cellular protein-containing complex assembly	0.0119731	Q8CSC6	70	K	Logo3	30S ribosomal protein S20	rpsT	xxxxxxxxxx_K_xDxxxxxxxx_x000D_
Biological Process	GO:0034622	6	cellular protein-containing complex assembly	0.0119731	Q8CNW5	65	K	Logo3	Septation ring formation regulator EzrA	ezrA	xxxxxxxxxx_K_xDxxxxxxxx_x000D_
Biological Process	GO:0034622	6	cellular protein-containing complex assembly	0.0119731	Q8CRG6	107	K	Logo3	30S ribosomal protein S3	rpsC	xxxxxxxxxx_K_xDxxxxxxxx_x000D_
Biological Process	GO:0034622	6	cellular protein-containing complex assembly	0.0119731	Q8CTT4	54	K	Logo3	50S ribosomal protein L1	rplA	xxxxxxxxxx_K_xDxxxxxxxx_x000D_
Biological Process	GO:0034622	6	cellular protein-containing complex assembly	0.0119731	Q8CTT4	14	K	Logo3	50S ribosomal protein L1	rplA	xxxxxxxxxx_K_xDxxxxxxxx_x000D_
Biological Process	GO:0034622	6	cellular protein-containing complex assembly	0.0119731	Q8CRG0	79	K	Logo3	50S ribosomal protein L3	rplC	xxxxxxxxxx_K_xDxxxxxxxx_x000D_
Biological Process	GO:0034622	6	cellular protein-containing complex assembly	0.0119731	A0A0H2VGI5	58	K	Logo3	Uncharacterized protein	SE_1281	xxxxxxxxxx_K_xDxxxxxxxx_x000D_
Biological Process	GO:0009124	6	nucleoside monophosphate biosynthetic process	0.0552394	Q8CN61	98	K	Logo3	"2,3-bisphosphoglycerate-dependent phosphoglycerate mutase"	gpmA	xxxxxxxxxx_K_xDxxxxxxxx_x000D_
Biological Process	GO:0009124	6	nucleoside monophosphate biosynthetic process	0.0552394	Q8CS69	563	K	Logo3	Pyruvate kinase	pyk	xxxxxxxxxx_K_xDxxxxxxxx_x000D_
Biological Process	GO:0009124	6	nucleoside monophosphate biosynthetic process	0.0552394	Q8CTD6	130	K	Logo3	Phosphoglycerate kinase	pgk	xxxxxxxxxx_K_xDxxxxxxxx_x000D_
Biological Process	GO:0009124	6	nucleoside monophosphate biosynthetic process	0.0552394	Q8CNJ5	486	K	Logo3	ATP synthase subunit alpha	atpA	xxxxxxxxxx_K_xDxxxxxxxx_x000D_
Biological Process	GO:0016999	4	antibiotic metabolic process	0.059555	Q8CNR1	172	K	Logo3	Fumarate hydratase class II	fumC	xxxxxxxxxx_K_xDxxxxxxxx_x000D_
Biological Process	GO:0016999	4	antibiotic metabolic process	0.059555	Q8CPD0	470	K	Logo3	Catalase	katA	xxxxxxxxxx_K_xDxxxxxxxx_x000D_
Biological Process	GO:0016999	4	antibiotic metabolic process	0.059555	Q8CP83	898	K	Logo3	2-oxoglutarate dehydrogenase E1 component	odhA	xxxxxxxxxx_K_xDxxxxxxxx_x000D_
Biological Process	GO:0016999	4	antibiotic metabolic process	0.059555	Q8CP83	520	K	Logo3	2-oxoglutarate dehydrogenase E1 component	odhA	xxxxxxxxxx_K_xDxxxxxxxx_x000D_
Biological Process	GO:0009409	3	response to cold	0.169861	A0A0H2VG41	105	K	Logo3	ABC transporter (ATP-binding protein)	SE_1072	xxxxxxxxxx_K_xDxxxxxxxx_x000D_
Biological Process	GO:0009409	3	response to cold	0.169861	Q8CPG2	113	K	Logo3	Ribosome-binding factor A	rbfA	xxxxxxxxxx_K_xDxxxxxxxx_x000D_
Biological Process	GO:0009060	5	aerobic respiration	0.278973	Q8CNR1	172	K	Logo3	Fumarate hydratase class II	fumC	xxxxxxxxxx_K_xDxxxxxxxx_x000D_
Biological Process	GO:0009060	5	aerobic respiration	0.278973	Q8CP83	898	K	Logo3	2-oxoglutarate dehydrogenase E1 component	odhA	xxxxxxxxxx_K_xDxxxxxxxx_x000D_
Biological Process	GO:0009060	5	aerobic respiration	0.278973	Q8CP83	520	K	Logo3	2-oxoglutarate dehydrogenase E1 component	odhA	xxxxxxxxxx_K_xDxxxxxxxx_x000D_
Biological Process	GO:0051248	6	negative regulation of protein metabolic process	0.169861	A0A0H2VGQ3	61	K	Logo3	Ribosomal silencing factor RsfS	rsfS	xxxxxxxxxx_K_xDxxxxxxxx_x000D_
Biological Process	GO:0051248	6	negative regulation of protein metabolic process	0.169861	Q8CTT4	54	K	Logo3	50S ribosomal protein L1	rplA	xxxxxxxxxx_K_xDxxxxxxxx_x000D_
Biological Process	GO:0051248	6	negative regulation of protein metabolic process	0.169861	Q8CTT4	14	K	Logo3	50S ribosomal protein L1	rplA	xxxxxxxxxx_K_xDxxxxxxxx_x000D_
Biological Process	GO:0010467	4	gene expression	0.0119745	Q8CPG2	113	K	Logo3	Ribosome-binding factor A	rbfA	xxxxxxxxxx_K_xDxxxxxxxx_x000D_
Biological Process	GO:0010467	4	gene expression	0.0119745	Q8CTN9	298	K	Logo3	Arginine--tRNA ligase	argS	xxxxxxxxxx_K_xDxxxxxxxx_x000D_
Biological Process	GO:0010467	4	gene expression	0.0119745	Q8CRI5	53	K	Logo3	50S ribosomal protein L17	rplQ	xxxxxxxxxx_K_xDxxxxxxxx_x000D_
Biological Process	GO:0010467	4	gene expression	0.0119745	Q8CQ82	595	K	Logo3	Elongation factor G	fusA	xxxxxxxxxx_K_xDxxxxxxxx_x000D_
Biological Process	GO:0010467	4	gene expression	0.0119745	Q8CQ82	302	K	Logo3	Elongation factor G	fusA	xxxxxxxxxx_K_xDxxxxxxxx_x000D_
Biological Process	GO:0010467	4	gene expression	0.0119745	Q8CRH5	59	K	Logo3	50S ribosomal protein L6	rplF	xxxxxxxxxx_K_xDxxxxxxxx_x000D_
Biological Process	GO:0010467	4	gene expression	0.0119745	Q8CSC6	70	K	Logo3	30S ribosomal protein S20	rpsT	xxxxxxxxxx_K_xDxxxxxxxx_x000D_
Biological Process	GO:0010467	4	gene expression	0.0119745	Q8CSU0	139	K	Logo3	Ribosome-recycling factor	frr	xxxxxxxxxx_K_xDxxxxxxxx_x000D_
Biological Process	GO:0010467	4	gene expression	0.0119745	A0A0H2VGI5	58	K	Logo3	Uncharacterized protein	SE_1281	xxxxxxxxxx_K_xDxxxxxxxx_x000D_
Biological Process	GO:0010467	4	gene expression	0.0119745	Q8CPG8	146	K	Logo3	Elongation factor Ts	tsf	xxxxxxxxxx_K_xDxxxxxxxx_x000D_
Biological Process	GO:0010467	4	gene expression	0.0119745	Q8CRG0	79	K	Logo3	50S ribosomal protein L3	rplC	xxxxxxxxxx_K_xDxxxxxxxx_x000D_
Biological Process	GO:0010467	4	gene expression	0.0119745	Q8CT16	509	K	Logo3	Ribonuclease J 1	rnj1	xxxxxxxxxx_K_xDxxxxxxxx_x000D_
Biological Process	GO:0010467	4	gene expression	0.0119745	Q8CRG8	18	K	Logo3	30S ribosomal protein S17	rpsQ	xxxxxxxxxx_K_xDxxxxxxxx_x000D_
Biological Process	GO:0010467	4	gene expression	0.0119745	Q8CTT9	209	K	Logo3	Putative TrmH family tRNA/rRNA methyltransferase	SE_0294	xxxxxxxxxx_K_xDxxxxxxxx_x000D_
Biological Process	GO:0010467	4	gene expression	0.0119745	Q8CRH1	29	K	Logo3	50S ribosomal protein L24	rplX	xxxxxxxxxx_K_xDxxxxxxxx_x000D_
Biological Process	GO:0010467	4	gene expression	0.0119745	Q8CT69	230	K	Logo3	Tryptophan--tRNA ligase	trpS	xxxxxxxxxx_K_xDxxxxxxxx_x000D_
Biological Process	GO:0010467	4	gene expression	0.0119745	Q8CS74	225	K	Logo3	Threonine--tRNA ligase	thrS	xxxxxxxxxx_K_xDxxxxxxxx_x000D_
Biological Process	GO:0010467	4	gene expression	0.0119745	Q8CRG6	107	K	Logo3	30S ribosomal protein S3	rpsC	xxxxxxxxxx_K_xDxxxxxxxx_x000D_
Biological Process	GO:0010467	4	gene expression	0.0119745	Q8CSX1	136	K	Logo3	Isoleucine--tRNA ligase	ileS	xxxxxxxxxx_K_xDxxxxxxxx_x000D_
Biological Process	GO:0010467	4	gene expression	0.0119745	Q8CQU8	42	K	Logo3	50S ribosomal protein L25	rplY	xxxxxxxxxx_K_xDxxxxxxxx_x000D_
Biological Process	GO:0010467	4	gene expression	0.0119745	Q8CTT4	54	K	Logo3	50S ribosomal protein L1	rplA	xxxxxxxxxx_K_xDxxxxxxxx_x000D_
Biological Process	GO:0010467	4	gene expression	0.0119745	Q8CTT4	14	K	Logo3	50S ribosomal protein L1	rplA	xxxxxxxxxx_K_xDxxxxxxxx_x000D_
Biological Process	GO:0010467	4	gene expression	0.0119745	Q8CU90	109	K	Logo3	50S ribosomal protein L9	rplI	xxxxxxxxxx_K_xDxxxxxxxx_x000D_
Biological Process	GO:0009056	2	catabolic process	0.0509184	Q8CMM1	312	K	Logo3	Probable glycine dehydrogenase (decarboxylating) subunit 2	gcvPB	xxxxxxxxxx_K_xDxxxxxxxx_x000D_
Biological Process	GO:0009056	2	catabolic process	0.0509184	Q8CN61	98	K	Logo3	"2,3-bisphosphoglycerate-dependent phosphoglycerate mutase"	gpmA	xxxxxxxxxx_K_xDxxxxxxxx_x000D_
Biological Process	GO:0009056	2	catabolic process	0.0509184	Q8CQG5	308	K	Logo3	Arginine deiminase 1	arcA1	xxxxxxxxxx_K_xDxxxxxxxx_x000D_
Biological Process	GO:0009056	2	catabolic process	0.0509184	Q8CSY5	92	K	Logo3	Non-canonical purine NTP pyrophosphatase	SE_0844	xxxxxxxxxx_K_xDxxxxxxxx_x000D_
Biological Process	GO:0009056	2	catabolic process	0.0509184	Q8CS69	563	K	Logo3	Pyruvate kinase	pyk	xxxxxxxxxx_K_xDxxxxxxxx_x000D_
Biological Process	GO:0009056	2	catabolic process	0.0509184	Q8CNH7	13	K	Logo3	Deoxyribose-phosphate aldolase	deoC	xxxxxxxxxx_K_xDxxxxxxxx_x000D_
Biological Process	GO:0009056	2	catabolic process	0.0509184	Q8CPD0	470	K	Logo3	Catalase	katA	xxxxxxxxxx_K_xDxxxxxxxx_x000D_
Biological Process	GO:0009056	2	catabolic process	0.0509184	Q8CQ56	266	K	Logo3	Alcohol dehydrogenase	adh	xxxxxxxxxx_K_xDxxxxxxxx_x000D_
Biological Process	GO:0009056	2	catabolic process	0.0509184	Q8CTD6	130	K	Logo3	Phosphoglycerate kinase	pgk	xxxxxxxxxx_K_xDxxxxxxxx_x000D_
Biological Process	GO:0006165	6	nucleoside diphosphate phosphorylation	0.000940826	Q8CN61	98	K	Logo3	"2,3-bisphosphoglycerate-dependent phosphoglycerate mutase"	gpmA	xxxxxxxxxx_K_xDxxxxxxxx_x000D_
Biological Process	GO:0006165	6	nucleoside diphosphate phosphorylation	0.000940826	Q8CSI0	9	K	Logo3	Nucleoside diphosphate kinase	ndk	xxxxxxxxxx_K_xDxxxxxxxx_x000D_
Biological Process	GO:0006165	6	nucleoside diphosphate phosphorylation	0.000940826	Q8CS69	563	K	Logo3	Pyruvate kinase	pyk	xxxxxxxxxx_K_xDxxxxxxxx_x000D_
Biological Process	GO:0006165	6	nucleoside diphosphate phosphorylation	0.000940826	Q8CTD6	130	K	Logo3	Phosphoglycerate kinase	pgk	xxxxxxxxxx_K_xDxxxxxxxx_x000D_
Biological Process	GO:0019362	5	pyridine nucleotide metabolic process	0.0269295	Q8CN61	98	K	Logo3	"2,3-bisphosphoglycerate-dependent phosphoglycerate mutase"	gpmA	xxxxxxxxxx_K_xDxxxxxxxx_x000D_
Biological Process	GO:0019362	5	pyridine nucleotide metabolic process	0.0269295	Q8CPY5	124	K	Logo3	Glyceraldehyde-3-phosphate dehydrogenase 1	gapA1	xxxxxxxxxx_K_xDxxxxxxxx_x000D_
Biological Process	GO:0019362	5	pyridine nucleotide metabolic process	0.0269295	Q8CS69	563	K	Logo3	Pyruvate kinase	pyk	xxxxxxxxxx_K_xDxxxxxxxx_x000D_
Biological Process	GO:0019362	5	pyridine nucleotide metabolic process	0.0269295	Q8CTD6	130	K	Logo3	Phosphoglycerate kinase	pgk	xxxxxxxxxx_K_xDxxxxxxxx_x000D_
Biological Process	GO:0022618	6	ribonucleoprotein complex assembly	0.023163	Q8CRH1	29	K	Logo3	50S ribosomal protein L24	rplX	xxxxxxxxxx_K_xDxxxxxxxx_x000D_
Biological Process	GO:0022618	6	ribonucleoprotein complex assembly	0.023163	Q8CRI5	53	K	Logo3	50S ribosomal protein L17	rplQ	xxxxxxxxxx_K_xDxxxxxxxx_x000D_
Biological Process	GO:0022618	6	ribonucleoprotein complex assembly	0.023163	Q8CRH5	59	K	Logo3	50S ribosomal protein L6	rplF	xxxxxxxxxx_K_xDxxxxxxxx_x000D_
Biological Process	GO:0022618	6	ribonucleoprotein complex assembly	0.023163	Q8CSC6	70	K	Logo3	30S ribosomal protein S20	rpsT	xxxxxxxxxx_K_xDxxxxxxxx_x000D_
Biological Process	GO:0022618	6	ribonucleoprotein complex assembly	0.023163	Q8CRG6	107	K	Logo3	30S ribosomal protein S3	rpsC	xxxxxxxxxx_K_xDxxxxxxxx_x000D_
Biological Process	GO:0022618	6	ribonucleoprotein complex assembly	0.023163	Q8CTT4	54	K	Logo3	50S ribosomal protein L1	rplA	xxxxxxxxxx_K_xDxxxxxxxx_x000D_
Biological Process	GO:0022618	6	ribonucleoprotein complex assembly	0.023163	Q8CTT4	14	K	Logo3	50S ribosomal protein L1	rplA	xxxxxxxxxx_K_xDxxxxxxxx_x000D_
Biological Process	GO:0022618	6	ribonucleoprotein complex assembly	0.023163	Q8CRG0	79	K	Logo3	50S ribosomal protein L3	rplC	xxxxxxxxxx_K_xDxxxxxxxx_x000D_
Biological Process	GO:0022618	6	ribonucleoprotein complex assembly	0.023163	A0A0H2VGI5	58	K	Logo3	Uncharacterized protein	SE_1281	xxxxxxxxxx_K_xDxxxxxxxx_x000D_
Biological Process	GO:0009185	6	ribonucleoside diphosphate metabolic process	0.021343	Q8CN61	98	K	Logo3	"2,3-bisphosphoglycerate-dependent phosphoglycerate mutase"	gpmA	xxxxxxxxxx_K_xDxxxxxxxx_x000D_
Biological Process	GO:0009185	6	ribonucleoside diphosphate metabolic process	0.021343	Q8CS69	563	K	Logo3	Pyruvate kinase	pyk	xxxxxxxxxx_K_xDxxxxxxxx_x000D_
Biological Process	GO:0009185	6	ribonucleoside diphosphate metabolic process	0.021343	Q8CTD6	130	K	Logo3	Phosphoglycerate kinase	pgk	xxxxxxxxxx_K_xDxxxxxxxx_x000D_
Biological Process	GO:0006364	8	rRNA processing	0.101076	Q8CPG2	113	K	Logo3	Ribosome-binding factor A	rbfA	xxxxxxxxxx_K_xDxxxxxxxx_x000D_
Biological Process	GO:0006364	8	rRNA processing	0.101076	Q8CTT9	209	K	Logo3	Putative TrmH family tRNA/rRNA methyltransferase	SE_0294	xxxxxxxxxx_K_xDxxxxxxxx_x000D_
Biological Process	GO:0006364	8	rRNA processing	0.101076	Q8CTT4	54	K	Logo3	50S ribosomal protein L1	rplA	xxxxxxxxxx_K_xDxxxxxxxx_x000D_
Biological Process	GO:0006364	8	rRNA processing	0.101076	Q8CTT4	14	K	Logo3	50S ribosomal protein L1	rplA	xxxxxxxxxx_K_xDxxxxxxxx_x000D_
Biological Process	GO:0006364	8	rRNA processing	0.101076	A0A0H2VGI5	58	K	Logo3	Uncharacterized protein	SE_1281	xxxxxxxxxx_K_xDxxxxxxxx_x000D_
Biological Process	GO:0006364	8	rRNA processing	0.101076	Q8CT16	509	K	Logo3	Ribonuclease J 1	rnj1	xxxxxxxxxx_K_xDxxxxxxxx_x000D_
Biological Process	GO:0019538	3	protein metabolic process	0.0184039	Q8CQG5	308	K	Logo3	Arginine deiminase 1	arcA1	xxxxxxxxxx_K_xDxxxxxxxx_x000D_
Biological Process	GO:0019538	3	protein metabolic process	0.0184039	Q8CTN9	298	K	Logo3	Arginine--tRNA ligase	argS	xxxxxxxxxx_K_xDxxxxxxxx_x000D_
Biological Process	GO:0019538	3	protein metabolic process	0.0184039	Q8CRI5	53	K	Logo3	50S ribosomal protein L17	rplQ	xxxxxxxxxx_K_xDxxxxxxxx_x000D_
Biological Process	GO:0019538	3	protein metabolic process	0.0184039	Q8CQ82	595	K	Logo3	Elongation factor G	fusA	xxxxxxxxxx_K_xDxxxxxxxx_x000D_
Biological Process	GO:0019538	3	protein metabolic process	0.0184039	Q8CQ82	302	K	Logo3	Elongation factor G	fusA	xxxxxxxxxx_K_xDxxxxxxxx_x000D_
Biological Process	GO:0019538	3	protein metabolic process	0.0184039	Q8CRH5	59	K	Logo3	50S ribosomal protein L6	rplF	xxxxxxxxxx_K_xDxxxxxxxx_x000D_
Biological Process	GO:0019538	3	protein metabolic process	0.0184039	Q8CSC6	70	K	Logo3	30S ribosomal protein S20	rpsT	xxxxxxxxxx_K_xDxxxxxxxx_x000D_
Biological Process	GO:0019538	3	protein metabolic process	0.0184039	Q8CSU0	139	K	Logo3	Ribosome-recycling factor	frr	xxxxxxxxxx_K_xDxxxxxxxx_x000D_
Biological Process	GO:0019538	3	protein metabolic process	0.0184039	Q8CPG8	146	K	Logo3	Elongation factor Ts	tsf	xxxxxxxxxx_K_xDxxxxxxxx_x000D_
Biological Process	GO:0019538	3	protein metabolic process	0.0184039	Q8CRG0	79	K	Logo3	50S ribosomal protein L3	rplC	xxxxxxxxxx_K_xDxxxxxxxx_x000D_
Biological Process	GO:0019538	3	protein metabolic process	0.0184039	Q8CRG8	18	K	Logo3	30S ribosomal protein S17	rpsQ	xxxxxxxxxx_K_xDxxxxxxxx_x000D_
Biological Process	GO:0019538	3	protein metabolic process	0.0184039	Q8CRH1	29	K	Logo3	50S ribosomal protein L24	rplX	xxxxxxxxxx_K_xDxxxxxxxx_x000D_
Biological Process	GO:0019538	3	protein metabolic process	0.0184039	Q8CRL1	216	K	Logo3	Glutamine--fructose-6-phosphate aminotransferase [isomerizing]	glmS	xxxxxxxxxx_K_xDxxxxxxxx_x000D_
Biological Process	GO:0019538	3	protein metabolic process	0.0184039	Q8CS74	225	K	Logo3	Threonine--tRNA ligase	thrS	xxxxxxxxxx_K_xDxxxxxxxx_x000D_
Biological Process	GO:0019538	3	protein metabolic process	0.0184039	Q8CT69	230	K	Logo3	Tryptophan--tRNA ligase	trpS	xxxxxxxxxx_K_xDxxxxxxxx_x000D_
Biological Process	GO:0019538	3	protein metabolic process	0.0184039	Q8CRG6	107	K	Logo3	30S ribosomal protein S3	rpsC	xxxxxxxxxx_K_xDxxxxxxxx_x000D_
Biological Process	GO:0019538	3	protein metabolic process	0.0184039	Q8CSX1	136	K	Logo3	Isoleucine--tRNA ligase	ileS	xxxxxxxxxx_K_xDxxxxxxxx_x000D_
Biological Process	GO:0019538	3	protein metabolic process	0.0184039	Q8CQU8	42	K	Logo3	50S ribosomal protein L25	rplY	xxxxxxxxxx_K_xDxxxxxxxx_x000D_
Biological Process	GO:0019538	3	protein metabolic process	0.0184039	Q8CTT4	54	K	Logo3	50S ribosomal protein L1	rplA	xxxxxxxxxx_K_xDxxxxxxxx_x000D_
Biological Process	GO:0019538	3	protein metabolic process	0.0184039	Q8CTT4	14	K	Logo3	50S ribosomal protein L1	rplA	xxxxxxxxxx_K_xDxxxxxxxx_x000D_
Biological Process	GO:0019538	3	protein metabolic process	0.0184039	Q8CU90	109	K	Logo3	50S ribosomal protein L9	rplI	xxxxxxxxxx_K_xDxxxxxxxx_x000D_
Biological Process	GO:0009166	6	nucleotide catabolic process	0.0063449	Q8CN61	98	K	Logo3	"2,3-bisphosphoglycerate-dependent phosphoglycerate mutase"	gpmA	xxxxxxxxxx_K_xDxxxxxxxx_x000D_
Biological Process	GO:0009166	6	nucleotide catabolic process	0.0063449	Q8CS69	563	K	Logo3	Pyruvate kinase	pyk	xxxxxxxxxx_K_xDxxxxxxxx_x000D_
Biological Process	GO:0009166	6	nucleotide catabolic process	0.0063449	Q8CNH7	13	K	Logo3	Deoxyribose-phosphate aldolase	deoC	xxxxxxxxxx_K_xDxxxxxxxx_x000D_
Biological Process	GO:0009166	6	nucleotide catabolic process	0.0063449	Q8CTD6	130	K	Logo3	Phosphoglycerate kinase	pgk	xxxxxxxxxx_K_xDxxxxxxxx_x000D_
Biological Process	GO:0072521	4	purine-containing compound metabolic process	0.165762	Q8CN61	98	K	Logo3	"2,3-bisphosphoglycerate-dependent phosphoglycerate mutase"	gpmA	xxxxxxxxxx_K_xDxxxxxxxx_x000D_
Biological Process	GO:0072521	4	purine-containing compound metabolic process	0.165762	A0A0H2VFR3	159	K	Logo3	GTP pyrophosphokinase	SE_0695	xxxxxxxxxx_K_xDxxxxxxxx_x000D_
Biological Process	GO:0072521	4	purine-containing compound metabolic process	0.165762	Q8CSI0	9	K	Logo3	Nucleoside diphosphate kinase	ndk	xxxxxxxxxx_K_xDxxxxxxxx_x000D_
Biological Process	GO:0072521	4	purine-containing compound metabolic process	0.165762	Q8CS69	563	K	Logo3	Pyruvate kinase	pyk	xxxxxxxxxx_K_xDxxxxxxxx_x000D_
Biological Process	GO:0072521	4	purine-containing compound metabolic process	0.165762	Q8CTD6	130	K	Logo3	Phosphoglycerate kinase	pgk	xxxxxxxxxx_K_xDxxxxxxxx_x000D_
Biological Process	GO:0072521	4	purine-containing compound metabolic process	0.165762	Q8CNJ5	486	K	Logo3	ATP synthase subunit alpha	atpA	xxxxxxxxxx_K_xDxxxxxxxx_x000D_
Biological Process	GO:0031323	4	regulation of cellular metabolic process	0.114146	A0A0H2VGQ3	61	K	Logo3	Ribosomal silencing factor RsfS	rsfS	xxxxxxxxxx_K_xDxxxxxxxx_x000D_
Biological Process	GO:0031323	4	regulation of cellular metabolic process	0.114146	A0A0H2VHV0	3	K	Logo3	DNA-binding protein II	SE_1160	xxxxxxxxxx_K_xDxxxxxxxx_x000D_
Biological Process	GO:0031323	4	regulation of cellular metabolic process	0.114146	Q8CN61	98	K	Logo3	"2,3-bisphosphoglycerate-dependent phosphoglycerate mutase"	gpmA	xxxxxxxxxx_K_xDxxxxxxxx_x000D_
Biological Process	GO:0031323	4	regulation of cellular metabolic process	0.114146	Q8CNV8	150	K	Logo3	Catabolite control protein A	ccpA	xxxxxxxxxx_K_xDxxxxxxxx_x000D_
Biological Process	GO:0031323	4	regulation of cellular metabolic process	0.114146	Q8CP24	174	K	Logo3	RNA polymerase sigma factor SigA	sigA	xxxxxxxxxx_K_xDxxxxxxxx_x000D_
Biological Process	GO:0031323	4	regulation of cellular metabolic process	0.114146	Q8CTT4	54	K	Logo3	50S ribosomal protein L1	rplA	xxxxxxxxxx_K_xDxxxxxxxx_x000D_
Biological Process	GO:0031323	4	regulation of cellular metabolic process	0.114146	Q8CTT4	14	K	Logo3	50S ribosomal protein L1	rplA	xxxxxxxxxx_K_xDxxxxxxxx_x000D_
Biological Process	GO:0031323	4	regulation of cellular metabolic process	0.114146	Q8CRG0	79	K	Logo3	50S ribosomal protein L3	rplC	xxxxxxxxxx_K_xDxxxxxxxx_x000D_
Biological Process	GO:0031323	4	regulation of cellular metabolic process	0.114146	Q8CTD6	130	K	Logo3	Phosphoglycerate kinase	pgk	xxxxxxxxxx_K_xDxxxxxxxx_x000D_
Biological Process	GO:0010604	5	positive regulation of macromolecule metabolic process	0.0350771	Q8CNV8	150	K	Logo3	Catabolite control protein A	ccpA	xxxxxxxxxx_K_xDxxxxxxxx_x000D_
Biological Process	GO:0010604	5	positive regulation of macromolecule metabolic process	0.0350771	Q8CP24	174	K	Logo3	RNA polymerase sigma factor SigA	sigA	xxxxxxxxxx_K_xDxxxxxxxx_x000D_
Biological Process	GO:0010604	5	positive regulation of macromolecule metabolic process	0.0350771	Q8CRG0	79	K	Logo3	50S ribosomal protein L3	rplC	xxxxxxxxxx_K_xDxxxxxxxx_x000D_
Biological Process	GO:0010604	5	positive regulation of macromolecule metabolic process	0.0350771	Q8CTD6	130	K	Logo3	Phosphoglycerate kinase	pgk	xxxxxxxxxx_K_xDxxxxxxxx_x000D_
Biological Process	GO:0006164	6	purine nucleotide biosynthetic process	0.127301	Q8CN61	98	K	Logo3	"2,3-bisphosphoglycerate-dependent phosphoglycerate mutase"	gpmA	xxxxxxxxxx_K_xDxxxxxxxx_x000D_
Biological Process	GO:0006164	6	purine nucleotide biosynthetic process	0.127301	Q8CS69	563	K	Logo3	Pyruvate kinase	pyk	xxxxxxxxxx_K_xDxxxxxxxx_x000D_
Biological Process	GO:0006164	6	purine nucleotide biosynthetic process	0.127301	Q8CTD6	130	K	Logo3	Phosphoglycerate kinase	pgk	xxxxxxxxxx_K_xDxxxxxxxx_x000D_
Biological Process	GO:0006164	6	purine nucleotide biosynthetic process	0.127301	Q8CNJ5	486	K	Logo3	ATP synthase subunit alpha	atpA	xxxxxxxxxx_K_xDxxxxxxxx_x000D_
Biological Process	GO:0009201	7	ribonucleoside triphosphate biosynthetic process	0.00983165	Q8CN61	98	K	Logo3	"2,3-bisphosphoglycerate-dependent phosphoglycerate mutase"	gpmA	xxxxxxxxxx_K_xDxxxxxxxx_x000D_
Biological Process	GO:0009201	7	ribonucleoside triphosphate biosynthetic process	0.00983165	Q8CS69	563	K	Logo3	Pyruvate kinase	pyk	xxxxxxxxxx_K_xDxxxxxxxx_x000D_
Biological Process	GO:0009201	7	ribonucleoside triphosphate biosynthetic process	0.00983165	Q8CTD6	130	K	Logo3	Phosphoglycerate kinase	pgk	xxxxxxxxxx_K_xDxxxxxxxx_x000D_
Biological Process	GO:0009201	7	ribonucleoside triphosphate biosynthetic process	0.00983165	Q8CNJ5	486	K	Logo3	ATP synthase subunit alpha	atpA	xxxxxxxxxx_K_xDxxxxxxxx_x000D_
Biological Process	GO:0046496	6	nicotinamide nucleotide metabolic process	0.0269295	Q8CN61	98	K	Logo3	"2,3-bisphosphoglycerate-dependent phosphoglycerate mutase"	gpmA	xxxxxxxxxx_K_xDxxxxxxxx_x000D_
Biological Process	GO:0046496	6	nicotinamide nucleotide metabolic process	0.0269295	Q8CPY5	124	K	Logo3	Glyceraldehyde-3-phosphate dehydrogenase 1	gapA1	xxxxxxxxxx_K_xDxxxxxxxx_x000D_
Biological Process	GO:0046496	6	nicotinamide nucleotide metabolic process	0.0269295	Q8CS69	563	K	Logo3	Pyruvate kinase	pyk	xxxxxxxxxx_K_xDxxxxxxxx_x000D_
Biological Process	GO:0046496	6	nicotinamide nucleotide metabolic process	0.0269295	Q8CTD6	130	K	Logo3	Phosphoglycerate kinase	pgk	xxxxxxxxxx_K_xDxxxxxxxx_x000D_
Biological Process	GO:0042255	6	ribosome assembly	0.0198829	Q8CRH1	29	K	Logo3	50S ribosomal protein L24	rplX	xxxxxxxxxx_K_xDxxxxxxxx_x000D_
Biological Process	GO:0042255	6	ribosome assembly	0.0198829	Q8CRI5	53	K	Logo3	50S ribosomal protein L17	rplQ	xxxxxxxxxx_K_xDxxxxxxxx_x000D_
Biological Process	GO:0042255	6	ribosome assembly	0.0198829	Q8CRH5	59	K	Logo3	50S ribosomal protein L6	rplF	xxxxxxxxxx_K_xDxxxxxxxx_x000D_
Biological Process	GO:0042255	6	ribosome assembly	0.0198829	Q8CSC6	70	K	Logo3	30S ribosomal protein S20	rpsT	xxxxxxxxxx_K_xDxxxxxxxx_x000D_
Biological Process	GO:0042255	6	ribosome assembly	0.0198829	Q8CRG6	107	K	Logo3	30S ribosomal protein S3	rpsC	xxxxxxxxxx_K_xDxxxxxxxx_x000D_
Biological Process	GO:0042255	6	ribosome assembly	0.0198829	Q8CTT4	54	K	Logo3	50S ribosomal protein L1	rplA	xxxxxxxxxx_K_xDxxxxxxxx_x000D_
Biological Process	GO:0042255	6	ribosome assembly	0.0198829	Q8CTT4	14	K	Logo3	50S ribosomal protein L1	rplA	xxxxxxxxxx_K_xDxxxxxxxx_x000D_
Biological Process	GO:0042255	6	ribosome assembly	0.0198829	Q8CRG0	79	K	Logo3	50S ribosomal protein L3	rplC	xxxxxxxxxx_K_xDxxxxxxxx_x000D_
Biological Process	GO:0042255	6	ribosome assembly	0.0198829	A0A0H2VGI5	58	K	Logo3	Uncharacterized protein	SE_1281	xxxxxxxxxx_K_xDxxxxxxxx_x000D_
Biological Process	GO:0043038	4	amino acid activation	0.0805095	Q8CTN9	298	K	Logo3	Arginine--tRNA ligase	argS	xxxxxxxxxx_K_xDxxxxxxxx_x000D_
Biological Process	GO:0043038	4	amino acid activation	0.0805095	Q8CSX1	136	K	Logo3	Isoleucine--tRNA ligase	ileS	xxxxxxxxxx_K_xDxxxxxxxx_x000D_
Biological Process	GO:0043038	4	amino acid activation	0.0805095	Q8CT69	230	K	Logo3	Tryptophan--tRNA ligase	trpS	xxxxxxxxxx_K_xDxxxxxxxx_x000D_
Biological Process	GO:0043038	4	amino acid activation	0.0805095	Q8CS74	225	K	Logo3	Threonine--tRNA ligase	thrS	xxxxxxxxxx_K_xDxxxxxxxx_x000D_
Biological Process	GO:0009123	5	nucleoside monophosphate metabolic process	0.224175	Q8CN61	98	K	Logo3	"2,3-bisphosphoglycerate-dependent phosphoglycerate mutase"	gpmA	xxxxxxxxxx_K_xDxxxxxxxx_x000D_
Biological Process	GO:0009123	5	nucleoside monophosphate metabolic process	0.224175	Q8CS69	563	K	Logo3	Pyruvate kinase	pyk	xxxxxxxxxx_K_xDxxxxxxxx_x000D_
Biological Process	GO:0009123	5	nucleoside monophosphate metabolic process	0.224175	Q8CTD6	130	K	Logo3	Phosphoglycerate kinase	pgk	xxxxxxxxxx_K_xDxxxxxxxx_x000D_
Biological Process	GO:0009123	5	nucleoside monophosphate metabolic process	0.224175	Q8CNJ5	486	K	Logo3	ATP synthase subunit alpha	atpA	xxxxxxxxxx_K_xDxxxxxxxx_x000D_
Biological Process	GO:0009167	7	purine ribonucleoside monophosphate metabolic process	0.0672484	Q8CN61	98	K	Logo3	"2,3-bisphosphoglycerate-dependent phosphoglycerate mutase"	gpmA	xxxxxxxxxx_K_xDxxxxxxxx_x000D_
Biological Process	GO:0009167	7	purine ribonucleoside monophosphate metabolic process	0.0672484	Q8CS69	563	K	Logo3	Pyruvate kinase	pyk	xxxxxxxxxx_K_xDxxxxxxxx_x000D_
Biological Process	GO:0009167	7	purine ribonucleoside monophosphate metabolic process	0.0672484	Q8CTD6	130	K	Logo3	Phosphoglycerate kinase	pgk	xxxxxxxxxx_K_xDxxxxxxxx_x000D_
Biological Process	GO:0009167	7	purine ribonucleoside monophosphate metabolic process	0.0672484	Q8CNJ5	486	K	Logo3	ATP synthase subunit alpha	atpA	xxxxxxxxxx_K_xDxxxxxxxx_x000D_
Biological Process	GO:0062012	4	regulation of small molecule metabolic process	0.102787	Q8CN61	98	K	Logo3	"2,3-bisphosphoglycerate-dependent phosphoglycerate mutase"	gpmA	xxxxxxxxxx_K_xDxxxxxxxx_x000D_
Biological Process	GO:0062012	4	regulation of small molecule metabolic process	0.102787	Q8CP24	174	K	Logo3	RNA polymerase sigma factor SigA	sigA	xxxxxxxxxx_K_xDxxxxxxxx_x000D_
Biological Process	GO:0046939	6	nucleotide phosphorylation	0.00379202	Q8CN61	98	K	Logo3	"2,3-bisphosphoglycerate-dependent phosphoglycerate mutase"	gpmA	xxxxxxxxxx_K_xDxxxxxxxx_x000D_
Biological Process	GO:0046939	6	nucleotide phosphorylation	0.00379202	Q8CSI0	9	K	Logo3	Nucleoside diphosphate kinase	ndk	xxxxxxxxxx_K_xDxxxxxxxx_x000D_
Biological Process	GO:0046939	6	nucleotide phosphorylation	0.00379202	Q8CS69	563	K	Logo3	Pyruvate kinase	pyk	xxxxxxxxxx_K_xDxxxxxxxx_x000D_
Biological Process	GO:0046939	6	nucleotide phosphorylation	0.00379202	Q8CTD6	130	K	Logo3	Phosphoglycerate kinase	pgk	xxxxxxxxxx_K_xDxxxxxxxx_x000D_
Biological Process	GO:0019363	6	pyridine nucleotide biosynthetic process	0.044638	Q8CN61	98	K	Logo3	"2,3-bisphosphoglycerate-dependent phosphoglycerate mutase"	gpmA	xxxxxxxxxx_K_xDxxxxxxxx_x000D_
Biological Process	GO:0019363	6	pyridine nucleotide biosynthetic process	0.044638	Q8CS69	563	K	Logo3	Pyruvate kinase	pyk	xxxxxxxxxx_K_xDxxxxxxxx_x000D_
Biological Process	GO:0019363	6	pyridine nucleotide biosynthetic process	0.044638	Q8CTD6	130	K	Logo3	Phosphoglycerate kinase	pgk	xxxxxxxxxx_K_xDxxxxxxxx_x000D_
Biological Process	GO:0009135	6	purine nucleoside diphosphate metabolic process	0.0130703	Q8CN61	98	K	Logo3	"2,3-bisphosphoglycerate-dependent phosphoglycerate mutase"	gpmA	xxxxxxxxxx_K_xDxxxxxxxx_x000D_
Biological Process	GO:0009135	6	purine nucleoside diphosphate metabolic process	0.0130703	Q8CS69	563	K	Logo3	Pyruvate kinase	pyk	xxxxxxxxxx_K_xDxxxxxxxx_x000D_
Biological Process	GO:0009135	6	purine nucleoside diphosphate metabolic process	0.0130703	Q8CTD6	130	K	Logo3	Phosphoglycerate kinase	pgk	xxxxxxxxxx_K_xDxxxxxxxx_x000D_
Biological Process	GO:0034404	4	nucleobase-containing small molecule biosynthetic process	0.0324989	Q8CN61	98	K	Logo3	"2,3-bisphosphoglycerate-dependent phosphoglycerate mutase"	gpmA	xxxxxxxxxx_K_xDxxxxxxxx_x000D_
Biological Process	GO:0034404	4	nucleobase-containing small molecule biosynthetic process	0.0324989	Q8CSY5	92	K	Logo3	Non-canonical purine NTP pyrophosphatase	SE_0844	xxxxxxxxxx_K_xDxxxxxxxx_x000D_
Biological Process	GO:0034404	4	nucleobase-containing small molecule biosynthetic process	0.0324989	Q8CS69	563	K	Logo3	Pyruvate kinase	pyk	xxxxxxxxxx_K_xDxxxxxxxx_x000D_
Biological Process	GO:0034404	4	nucleobase-containing small molecule biosynthetic process	0.0324989	Q8CNH7	13	K	Logo3	Deoxyribose-phosphate aldolase	deoC	xxxxxxxxxx_K_xDxxxxxxxx_x000D_
Biological Process	GO:0034404	4	nucleobase-containing small molecule biosynthetic process	0.0324989	Q8CTD6	130	K	Logo3	Phosphoglycerate kinase	pgk	xxxxxxxxxx_K_xDxxxxxxxx_x000D_
Biological Process	GO:1901292	5	nucleoside phosphate catabolic process	0.00111477	Q8CN61	98	K	Logo3	"2,3-bisphosphoglycerate-dependent phosphoglycerate mutase"	gpmA	xxxxxxxxxx_K_xDxxxxxxxx_x000D_
Biological Process	GO:1901292	5	nucleoside phosphate catabolic process	0.00111477	Q8CSY5	92	K	Logo3	Non-canonical purine NTP pyrophosphatase	SE_0844	xxxxxxxxxx_K_xDxxxxxxxx_x000D_
Biological Process	GO:1901292	5	nucleoside phosphate catabolic process	0.00111477	Q8CS69	563	K	Logo3	Pyruvate kinase	pyk	xxxxxxxxxx_K_xDxxxxxxxx_x000D_
Biological Process	GO:1901292	5	nucleoside phosphate catabolic process	0.00111477	Q8CNH7	13	K	Logo3	Deoxyribose-phosphate aldolase	deoC	xxxxxxxxxx_K_xDxxxxxxxx_x000D_
Biological Process	GO:1901292	5	nucleoside phosphate catabolic process	0.00111477	Q8CTD6	130	K	Logo3	Phosphoglycerate kinase	pgk	xxxxxxxxxx_K_xDxxxxxxxx_x000D_
Biological Process	GO:0006753	4	nucleoside phosphate metabolic process	0.0909335	Q8CN61	98	K	Logo3	"2,3-bisphosphoglycerate-dependent phosphoglycerate mutase"	gpmA	xxxxxxxxxx_K_xDxxxxxxxx_x000D_
Biological Process	GO:0006753	4	nucleoside phosphate metabolic process	0.0909335	A0A0H2VFR3	159	K	Logo3	GTP pyrophosphokinase	SE_0695	xxxxxxxxxx_K_xDxxxxxxxx_x000D_
Biological Process	GO:0006753	4	nucleoside phosphate metabolic process	0.0909335	Q8CPY5	124	K	Logo3	Glyceraldehyde-3-phosphate dehydrogenase 1	gapA1	xxxxxxxxxx_K_xDxxxxxxxx_x000D_
Biological Process	GO:0006753	4	nucleoside phosphate metabolic process	0.0909335	Q8CTD6	130	K	Logo3	Phosphoglycerate kinase	pgk	xxxxxxxxxx_K_xDxxxxxxxx_x000D_
Biological Process	GO:0006753	4	nucleoside phosphate metabolic process	0.0909335	Q8CNJ5	486	K	Logo3	ATP synthase subunit alpha	atpA	xxxxxxxxxx_K_xDxxxxxxxx_x000D_
Biological Process	GO:0006753	4	nucleoside phosphate metabolic process	0.0909335	Q8CSY5	92	K	Logo3	Non-canonical purine NTP pyrophosphatase	SE_0844	xxxxxxxxxx_K_xDxxxxxxxx_x000D_
Biological Process	GO:0006753	4	nucleoside phosphate metabolic process	0.0909335	Q8CSI0	9	K	Logo3	Nucleoside diphosphate kinase	ndk	xxxxxxxxxx_K_xDxxxxxxxx_x000D_
Biological Process	GO:0006753	4	nucleoside phosphate metabolic process	0.0909335	Q8CS69	563	K	Logo3	Pyruvate kinase	pyk	xxxxxxxxxx_K_xDxxxxxxxx_x000D_
Biological Process	GO:0006753	4	nucleoside phosphate metabolic process	0.0909335	Q8CNH7	13	K	Logo3	Deoxyribose-phosphate aldolase	deoC	xxxxxxxxxx_K_xDxxxxxxxx_x000D_
Biological Process	GO:1901361	4	organic cyclic compound catabolic process	0.01621	Q8CN61	98	K	Logo3	"2,3-bisphosphoglycerate-dependent phosphoglycerate mutase"	gpmA	xxxxxxxxxx_K_xDxxxxxxxx_x000D_
Biological Process	GO:1901361	4	organic cyclic compound catabolic process	0.01621	Q8CSY5	92	K	Logo3	Non-canonical purine NTP pyrophosphatase	SE_0844	xxxxxxxxxx_K_xDxxxxxxxx_x000D_
Biological Process	GO:1901361	4	organic cyclic compound catabolic process	0.01621	Q8CS69	563	K	Logo3	Pyruvate kinase	pyk	xxxxxxxxxx_K_xDxxxxxxxx_x000D_
Biological Process	GO:1901361	4	organic cyclic compound catabolic process	0.01621	Q8CNH7	13	K	Logo3	Deoxyribose-phosphate aldolase	deoC	xxxxxxxxxx_K_xDxxxxxxxx_x000D_
Biological Process	GO:1901361	4	organic cyclic compound catabolic process	0.01621	Q8CTD6	130	K	Logo3	Phosphoglycerate kinase	pgk	xxxxxxxxxx_K_xDxxxxxxxx_x000D_
Biological Process	GO:0010035	3	response to inorganic substance	0.115837	A0A0H2VHD1	119	K	Logo3	Ferrichrome ABC transporter	SE_1768	xxxxxxxxxx_K_xDxxxxxxxx_x000D_
Biological Process	GO:0010035	3	response to inorganic substance	0.115837	Q8CP24	174	K	Logo3	RNA polymerase sigma factor SigA	sigA	xxxxxxxxxx_K_xDxxxxxxxx_x000D_
Biological Process	GO:0010035	3	response to inorganic substance	0.115837	Q8CPD0	470	K	Logo3	Catalase	katA	xxxxxxxxxx_K_xDxxxxxxxx_x000D_
Biological Process	GO:0019222	3	regulation of metabolic process	0.124159	A0A0H2VGQ3	61	K	Logo3	Ribosomal silencing factor RsfS	rsfS	xxxxxxxxxx_K_xDxxxxxxxx_x000D_
Biological Process	GO:0019222	3	regulation of metabolic process	0.124159	A0A0H2VHV0	3	K	Logo3	DNA-binding protein II	SE_1160	xxxxxxxxxx_K_xDxxxxxxxx_x000D_
Biological Process	GO:0019222	3	regulation of metabolic process	0.124159	Q8CN61	98	K	Logo3	"2,3-bisphosphoglycerate-dependent phosphoglycerate mutase"	gpmA	xxxxxxxxxx_K_xDxxxxxxxx_x000D_
Biological Process	GO:0019222	3	regulation of metabolic process	0.124159	Q8CNV8	150	K	Logo3	Catabolite control protein A	ccpA	xxxxxxxxxx_K_xDxxxxxxxx_x000D_
Biological Process	GO:0019222	3	regulation of metabolic process	0.124159	Q8CP24	174	K	Logo3	RNA polymerase sigma factor SigA	sigA	xxxxxxxxxx_K_xDxxxxxxxx_x000D_
Biological Process	GO:0019222	3	regulation of metabolic process	0.124159	Q8CTT4	54	K	Logo3	50S ribosomal protein L1	rplA	xxxxxxxxxx_K_xDxxxxxxxx_x000D_
Biological Process	GO:0019222	3	regulation of metabolic process	0.124159	Q8CTT4	14	K	Logo3	50S ribosomal protein L1	rplA	xxxxxxxxxx_K_xDxxxxxxxx_x000D_
Biological Process	GO:0019222	3	regulation of metabolic process	0.124159	Q8CRG0	79	K	Logo3	50S ribosomal protein L3	rplC	xxxxxxxxxx_K_xDxxxxxxxx_x000D_
Biological Process	GO:0019222	3	regulation of metabolic process	0.124159	Q8CTD6	130	K	Logo3	Phosphoglycerate kinase	pgk	xxxxxxxxxx_K_xDxxxxxxxx_x000D_
Biological Process	GO:0009266	3	response to temperature stimulus	0.0949784	A0A0H2VG41	105	K	Logo3	ABC transporter (ATP-binding protein)	SE_1072	xxxxxxxxxx_K_xDxxxxxxxx_x000D_
Biological Process	GO:0009266	3	response to temperature stimulus	0.0949784	Q8CPG2	113	K	Logo3	Ribosome-binding factor A	rbfA	xxxxxxxxxx_K_xDxxxxxxxx_x000D_
Biological Process	GO:0009266	3	response to temperature stimulus	0.0949784	Q8CP24	174	K	Logo3	RNA polymerase sigma factor SigA	sigA	xxxxxxxxxx_K_xDxxxxxxxx_x000D_
Biological Process	GO:0009266	3	response to temperature stimulus	0.0949784	A0A0H2VJ42	345	K	Logo3	Serine proteinase Do	SE_1405	xxxxxxxxxx_K_xDxxxxxxxx_x000D_
Biological Process	GO:0009266	3	response to temperature stimulus	0.0949784	A0A0H2VJ42	358	K	Logo3	Serine proteinase Do	SE_1405	xxxxxxxxxx_K_xDxxxxxxxx_x000D_
Biological Process	GO:1902600	6	proton transmembrane transport	0.352043	A0A0H2VH68	374	K	Logo3	Pyrimidine nucleoside transport protein	SE_0283	xxxxxxxxxx_K_xDxxxxxxxx_x000D_
Biological Process	GO:1902600	6	proton transmembrane transport	0.352043	Q8CNJ5	486	K	Logo3	ATP synthase subunit alpha	atpA	xxxxxxxxxx_K_xDxxxxxxxx_x000D_
Biological Process	GO:0055086	3	nucleobase-containing small molecule metabolic process	0.0744341	Q8CN61	98	K	Logo3	"2,3-bisphosphoglycerate-dependent phosphoglycerate mutase"	gpmA	xxxxxxxxxx_K_xDxxxxxxxx_x000D_
Biological Process	GO:0055086	3	nucleobase-containing small molecule metabolic process	0.0744341	Q8CRL1	216	K	Logo3	Glutamine--fructose-6-phosphate aminotransferase [isomerizing]	glmS	xxxxxxxxxx_K_xDxxxxxxxx_x000D_
Biological Process	GO:0055086	3	nucleobase-containing small molecule metabolic process	0.0744341	A0A0H2VFR3	159	K	Logo3	GTP pyrophosphokinase	SE_0695	xxxxxxxxxx_K_xDxxxxxxxx_x000D_
Biological Process	GO:0055086	3	nucleobase-containing small molecule metabolic process	0.0744341	Q8CPY5	124	K	Logo3	Glyceraldehyde-3-phosphate dehydrogenase 1	gapA1	xxxxxxxxxx_K_xDxxxxxxxx_x000D_
Biological Process	GO:0055086	3	nucleobase-containing small molecule metabolic process	0.0744341	Q8CTD6	130	K	Logo3	Phosphoglycerate kinase	pgk	xxxxxxxxxx_K_xDxxxxxxxx_x000D_
Biological Process	GO:0055086	3	nucleobase-containing small molecule metabolic process	0.0744341	Q8CNJ5	486	K	Logo3	ATP synthase subunit alpha	atpA	xxxxxxxxxx_K_xDxxxxxxxx_x000D_
Biological Process	GO:0055086	3	nucleobase-containing small molecule metabolic process	0.0744341	Q8CQ69	169	K	Logo3	3-hexulose-6-phosphate synthase	SE_0341	xxxxxxxxxx_K_xDxxxxxxxx_x000D_
Biological Process	GO:0055086	3	nucleobase-containing small molecule metabolic process	0.0744341	Q8CSY5	92	K	Logo3	Non-canonical purine NTP pyrophosphatase	SE_0844	xxxxxxxxxx_K_xDxxxxxxxx_x000D_
Biological Process	GO:0055086	3	nucleobase-containing small molecule metabolic process	0.0744341	Q8CSI0	9	K	Logo3	Nucleoside diphosphate kinase	ndk	xxxxxxxxxx_K_xDxxxxxxxx_x000D_
Biological Process	GO:0055086	3	nucleobase-containing small molecule metabolic process	0.0744341	Q8CS69	563	K	Logo3	Pyruvate kinase	pyk	xxxxxxxxxx_K_xDxxxxxxxx_x000D_
Biological Process	GO:0055086	3	nucleobase-containing small molecule metabolic process	0.0744341	Q8CNH7	13	K	Logo3	Deoxyribose-phosphate aldolase	deoC	xxxxxxxxxx_K_xDxxxxxxxx_x000D_
Biological Process	GO:0009132	5	nucleoside diphosphate metabolic process	0.0063449	Q8CN61	98	K	Logo3	"2,3-bisphosphoglycerate-dependent phosphoglycerate mutase"	gpmA	xxxxxxxxxx_K_xDxxxxxxxx_x000D_
Biological Process	GO:0009132	5	nucleoside diphosphate metabolic process	0.0063449	Q8CSI0	9	K	Logo3	Nucleoside diphosphate kinase	ndk	xxxxxxxxxx_K_xDxxxxxxxx_x000D_
Biological Process	GO:0009132	5	nucleoside diphosphate metabolic process	0.0063449	Q8CS69	563	K	Logo3	Pyruvate kinase	pyk	xxxxxxxxxx_K_xDxxxxxxxx_x000D_
Biological Process	GO:0009132	5	nucleoside diphosphate metabolic process	0.0063449	Q8CTD6	130	K	Logo3	Phosphoglycerate kinase	pgk	xxxxxxxxxx_K_xDxxxxxxxx_x000D_
Biological Process	GO:0017144	3	drug metabolic process	0.0640697	Q8CN61	98	K	Logo3	"2,3-bisphosphoglycerate-dependent phosphoglycerate mutase"	gpmA	xxxxxxxxxx_K_xDxxxxxxxx_x000D_
Biological Process	GO:0017144	3	drug metabolic process	0.0640697	Q8CTD6	130	K	Logo3	Phosphoglycerate kinase	pgk	xxxxxxxxxx_K_xDxxxxxxxx_x000D_
Biological Process	GO:0017144	3	drug metabolic process	0.0640697	Q8CNJ5	486	K	Logo3	ATP synthase subunit alpha	atpA	xxxxxxxxxx_K_xDxxxxxxxx_x000D_
Biological Process	GO:0017144	3	drug metabolic process	0.0640697	Q8CNR1	172	K	Logo3	Fumarate hydratase class II	fumC	xxxxxxxxxx_K_xDxxxxxxxx_x000D_
Biological Process	GO:0017144	3	drug metabolic process	0.0640697	Q8CMM1	312	K	Logo3	Probable glycine dehydrogenase (decarboxylating) subunit 2	gcvPB	xxxxxxxxxx_K_xDxxxxxxxx_x000D_
Biological Process	GO:0017144	3	drug metabolic process	0.0640697	Q8CS69	563	K	Logo3	Pyruvate kinase	pyk	xxxxxxxxxx_K_xDxxxxxxxx_x000D_
Biological Process	GO:0017144	3	drug metabolic process	0.0640697	Q8CP83	898	K	Logo3	2-oxoglutarate dehydrogenase E1 component	odhA	xxxxxxxxxx_K_xDxxxxxxxx_x000D_
Biological Process	GO:0017144	3	drug metabolic process	0.0640697	Q8CP83	520	K	Logo3	2-oxoglutarate dehydrogenase E1 component	odhA	xxxxxxxxxx_K_xDxxxxxxxx_x000D_
Biological Process	GO:0017144	3	drug metabolic process	0.0640697	Q8CPD0	470	K	Logo3	Catalase	katA	xxxxxxxxxx_K_xDxxxxxxxx_x000D_
Biological Process	GO:0051246	5	regulation of protein metabolic process	0.0765007	A0A0H2VGQ3	61	K	Logo3	Ribosomal silencing factor RsfS	rsfS	xxxxxxxxxx_K_xDxxxxxxxx_x000D_
Biological Process	GO:0051246	5	regulation of protein metabolic process	0.0765007	Q8CTT4	54	K	Logo3	50S ribosomal protein L1	rplA	xxxxxxxxxx_K_xDxxxxxxxx_x000D_
Biological Process	GO:0051246	5	regulation of protein metabolic process	0.0765007	Q8CTT4	14	K	Logo3	50S ribosomal protein L1	rplA	xxxxxxxxxx_K_xDxxxxxxxx_x000D_
Biological Process	GO:0051246	5	regulation of protein metabolic process	0.0765007	Q8CTD6	130	K	Logo3	Phosphoglycerate kinase	pgk	xxxxxxxxxx_K_xDxxxxxxxx_x000D_

## Sheet: Logo4
GO Terms Level 1	GO Terms Description	GO Terms Level	GO Terms ID	Mapping	Background	All Mapping	All Background	Fold Enrichment	Fisher' exact test P value	-log10(p value)	Related Protein
Cellular Component	intracellular organelle	3	GO:0043229	17	67	50	540	2.74	2.19689e-05	4.66	A0A0H2VI31 Q8CS54 Q8CRG5 Q8CRG2 P66618 Q8CRG0 Q8CRH4 Q8CRG8 Q8CPH4 P66255 Q8CTS8 Q8CQP6 Q8CRI9 Q8CRI3 A0A0H2VKZ1 Q8CU90 P66336
	organelle	2	GO:0043226	17	68	50	540	2.7	2.73998e-05	4.56	A0A0H2VI31 Q8CS54 Q8CRG5 Q8CRG2 P66618 Q8CRG0 Q8CRH4 Q8CRG8 Q8CPH4 P66255 Q8CTS8 Q8CQP6 Q8CRI9 Q8CRI3 A0A0H2VKZ1 Q8CU90 P66336
	ribosome	5	GO:0005840	14	54	50	540	2.8	0.000115685	3.94	Q8CRG8 Q8CTS8 P66255 Q8CQP6 Q8CS54 Q8CRG5 Q8CRG2 Q8CRI9 P66618 Q8CRI3 Q8CRG0 P66336 Q8CU90 Q8CRH4
	intracellular non-membrane-bounded organelle	4	GO:0043232	15	62	50	540	2.61	0.000148295	3.83	Q8CRG8 Q8CTS8 P66255 Q8CQP6 Q8CS54 Q8CRG5 Q8CRG2 Q8CRI9 P66618 A0A0H2VKZ1 Q8CRI3 Q8CRG0 P66336 Q8CU90 Q8CRH4
	non-membrane-bounded organelle	3	GO:0043228	15	63	50	540	2.57	0.000181589	3.74	Q8CRG8 Q8CTS8 P66255 Q8CQP6 Q8CS54 Q8CRG5 Q8CRG2 Q8CRI9 P66618 A0A0H2VKZ1 Q8CRI3 Q8CRG0 P66336 Q8CU90 Q8CRH4
	ribonucleoprotein complex	2	GO:1990904	14	57	50	540	2.65	0.00022225	3.65	Q8CRG8 Q8CTS8 P66255 Q8CQP6 Q8CS54 Q8CRG5 Q8CRG2 Q8CRI9 P66618 Q8CRI3 Q8CRG0 P66336 Q8CU90 Q8CRH4
	ribosomal subunit	3	GO:0044391	13	53	50	540	2.65	0.000404974	3.39	Q8CRG8 P66255 Q8CQP6 Q8CS54 Q8CRG5 Q8CRG2 Q8CRI9 P66618 Q8CRI3 Q8CRG0 P66336 Q8CU90 Q8CRH4
	cytosolic ribosome	6	GO:0022626	12	51	50	540	2.54	0.00108677	2.96	Q8CRG8 P66255 Q8CQP6 Q8CRG5 Q8CRG2 Q8CRI9 P66618 Q8CRI3 Q8CRG0 P66336 Q8CU90 Q8CRH4
Molecular Function	structural constituent of ribosome	2	GO:0003735	15	53	52	591	3.22	1.03655e-05	4.98	Q8CRG8 Q8CTS8 P66255 Q8CQP6 Q8CS54 Q8CRG5 Q8CRG2 P66618 Q8CRI9 Q8CSV6 Q8CRI3 Q8CRG0 P66336 Q8CU90 Q8CRH4
	glycine dehydrogenase (decarboxylating) activity	5	GO:0004375	2	2	52	591	11.37	0.00760561	2.12	Q8CMM1 Q8CMM0
	rRNA binding	5	GO:0019843	5	18	52	591	3.16	0.0154021	1.81	P66618 Q8CRI9 Q8CU90 Q8CRH4 Q8CS54
Biological Process	posttranscriptional regulation of gene expression	6	GO:0010608	5	11	56	635	5.15	0.00137159	2.86	A0A0H2VGQ3 P66618 Q8CRI9 Q8CRH4 Q8CS54
	regulation of translation	6	GO:0006417	4	10	56	635	4.54	0.00764773	2.12	A0A0H2VGQ3 P66618 Q8CRI9 Q8CS54
	negative regulation of translation	7	GO:0017148	3	8	56	635	4.25	0.0264713	1.58	A0A0H2VGQ3 P66618 Q8CRI9
	negative regulation of protein metabolic process	6	GO:0051248	3	8	56	635	4.25	0.0264713	1.58	A0A0H2VGQ3 P66618 Q8CRI9
	positive regulation of gene expression	6	GO:0010628	4	14	56	635	3.24	0.0278593	1.56	Q8CNV8 Q8CRG0 Q8CP40 Q8CS54
	serine family amino acid catabolic process	6	GO:0009071	2	4	56	635	5.67	0.0408458	1.39	A0A0H2VI31 Q8CMM1
	transcription antitermination	7	GO:0031564	2	4	56	635	5.67	0.0408458	1.39	A0A0H2VFX3 P66336

## Sheet: Logo4 GO2Protein
GO Terms Level 1	GO Terms ID	GO Terms Level	GO Terms Description	Fisher's exact test P value	Protein accession	Position	Amino acid	Logo ID	Protein names	Gene names	Motif logo_x000D_
Cellular Component	GO:0005960	4	glycine cleavage complex	0.00841751	Q8CMM1	204	K	Logo4	Probable glycine dehydrogenase (decarboxylating) subunit 2	gcvPB	xxxxxxxxxx_K_Rxxxxxxxxx_x000D_
Cellular Component	GO:0005960	4	glycine cleavage complex	0.00841751	Q8CMM0	39	K	Logo4	Probable glycine dehydrogenase (decarboxylating) subunit 1	gcvPA	xxxxxxxxxx_K_Rxxxxxxxxx_x000D_
Cellular Component	GO:0030312	2	external encapsulating structure	0.102279	Q8CQP6	35	K	Logo4	30S ribosomal protein S18	rpsR	xxxxxxxxxx_K_Rxxxxxxxxx_x000D_
Cellular Component	GO:0030312	2	external encapsulating structure	0.102279	Q8CQP6	65	K	Logo4	30S ribosomal protein S18	rpsR	xxxxxxxxxx_K_Rxxxxxxxxx_x000D_
Cellular Component	GO:0030312	2	external encapsulating structure	0.102279	Q8CRG5	98	K	Logo4	50S ribosomal protein L22	rplV	xxxxxxxxxx_K_Rxxxxxxxxx_x000D_
Cellular Component	GO:0030312	2	external encapsulating structure	0.102279	Q8CRG5	83	K	Logo4	50S ribosomal protein L22	rplV	xxxxxxxxxx_K_Rxxxxxxxxx_x000D_
Cellular Component	GO:0030312	2	external encapsulating structure	0.102279	Q8CRI9	94	K	Logo4	50S ribosomal protein L13	rplM	xxxxxxxxxx_K_Rxxxxxxxxx_x000D_
Cellular Component	GO:0030312	2	external encapsulating structure	0.102279	P66618	35	K	Logo4	30S ribosomal protein S7	rpsG	xxxxxxxxxx_K_Rxxxxxxxxx_x000D_
Cellular Component	GO:0030312	2	external encapsulating structure	0.102279	Q8CPY3	268	K	Logo4	Enolase	eno	xxxxxxxxxx_K_Rxxxxxxxxx_x000D_
Cellular Component	GO:0030312	2	external encapsulating structure	0.102279	Q8CP16	90	K	Logo4	Protein GrpE	grpE	xxxxxxxxxx_K_Rxxxxxxxxx_x000D_
Cellular Component	GO:0030312	2	external encapsulating structure	0.102279	Q8CNU8	108	K	Logo4	Leucine--tRNA ligase	leuS	xxxxxxxxxx_K_Rxxxxxxxxx_x000D_
Cellular Component	GO:0030312	2	external encapsulating structure	0.102279	Q8CU90	52	K	Logo4	50S ribosomal protein L9	rplI	xxxxxxxxxx_K_Rxxxxxxxxx_x000D_
Cellular Component	GO:0015935	4	small ribosomal subunit	0.00162729	P66618	35	K	Logo4	30S ribosomal protein S7	rpsG	xxxxxxxxxx_K_Rxxxxxxxxx_x000D_
Cellular Component	GO:0015935	4	small ribosomal subunit	0.00162729	Q8CRG8	73	K	Logo4	30S ribosomal protein S17	rpsQ	xxxxxxxxxx_K_Rxxxxxxxxx_x000D_
Cellular Component	GO:0015935	4	small ribosomal subunit	0.00162729	Q8CRI3	78	K	Logo4	30S ribosomal protein S13	rpsM	xxxxxxxxxx_K_Rxxxxxxxxx_x000D_
Cellular Component	GO:0015935	4	small ribosomal subunit	0.00162729	P66336	30	K	Logo4	30S ribosomal protein S10	rpsJ	xxxxxxxxxx_K_Rxxxxxxxxx_x000D_
Cellular Component	GO:0015935	4	small ribosomal subunit	0.00162729	Q8CQP6	35	K	Logo4	30S ribosomal protein S18	rpsR	xxxxxxxxxx_K_Rxxxxxxxxx_x000D_
Cellular Component	GO:0015935	4	small ribosomal subunit	0.00162729	Q8CQP6	65	K	Logo4	30S ribosomal protein S18	rpsR	xxxxxxxxxx_K_Rxxxxxxxxx_x000D_
Cellular Component	GO:0015935	4	small ribosomal subunit	0.00162729	Q8CRH4	78	K	Logo4	30S ribosomal protein S8	rpsH	xxxxxxxxxx_K_Rxxxxxxxxx_x000D_
Cellular Component	GO:0015935	4	small ribosomal subunit	0.00162729	Q8CS54	28	K	Logo4	30S ribosomal protein S4	rpsD	xxxxxxxxxx_K_Rxxxxxxxxx_x000D_
Cellular Component	GO:0043228	3	non-membrane-bounded organelle	0.000181589	Q8CRG8	73	K	Logo4	30S ribosomal protein S17	rpsQ	xxxxxxxxxx_K_Rxxxxxxxxx_x000D_
Cellular Component	GO:0043228	3	non-membrane-bounded organelle	0.000181589	Q8CTS8	43	K	Logo4	30S ribosomal protein S12	rpsL	xxxxxxxxxx_K_Rxxxxxxxxx_x000D_
Cellular Component	GO:0043228	3	non-membrane-bounded organelle	0.000181589	P66255	10	K	Logo4	50S ribosomal protein L34	rpmH	xxxxxxxxxx_K_Rxxxxxxxxx_x000D_
Cellular Component	GO:0043228	3	non-membrane-bounded organelle	0.000181589	Q8CQP6	35	K	Logo4	30S ribosomal protein S18	rpsR	xxxxxxxxxx_K_Rxxxxxxxxx_x000D_
Cellular Component	GO:0043228	3	non-membrane-bounded organelle	0.000181589	Q8CQP6	65	K	Logo4	30S ribosomal protein S18	rpsR	xxxxxxxxxx_K_Rxxxxxxxxx_x000D_
Cellular Component	GO:0043228	3	non-membrane-bounded organelle	0.000181589	Q8CS54	28	K	Logo4	30S ribosomal protein S4	rpsD	xxxxxxxxxx_K_Rxxxxxxxxx_x000D_
Cellular Component	GO:0043228	3	non-membrane-bounded organelle	0.000181589	Q8CRG5	98	K	Logo4	50S ribosomal protein L22	rplV	xxxxxxxxxx_K_Rxxxxxxxxx_x000D_
Cellular Component	GO:0043228	3	non-membrane-bounded organelle	0.000181589	Q8CRG5	83	K	Logo4	50S ribosomal protein L22	rplV	xxxxxxxxxx_K_Rxxxxxxxxx_x000D_
Cellular Component	GO:0043228	3	non-membrane-bounded organelle	0.000181589	Q8CRG2	74	K	Logo4	50S ribosomal protein L23	rplW	xxxxxxxxxx_K_Rxxxxxxxxx_x000D_
Cellular Component	GO:0043228	3	non-membrane-bounded organelle	0.000181589	Q8CRG2	8	K	Logo4	50S ribosomal protein L23	rplW	xxxxxxxxxx_K_Rxxxxxxxxx_x000D_
Cellular Component	GO:0043228	3	non-membrane-bounded organelle	0.000181589	Q8CRI9	94	K	Logo4	50S ribosomal protein L13	rplM	xxxxxxxxxx_K_Rxxxxxxxxx_x000D_
Cellular Component	GO:0043228	3	non-membrane-bounded organelle	0.000181589	P66618	35	K	Logo4	30S ribosomal protein S7	rpsG	xxxxxxxxxx_K_Rxxxxxxxxx_x000D_
Cellular Component	GO:0043228	3	non-membrane-bounded organelle	0.000181589	A0A0H2VKZ1	267	K	Logo4	Transcription terminator	SE_2378	xxxxxxxxxx_K_Rxxxxxxxxx_x000D_
Cellular Component	GO:0043228	3	non-membrane-bounded organelle	0.000181589	Q8CRI3	78	K	Logo4	30S ribosomal protein S13	rpsM	xxxxxxxxxx_K_Rxxxxxxxxx_x000D_
Cellular Component	GO:0043228	3	non-membrane-bounded organelle	0.000181589	Q8CRG0	132	K	Logo4	50S ribosomal protein L3	rplC	xxxxxxxxxx_K_Rxxxxxxxxx_x000D_
Cellular Component	GO:0043228	3	non-membrane-bounded organelle	0.000181589	P66336	30	K	Logo4	30S ribosomal protein S10	rpsJ	xxxxxxxxxx_K_Rxxxxxxxxx_x000D_
Cellular Component	GO:0043228	3	non-membrane-bounded organelle	0.000181589	Q8CU90	52	K	Logo4	50S ribosomal protein L9	rplI	xxxxxxxxxx_K_Rxxxxxxxxx_x000D_
Cellular Component	GO:0043228	3	non-membrane-bounded organelle	0.000181589	Q8CRH4	78	K	Logo4	30S ribosomal protein S8	rpsH	xxxxxxxxxx_K_Rxxxxxxxxx_x000D_
Cellular Component	GO:0045240	3	dihydrolipoyl dehydrogenase complex	0.0446942	A0A0H2VI31	161	K	Logo4	Dihydrolipoyl dehydrogenase	SE_0794	xxxxxxxxxx_K_Rxxxxxxxxx_x000D_
Cellular Component	GO:0045240	3	dihydrolipoyl dehydrogenase complex	0.0446942	Q8CP83	210	K	Logo4	2-oxoglutarate dehydrogenase E1 component	odhA	xxxxxxxxxx_K_Rxxxxxxxxx_x000D_
Cellular Component	GO:0045240	3	dihydrolipoyl dehydrogenase complex	0.0446942	Q8CP83	73	K	Logo4	2-oxoglutarate dehydrogenase E1 component	odhA	xxxxxxxxxx_K_Rxxxxxxxxx_x000D_
Cellular Component	GO:0031974	2	membrane-enclosed lumen	0.0701184	A0A0H2VI31	161	K	Logo4	Dihydrolipoyl dehydrogenase	SE_0794	xxxxxxxxxx_K_Rxxxxxxxxx_x000D_
Cellular Component	GO:0031974	2	membrane-enclosed lumen	0.0701184	Q8CPH4	243	K	Logo4	Succinate--CoA ligase [ADP-forming] subunit alpha	sucD	xxxxxxxxxx_K_Rxxxxxxxxx_x000D_
Cellular Component	GO:0070013	4	intracellular organelle lumen	0.0701184	A0A0H2VI31	161	K	Logo4	Dihydrolipoyl dehydrogenase	SE_0794	xxxxxxxxxx_K_Rxxxxxxxxx_x000D_
Cellular Component	GO:0070013	4	intracellular organelle lumen	0.0701184	Q8CPH4	243	K	Logo4	Succinate--CoA ligase [ADP-forming] subunit alpha	sucD	xxxxxxxxxx_K_Rxxxxxxxxx_x000D_
Cellular Component	GO:0044391	3	ribosomal subunit	0.000404974	Q8CRG8	73	K	Logo4	30S ribosomal protein S17	rpsQ	xxxxxxxxxx_K_Rxxxxxxxxx_x000D_
Cellular Component	GO:0044391	3	ribosomal subunit	0.000404974	P66255	10	K	Logo4	50S ribosomal protein L34	rpmH	xxxxxxxxxx_K_Rxxxxxxxxx_x000D_
Cellular Component	GO:0044391	3	ribosomal subunit	0.000404974	Q8CQP6	35	K	Logo4	30S ribosomal protein S18	rpsR	xxxxxxxxxx_K_Rxxxxxxxxx_x000D_
Cellular Component	GO:0044391	3	ribosomal subunit	0.000404974	Q8CQP6	65	K	Logo4	30S ribosomal protein S18	rpsR	xxxxxxxxxx_K_Rxxxxxxxxx_x000D_
Cellular Component	GO:0044391	3	ribosomal subunit	0.000404974	Q8CS54	28	K	Logo4	30S ribosomal protein S4	rpsD	xxxxxxxxxx_K_Rxxxxxxxxx_x000D_
Cellular Component	GO:0044391	3	ribosomal subunit	0.000404974	Q8CRG5	98	K	Logo4	50S ribosomal protein L22	rplV	xxxxxxxxxx_K_Rxxxxxxxxx_x000D_
Cellular Component	GO:0044391	3	ribosomal subunit	0.000404974	Q8CRG5	83	K	Logo4	50S ribosomal protein L22	rplV	xxxxxxxxxx_K_Rxxxxxxxxx_x000D_
Cellular Component	GO:0044391	3	ribosomal subunit	0.000404974	Q8CRG2	74	K	Logo4	50S ribosomal protein L23	rplW	xxxxxxxxxx_K_Rxxxxxxxxx_x000D_
Cellular Component	GO:0044391	3	ribosomal subunit	0.000404974	Q8CRG2	8	K	Logo4	50S ribosomal protein L23	rplW	xxxxxxxxxx_K_Rxxxxxxxxx_x000D_
Cellular Component	GO:0044391	3	ribosomal subunit	0.000404974	Q8CRI9	94	K	Logo4	50S ribosomal protein L13	rplM	xxxxxxxxxx_K_Rxxxxxxxxx_x000D_
Cellular Component	GO:0044391	3	ribosomal subunit	0.000404974	P66618	35	K	Logo4	30S ribosomal protein S7	rpsG	xxxxxxxxxx_K_Rxxxxxxxxx_x000D_
Cellular Component	GO:0044391	3	ribosomal subunit	0.000404974	Q8CRI3	78	K	Logo4	30S ribosomal protein S13	rpsM	xxxxxxxxxx_K_Rxxxxxxxxx_x000D_
Cellular Component	GO:0044391	3	ribosomal subunit	0.000404974	Q8CRG0	132	K	Logo4	50S ribosomal protein L3	rplC	xxxxxxxxxx_K_Rxxxxxxxxx_x000D_
Cellular Component	GO:0044391	3	ribosomal subunit	0.000404974	P66336	30	K	Logo4	30S ribosomal protein S10	rpsJ	xxxxxxxxxx_K_Rxxxxxxxxx_x000D_
Cellular Component	GO:0044391	3	ribosomal subunit	0.000404974	Q8CU90	52	K	Logo4	50S ribosomal protein L9	rplI	xxxxxxxxxx_K_Rxxxxxxxxx_x000D_
Cellular Component	GO:0044391	3	ribosomal subunit	0.000404974	Q8CRH4	78	K	Logo4	30S ribosomal protein S8	rpsH	xxxxxxxxxx_K_Rxxxxxxxxx_x000D_
Cellular Component	GO:0043227	3	membrane-bounded organelle	0.130642	A0A0H2VI31	161	K	Logo4	Dihydrolipoyl dehydrogenase	SE_0794	xxxxxxxxxx_K_Rxxxxxxxxx_x000D_
Cellular Component	GO:0043227	3	membrane-bounded organelle	0.130642	Q8CPH4	243	K	Logo4	Succinate--CoA ligase [ADP-forming] subunit alpha	sucD	xxxxxxxxxx_K_Rxxxxxxxxx_x000D_
Cellular Component	GO:0032993	2	protein-DNA complex	0.306869	Q8CNV8	42	K	Logo4	Catabolite control protein A	ccpA	xxxxxxxxxx_K_Rxxxxxxxxx_x000D_
Cellular Component	GO:0032993	2	protein-DNA complex	0.306869	Q8CP40	28	K	Logo4	Arginine repressor	argR	xxxxxxxxxx_K_Rxxxxxxxxx_x000D_
Cellular Component	GO:0043233	3	organelle lumen	0.0701184	A0A0H2VI31	161	K	Logo4	Dihydrolipoyl dehydrogenase	SE_0794	xxxxxxxxxx_K_Rxxxxxxxxx_x000D_
Cellular Component	GO:0043233	3	organelle lumen	0.0701184	Q8CPH4	243	K	Logo4	Succinate--CoA ligase [ADP-forming] subunit alpha	sucD	xxxxxxxxxx_K_Rxxxxxxxxx_x000D_
Cellular Component	GO:0022626	6	cytosolic ribosome	0.00108677	Q8CRG8	73	K	Logo4	30S ribosomal protein S17	rpsQ	xxxxxxxxxx_K_Rxxxxxxxxx_x000D_
Cellular Component	GO:0022626	6	cytosolic ribosome	0.00108677	P66255	10	K	Logo4	50S ribosomal protein L34	rpmH	xxxxxxxxxx_K_Rxxxxxxxxx_x000D_
Cellular Component	GO:0022626	6	cytosolic ribosome	0.00108677	Q8CQP6	35	K	Logo4	30S ribosomal protein S18	rpsR	xxxxxxxxxx_K_Rxxxxxxxxx_x000D_
Cellular Component	GO:0022626	6	cytosolic ribosome	0.00108677	Q8CQP6	65	K	Logo4	30S ribosomal protein S18	rpsR	xxxxxxxxxx_K_Rxxxxxxxxx_x000D_
Cellular Component	GO:0022626	6	cytosolic ribosome	0.00108677	Q8CRG5	98	K	Logo4	50S ribosomal protein L22	rplV	xxxxxxxxxx_K_Rxxxxxxxxx_x000D_
Cellular Component	GO:0022626	6	cytosolic ribosome	0.00108677	Q8CRG5	83	K	Logo4	50S ribosomal protein L22	rplV	xxxxxxxxxx_K_Rxxxxxxxxx_x000D_
Cellular Component	GO:0022626	6	cytosolic ribosome	0.00108677	Q8CRG2	74	K	Logo4	50S ribosomal protein L23	rplW	xxxxxxxxxx_K_Rxxxxxxxxx_x000D_
Cellular Component	GO:0022626	6	cytosolic ribosome	0.00108677	Q8CRG2	8	K	Logo4	50S ribosomal protein L23	rplW	xxxxxxxxxx_K_Rxxxxxxxxx_x000D_
Cellular Component	GO:0022626	6	cytosolic ribosome	0.00108677	Q8CRI9	94	K	Logo4	50S ribosomal protein L13	rplM	xxxxxxxxxx_K_Rxxxxxxxxx_x000D_
Cellular Component	GO:0022626	6	cytosolic ribosome	0.00108677	P66618	35	K	Logo4	30S ribosomal protein S7	rpsG	xxxxxxxxxx_K_Rxxxxxxxxx_x000D_
Cellular Component	GO:0022626	6	cytosolic ribosome	0.00108677	Q8CRI3	78	K	Logo4	30S ribosomal protein S13	rpsM	xxxxxxxxxx_K_Rxxxxxxxxx_x000D_
Cellular Component	GO:0022626	6	cytosolic ribosome	0.00108677	Q8CRG0	132	K	Logo4	50S ribosomal protein L3	rplC	xxxxxxxxxx_K_Rxxxxxxxxx_x000D_
Cellular Component	GO:0022626	6	cytosolic ribosome	0.00108677	P66336	30	K	Logo4	30S ribosomal protein S10	rpsJ	xxxxxxxxxx_K_Rxxxxxxxxx_x000D_
Cellular Component	GO:0022626	6	cytosolic ribosome	0.00108677	Q8CU90	52	K	Logo4	50S ribosomal protein L9	rplI	xxxxxxxxxx_K_Rxxxxxxxxx_x000D_
Cellular Component	GO:0022626	6	cytosolic ribosome	0.00108677	Q8CRH4	78	K	Logo4	30S ribosomal protein S8	rpsH	xxxxxxxxxx_K_Rxxxxxxxxx_x000D_
Cellular Component	GO:0005759	5	mitochondrial matrix	0.0237505	A0A0H2VI31	161	K	Logo4	Dihydrolipoyl dehydrogenase	SE_0794	xxxxxxxxxx_K_Rxxxxxxxxx_x000D_
Cellular Component	GO:0005759	5	mitochondrial matrix	0.0237505	Q8CPH4	243	K	Logo4	Succinate--CoA ligase [ADP-forming] subunit alpha	sucD	xxxxxxxxxx_K_Rxxxxxxxxx_x000D_
Cellular Component	GO:0005840	5	ribosome	0.000115685	Q8CRG8	73	K	Logo4	30S ribosomal protein S17	rpsQ	xxxxxxxxxx_K_Rxxxxxxxxx_x000D_
Cellular Component	GO:0005840	5	ribosome	0.000115685	Q8CTS8	43	K	Logo4	30S ribosomal protein S12	rpsL	xxxxxxxxxx_K_Rxxxxxxxxx_x000D_
Cellular Component	GO:0005840	5	ribosome	0.000115685	P66255	10	K	Logo4	50S ribosomal protein L34	rpmH	xxxxxxxxxx_K_Rxxxxxxxxx_x000D_
Cellular Component	GO:0005840	5	ribosome	0.000115685	Q8CQP6	35	K	Logo4	30S ribosomal protein S18	rpsR	xxxxxxxxxx_K_Rxxxxxxxxx_x000D_
Cellular Component	GO:0005840	5	ribosome	0.000115685	Q8CQP6	65	K	Logo4	30S ribosomal protein S18	rpsR	xxxxxxxxxx_K_Rxxxxxxxxx_x000D_
Cellular Component	GO:0005840	5	ribosome	0.000115685	Q8CS54	28	K	Logo4	30S ribosomal protein S4	rpsD	xxxxxxxxxx_K_Rxxxxxxxxx_x000D_
Cellular Component	GO:0005840	5	ribosome	0.000115685	Q8CRG5	98	K	Logo4	50S ribosomal protein L22	rplV	xxxxxxxxxx_K_Rxxxxxxxxx_x000D_
Cellular Component	GO:0005840	5	ribosome	0.000115685	Q8CRG5	83	K	Logo4	50S ribosomal protein L22	rplV	xxxxxxxxxx_K_Rxxxxxxxxx_x000D_
Cellular Component	GO:0005840	5	ribosome	0.000115685	Q8CRG2	74	K	Logo4	50S ribosomal protein L23	rplW	xxxxxxxxxx_K_Rxxxxxxxxx_x000D_
Cellular Component	GO:0005840	5	ribosome	0.000115685	Q8CRG2	8	K	Logo4	50S ribosomal protein L23	rplW	xxxxxxxxxx_K_Rxxxxxxxxx_x000D_
Cellular Component	GO:0005840	5	ribosome	0.000115685	Q8CRI9	94	K	Logo4	50S ribosomal protein L13	rplM	xxxxxxxxxx_K_Rxxxxxxxxx_x000D_
Cellular Component	GO:0005840	5	ribosome	0.000115685	P66618	35	K	Logo4	30S ribosomal protein S7	rpsG	xxxxxxxxxx_K_Rxxxxxxxxx_x000D_
Cellular Component	GO:0005840	5	ribosome	0.000115685	Q8CRI3	78	K	Logo4	30S ribosomal protein S13	rpsM	xxxxxxxxxx_K_Rxxxxxxxxx_x000D_
Cellular Component	GO:0005840	5	ribosome	0.000115685	Q8CRG0	132	K	Logo4	50S ribosomal protein L3	rplC	xxxxxxxxxx_K_Rxxxxxxxxx_x000D_
Cellular Component	GO:0005840	5	ribosome	0.000115685	P66336	30	K	Logo4	30S ribosomal protein S10	rpsJ	xxxxxxxxxx_K_Rxxxxxxxxx_x000D_
Cellular Component	GO:0005840	5	ribosome	0.000115685	Q8CU90	52	K	Logo4	50S ribosomal protein L9	rplI	xxxxxxxxxx_K_Rxxxxxxxxx_x000D_
Cellular Component	GO:0005840	5	ribosome	0.000115685	Q8CRH4	78	K	Logo4	30S ribosomal protein S8	rpsH	xxxxxxxxxx_K_Rxxxxxxxxx_x000D_
Cellular Component	GO:0043229	3	intracellular organelle	2.19689e-05	A0A0H2VI31	161	K	Logo4	Dihydrolipoyl dehydrogenase	SE_0794	xxxxxxxxxx_K_Rxxxxxxxxx_x000D_
Cellular Component	GO:0043229	3	intracellular organelle	2.19689e-05	Q8CS54	28	K	Logo4	30S ribosomal protein S4	rpsD	xxxxxxxxxx_K_Rxxxxxxxxx_x000D_
Cellular Component	GO:0043229	3	intracellular organelle	2.19689e-05	Q8CRG5	98	K	Logo4	50S ribosomal protein L22	rplV	xxxxxxxxxx_K_Rxxxxxxxxx_x000D_
Cellular Component	GO:0043229	3	intracellular organelle	2.19689e-05	Q8CRG5	83	K	Logo4	50S ribosomal protein L22	rplV	xxxxxxxxxx_K_Rxxxxxxxxx_x000D_
Cellular Component	GO:0043229	3	intracellular organelle	2.19689e-05	Q8CRG2	74	K	Logo4	50S ribosomal protein L23	rplW	xxxxxxxxxx_K_Rxxxxxxxxx_x000D_
Cellular Component	GO:0043229	3	intracellular organelle	2.19689e-05	Q8CRG2	8	K	Logo4	50S ribosomal protein L23	rplW	xxxxxxxxxx_K_Rxxxxxxxxx_x000D_
Cellular Component	GO:0043229	3	intracellular organelle	2.19689e-05	P66618	35	K	Logo4	30S ribosomal protein S7	rpsG	xxxxxxxxxx_K_Rxxxxxxxxx_x000D_
Cellular Component	GO:0043229	3	intracellular organelle	2.19689e-05	Q8CRG0	132	K	Logo4	50S ribosomal protein L3	rplC	xxxxxxxxxx_K_Rxxxxxxxxx_x000D_
Cellular Component	GO:0043229	3	intracellular organelle	2.19689e-05	Q8CRH4	78	K	Logo4	30S ribosomal protein S8	rpsH	xxxxxxxxxx_K_Rxxxxxxxxx_x000D_
Cellular Component	GO:0043229	3	intracellular organelle	2.19689e-05	Q8CRG8	73	K	Logo4	30S ribosomal protein S17	rpsQ	xxxxxxxxxx_K_Rxxxxxxxxx_x000D_
Cellular Component	GO:0043229	3	intracellular organelle	2.19689e-05	Q8CPH4	243	K	Logo4	Succinate--CoA ligase [ADP-forming] subunit alpha	sucD	xxxxxxxxxx_K_Rxxxxxxxxx_x000D_
Cellular Component	GO:0043229	3	intracellular organelle	2.19689e-05	P66255	10	K	Logo4	50S ribosomal protein L34	rpmH	xxxxxxxxxx_K_Rxxxxxxxxx_x000D_
Cellular Component	GO:0043229	3	intracellular organelle	2.19689e-05	Q8CTS8	43	K	Logo4	30S ribosomal protein S12	rpsL	xxxxxxxxxx_K_Rxxxxxxxxx_x000D_
Cellular Component	GO:0043229	3	intracellular organelle	2.19689e-05	Q8CQP6	35	K	Logo4	30S ribosomal protein S18	rpsR	xxxxxxxxxx_K_Rxxxxxxxxx_x000D_
Cellular Component	GO:0043229	3	intracellular organelle	2.19689e-05	Q8CQP6	65	K	Logo4	30S ribosomal protein S18	rpsR	xxxxxxxxxx_K_Rxxxxxxxxx_x000D_
Cellular Component	GO:0043229	3	intracellular organelle	2.19689e-05	Q8CRI9	94	K	Logo4	50S ribosomal protein L13	rplM	xxxxxxxxxx_K_Rxxxxxxxxx_x000D_
Cellular Component	GO:0043229	3	intracellular organelle	2.19689e-05	Q8CRI3	78	K	Logo4	30S ribosomal protein S13	rpsM	xxxxxxxxxx_K_Rxxxxxxxxx_x000D_
Cellular Component	GO:0043229	3	intracellular organelle	2.19689e-05	A0A0H2VKZ1	267	K	Logo4	Transcription terminator	SE_2378	xxxxxxxxxx_K_Rxxxxxxxxx_x000D_
Cellular Component	GO:0043229	3	intracellular organelle	2.19689e-05	Q8CU90	52	K	Logo4	50S ribosomal protein L9	rplI	xxxxxxxxxx_K_Rxxxxxxxxx_x000D_
Cellular Component	GO:0043229	3	intracellular organelle	2.19689e-05	P66336	30	K	Logo4	30S ribosomal protein S10	rpsJ	xxxxxxxxxx_K_Rxxxxxxxxx_x000D_
Cellular Component	GO:0043232	4	intracellular non-membrane-bounded organelle	0.000148295	Q8CRG8	73	K	Logo4	30S ribosomal protein S17	rpsQ	xxxxxxxxxx_K_Rxxxxxxxxx_x000D_
Cellular Component	GO:0043232	4	intracellular non-membrane-bounded organelle	0.000148295	Q8CTS8	43	K	Logo4	30S ribosomal protein S12	rpsL	xxxxxxxxxx_K_Rxxxxxxxxx_x000D_
Cellular Component	GO:0043232	4	intracellular non-membrane-bounded organelle	0.000148295	P66255	10	K	Logo4	50S ribosomal protein L34	rpmH	xxxxxxxxxx_K_Rxxxxxxxxx_x000D_
Cellular Component	GO:0043232	4	intracellular non-membrane-bounded organelle	0.000148295	Q8CQP6	35	K	Logo4	30S ribosomal protein S18	rpsR	xxxxxxxxxx_K_Rxxxxxxxxx_x000D_
Cellular Component	GO:0043232	4	intracellular non-membrane-bounded organelle	0.000148295	Q8CQP6	65	K	Logo4	30S ribosomal protein S18	rpsR	xxxxxxxxxx_K_Rxxxxxxxxx_x000D_
Cellular Component	GO:0043232	4	intracellular non-membrane-bounded organelle	0.000148295	Q8CS54	28	K	Logo4	30S ribosomal protein S4	rpsD	xxxxxxxxxx_K_Rxxxxxxxxx_x000D_
Cellular Component	GO:0043232	4	intracellular non-membrane-bounded organelle	0.000148295	Q8CRG5	98	K	Logo4	50S ribosomal protein L22	rplV	xxxxxxxxxx_K_Rxxxxxxxxx_x000D_
Cellular Component	GO:0043232	4	intracellular non-membrane-bounded organelle	0.000148295	Q8CRG5	83	K	Logo4	50S ribosomal protein L22	rplV	xxxxxxxxxx_K_Rxxxxxxxxx_x000D_
Cellular Component	GO:0043232	4	intracellular non-membrane-bounded organelle	0.000148295	Q8CRG2	74	K	Logo4	50S ribosomal protein L23	rplW	xxxxxxxxxx_K_Rxxxxxxxxx_x000D_
Cellular Component	GO:0043232	4	intracellular non-membrane-bounded organelle	0.000148295	Q8CRG2	8	K	Logo4	50S ribosomal protein L23	rplW	xxxxxxxxxx_K_Rxxxxxxxxx_x000D_
Cellular Component	GO:0043232	4	intracellular non-membrane-bounded organelle	0.000148295	Q8CRI9	94	K	Logo4	50S ribosomal protein L13	rplM	xxxxxxxxxx_K_Rxxxxxxxxx_x000D_
Cellular Component	GO:0043232	4	intracellular non-membrane-bounded organelle	0.000148295	P66618	35	K	Logo4	30S ribosomal protein S7	rpsG	xxxxxxxxxx_K_Rxxxxxxxxx_x000D_
Cellular Component	GO:0043232	4	intracellular non-membrane-bounded organelle	0.000148295	A0A0H2VKZ1	267	K	Logo4	Transcription terminator	SE_2378	xxxxxxxxxx_K_Rxxxxxxxxx_x000D_
Cellular Component	GO:0043232	4	intracellular non-membrane-bounded organelle	0.000148295	Q8CRI3	78	K	Logo4	30S ribosomal protein S13	rpsM	xxxxxxxxxx_K_Rxxxxxxxxx_x000D_
Cellular Component	GO:0043232	4	intracellular non-membrane-bounded organelle	0.000148295	Q8CRG0	132	K	Logo4	50S ribosomal protein L3	rplC	xxxxxxxxxx_K_Rxxxxxxxxx_x000D_
Cellular Component	GO:0043232	4	intracellular non-membrane-bounded organelle	0.000148295	P66336	30	K	Logo4	30S ribosomal protein S10	rpsJ	xxxxxxxxxx_K_Rxxxxxxxxx_x000D_
Cellular Component	GO:0043232	4	intracellular non-membrane-bounded organelle	0.000148295	Q8CU90	52	K	Logo4	50S ribosomal protein L9	rplI	xxxxxxxxxx_K_Rxxxxxxxxx_x000D_
Cellular Component	GO:0043232	4	intracellular non-membrane-bounded organelle	0.000148295	Q8CRH4	78	K	Logo4	30S ribosomal protein S8	rpsH	xxxxxxxxxx_K_Rxxxxxxxxx_x000D_
Cellular Component	GO:0022625	5	cytosolic large ribosomal subunit	0.0644235	Q8CRG2	74	K	Logo4	50S ribosomal protein L23	rplW	xxxxxxxxxx_K_Rxxxxxxxxx_x000D_
Cellular Component	GO:0022625	5	cytosolic large ribosomal subunit	0.0644235	Q8CRG2	8	K	Logo4	50S ribosomal protein L23	rplW	xxxxxxxxxx_K_Rxxxxxxxxx_x000D_
Cellular Component	GO:0022625	5	cytosolic large ribosomal subunit	0.0644235	Q8CRI9	94	K	Logo4	50S ribosomal protein L13	rplM	xxxxxxxxxx_K_Rxxxxxxxxx_x000D_
Cellular Component	GO:0022625	5	cytosolic large ribosomal subunit	0.0644235	P66255	10	K	Logo4	50S ribosomal protein L34	rpmH	xxxxxxxxxx_K_Rxxxxxxxxx_x000D_
Cellular Component	GO:0022625	5	cytosolic large ribosomal subunit	0.0644235	Q8CRG0	132	K	Logo4	50S ribosomal protein L3	rplC	xxxxxxxxxx_K_Rxxxxxxxxx_x000D_
Cellular Component	GO:0022625	5	cytosolic large ribosomal subunit	0.0644235	Q8CU90	52	K	Logo4	50S ribosomal protein L9	rplI	xxxxxxxxxx_K_Rxxxxxxxxx_x000D_
Cellular Component	GO:0022625	5	cytosolic large ribosomal subunit	0.0644235	Q8CRG5	98	K	Logo4	50S ribosomal protein L22	rplV	xxxxxxxxxx_K_Rxxxxxxxxx_x000D_
Cellular Component	GO:0022625	5	cytosolic large ribosomal subunit	0.0644235	Q8CRG5	83	K	Logo4	50S ribosomal protein L22	rplV	xxxxxxxxxx_K_Rxxxxxxxxx_x000D_
Cellular Component	GO:1990234	3	transferase complex	0.306869	A0A0H2VI31	161	K	Logo4	Dihydrolipoyl dehydrogenase	SE_0794	xxxxxxxxxx_K_Rxxxxxxxxx_x000D_
Cellular Component	GO:1990234	3	transferase complex	0.306869	Q8CP83	210	K	Logo4	2-oxoglutarate dehydrogenase E1 component	odhA	xxxxxxxxxx_K_Rxxxxxxxxx_x000D_
Cellular Component	GO:1990234	3	transferase complex	0.306869	Q8CP83	73	K	Logo4	2-oxoglutarate dehydrogenase E1 component	odhA	xxxxxxxxxx_K_Rxxxxxxxxx_x000D_
Cellular Component	GO:0005576	2	extracellular region	0.0904666	Q8CPY3	268	K	Logo4	Enolase	eno	xxxxxxxxxx_K_Rxxxxxxxxx_x000D_
Cellular Component	GO:0005576	2	extracellular region	0.0904666	Q8CQ97	259	K	Logo4	Lactonase drp35	drp35	xxxxxxxxxx_K_Rxxxxxxxxx_x000D_
Cellular Component	GO:0005576	2	extracellular region	0.0904666	A0A0H2VGG2	125	K	Logo4	Penicillin-binding protein	SE_1138	xxxxxxxxxx_K_Rxxxxxxxxx_x000D_
Cellular Component	GO:0005739	5	mitochondrion	0.0237505	A0A0H2VI31	161	K	Logo4	Dihydrolipoyl dehydrogenase	SE_0794	xxxxxxxxxx_K_Rxxxxxxxxx_x000D_
Cellular Component	GO:0005739	5	mitochondrion	0.0237505	Q8CPH4	243	K	Logo4	Succinate--CoA ligase [ADP-forming] subunit alpha	sucD	xxxxxxxxxx_K_Rxxxxxxxxx_x000D_
Cellular Component	GO:0043231	4	intracellular membrane-bounded organelle	0.130642	A0A0H2VI31	161	K	Logo4	Dihydrolipoyl dehydrogenase	SE_0794	xxxxxxxxxx_K_Rxxxxxxxxx_x000D_
Cellular Component	GO:0043231	4	intracellular membrane-bounded organelle	0.130642	Q8CPH4	243	K	Logo4	Succinate--CoA ligase [ADP-forming] subunit alpha	sucD	xxxxxxxxxx_K_Rxxxxxxxxx_x000D_
Cellular Component	GO:0043226	2	organelle	2.73998e-05	A0A0H2VI31	161	K	Logo4	Dihydrolipoyl dehydrogenase	SE_0794	xxxxxxxxxx_K_Rxxxxxxxxx_x000D_
Cellular Component	GO:0043226	2	organelle	2.73998e-05	Q8CS54	28	K	Logo4	30S ribosomal protein S4	rpsD	xxxxxxxxxx_K_Rxxxxxxxxx_x000D_
Cellular Component	GO:0043226	2	organelle	2.73998e-05	Q8CRG5	98	K	Logo4	50S ribosomal protein L22	rplV	xxxxxxxxxx_K_Rxxxxxxxxx_x000D_
Cellular Component	GO:0043226	2	organelle	2.73998e-05	Q8CRG5	83	K	Logo4	50S ribosomal protein L22	rplV	xxxxxxxxxx_K_Rxxxxxxxxx_x000D_
Cellular Component	GO:0043226	2	organelle	2.73998e-05	Q8CRG2	74	K	Logo4	50S ribosomal protein L23	rplW	xxxxxxxxxx_K_Rxxxxxxxxx_x000D_
Cellular Component	GO:0043226	2	organelle	2.73998e-05	Q8CRG2	8	K	Logo4	50S ribosomal protein L23	rplW	xxxxxxxxxx_K_Rxxxxxxxxx_x000D_
Cellular Component	GO:0043226	2	organelle	2.73998e-05	P66618	35	K	Logo4	30S ribosomal protein S7	rpsG	xxxxxxxxxx_K_Rxxxxxxxxx_x000D_
Cellular Component	GO:0043226	2	organelle	2.73998e-05	Q8CRG0	132	K	Logo4	50S ribosomal protein L3	rplC	xxxxxxxxxx_K_Rxxxxxxxxx_x000D_
Cellular Component	GO:0043226	2	organelle	2.73998e-05	Q8CRH4	78	K	Logo4	30S ribosomal protein S8	rpsH	xxxxxxxxxx_K_Rxxxxxxxxx_x000D_
Cellular Component	GO:0043226	2	organelle	2.73998e-05	Q8CRG8	73	K	Logo4	30S ribosomal protein S17	rpsQ	xxxxxxxxxx_K_Rxxxxxxxxx_x000D_
Cellular Component	GO:0043226	2	organelle	2.73998e-05	Q8CPH4	243	K	Logo4	Succinate--CoA ligase [ADP-forming] subunit alpha	sucD	xxxxxxxxxx_K_Rxxxxxxxxx_x000D_
Cellular Component	GO:0043226	2	organelle	2.73998e-05	P66255	10	K	Logo4	50S ribosomal protein L34	rpmH	xxxxxxxxxx_K_Rxxxxxxxxx_x000D_
Cellular Component	GO:0043226	2	organelle	2.73998e-05	Q8CTS8	43	K	Logo4	30S ribosomal protein S12	rpsL	xxxxxxxxxx_K_Rxxxxxxxxx_x000D_
Cellular Component	GO:0043226	2	organelle	2.73998e-05	Q8CQP6	35	K	Logo4	30S ribosomal protein S18	rpsR	xxxxxxxxxx_K_Rxxxxxxxxx_x000D_
Cellular Component	GO:0043226	2	organelle	2.73998e-05	Q8CQP6	65	K	Logo4	30S ribosomal protein S18	rpsR	xxxxxxxxxx_K_Rxxxxxxxxx_x000D_
Cellular Component	GO:0043226	2	organelle	2.73998e-05	Q8CRI9	94	K	Logo4	50S ribosomal protein L13	rplM	xxxxxxxxxx_K_Rxxxxxxxxx_x000D_
Cellular Component	GO:0043226	2	organelle	2.73998e-05	Q8CRI3	78	K	Logo4	30S ribosomal protein S13	rpsM	xxxxxxxxxx_K_Rxxxxxxxxx_x000D_
Cellular Component	GO:0043226	2	organelle	2.73998e-05	A0A0H2VKZ1	267	K	Logo4	Transcription terminator	SE_2378	xxxxxxxxxx_K_Rxxxxxxxxx_x000D_
Cellular Component	GO:0043226	2	organelle	2.73998e-05	Q8CU90	52	K	Logo4	50S ribosomal protein L9	rplI	xxxxxxxxxx_K_Rxxxxxxxxx_x000D_
Cellular Component	GO:0043226	2	organelle	2.73998e-05	P66336	30	K	Logo4	30S ribosomal protein S10	rpsJ	xxxxxxxxxx_K_Rxxxxxxxxx_x000D_
Cellular Component	GO:0015934	4	large ribosomal subunit	0.0644235	Q8CRG2	74	K	Logo4	50S ribosomal protein L23	rplW	xxxxxxxxxx_K_Rxxxxxxxxx_x000D_
Cellular Component	GO:0015934	4	large ribosomal subunit	0.0644235	Q8CRG2	8	K	Logo4	50S ribosomal protein L23	rplW	xxxxxxxxxx_K_Rxxxxxxxxx_x000D_
Cellular Component	GO:0015934	4	large ribosomal subunit	0.0644235	Q8CRI9	94	K	Logo4	50S ribosomal protein L13	rplM	xxxxxxxxxx_K_Rxxxxxxxxx_x000D_
Cellular Component	GO:0015934	4	large ribosomal subunit	0.0644235	P66255	10	K	Logo4	50S ribosomal protein L34	rpmH	xxxxxxxxxx_K_Rxxxxxxxxx_x000D_
Cellular Component	GO:0015934	4	large ribosomal subunit	0.0644235	Q8CRG0	132	K	Logo4	50S ribosomal protein L3	rplC	xxxxxxxxxx_K_Rxxxxxxxxx_x000D_
Cellular Component	GO:0015934	4	large ribosomal subunit	0.0644235	Q8CU90	52	K	Logo4	50S ribosomal protein L9	rplI	xxxxxxxxxx_K_Rxxxxxxxxx_x000D_
Cellular Component	GO:0015934	4	large ribosomal subunit	0.0644235	Q8CRG5	98	K	Logo4	50S ribosomal protein L22	rplV	xxxxxxxxxx_K_Rxxxxxxxxx_x000D_
Cellular Component	GO:0015934	4	large ribosomal subunit	0.0644235	Q8CRG5	83	K	Logo4	50S ribosomal protein L22	rplV	xxxxxxxxxx_K_Rxxxxxxxxx_x000D_
Cellular Component	GO:1990204	3	oxidoreductase complex	0.0184823	A0A0H2VI31	161	K	Logo4	Dihydrolipoyl dehydrogenase	SE_0794	xxxxxxxxxx_K_Rxxxxxxxxx_x000D_
Cellular Component	GO:1990204	3	oxidoreductase complex	0.0184823	Q8CMM1	204	K	Logo4	Probable glycine dehydrogenase (decarboxylating) subunit 2	gcvPB	xxxxxxxxxx_K_Rxxxxxxxxx_x000D_
Cellular Component	GO:1990204	3	oxidoreductase complex	0.0184823	Q8CMM0	39	K	Logo4	Probable glycine dehydrogenase (decarboxylating) subunit 1	gcvPA	xxxxxxxxxx_K_Rxxxxxxxxx_x000D_
Cellular Component	GO:1990204	3	oxidoreductase complex	0.0184823	Q8CP83	210	K	Logo4	2-oxoglutarate dehydrogenase E1 component	odhA	xxxxxxxxxx_K_Rxxxxxxxxx_x000D_
Cellular Component	GO:1990204	3	oxidoreductase complex	0.0184823	Q8CP83	73	K	Logo4	2-oxoglutarate dehydrogenase E1 component	odhA	xxxxxxxxxx_K_Rxxxxxxxxx_x000D_
Cellular Component	GO:0009986	2	cell surface	0.270802	Q8CPY3	268	K	Logo4	Enolase	eno	xxxxxxxxxx_K_Rxxxxxxxxx_x000D_
Cellular Component	GO:0009986	2	cell surface	0.270802	Q8CP17	68	K	Logo4	Chaperone protein DnaK	dnaK	xxxxxxxxxx_K_Rxxxxxxxxx_x000D_
Cellular Component	GO:0009986	2	cell surface	0.270802	Q8CP17	54	K	Logo4	Chaperone protein DnaK	dnaK	xxxxxxxxxx_K_Rxxxxxxxxx_x000D_
Cellular Component	GO:0045252	4	oxoglutarate dehydrogenase complex	0.0446942	A0A0H2VI31	161	K	Logo4	Dihydrolipoyl dehydrogenase	SE_0794	xxxxxxxxxx_K_Rxxxxxxxxx_x000D_
Cellular Component	GO:0045252	4	oxoglutarate dehydrogenase complex	0.0446942	Q8CP83	210	K	Logo4	2-oxoglutarate dehydrogenase E1 component	odhA	xxxxxxxxxx_K_Rxxxxxxxxx_x000D_
Cellular Component	GO:0045252	4	oxoglutarate dehydrogenase complex	0.0446942	Q8CP83	73	K	Logo4	2-oxoglutarate dehydrogenase E1 component	odhA	xxxxxxxxxx_K_Rxxxxxxxxx_x000D_
Cellular Component	GO:0005618	3	cell wall	0.0934784	Q8CQP6	35	K	Logo4	30S ribosomal protein S18	rpsR	xxxxxxxxxx_K_Rxxxxxxxxx_x000D_
Cellular Component	GO:0005618	3	cell wall	0.0934784	Q8CQP6	65	K	Logo4	30S ribosomal protein S18	rpsR	xxxxxxxxxx_K_Rxxxxxxxxx_x000D_
Cellular Component	GO:0005618	3	cell wall	0.0934784	Q8CRG5	98	K	Logo4	50S ribosomal protein L22	rplV	xxxxxxxxxx_K_Rxxxxxxxxx_x000D_
Cellular Component	GO:0005618	3	cell wall	0.0934784	Q8CRG5	83	K	Logo4	50S ribosomal protein L22	rplV	xxxxxxxxxx_K_Rxxxxxxxxx_x000D_
Cellular Component	GO:0005618	3	cell wall	0.0934784	Q8CRI9	94	K	Logo4	50S ribosomal protein L13	rplM	xxxxxxxxxx_K_Rxxxxxxxxx_x000D_
Cellular Component	GO:0005618	3	cell wall	0.0934784	P66618	35	K	Logo4	30S ribosomal protein S7	rpsG	xxxxxxxxxx_K_Rxxxxxxxxx_x000D_
Cellular Component	GO:0005618	3	cell wall	0.0934784	Q8CPY3	268	K	Logo4	Enolase	eno	xxxxxxxxxx_K_Rxxxxxxxxx_x000D_
Cellular Component	GO:0005618	3	cell wall	0.0934784	Q8CP16	90	K	Logo4	Protein GrpE	grpE	xxxxxxxxxx_K_Rxxxxxxxxx_x000D_
Cellular Component	GO:0005618	3	cell wall	0.0934784	Q8CNU8	108	K	Logo4	Leucine--tRNA ligase	leuS	xxxxxxxxxx_K_Rxxxxxxxxx_x000D_
Cellular Component	GO:0005618	3	cell wall	0.0934784	Q8CU90	52	K	Logo4	50S ribosomal protein L9	rplI	xxxxxxxxxx_K_Rxxxxxxxxx_x000D_
Cellular Component	GO:1990904	2	ribonucleoprotein complex	0.00022225	Q8CRG8	73	K	Logo4	30S ribosomal protein S17	rpsQ	xxxxxxxxxx_K_Rxxxxxxxxx_x000D_
Cellular Component	GO:1990904	2	ribonucleoprotein complex	0.00022225	Q8CTS8	43	K	Logo4	30S ribosomal protein S12	rpsL	xxxxxxxxxx_K_Rxxxxxxxxx_x000D_
Cellular Component	GO:1990904	2	ribonucleoprotein complex	0.00022225	P66255	10	K	Logo4	50S ribosomal protein L34	rpmH	xxxxxxxxxx_K_Rxxxxxxxxx_x000D_
Cellular Component	GO:1990904	2	ribonucleoprotein complex	0.00022225	Q8CQP6	35	K	Logo4	30S ribosomal protein S18	rpsR	xxxxxxxxxx_K_Rxxxxxxxxx_x000D_
Cellular Component	GO:1990904	2	ribonucleoprotein complex	0.00022225	Q8CQP6	65	K	Logo4	30S ribosomal protein S18	rpsR	xxxxxxxxxx_K_Rxxxxxxxxx_x000D_
Cellular Component	GO:1990904	2	ribonucleoprotein complex	0.00022225	Q8CS54	28	K	Logo4	30S ribosomal protein S4	rpsD	xxxxxxxxxx_K_Rxxxxxxxxx_x000D_
Cellular Component	GO:1990904	2	ribonucleoprotein complex	0.00022225	Q8CRG5	98	K	Logo4	50S ribosomal protein L22	rplV	xxxxxxxxxx_K_Rxxxxxxxxx_x000D_
Cellular Component	GO:1990904	2	ribonucleoprotein complex	0.00022225	Q8CRG5	83	K	Logo4	50S ribosomal protein L22	rplV	xxxxxxxxxx_K_Rxxxxxxxxx_x000D_
Cellular Component	GO:1990904	2	ribonucleoprotein complex	0.00022225	Q8CRG2	74	K	Logo4	50S ribosomal protein L23	rplW	xxxxxxxxxx_K_Rxxxxxxxxx_x000D_
Cellular Component	GO:1990904	2	ribonucleoprotein complex	0.00022225	Q8CRG2	8	K	Logo4	50S ribosomal protein L23	rplW	xxxxxxxxxx_K_Rxxxxxxxxx_x000D_
Cellular Component	GO:1990904	2	ribonucleoprotein complex	0.00022225	Q8CRI9	94	K	Logo4	50S ribosomal protein L13	rplM	xxxxxxxxxx_K_Rxxxxxxxxx_x000D_
Cellular Component	GO:1990904	2	ribonucleoprotein complex	0.00022225	P66618	35	K	Logo4	30S ribosomal protein S7	rpsG	xxxxxxxxxx_K_Rxxxxxxxxx_x000D_
Cellular Component	GO:1990904	2	ribonucleoprotein complex	0.00022225	Q8CRI3	78	K	Logo4	30S ribosomal protein S13	rpsM	xxxxxxxxxx_K_Rxxxxxxxxx_x000D_
Cellular Component	GO:1990904	2	ribonucleoprotein complex	0.00022225	Q8CRG0	132	K	Logo4	50S ribosomal protein L3	rplC	xxxxxxxxxx_K_Rxxxxxxxxx_x000D_
Cellular Component	GO:1990904	2	ribonucleoprotein complex	0.00022225	P66336	30	K	Logo4	30S ribosomal protein S10	rpsJ	xxxxxxxxxx_K_Rxxxxxxxxx_x000D_
Cellular Component	GO:1990904	2	ribonucleoprotein complex	0.00022225	Q8CU90	52	K	Logo4	50S ribosomal protein L9	rplI	xxxxxxxxxx_K_Rxxxxxxxxx_x000D_
Cellular Component	GO:1990904	2	ribonucleoprotein complex	0.00022225	Q8CRH4	78	K	Logo4	30S ribosomal protein S8	rpsH	xxxxxxxxxx_K_Rxxxxxxxxx_x000D_
Cellular Component	GO:0045239	2	tricarboxylic acid cycle enzyme complex	0.0446942	A0A0H2VI31	161	K	Logo4	Dihydrolipoyl dehydrogenase	SE_0794	xxxxxxxxxx_K_Rxxxxxxxxx_x000D_
Cellular Component	GO:0045239	2	tricarboxylic acid cycle enzyme complex	0.0446942	Q8CP83	210	K	Logo4	2-oxoglutarate dehydrogenase E1 component	odhA	xxxxxxxxxx_K_Rxxxxxxxxx_x000D_
Cellular Component	GO:0045239	2	tricarboxylic acid cycle enzyme complex	0.0446942	Q8CP83	73	K	Logo4	2-oxoglutarate dehydrogenase E1 component	odhA	xxxxxxxxxx_K_Rxxxxxxxxx_x000D_
Cellular Component	GO:0022627	5	cytosolic small ribosomal subunit	0.0049704	P66618	35	K	Logo4	30S ribosomal protein S7	rpsG	xxxxxxxxxx_K_Rxxxxxxxxx_x000D_
Cellular Component	GO:0022627	5	cytosolic small ribosomal subunit	0.0049704	Q8CRG8	73	K	Logo4	30S ribosomal protein S17	rpsQ	xxxxxxxxxx_K_Rxxxxxxxxx_x000D_
Cellular Component	GO:0022627	5	cytosolic small ribosomal subunit	0.0049704	Q8CRI3	78	K	Logo4	30S ribosomal protein S13	rpsM	xxxxxxxxxx_K_Rxxxxxxxxx_x000D_
Cellular Component	GO:0022627	5	cytosolic small ribosomal subunit	0.0049704	P66336	30	K	Logo4	30S ribosomal protein S10	rpsJ	xxxxxxxxxx_K_Rxxxxxxxxx_x000D_
Cellular Component	GO:0022627	5	cytosolic small ribosomal subunit	0.0049704	Q8CQP6	35	K	Logo4	30S ribosomal protein S18	rpsR	xxxxxxxxxx_K_Rxxxxxxxxx_x000D_
Cellular Component	GO:0022627	5	cytosolic small ribosomal subunit	0.0049704	Q8CQP6	65	K	Logo4	30S ribosomal protein S18	rpsR	xxxxxxxxxx_K_Rxxxxxxxxx_x000D_
Cellular Component	GO:0022627	5	cytosolic small ribosomal subunit	0.0049704	Q8CRH4	78	K	Logo4	30S ribosomal protein S8	rpsH	xxxxxxxxxx_K_Rxxxxxxxxx_x000D_
Molecular Function	GO:0003735	2	structural constituent of ribosome	1.03655e-05	Q8CRG8	73	K	Logo4	30S ribosomal protein S17	rpsQ	xxxxxxxxxx_K_Rxxxxxxxxx_x000D_
Molecular Function	GO:0003735	2	structural constituent of ribosome	1.03655e-05	Q8CTS8	43	K	Logo4	30S ribosomal protein S12	rpsL	xxxxxxxxxx_K_Rxxxxxxxxx_x000D_
Molecular Function	GO:0003735	2	structural constituent of ribosome	1.03655e-05	P66255	10	K	Logo4	50S ribosomal protein L34	rpmH	xxxxxxxxxx_K_Rxxxxxxxxx_x000D_
Molecular Function	GO:0003735	2	structural constituent of ribosome	1.03655e-05	Q8CQP6	35	K	Logo4	30S ribosomal protein S18	rpsR	xxxxxxxxxx_K_Rxxxxxxxxx_x000D_
Molecular Function	GO:0003735	2	structural constituent of ribosome	1.03655e-05	Q8CQP6	65	K	Logo4	30S ribosomal protein S18	rpsR	xxxxxxxxxx_K_Rxxxxxxxxx_x000D_
Molecular Function	GO:0003735	2	structural constituent of ribosome	1.03655e-05	Q8CS54	28	K	Logo4	30S ribosomal protein S4	rpsD	xxxxxxxxxx_K_Rxxxxxxxxx_x000D_
Molecular Function	GO:0003735	2	structural constituent of ribosome	1.03655e-05	Q8CRG5	98	K	Logo4	50S ribosomal protein L22	rplV	xxxxxxxxxx_K_Rxxxxxxxxx_x000D_
Molecular Function	GO:0003735	2	structural constituent of ribosome	1.03655e-05	Q8CRG5	83	K	Logo4	50S ribosomal protein L22	rplV	xxxxxxxxxx_K_Rxxxxxxxxx_x000D_
Molecular Function	GO:0003735	2	structural constituent of ribosome	1.03655e-05	Q8CRG2	74	K	Logo4	50S ribosomal protein L23	rplW	xxxxxxxxxx_K_Rxxxxxxxxx_x000D_
Molecular Function	GO:0003735	2	structural constituent of ribosome	1.03655e-05	Q8CRG2	8	K	Logo4	50S ribosomal protein L23	rplW	xxxxxxxxxx_K_Rxxxxxxxxx_x000D_
Molecular Function	GO:0003735	2	structural constituent of ribosome	1.03655e-05	P66618	35	K	Logo4	30S ribosomal protein S7	rpsG	xxxxxxxxxx_K_Rxxxxxxxxx_x000D_
Molecular Function	GO:0003735	2	structural constituent of ribosome	1.03655e-05	Q8CRI9	94	K	Logo4	50S ribosomal protein L13	rplM	xxxxxxxxxx_K_Rxxxxxxxxx_x000D_
Molecular Function	GO:0003735	2	structural constituent of ribosome	1.03655e-05	Q8CSV6	26	K	Logo4	50S ribosomal protein L28	rpmB	xxxxxxxxxx_K_Rxxxxxxxxx_x000D_
Molecular Function	GO:0003735	2	structural constituent of ribosome	1.03655e-05	Q8CRI3	78	K	Logo4	30S ribosomal protein S13	rpsM	xxxxxxxxxx_K_Rxxxxxxxxx_x000D_
Molecular Function	GO:0003735	2	structural constituent of ribosome	1.03655e-05	Q8CRG0	132	K	Logo4	50S ribosomal protein L3	rplC	xxxxxxxxxx_K_Rxxxxxxxxx_x000D_
Molecular Function	GO:0003735	2	structural constituent of ribosome	1.03655e-05	P66336	30	K	Logo4	30S ribosomal protein S10	rpsJ	xxxxxxxxxx_K_Rxxxxxxxxx_x000D_
Molecular Function	GO:0003735	2	structural constituent of ribosome	1.03655e-05	Q8CU90	52	K	Logo4	50S ribosomal protein L9	rplI	xxxxxxxxxx_K_Rxxxxxxxxx_x000D_
Molecular Function	GO:0003735	2	structural constituent of ribosome	1.03655e-05	Q8CRH4	78	K	Logo4	30S ribosomal protein S8	rpsH	xxxxxxxxxx_K_Rxxxxxxxxx_x000D_
Molecular Function	GO:0001216	3	DNA-binding transcription activator activity	0.090576	Q8CNV8	42	K	Logo4	Catabolite control protein A	ccpA	xxxxxxxxxx_K_Rxxxxxxxxx_x000D_
Molecular Function	GO:0001216	3	DNA-binding transcription activator activity	0.090576	Q8CP40	28	K	Logo4	Arginine repressor	argR	xxxxxxxxxx_K_Rxxxxxxxxx_x000D_
Molecular Function	GO:0016642	4	oxidoreductase activity, acting on the CH-NH2 group of donors, disulfide as acceptor	0.00760561	Q8CMM1	204	K	Logo4	Probable glycine dehydrogenase (decarboxylating) subunit 2	gcvPB	xxxxxxxxxx_K_Rxxxxxxxxx_x000D_
Molecular Function	GO:0016642	4	oxidoreductase activity, acting on the CH-NH2 group of donors, disulfide as acceptor	0.00760561	Q8CMM0	39	K	Logo4	Probable glycine dehydrogenase (decarboxylating) subunit 1	gcvPA	xxxxxxxxxx_K_Rxxxxxxxxx_x000D_
Molecular Function	GO:0016638	3	oxidoreductase activity, acting on the CH-NH2 group of donors	0.090576	Q8CMM1	204	K	Logo4	Probable glycine dehydrogenase (decarboxylating) subunit 2	gcvPB	xxxxxxxxxx_K_Rxxxxxxxxx_x000D_
Molecular Function	GO:0016638	3	oxidoreductase activity, acting on the CH-NH2 group of donors	0.090576	Q8CMM0	39	K	Logo4	Probable glycine dehydrogenase (decarboxylating) subunit 1	gcvPA	xxxxxxxxxx_K_Rxxxxxxxxx_x000D_
Molecular Function	GO:0016810	3	hydrolase activity, acting on carbon-nitrogen (but not peptide) bonds	0.251145	Q8CPN4	51	K	Logo4	Peptide deformylase	def	xxxxxxxxxx_K_Rxxxxxxxxx_x000D_
Molecular Function	GO:0016810	3	hydrolase activity, acting on carbon-nitrogen (but not peptide) bonds	0.251145	Q8CQG5	21	K	Logo4	Arginine deiminase 1	arcA1	xxxxxxxxxx_K_Rxxxxxxxxx_x000D_
Molecular Function	GO:0003690	5	double-stranded DNA binding	0.0536493	Q8CS73	76	K	Logo4	Transcriptional repressor NrdR	nrdR	xxxxxxxxxx_K_Rxxxxxxxxx_x000D_
Molecular Function	GO:0003690	5	double-stranded DNA binding	0.0536493	Q8CPF0	182	K	Logo4	DNA mismatch repair protein MutS	mutS	xxxxxxxxxx_K_Rxxxxxxxxx_x000D_
Molecular Function	GO:0003690	5	double-stranded DNA binding	0.0536493	Q8CNV8	42	K	Logo4	Catabolite control protein A	ccpA	xxxxxxxxxx_K_Rxxxxxxxxx_x000D_
Molecular Function	GO:0003690	5	double-stranded DNA binding	0.0536493	Q8CP40	28	K	Logo4	Arginine repressor	argR	xxxxxxxxxx_K_Rxxxxxxxxx_x000D_
Molecular Function	GO:0016614	3	oxidoreductase activity, acting on CH-OH group of donors	0.0351227	Q8CNX4	132	K	Logo4	Isocitrate dehydrogenase [NADP]	icd	xxxxxxxxxx_K_Rxxxxxxxxx_x000D_
Molecular Function	GO:0016614	3	oxidoreductase activity, acting on CH-OH group of donors	0.0351227	Q8CPZ7	26	K	Logo4	UDP-N-acetylenolpyruvoylglucosamine reductase	murB	xxxxxxxxxx_K_Rxxxxxxxxx_x000D_
Molecular Function	GO:0016614	3	oxidoreductase activity, acting on CH-OH group of donors	0.0351227	Q8CP63	114	K	Logo4	Glycerol-3-phosphate dehydrogenase [NAD(P)+]	gpsA	xxxxxxxxxx_K_Rxxxxxxxxx_x000D_
Molecular Function	GO:0016614	3	oxidoreductase activity, acting on CH-OH group of donors	0.0351227	Q8CQ56	17	K	Logo4	Alcohol dehydrogenase	adh	xxxxxxxxxx_K_Rxxxxxxxxx_x000D_
Molecular Function	GO:0003723	4	RNA binding	0.128257	Q8CRG2	74	K	Logo4	50S ribosomal protein L23	rplW	xxxxxxxxxx_K_Rxxxxxxxxx_x000D_
Molecular Function	GO:0003723	4	RNA binding	0.128257	Q8CRG2	8	K	Logo4	50S ribosomal protein L23	rplW	xxxxxxxxxx_K_Rxxxxxxxxx_x000D_
Molecular Function	GO:0003723	4	RNA binding	0.128257	P66618	35	K	Logo4	30S ribosomal protein S7	rpsG	xxxxxxxxxx_K_Rxxxxxxxxx_x000D_
Molecular Function	GO:0003723	4	RNA binding	0.128257	Q8CRI9	94	K	Logo4	50S ribosomal protein L13	rplM	xxxxxxxxxx_K_Rxxxxxxxxx_x000D_
Molecular Function	GO:0003723	4	RNA binding	0.128257	Q8CU90	52	K	Logo4	50S ribosomal protein L9	rplI	xxxxxxxxxx_K_Rxxxxxxxxx_x000D_
Molecular Function	GO:0003723	4	RNA binding	0.128257	Q8CRH4	78	K	Logo4	30S ribosomal protein S8	rpsH	xxxxxxxxxx_K_Rxxxxxxxxx_x000D_
Molecular Function	GO:0003723	4	RNA binding	0.128257	Q8CS54	28	K	Logo4	30S ribosomal protein S4	rpsD	xxxxxxxxxx_K_Rxxxxxxxxx_x000D_
Molecular Function	GO:0019843	5	rRNA binding	0.0154021	P66618	35	K	Logo4	30S ribosomal protein S7	rpsG	xxxxxxxxxx_K_Rxxxxxxxxx_x000D_
Molecular Function	GO:0019843	5	rRNA binding	0.0154021	Q8CRI9	94	K	Logo4	50S ribosomal protein L13	rplM	xxxxxxxxxx_K_Rxxxxxxxxx_x000D_
Molecular Function	GO:0019843	5	rRNA binding	0.0154021	Q8CU90	52	K	Logo4	50S ribosomal protein L9	rplI	xxxxxxxxxx_K_Rxxxxxxxxx_x000D_
Molecular Function	GO:0019843	5	rRNA binding	0.0154021	Q8CRH4	78	K	Logo4	30S ribosomal protein S8	rpsH	xxxxxxxxxx_K_Rxxxxxxxxx_x000D_
Molecular Function	GO:0019843	5	rRNA binding	0.0154021	Q8CS54	28	K	Logo4	30S ribosomal protein S4	rpsD	xxxxxxxxxx_K_Rxxxxxxxxx_x000D_
Molecular Function	GO:0004375	5	glycine dehydrogenase (decarboxylating) activity	0.00760561	Q8CMM1	204	K	Logo4	Probable glycine dehydrogenase (decarboxylating) subunit 2	gcvPB	xxxxxxxxxx_K_Rxxxxxxxxx_x000D_
Molecular Function	GO:0004375	5	glycine dehydrogenase (decarboxylating) activity	0.00760561	Q8CMM0	39	K	Logo4	Probable glycine dehydrogenase (decarboxylating) subunit 1	gcvPA	xxxxxxxxxx_K_Rxxxxxxxxx_x000D_
Molecular Function	GO:0003729	5	mRNA binding	0.090576	P66618	35	K	Logo4	30S ribosomal protein S7	rpsG	xxxxxxxxxx_K_Rxxxxxxxxx_x000D_
Molecular Function	GO:0003729	5	mRNA binding	0.090576	Q8CRI9	94	K	Logo4	50S ribosomal protein L13	rplM	xxxxxxxxxx_K_Rxxxxxxxxx_x000D_
Molecular Function	GO:0043565	5	sequence-specific DNA binding	0.353195	Q8CNV8	42	K	Logo4	Catabolite control protein A	ccpA	xxxxxxxxxx_K_Rxxxxxxxxx_x000D_
Molecular Function	GO:0043565	5	sequence-specific DNA binding	0.353195	Q8CP40	28	K	Logo4	Arginine repressor	argR	xxxxxxxxxx_K_Rxxxxxxxxx_x000D_
Molecular Function	GO:0016491	2	oxidoreductase activity	0.061196	A0A0H2VI31	161	K	Logo4	Dihydrolipoyl dehydrogenase	SE_0794	xxxxxxxxxx_K_Rxxxxxxxxx_x000D_
Molecular Function	GO:0016491	2	oxidoreductase activity	0.061196	A0A0H2VG08	38	K	Logo4	Succinate dehydrogenase flavoprotein subunit	SE_0841	xxxxxxxxxx_K_Rxxxxxxxxx_x000D_
Molecular Function	GO:0016491	2	oxidoreductase activity	0.061196	Q8CPV5	279	K	Logo4	NADH dehydrogenase-like protein SE_0635	SE_0635	xxxxxxxxxx_K_Rxxxxxxxxx_x000D_
Molecular Function	GO:0016491	2	oxidoreductase activity	0.061196	Q8CNX4	132	K	Logo4	Isocitrate dehydrogenase [NADP]	icd	xxxxxxxxxx_K_Rxxxxxxxxx_x000D_
Molecular Function	GO:0016491	2	oxidoreductase activity	0.061196	Q8CP63	114	K	Logo4	Glycerol-3-phosphate dehydrogenase [NAD(P)+]	gpsA	xxxxxxxxxx_K_Rxxxxxxxxx_x000D_
Molecular Function	GO:0016491	2	oxidoreductase activity	0.061196	Q8CQ56	17	K	Logo4	Alcohol dehydrogenase	adh	xxxxxxxxxx_K_Rxxxxxxxxx_x000D_
Molecular Function	GO:0016491	2	oxidoreductase activity	0.061196	Q8CMM1	204	K	Logo4	Probable glycine dehydrogenase (decarboxylating) subunit 2	gcvPB	xxxxxxxxxx_K_Rxxxxxxxxx_x000D_
Molecular Function	GO:0016491	2	oxidoreductase activity	0.061196	Q8CPZ7	26	K	Logo4	UDP-N-acetylenolpyruvoylglucosamine reductase	murB	xxxxxxxxxx_K_Rxxxxxxxxx_x000D_
Molecular Function	GO:0016491	2	oxidoreductase activity	0.061196	Q8CMM0	39	K	Logo4	Probable glycine dehydrogenase (decarboxylating) subunit 1	gcvPA	xxxxxxxxxx_K_Rxxxxxxxxx_x000D_
Molecular Function	GO:0016491	2	oxidoreductase activity	0.061196	Q8CP83	210	K	Logo4	2-oxoglutarate dehydrogenase E1 component	odhA	xxxxxxxxxx_K_Rxxxxxxxxx_x000D_
Molecular Function	GO:0016491	2	oxidoreductase activity	0.061196	Q8CP83	73	K	Logo4	2-oxoglutarate dehydrogenase E1 component	odhA	xxxxxxxxxx_K_Rxxxxxxxxx_x000D_
Molecular Function	GO:0003676	3	nucleic acid binding	0.0918069	Q8CPF0	182	K	Logo4	DNA mismatch repair protein MutS	mutS	xxxxxxxxxx_K_Rxxxxxxxxx_x000D_
Molecular Function	GO:0003676	3	nucleic acid binding	0.0918069	Q8CNV8	42	K	Logo4	Catabolite control protein A	ccpA	xxxxxxxxxx_K_Rxxxxxxxxx_x000D_
Molecular Function	GO:0003676	3	nucleic acid binding	0.0918069	Q8CP40	28	K	Logo4	Arginine repressor	argR	xxxxxxxxxx_K_Rxxxxxxxxx_x000D_
Molecular Function	GO:0003676	3	nucleic acid binding	0.0918069	Q8CS54	28	K	Logo4	30S ribosomal protein S4	rpsD	xxxxxxxxxx_K_Rxxxxxxxxx_x000D_
Molecular Function	GO:0003676	3	nucleic acid binding	0.0918069	Q8CRG2	74	K	Logo4	50S ribosomal protein L23	rplW	xxxxxxxxxx_K_Rxxxxxxxxx_x000D_
Molecular Function	GO:0003676	3	nucleic acid binding	0.0918069	Q8CRG2	8	K	Logo4	50S ribosomal protein L23	rplW	xxxxxxxxxx_K_Rxxxxxxxxx_x000D_
Molecular Function	GO:0003676	3	nucleic acid binding	0.0918069	Q8CS73	76	K	Logo4	Transcriptional repressor NrdR	nrdR	xxxxxxxxxx_K_Rxxxxxxxxx_x000D_
Molecular Function	GO:0003676	3	nucleic acid binding	0.0918069	Q8CRI9	94	K	Logo4	50S ribosomal protein L13	rplM	xxxxxxxxxx_K_Rxxxxxxxxx_x000D_
Molecular Function	GO:0003676	3	nucleic acid binding	0.0918069	P66618	35	K	Logo4	30S ribosomal protein S7	rpsG	xxxxxxxxxx_K_Rxxxxxxxxx_x000D_
Molecular Function	GO:0003676	3	nucleic acid binding	0.0918069	Q8CU90	52	K	Logo4	50S ribosomal protein L9	rplI	xxxxxxxxxx_K_Rxxxxxxxxx_x000D_
Molecular Function	GO:0003676	3	nucleic acid binding	0.0918069	Q8CRH4	78	K	Logo4	30S ribosomal protein S8	rpsH	xxxxxxxxxx_K_Rxxxxxxxxx_x000D_
Molecular Function	GO:0003700	2	DNA-binding transcription factor activity	0.319452	Q8CNV8	42	K	Logo4	Catabolite control protein A	ccpA	xxxxxxxxxx_K_Rxxxxxxxxx_x000D_
Molecular Function	GO:0003700	2	DNA-binding transcription factor activity	0.319452	Q8CP40	28	K	Logo4	Arginine repressor	argR	xxxxxxxxxx_K_Rxxxxxxxxx_x000D_
Molecular Function	GO:0016616	4	oxidoreductase activity, acting on the CH-OH group of donors, NAD or NADP as acceptor	0.0110836	Q8CNX4	132	K	Logo4	Isocitrate dehydrogenase [NADP]	icd	xxxxxxxxxx_K_Rxxxxxxxxx_x000D_
Molecular Function	GO:0016616	4	oxidoreductase activity, acting on the CH-OH group of donors, NAD or NADP as acceptor	0.0110836	Q8CPZ7	26	K	Logo4	UDP-N-acetylenolpyruvoylglucosamine reductase	murB	xxxxxxxxxx_K_Rxxxxxxxxx_x000D_
Molecular Function	GO:0016616	4	oxidoreductase activity, acting on the CH-OH group of donors, NAD or NADP as acceptor	0.0110836	Q8CP63	114	K	Logo4	Glycerol-3-phosphate dehydrogenase [NAD(P)+]	gpsA	xxxxxxxxxx_K_Rxxxxxxxxx_x000D_
Molecular Function	GO:0016616	4	oxidoreductase activity, acting on the CH-OH group of donors, NAD or NADP as acceptor	0.0110836	Q8CQ56	17	K	Logo4	Alcohol dehydrogenase	adh	xxxxxxxxxx_K_Rxxxxxxxxx_x000D_
Molecular Function	GO:0070180	6	large ribosomal subunit rRNA binding	0.090576	Q8CRI9	94	K	Logo4	50S ribosomal protein L13	rplM	xxxxxxxxxx_K_Rxxxxxxxxx_x000D_
Molecular Function	GO:0070180	6	large ribosomal subunit rRNA binding	0.090576	Q8CU90	52	K	Logo4	50S ribosomal protein L9	rplI	xxxxxxxxxx_K_Rxxxxxxxxx_x000D_
Molecular Function	GO:0016651	3	oxidoreductase activity, acting on NAD(P)H	0.251145	A0A0H2VI31	161	K	Logo4	Dihydrolipoyl dehydrogenase	SE_0794	xxxxxxxxxx_K_Rxxxxxxxxx_x000D_
Molecular Function	GO:0016651	3	oxidoreductase activity, acting on NAD(P)H	0.251145	Q8CPV5	279	K	Logo4	NADH dehydrogenase-like protein SE_0635	SE_0635	xxxxxxxxxx_K_Rxxxxxxxxx_x000D_
Molecular Function	GO:0000976	5	transcription regulatory region sequence-specific DNA binding	0.285355	Q8CNV8	42	K	Logo4	Catabolite control protein A	ccpA	xxxxxxxxxx_K_Rxxxxxxxxx_x000D_
Molecular Function	GO:0000976	5	transcription regulatory region sequence-specific DNA binding	0.285355	Q8CP40	28	K	Logo4	Arginine repressor	argR	xxxxxxxxxx_K_Rxxxxxxxxx_x000D_
Molecular Function	GO:1990837	6	sequence-specific double-stranded DNA binding	0.353195	Q8CNV8	42	K	Logo4	Catabolite control protein A	ccpA	xxxxxxxxxx_K_Rxxxxxxxxx_x000D_
Molecular Function	GO:1990837	6	sequence-specific double-stranded DNA binding	0.353195	Q8CP40	28	K	Logo4	Arginine repressor	argR	xxxxxxxxxx_K_Rxxxxxxxxx_x000D_
Molecular Function	GO:0044877	2	protein-containing complex binding	0.353195	A0A0H2VGQ3	67	K	Logo4	Ribosomal silencing factor RsfS	rsfS	xxxxxxxxxx_K_Rxxxxxxxxx_x000D_
Molecular Function	GO:0044877	2	protein-containing complex binding	0.353195	Q8CPY3	268	K	Logo4	Enolase	eno	xxxxxxxxxx_K_Rxxxxxxxxx_x000D_
Molecular Function	GO:0008270	6	zinc ion binding	0.15907	A0A0H2VI31	161	K	Logo4	Dihydrolipoyl dehydrogenase	SE_0794	xxxxxxxxxx_K_Rxxxxxxxxx_x000D_
Molecular Function	GO:0008270	6	zinc ion binding	0.15907	Q8CRI9	94	K	Logo4	50S ribosomal protein L13	rplM	xxxxxxxxxx_K_Rxxxxxxxxx_x000D_
Molecular Function	GO:0008270	6	zinc ion binding	0.15907	Q8CQ56	17	K	Logo4	Alcohol dehydrogenase	adh	xxxxxxxxxx_K_Rxxxxxxxxx_x000D_
Biological Process	GO:0010608	6	posttranscriptional regulation of gene expression	0.00137159	A0A0H2VGQ3	67	K	Logo4	Ribosomal silencing factor RsfS	rsfS	xxxxxxxxxx_K_Rxxxxxxxxx_x000D_
Biological Process	GO:0010608	6	posttranscriptional regulation of gene expression	0.00137159	P66618	35	K	Logo4	30S ribosomal protein S7	rpsG	xxxxxxxxxx_K_Rxxxxxxxxx_x000D_
Biological Process	GO:0010608	6	posttranscriptional regulation of gene expression	0.00137159	Q8CRI9	94	K	Logo4	50S ribosomal protein L13	rplM	xxxxxxxxxx_K_Rxxxxxxxxx_x000D_
Biological Process	GO:0010608	6	posttranscriptional regulation of gene expression	0.00137159	Q8CRH4	78	K	Logo4	30S ribosomal protein S8	rpsH	xxxxxxxxxx_K_Rxxxxxxxxx_x000D_
Biological Process	GO:0010608	6	posttranscriptional regulation of gene expression	0.00137159	Q8CS54	28	K	Logo4	30S ribosomal protein S4	rpsD	xxxxxxxxxx_K_Rxxxxxxxxx_x000D_
Biological Process	GO:0009891	5	positive regulation of biosynthetic process	0.0806878	Q8CNV8	42	K	Logo4	Catabolite control protein A	ccpA	xxxxxxxxxx_K_Rxxxxxxxxx_x000D_
Biological Process	GO:0009891	5	positive regulation of biosynthetic process	0.0806878	Q8CP40	28	K	Logo4	Arginine repressor	argR	xxxxxxxxxx_K_Rxxxxxxxxx_x000D_
Biological Process	GO:0009891	5	positive regulation of biosynthetic process	0.0806878	Q8CS54	28	K	Logo4	30S ribosomal protein S4	rpsD	xxxxxxxxxx_K_Rxxxxxxxxx_x000D_
Biological Process	GO:0006091	3	generation of precursor metabolites and energy	0.0600908	A0A0H2VG08	38	K	Logo4	Succinate dehydrogenase flavoprotein subunit	SE_0841	xxxxxxxxxx_K_Rxxxxxxxxx_x000D_
Biological Process	GO:0006091	3	generation of precursor metabolites and energy	0.0600908	Q8CPV5	279	K	Logo4	NADH dehydrogenase-like protein SE_0635	SE_0635	xxxxxxxxxx_K_Rxxxxxxxxx_x000D_
Biological Process	GO:0006091	3	generation of precursor metabolites and energy	0.0600908	Q8CNX4	132	K	Logo4	Isocitrate dehydrogenase [NADP]	icd	xxxxxxxxxx_K_Rxxxxxxxxx_x000D_
Biological Process	GO:0006091	3	generation of precursor metabolites and energy	0.0600908	Q8CP83	210	K	Logo4	2-oxoglutarate dehydrogenase E1 component	odhA	xxxxxxxxxx_K_Rxxxxxxxxx_x000D_
Biological Process	GO:0006091	3	generation of precursor metabolites and energy	0.0600908	Q8CP83	73	K	Logo4	2-oxoglutarate dehydrogenase E1 component	odhA	xxxxxxxxxx_K_Rxxxxxxxxx_x000D_
Biological Process	GO:0006091	3	generation of precursor metabolites and energy	0.0600908	A0A0H2VI57	146	K	Logo4	Succinate dehydrogenase iron-sulfur protein subunit	SE_0842	xxxxxxxxxx_K_Rxxxxxxxxx_x000D_
Biological Process	GO:0080090	4	regulation of primary metabolic process	0.0039104	A0A0H2VFX3	206	K	Logo4	Transcription termination/antitermination protein NusA	nusA	xxxxxxxxxx_K_Rxxxxxxxxx_x000D_
Biological Process	GO:0080090	4	regulation of primary metabolic process	0.0039104	A0A0H2VGQ3	67	K	Logo4	Ribosomal silencing factor RsfS	rsfS	xxxxxxxxxx_K_Rxxxxxxxxx_x000D_
Biological Process	GO:0080090	4	regulation of primary metabolic process	0.0039104	Q8CNV8	42	K	Logo4	Catabolite control protein A	ccpA	xxxxxxxxxx_K_Rxxxxxxxxx_x000D_
Biological Process	GO:0080090	4	regulation of primary metabolic process	0.0039104	Q8CP40	28	K	Logo4	Arginine repressor	argR	xxxxxxxxxx_K_Rxxxxxxxxx_x000D_
Biological Process	GO:0080090	4	regulation of primary metabolic process	0.0039104	Q8CS54	28	K	Logo4	30S ribosomal protein S4	rpsD	xxxxxxxxxx_K_Rxxxxxxxxx_x000D_
Biological Process	GO:0080090	4	regulation of primary metabolic process	0.0039104	Q8CS73	76	K	Logo4	Transcriptional repressor NrdR	nrdR	xxxxxxxxxx_K_Rxxxxxxxxx_x000D_
Biological Process	GO:0080090	4	regulation of primary metabolic process	0.0039104	Q8CRI9	94	K	Logo4	50S ribosomal protein L13	rplM	xxxxxxxxxx_K_Rxxxxxxxxx_x000D_
Biological Process	GO:0080090	4	regulation of primary metabolic process	0.0039104	P66618	35	K	Logo4	30S ribosomal protein S7	rpsG	xxxxxxxxxx_K_Rxxxxxxxxx_x000D_
Biological Process	GO:0080090	4	regulation of primary metabolic process	0.0039104	Q8CRG0	132	K	Logo4	50S ribosomal protein L3	rplC	xxxxxxxxxx_K_Rxxxxxxxxx_x000D_
Biological Process	GO:0080090	4	regulation of primary metabolic process	0.0039104	P66336	30	K	Logo4	30S ribosomal protein S10	rpsJ	xxxxxxxxxx_K_Rxxxxxxxxx_x000D_
Biological Process	GO:0080090	4	regulation of primary metabolic process	0.0039104	Q8CRH4	78	K	Logo4	30S ribosomal protein S8	rpsH	xxxxxxxxxx_K_Rxxxxxxxxx_x000D_
Biological Process	GO:0006525	6	arginine metabolic process	0.18271	Q8CQG5	21	K	Logo4	Arginine deiminase 1	arcA1	xxxxxxxxxx_K_Rxxxxxxxxx_x000D_
Biological Process	GO:0006525	6	arginine metabolic process	0.18271	Q8CP40	28	K	Logo4	Arginine repressor	argR	xxxxxxxxxx_K_Rxxxxxxxxx_x000D_
Biological Process	GO:0006525	6	arginine metabolic process	0.18271	Q8CU41	31	K	Logo4	"Ornithine carbamoyltransferase 1, catabolic"	arcB1	xxxxxxxxxx_K_Rxxxxxxxxx_x000D_
Biological Process	GO:0034249	6	negative regulation of cellular amide metabolic process	0.0264713	A0A0H2VGQ3	67	K	Logo4	Ribosomal silencing factor RsfS	rsfS	xxxxxxxxxx_K_Rxxxxxxxxx_x000D_
Biological Process	GO:0034249	6	negative regulation of cellular amide metabolic process	0.0264713	P66618	35	K	Logo4	30S ribosomal protein S7	rpsG	xxxxxxxxxx_K_Rxxxxxxxxx_x000D_
Biological Process	GO:0034249	6	negative regulation of cellular amide metabolic process	0.0264713	Q8CRI9	94	K	Logo4	50S ribosomal protein L13	rplM	xxxxxxxxxx_K_Rxxxxxxxxx_x000D_
Biological Process	GO:1901575	3	organic substance catabolic process	0.139489	A0A0H2VEK5	141	K	Logo4	Dihydroxyacetone kinase	SE_0236	xxxxxxxxxx_K_Rxxxxxxxxx_x000D_
Biological Process	GO:1901575	3	organic substance catabolic process	0.139489	A0A0H2VI31	161	K	Logo4	Dihydrolipoyl dehydrogenase	SE_0794	xxxxxxxxxx_K_Rxxxxxxxxx_x000D_
Biological Process	GO:1901575	3	organic substance catabolic process	0.139489	Q8CTX6	106	K	Logo4	Formate acetyltransferase	pflB	xxxxxxxxxx_K_Rxxxxxxxxx_x000D_
Biological Process	GO:1901575	3	organic substance catabolic process	0.139489	Q8CMM1	204	K	Logo4	Probable glycine dehydrogenase (decarboxylating) subunit 2	gcvPB	xxxxxxxxxx_K_Rxxxxxxxxx_x000D_
Biological Process	GO:1901575	3	organic substance catabolic process	0.139489	Q8CQG5	21	K	Logo4	Arginine deiminase 1	arcA1	xxxxxxxxxx_K_Rxxxxxxxxx_x000D_
Biological Process	GO:1901575	3	organic substance catabolic process	0.139489	A0A0H2VID5	263	K	Logo4	Uncharacterized protein	SE_2278	xxxxxxxxxx_K_Rxxxxxxxxx_x000D_
Biological Process	GO:1901575	3	organic substance catabolic process	0.139489	Q8CQ56	17	K	Logo4	Alcohol dehydrogenase	adh	xxxxxxxxxx_K_Rxxxxxxxxx_x000D_
Biological Process	GO:0010557	6	positive regulation of macromolecule biosynthetic process	0.0806878	Q8CNV8	42	K	Logo4	Catabolite control protein A	ccpA	xxxxxxxxxx_K_Rxxxxxxxxx_x000D_
Biological Process	GO:0010557	6	positive regulation of macromolecule biosynthetic process	0.0806878	Q8CP40	28	K	Logo4	Arginine repressor	argR	xxxxxxxxxx_K_Rxxxxxxxxx_x000D_
Biological Process	GO:0010557	6	positive regulation of macromolecule biosynthetic process	0.0806878	Q8CS54	28	K	Logo4	30S ribosomal protein S4	rpsD	xxxxxxxxxx_K_Rxxxxxxxxx_x000D_
Biological Process	GO:0009063	4	cellular amino acid catabolic process	0.0212784	A0A0H2VI31	161	K	Logo4	Dihydrolipoyl dehydrogenase	SE_0794	xxxxxxxxxx_K_Rxxxxxxxxx_x000D_
Biological Process	GO:0009063	4	cellular amino acid catabolic process	0.0212784	Q8CTX6	106	K	Logo4	Formate acetyltransferase	pflB	xxxxxxxxxx_K_Rxxxxxxxxx_x000D_
Biological Process	GO:0009063	4	cellular amino acid catabolic process	0.0212784	Q8CMM1	204	K	Logo4	Probable glycine dehydrogenase (decarboxylating) subunit 2	gcvPB	xxxxxxxxxx_K_Rxxxxxxxxx_x000D_
Biological Process	GO:0009063	4	cellular amino acid catabolic process	0.0212784	Q8CQG5	21	K	Logo4	Arginine deiminase 1	arcA1	xxxxxxxxxx_K_Rxxxxxxxxx_x000D_
Biological Process	GO:0051172	5	negative regulation of nitrogen compound metabolic process	0.0600908	A0A0H2VGQ3	67	K	Logo4	Ribosomal silencing factor RsfS	rsfS	xxxxxxxxxx_K_Rxxxxxxxxx_x000D_
Biological Process	GO:0051172	5	negative regulation of nitrogen compound metabolic process	0.0600908	P66618	35	K	Logo4	30S ribosomal protein S7	rpsG	xxxxxxxxxx_K_Rxxxxxxxxx_x000D_
Biological Process	GO:0051172	5	negative regulation of nitrogen compound metabolic process	0.0600908	Q8CRI9	94	K	Logo4	50S ribosomal protein L13	rplM	xxxxxxxxxx_K_Rxxxxxxxxx_x000D_
Biological Process	GO:0051172	5	negative regulation of nitrogen compound metabolic process	0.0600908	Q8CS73	76	K	Logo4	Transcriptional repressor NrdR	nrdR	xxxxxxxxxx_K_Rxxxxxxxxx_x000D_
Biological Process	GO:0051172	5	negative regulation of nitrogen compound metabolic process	0.0600908	Q8CNV8	42	K	Logo4	Catabolite control protein A	ccpA	xxxxxxxxxx_K_Rxxxxxxxxx_x000D_
Biological Process	GO:2000112	6	regulation of cellular macromolecule biosynthetic process	0.0139595	A0A0H2VFX3	206	K	Logo4	Transcription termination/antitermination protein NusA	nusA	xxxxxxxxxx_K_Rxxxxxxxxx_x000D_
Biological Process	GO:2000112	6	regulation of cellular macromolecule biosynthetic process	0.0139595	A0A0H2VGQ3	67	K	Logo4	Ribosomal silencing factor RsfS	rsfS	xxxxxxxxxx_K_Rxxxxxxxxx_x000D_
Biological Process	GO:2000112	6	regulation of cellular macromolecule biosynthetic process	0.0139595	Q8CNV8	42	K	Logo4	Catabolite control protein A	ccpA	xxxxxxxxxx_K_Rxxxxxxxxx_x000D_
Biological Process	GO:2000112	6	regulation of cellular macromolecule biosynthetic process	0.0139595	Q8CP40	28	K	Logo4	Arginine repressor	argR	xxxxxxxxxx_K_Rxxxxxxxxx_x000D_
Biological Process	GO:2000112	6	regulation of cellular macromolecule biosynthetic process	0.0139595	Q8CS54	28	K	Logo4	30S ribosomal protein S4	rpsD	xxxxxxxxxx_K_Rxxxxxxxxx_x000D_
Biological Process	GO:2000112	6	regulation of cellular macromolecule biosynthetic process	0.0139595	Q8CS73	76	K	Logo4	Transcriptional repressor NrdR	nrdR	xxxxxxxxxx_K_Rxxxxxxxxx_x000D_
Biological Process	GO:2000112	6	regulation of cellular macromolecule biosynthetic process	0.0139595	Q8CRI9	94	K	Logo4	50S ribosomal protein L13	rplM	xxxxxxxxxx_K_Rxxxxxxxxx_x000D_
Biological Process	GO:2000112	6	regulation of cellular macromolecule biosynthetic process	0.0139595	P66618	35	K	Logo4	30S ribosomal protein S7	rpsG	xxxxxxxxxx_K_Rxxxxxxxxx_x000D_
Biological Process	GO:2000112	6	regulation of cellular macromolecule biosynthetic process	0.0139595	P66336	30	K	Logo4	30S ribosomal protein S10	rpsJ	xxxxxxxxxx_K_Rxxxxxxxxx_x000D_
Biological Process	GO:0048519	3	negative regulation of biological process	0.141718	A0A0H2VGQ3	67	K	Logo4	Ribosomal silencing factor RsfS	rsfS	xxxxxxxxxx_K_Rxxxxxxxxx_x000D_
Biological Process	GO:0048519	3	negative regulation of biological process	0.141718	P66618	35	K	Logo4	30S ribosomal protein S7	rpsG	xxxxxxxxxx_K_Rxxxxxxxxx_x000D_
Biological Process	GO:0048519	3	negative regulation of biological process	0.141718	Q8CRI9	94	K	Logo4	50S ribosomal protein L13	rplM	xxxxxxxxxx_K_Rxxxxxxxxx_x000D_
Biological Process	GO:0048519	3	negative regulation of biological process	0.141718	Q8CS73	76	K	Logo4	Transcriptional repressor NrdR	nrdR	xxxxxxxxxx_K_Rxxxxxxxxx_x000D_
Biological Process	GO:0048519	3	negative regulation of biological process	0.141718	Q8CNV8	42	K	Logo4	Catabolite control protein A	ccpA	xxxxxxxxxx_K_Rxxxxxxxxx_x000D_
Biological Process	GO:0009889	4	regulation of biosynthetic process	0.0210219	A0A0H2VFX3	206	K	Logo4	Transcription termination/antitermination protein NusA	nusA	xxxxxxxxxx_K_Rxxxxxxxxx_x000D_
Biological Process	GO:0009889	4	regulation of biosynthetic process	0.0210219	A0A0H2VGQ3	67	K	Logo4	Ribosomal silencing factor RsfS	rsfS	xxxxxxxxxx_K_Rxxxxxxxxx_x000D_
Biological Process	GO:0009889	4	regulation of biosynthetic process	0.0210219	Q8CNV8	42	K	Logo4	Catabolite control protein A	ccpA	xxxxxxxxxx_K_Rxxxxxxxxx_x000D_
Biological Process	GO:0009889	4	regulation of biosynthetic process	0.0210219	Q8CP40	28	K	Logo4	Arginine repressor	argR	xxxxxxxxxx_K_Rxxxxxxxxx_x000D_
Biological Process	GO:0009889	4	regulation of biosynthetic process	0.0210219	Q8CS54	28	K	Logo4	30S ribosomal protein S4	rpsD	xxxxxxxxxx_K_Rxxxxxxxxx_x000D_
Biological Process	GO:0009889	4	regulation of biosynthetic process	0.0210219	Q8CS73	76	K	Logo4	Transcriptional repressor NrdR	nrdR	xxxxxxxxxx_K_Rxxxxxxxxx_x000D_
Biological Process	GO:0009889	4	regulation of biosynthetic process	0.0210219	Q8CRI9	94	K	Logo4	50S ribosomal protein L13	rplM	xxxxxxxxxx_K_Rxxxxxxxxx_x000D_
Biological Process	GO:0009889	4	regulation of biosynthetic process	0.0210219	P66618	35	K	Logo4	30S ribosomal protein S7	rpsG	xxxxxxxxxx_K_Rxxxxxxxxx_x000D_
Biological Process	GO:0009889	4	regulation of biosynthetic process	0.0210219	P66336	30	K	Logo4	30S ribosomal protein S10	rpsJ	xxxxxxxxxx_K_Rxxxxxxxxx_x000D_
Biological Process	GO:0044248	3	cellular catabolic process	0.0988524	A0A0H2VEK5	141	K	Logo4	Dihydroxyacetone kinase	SE_0236	xxxxxxxxxx_K_Rxxxxxxxxx_x000D_
Biological Process	GO:0044248	3	cellular catabolic process	0.0988524	A0A0H2VI31	161	K	Logo4	Dihydrolipoyl dehydrogenase	SE_0794	xxxxxxxxxx_K_Rxxxxxxxxx_x000D_
Biological Process	GO:0044248	3	cellular catabolic process	0.0988524	Q8CTX6	106	K	Logo4	Formate acetyltransferase	pflB	xxxxxxxxxx_K_Rxxxxxxxxx_x000D_
Biological Process	GO:0044248	3	cellular catabolic process	0.0988524	Q8CMM1	204	K	Logo4	Probable glycine dehydrogenase (decarboxylating) subunit 2	gcvPB	xxxxxxxxxx_K_Rxxxxxxxxx_x000D_
Biological Process	GO:0044248	3	cellular catabolic process	0.0988524	Q8CQG5	21	K	Logo4	Arginine deiminase 1	arcA1	xxxxxxxxxx_K_Rxxxxxxxxx_x000D_
Biological Process	GO:0044248	3	cellular catabolic process	0.0988524	A0A0H2VID5	263	K	Logo4	Uncharacterized protein	SE_2278	xxxxxxxxxx_K_Rxxxxxxxxx_x000D_
Biological Process	GO:0044248	3	cellular catabolic process	0.0988524	Q8CQ56	17	K	Logo4	Alcohol dehydrogenase	adh	xxxxxxxxxx_K_Rxxxxxxxxx_x000D_
Biological Process	GO:1902680	7	positive regulation of RNA biosynthetic process	0.217933	Q8CNV8	42	K	Logo4	Catabolite control protein A	ccpA	xxxxxxxxxx_K_Rxxxxxxxxx_x000D_
Biological Process	GO:1902680	7	positive regulation of RNA biosynthetic process	0.217933	Q8CP40	28	K	Logo4	Arginine repressor	argR	xxxxxxxxxx_K_Rxxxxxxxxx_x000D_
Biological Process	GO:0000028	7	ribosomal small subunit assembly	0.387449	P66618	35	K	Logo4	30S ribosomal protein S7	rpsG	xxxxxxxxxx_K_Rxxxxxxxxx_x000D_
Biological Process	GO:0000028	7	ribosomal small subunit assembly	0.387449	Q8CRH4	78	K	Logo4	30S ribosomal protein S8	rpsH	xxxxxxxxxx_K_Rxxxxxxxxx_x000D_
Biological Process	GO:0042737	4	drug catabolic process	0.184335	A0A0H2VI31	161	K	Logo4	Dihydrolipoyl dehydrogenase	SE_0794	xxxxxxxxxx_K_Rxxxxxxxxx_x000D_
Biological Process	GO:0042737	4	drug catabolic process	0.184335	Q8CMM1	204	K	Logo4	Probable glycine dehydrogenase (decarboxylating) subunit 2	gcvPB	xxxxxxxxxx_K_Rxxxxxxxxx_x000D_
Biological Process	GO:1903508	8	positive regulation of nucleic acid-templated transcription	0.217933	Q8CNV8	42	K	Logo4	Catabolite control protein A	ccpA	xxxxxxxxxx_K_Rxxxxxxxxx_x000D_
Biological Process	GO:1903508	8	positive regulation of nucleic acid-templated transcription	0.217933	Q8CP40	28	K	Logo4	Arginine repressor	argR	xxxxxxxxxx_K_Rxxxxxxxxx_x000D_
Biological Process	GO:0034248	5	regulation of cellular amide metabolic process	0.0112341	A0A0H2VGQ3	67	K	Logo4	Ribosomal silencing factor RsfS	rsfS	xxxxxxxxxx_K_Rxxxxxxxxx_x000D_
Biological Process	GO:0034248	5	regulation of cellular amide metabolic process	0.0112341	P66618	35	K	Logo4	30S ribosomal protein S7	rpsG	xxxxxxxxxx_K_Rxxxxxxxxx_x000D_
Biological Process	GO:0034248	5	regulation of cellular amide metabolic process	0.0112341	Q8CRI9	94	K	Logo4	50S ribosomal protein L13	rplM	xxxxxxxxxx_K_Rxxxxxxxxx_x000D_
Biological Process	GO:0034248	5	regulation of cellular amide metabolic process	0.0112341	Q8CS54	28	K	Logo4	30S ribosomal protein S4	rpsD	xxxxxxxxxx_K_Rxxxxxxxxx_x000D_
Biological Process	GO:0090069	5	regulation of ribosome biogenesis	0.0216461	A0A0H2VGQ3	67	K	Logo4	Ribosomal silencing factor RsfS	rsfS	xxxxxxxxxx_K_Rxxxxxxxxx_x000D_
Biological Process	GO:0090069	5	regulation of ribosome biogenesis	0.0216461	Q8CRG0	132	K	Logo4	50S ribosomal protein L3	rplC	xxxxxxxxxx_K_Rxxxxxxxxx_x000D_
Biological Process	GO:0009890	5	negative regulation of biosynthetic process	0.0796797	A0A0H2VGQ3	67	K	Logo4	Ribosomal silencing factor RsfS	rsfS	xxxxxxxxxx_K_Rxxxxxxxxx_x000D_
Biological Process	GO:0009890	5	negative regulation of biosynthetic process	0.0796797	P66618	35	K	Logo4	30S ribosomal protein S7	rpsG	xxxxxxxxxx_K_Rxxxxxxxxx_x000D_
Biological Process	GO:0009890	5	negative regulation of biosynthetic process	0.0796797	Q8CRI9	94	K	Logo4	50S ribosomal protein L13	rplM	xxxxxxxxxx_K_Rxxxxxxxxx_x000D_
Biological Process	GO:0009890	5	negative regulation of biosynthetic process	0.0796797	Q8CS73	76	K	Logo4	Transcriptional repressor NrdR	nrdR	xxxxxxxxxx_K_Rxxxxxxxxx_x000D_
Biological Process	GO:0009890	5	negative regulation of biosynthetic process	0.0796797	Q8CNV8	42	K	Logo4	Catabolite control protein A	ccpA	xxxxxxxxxx_K_Rxxxxxxxxx_x000D_
Biological Process	GO:0031325	5	positive regulation of cellular metabolic process	0.0278593	Q8CNV8	42	K	Logo4	Catabolite control protein A	ccpA	xxxxxxxxxx_K_Rxxxxxxxxx_x000D_
Biological Process	GO:0031325	5	positive regulation of cellular metabolic process	0.0278593	Q8CRG0	132	K	Logo4	50S ribosomal protein L3	rplC	xxxxxxxxxx_K_Rxxxxxxxxx_x000D_
Biological Process	GO:0031325	5	positive regulation of cellular metabolic process	0.0278593	Q8CP40	28	K	Logo4	Arginine repressor	argR	xxxxxxxxxx_K_Rxxxxxxxxx_x000D_
Biological Process	GO:0031325	5	positive regulation of cellular metabolic process	0.0278593	Q8CS54	28	K	Logo4	30S ribosomal protein S4	rpsD	xxxxxxxxxx_K_Rxxxxxxxxx_x000D_
Biological Process	GO:0001505	3	regulation of neurotransmitter levels	0.017639	A0A0H2VI31	161	K	Logo4	Dihydrolipoyl dehydrogenase	SE_0794	xxxxxxxxxx_K_Rxxxxxxxxx_x000D_
Biological Process	GO:0001505	3	regulation of neurotransmitter levels	0.017639	Q8CMM1	204	K	Logo4	Probable glycine dehydrogenase (decarboxylating) subunit 2	gcvPB	xxxxxxxxxx_K_Rxxxxxxxxx_x000D_
Biological Process	GO:0001505	3	regulation of neurotransmitter levels	0.017639	Q8CMM0	39	K	Logo4	Probable glycine dehydrogenase (decarboxylating) subunit 1	gcvPA	xxxxxxxxxx_K_Rxxxxxxxxx_x000D_
Biological Process	GO:0031554	6	regulation of DNA-templated transcription, termination	0.0408458	A0A0H2VFX3	206	K	Logo4	Transcription termination/antitermination protein NusA	nusA	xxxxxxxxxx_K_Rxxxxxxxxx_x000D_
Biological Process	GO:0031554	6	regulation of DNA-templated transcription, termination	0.0408458	P66336	30	K	Logo4	30S ribosomal protein S10	rpsJ	xxxxxxxxxx_K_Rxxxxxxxxx_x000D_
Biological Process	GO:2001141	6	regulation of RNA biosynthetic process	0.219541	A0A0H2VFX3	206	K	Logo4	Transcription termination/antitermination protein NusA	nusA	xxxxxxxxxx_K_Rxxxxxxxxx_x000D_
Biological Process	GO:2001141	6	regulation of RNA biosynthetic process	0.219541	Q8CS73	76	K	Logo4	Transcriptional repressor NrdR	nrdR	xxxxxxxxxx_K_Rxxxxxxxxx_x000D_
Biological Process	GO:2001141	6	regulation of RNA biosynthetic process	0.219541	Q8CNV8	42	K	Logo4	Catabolite control protein A	ccpA	xxxxxxxxxx_K_Rxxxxxxxxx_x000D_
Biological Process	GO:2001141	6	regulation of RNA biosynthetic process	0.219541	P66336	30	K	Logo4	30S ribosomal protein S10	rpsJ	xxxxxxxxxx_K_Rxxxxxxxxx_x000D_
Biological Process	GO:2001141	6	regulation of RNA biosynthetic process	0.219541	Q8CP40	28	K	Logo4	Arginine repressor	argR	xxxxxxxxxx_K_Rxxxxxxxxx_x000D_
Biological Process	GO:0009893	4	positive regulation of metabolic process	0.0278593	Q8CNV8	42	K	Logo4	Catabolite control protein A	ccpA	xxxxxxxxxx_K_Rxxxxxxxxx_x000D_
Biological Process	GO:0009893	4	positive regulation of metabolic process	0.0278593	Q8CRG0	132	K	Logo4	50S ribosomal protein L3	rplC	xxxxxxxxxx_K_Rxxxxxxxxx_x000D_
Biological Process	GO:0009893	4	positive regulation of metabolic process	0.0278593	Q8CP40	28	K	Logo4	Arginine repressor	argR	xxxxxxxxxx_K_Rxxxxxxxxx_x000D_
Biological Process	GO:0009893	4	positive regulation of metabolic process	0.0278593	Q8CS54	28	K	Logo4	30S ribosomal protein S4	rpsD	xxxxxxxxxx_K_Rxxxxxxxxx_x000D_
Biological Process	GO:0051173	5	positive regulation of nitrogen compound metabolic process	0.0278593	Q8CNV8	42	K	Logo4	Catabolite control protein A	ccpA	xxxxxxxxxx_K_Rxxxxxxxxx_x000D_
Biological Process	GO:0051173	5	positive regulation of nitrogen compound metabolic process	0.0278593	Q8CRG0	132	K	Logo4	50S ribosomal protein L3	rplC	xxxxxxxxxx_K_Rxxxxxxxxx_x000D_
Biological Process	GO:0051173	5	positive regulation of nitrogen compound metabolic process	0.0278593	Q8CP40	28	K	Logo4	Arginine repressor	argR	xxxxxxxxxx_K_Rxxxxxxxxx_x000D_
Biological Process	GO:0051173	5	positive regulation of nitrogen compound metabolic process	0.0278593	Q8CS54	28	K	Logo4	30S ribosomal protein S4	rpsD	xxxxxxxxxx_K_Rxxxxxxxxx_x000D_
Biological Process	GO:0031326	5	regulation of cellular biosynthetic process	0.0210219	A0A0H2VFX3	206	K	Logo4	Transcription termination/antitermination protein NusA	nusA	xxxxxxxxxx_K_Rxxxxxxxxx_x000D_
Biological Process	GO:0031326	5	regulation of cellular biosynthetic process	0.0210219	A0A0H2VGQ3	67	K	Logo4	Ribosomal silencing factor RsfS	rsfS	xxxxxxxxxx_K_Rxxxxxxxxx_x000D_
Biological Process	GO:0031326	5	regulation of cellular biosynthetic process	0.0210219	Q8CNV8	42	K	Logo4	Catabolite control protein A	ccpA	xxxxxxxxxx_K_Rxxxxxxxxx_x000D_
Biological Process	GO:0031326	5	regulation of cellular biosynthetic process	0.0210219	Q8CP40	28	K	Logo4	Arginine repressor	argR	xxxxxxxxxx_K_Rxxxxxxxxx_x000D_
Biological Process	GO:0031326	5	regulation of cellular biosynthetic process	0.0210219	Q8CS54	28	K	Logo4	30S ribosomal protein S4	rpsD	xxxxxxxxxx_K_Rxxxxxxxxx_x000D_
Biological Process	GO:0031326	5	regulation of cellular biosynthetic process	0.0210219	Q8CS73	76	K	Logo4	Transcriptional repressor NrdR	nrdR	xxxxxxxxxx_K_Rxxxxxxxxx_x000D_
Biological Process	GO:0031326	5	regulation of cellular biosynthetic process	0.0210219	Q8CRI9	94	K	Logo4	50S ribosomal protein L13	rplM	xxxxxxxxxx_K_Rxxxxxxxxx_x000D_
Biological Process	GO:0031326	5	regulation of cellular biosynthetic process	0.0210219	P66618	35	K	Logo4	30S ribosomal protein S7	rpsG	xxxxxxxxxx_K_Rxxxxxxxxx_x000D_
Biological Process	GO:0031326	5	regulation of cellular biosynthetic process	0.0210219	P66336	30	K	Logo4	30S ribosomal protein S10	rpsJ	xxxxxxxxxx_K_Rxxxxxxxxx_x000D_
Biological Process	GO:0043043	5	peptide biosynthetic process	0.00130212	Q8CRG8	73	K	Logo4	30S ribosomal protein S17	rpsQ	xxxxxxxxxx_K_Rxxxxxxxxx_x000D_
Biological Process	GO:0043043	5	peptide biosynthetic process	0.00130212	Q8CTS8	43	K	Logo4	30S ribosomal protein S12	rpsL	xxxxxxxxxx_K_Rxxxxxxxxx_x000D_
Biological Process	GO:0043043	5	peptide biosynthetic process	0.00130212	P66255	10	K	Logo4	50S ribosomal protein L34	rpmH	xxxxxxxxxx_K_Rxxxxxxxxx_x000D_
Biological Process	GO:0043043	5	peptide biosynthetic process	0.00130212	Q8CQP6	35	K	Logo4	30S ribosomal protein S18	rpsR	xxxxxxxxxx_K_Rxxxxxxxxx_x000D_
Biological Process	GO:0043043	5	peptide biosynthetic process	0.00130212	Q8CQP6	65	K	Logo4	30S ribosomal protein S18	rpsR	xxxxxxxxxx_K_Rxxxxxxxxx_x000D_
Biological Process	GO:0043043	5	peptide biosynthetic process	0.00130212	Q8CRG5	98	K	Logo4	50S ribosomal protein L22	rplV	xxxxxxxxxx_K_Rxxxxxxxxx_x000D_
Biological Process	GO:0043043	5	peptide biosynthetic process	0.00130212	Q8CRG5	83	K	Logo4	50S ribosomal protein L22	rplV	xxxxxxxxxx_K_Rxxxxxxxxx_x000D_
Biological Process	GO:0043043	5	peptide biosynthetic process	0.00130212	Q8CSW1	49	K	Logo4	Methionyl-tRNA formyltransferase	fmt	xxxxxxxxxx_K_Rxxxxxxxxx_x000D_
Biological Process	GO:0043043	5	peptide biosynthetic process	0.00130212	Q8CRG2	74	K	Logo4	50S ribosomal protein L23	rplW	xxxxxxxxxx_K_Rxxxxxxxxx_x000D_
Biological Process	GO:0043043	5	peptide biosynthetic process	0.00130212	Q8CRG2	8	K	Logo4	50S ribosomal protein L23	rplW	xxxxxxxxxx_K_Rxxxxxxxxx_x000D_
Biological Process	GO:0043043	5	peptide biosynthetic process	0.00130212	Q8CRI9	94	K	Logo4	50S ribosomal protein L13	rplM	xxxxxxxxxx_K_Rxxxxxxxxx_x000D_
Biological Process	GO:0043043	5	peptide biosynthetic process	0.00130212	P66618	35	K	Logo4	30S ribosomal protein S7	rpsG	xxxxxxxxxx_K_Rxxxxxxxxx_x000D_
Biological Process	GO:0043043	5	peptide biosynthetic process	0.00130212	Q8CNU8	108	K	Logo4	Leucine--tRNA ligase	leuS	xxxxxxxxxx_K_Rxxxxxxxxx_x000D_
Biological Process	GO:0043043	5	peptide biosynthetic process	0.00130212	Q8CRI3	78	K	Logo4	30S ribosomal protein S13	rpsM	xxxxxxxxxx_K_Rxxxxxxxxx_x000D_
Biological Process	GO:0043043	5	peptide biosynthetic process	0.00130212	Q8CRG0	132	K	Logo4	50S ribosomal protein L3	rplC	xxxxxxxxxx_K_Rxxxxxxxxx_x000D_
Biological Process	GO:0043043	5	peptide biosynthetic process	0.00130212	P66336	30	K	Logo4	30S ribosomal protein S10	rpsJ	xxxxxxxxxx_K_Rxxxxxxxxx_x000D_
Biological Process	GO:0043043	5	peptide biosynthetic process	0.00130212	Q8CU90	52	K	Logo4	50S ribosomal protein L9	rplI	xxxxxxxxxx_K_Rxxxxxxxxx_x000D_
Biological Process	GO:0043043	5	peptide biosynthetic process	0.00130212	Q8CRH4	78	K	Logo4	30S ribosomal protein S8	rpsH	xxxxxxxxxx_K_Rxxxxxxxxx_x000D_
Biological Process	GO:0055114	2	oxidation-reduction process	0.0619097	A0A0H2VI31	161	K	Logo4	Dihydrolipoyl dehydrogenase	SE_0794	xxxxxxxxxx_K_Rxxxxxxxxx_x000D_
Biological Process	GO:0055114	2	oxidation-reduction process	0.0619097	A0A0H2VG08	38	K	Logo4	Succinate dehydrogenase flavoprotein subunit	SE_0841	xxxxxxxxxx_K_Rxxxxxxxxx_x000D_
Biological Process	GO:0055114	2	oxidation-reduction process	0.0619097	Q8CPV5	279	K	Logo4	NADH dehydrogenase-like protein SE_0635	SE_0635	xxxxxxxxxx_K_Rxxxxxxxxx_x000D_
Biological Process	GO:0055114	2	oxidation-reduction process	0.0619097	Q8CNX4	132	K	Logo4	Isocitrate dehydrogenase [NADP]	icd	xxxxxxxxxx_K_Rxxxxxxxxx_x000D_
Biological Process	GO:0055114	2	oxidation-reduction process	0.0619097	Q8CP63	114	K	Logo4	Glycerol-3-phosphate dehydrogenase [NAD(P)+]	gpsA	xxxxxxxxxx_K_Rxxxxxxxxx_x000D_
Biological Process	GO:0055114	2	oxidation-reduction process	0.0619097	Q8CQ56	17	K	Logo4	Alcohol dehydrogenase	adh	xxxxxxxxxx_K_Rxxxxxxxxx_x000D_
Biological Process	GO:0055114	2	oxidation-reduction process	0.0619097	A0A0H2VI57	146	K	Logo4	Succinate dehydrogenase iron-sulfur protein subunit	SE_0842	xxxxxxxxxx_K_Rxxxxxxxxx_x000D_
Biological Process	GO:0055114	2	oxidation-reduction process	0.0619097	Q8CMM1	204	K	Logo4	Probable glycine dehydrogenase (decarboxylating) subunit 2	gcvPB	xxxxxxxxxx_K_Rxxxxxxxxx_x000D_
Biological Process	GO:0055114	2	oxidation-reduction process	0.0619097	Q8CPZ7	26	K	Logo4	UDP-N-acetylenolpyruvoylglucosamine reductase	murB	xxxxxxxxxx_K_Rxxxxxxxxx_x000D_
Biological Process	GO:0055114	2	oxidation-reduction process	0.0619097	Q8CMM0	39	K	Logo4	Probable glycine dehydrogenase (decarboxylating) subunit 1	gcvPA	xxxxxxxxxx_K_Rxxxxxxxxx_x000D_
Biological Process	GO:0055114	2	oxidation-reduction process	0.0619097	Q8CP83	210	K	Logo4	2-oxoglutarate dehydrogenase E1 component	odhA	xxxxxxxxxx_K_Rxxxxxxxxx_x000D_
Biological Process	GO:0055114	2	oxidation-reduction process	0.0619097	Q8CP83	73	K	Logo4	2-oxoglutarate dehydrogenase E1 component	odhA	xxxxxxxxxx_K_Rxxxxxxxxx_x000D_
Biological Process	GO:0010605	5	negative regulation of macromolecule metabolic process	0.0694956	A0A0H2VGQ3	67	K	Logo4	Ribosomal silencing factor RsfS	rsfS	xxxxxxxxxx_K_Rxxxxxxxxx_x000D_
Biological Process	GO:0010605	5	negative regulation of macromolecule metabolic process	0.0694956	P66618	35	K	Logo4	30S ribosomal protein S7	rpsG	xxxxxxxxxx_K_Rxxxxxxxxx_x000D_
Biological Process	GO:0010605	5	negative regulation of macromolecule metabolic process	0.0694956	Q8CRI9	94	K	Logo4	50S ribosomal protein L13	rplM	xxxxxxxxxx_K_Rxxxxxxxxx_x000D_
Biological Process	GO:0010605	5	negative regulation of macromolecule metabolic process	0.0694956	Q8CS73	76	K	Logo4	Transcriptional repressor NrdR	nrdR	xxxxxxxxxx_K_Rxxxxxxxxx_x000D_
Biological Process	GO:0010605	5	negative regulation of macromolecule metabolic process	0.0694956	Q8CNV8	42	K	Logo4	Catabolite control protein A	ccpA	xxxxxxxxxx_K_Rxxxxxxxxx_x000D_
Biological Process	GO:0031564	7	transcription antitermination	0.0408458	A0A0H2VFX3	206	K	Logo4	Transcription termination/antitermination protein NusA	nusA	xxxxxxxxxx_K_Rxxxxxxxxx_x000D_
Biological Process	GO:0031564	7	transcription antitermination	0.0408458	P66336	30	K	Logo4	30S ribosomal protein S10	rpsJ	xxxxxxxxxx_K_Rxxxxxxxxx_x000D_
Biological Process	GO:0036211	4	protein modification process	0.267623	A0A0H2VI31	161	K	Logo4	Dihydrolipoyl dehydrogenase	SE_0794	xxxxxxxxxx_K_Rxxxxxxxxx_x000D_
Biological Process	GO:0036211	4	protein modification process	0.267623	Q8CSW1	49	K	Logo4	Methionyl-tRNA formyltransferase	fmt	xxxxxxxxxx_K_Rxxxxxxxxx_x000D_
Biological Process	GO:0036211	4	protein modification process	0.267623	Q8CPN4	51	K	Logo4	Peptide deformylase	def	xxxxxxxxxx_K_Rxxxxxxxxx_x000D_
Biological Process	GO:0036211	4	protein modification process	0.267623	Q8CQG5	21	K	Logo4	Arginine deiminase 1	arcA1	xxxxxxxxxx_K_Rxxxxxxxxx_x000D_
Biological Process	GO:0060255	4	regulation of macromolecule metabolic process	0.00332629	A0A0H2VFX3	206	K	Logo4	Transcription termination/antitermination protein NusA	nusA	xxxxxxxxxx_K_Rxxxxxxxxx_x000D_
Biological Process	GO:0060255	4	regulation of macromolecule metabolic process	0.00332629	A0A0H2VGQ3	67	K	Logo4	Ribosomal silencing factor RsfS	rsfS	xxxxxxxxxx_K_Rxxxxxxxxx_x000D_
Biological Process	GO:0060255	4	regulation of macromolecule metabolic process	0.00332629	Q8CNV8	42	K	Logo4	Catabolite control protein A	ccpA	xxxxxxxxxx_K_Rxxxxxxxxx_x000D_
Biological Process	GO:0060255	4	regulation of macromolecule metabolic process	0.00332629	Q8CP40	28	K	Logo4	Arginine repressor	argR	xxxxxxxxxx_K_Rxxxxxxxxx_x000D_
Biological Process	GO:0060255	4	regulation of macromolecule metabolic process	0.00332629	Q8CS54	28	K	Logo4	30S ribosomal protein S4	rpsD	xxxxxxxxxx_K_Rxxxxxxxxx_x000D_
Biological Process	GO:0060255	4	regulation of macromolecule metabolic process	0.00332629	Q8CS73	76	K	Logo4	Transcriptional repressor NrdR	nrdR	xxxxxxxxxx_K_Rxxxxxxxxx_x000D_
Biological Process	GO:0060255	4	regulation of macromolecule metabolic process	0.00332629	Q8CRI9	94	K	Logo4	50S ribosomal protein L13	rplM	xxxxxxxxxx_K_Rxxxxxxxxx_x000D_
Biological Process	GO:0060255	4	regulation of macromolecule metabolic process	0.00332629	P66618	35	K	Logo4	30S ribosomal protein S7	rpsG	xxxxxxxxxx_K_Rxxxxxxxxx_x000D_
Biological Process	GO:0060255	4	regulation of macromolecule metabolic process	0.00332629	Q8CRG0	132	K	Logo4	50S ribosomal protein L3	rplC	xxxxxxxxxx_K_Rxxxxxxxxx_x000D_
Biological Process	GO:0060255	4	regulation of macromolecule metabolic process	0.00332629	P66336	30	K	Logo4	30S ribosomal protein S10	rpsJ	xxxxxxxxxx_K_Rxxxxxxxxx_x000D_
Biological Process	GO:0060255	4	regulation of macromolecule metabolic process	0.00332629	Q8CRH4	78	K	Logo4	30S ribosomal protein S8	rpsH	xxxxxxxxxx_K_Rxxxxxxxxx_x000D_
Biological Process	GO:0006546	5	glycine catabolic process	0.0408458	A0A0H2VI31	161	K	Logo4	Dihydrolipoyl dehydrogenase	SE_0794	xxxxxxxxxx_K_Rxxxxxxxxx_x000D_
Biological Process	GO:0006546	5	glycine catabolic process	0.0408458	Q8CMM1	204	K	Logo4	Probable glycine dehydrogenase (decarboxylating) subunit 2	gcvPB	xxxxxxxxxx_K_Rxxxxxxxxx_x000D_
Biological Process	GO:0042133	3	neurotransmitter metabolic process	0.017639	A0A0H2VI31	161	K	Logo4	Dihydrolipoyl dehydrogenase	SE_0794	xxxxxxxxxx_K_Rxxxxxxxxx_x000D_
Biological Process	GO:0042133	3	neurotransmitter metabolic process	0.017639	Q8CMM1	204	K	Logo4	Probable glycine dehydrogenase (decarboxylating) subunit 2	gcvPB	xxxxxxxxxx_K_Rxxxxxxxxx_x000D_
Biological Process	GO:0042133	3	neurotransmitter metabolic process	0.017639	Q8CMM0	39	K	Logo4	Probable glycine dehydrogenase (decarboxylating) subunit 1	gcvPA	xxxxxxxxxx_K_Rxxxxxxxxx_x000D_
Biological Process	GO:0009059	4	macromolecule biosynthetic process	0.00777092	Q8CRI4	267	K	Logo4	DNA-directed RNA polymerase subunit alpha	rpoA	xxxxxxxxxx_K_Rxxxxxxxxx_x000D_
Biological Process	GO:0009059	4	macromolecule biosynthetic process	0.00777092	Q8CRG5	98	K	Logo4	50S ribosomal protein L22	rplV	xxxxxxxxxx_K_Rxxxxxxxxx_x000D_
Biological Process	GO:0009059	4	macromolecule biosynthetic process	0.00777092	Q8CRG5	83	K	Logo4	50S ribosomal protein L22	rplV	xxxxxxxxxx_K_Rxxxxxxxxx_x000D_
Biological Process	GO:0009059	4	macromolecule biosynthetic process	0.00777092	Q8CSW1	49	K	Logo4	Methionyl-tRNA formyltransferase	fmt	xxxxxxxxxx_K_Rxxxxxxxxx_x000D_
Biological Process	GO:0009059	4	macromolecule biosynthetic process	0.00777092	Q8CRG2	74	K	Logo4	50S ribosomal protein L23	rplW	xxxxxxxxxx_K_Rxxxxxxxxx_x000D_
Biological Process	GO:0009059	4	macromolecule biosynthetic process	0.00777092	Q8CRG2	8	K	Logo4	50S ribosomal protein L23	rplW	xxxxxxxxxx_K_Rxxxxxxxxx_x000D_
Biological Process	GO:0009059	4	macromolecule biosynthetic process	0.00777092	P66618	35	K	Logo4	30S ribosomal protein S7	rpsG	xxxxxxxxxx_K_Rxxxxxxxxx_x000D_
Biological Process	GO:0009059	4	macromolecule biosynthetic process	0.00777092	Q8CPZ7	26	K	Logo4	UDP-N-acetylenolpyruvoylglucosamine reductase	murB	xxxxxxxxxx_K_Rxxxxxxxxx_x000D_
Biological Process	GO:0009059	4	macromolecule biosynthetic process	0.00777092	Q8CRG0	132	K	Logo4	50S ribosomal protein L3	rplC	xxxxxxxxxx_K_Rxxxxxxxxx_x000D_
Biological Process	GO:0009059	4	macromolecule biosynthetic process	0.00777092	Q8CRH4	78	K	Logo4	30S ribosomal protein S8	rpsH	xxxxxxxxxx_K_Rxxxxxxxxx_x000D_
Biological Process	GO:0009059	4	macromolecule biosynthetic process	0.00777092	Q8CRG8	73	K	Logo4	30S ribosomal protein S17	rpsQ	xxxxxxxxxx_K_Rxxxxxxxxx_x000D_
Biological Process	GO:0009059	4	macromolecule biosynthetic process	0.00777092	P66255	10	K	Logo4	50S ribosomal protein L34	rpmH	xxxxxxxxxx_K_Rxxxxxxxxx_x000D_
Biological Process	GO:0009059	4	macromolecule biosynthetic process	0.00777092	Q8CTS8	43	K	Logo4	30S ribosomal protein S12	rpsL	xxxxxxxxxx_K_Rxxxxxxxxx_x000D_
Biological Process	GO:0009059	4	macromolecule biosynthetic process	0.00777092	Q8CQP6	35	K	Logo4	30S ribosomal protein S18	rpsR	xxxxxxxxxx_K_Rxxxxxxxxx_x000D_
Biological Process	GO:0009059	4	macromolecule biosynthetic process	0.00777092	Q8CQP6	65	K	Logo4	30S ribosomal protein S18	rpsR	xxxxxxxxxx_K_Rxxxxxxxxx_x000D_
Biological Process	GO:0009059	4	macromolecule biosynthetic process	0.00777092	Q8CRI9	94	K	Logo4	50S ribosomal protein L13	rplM	xxxxxxxxxx_K_Rxxxxxxxxx_x000D_
Biological Process	GO:0009059	4	macromolecule biosynthetic process	0.00777092	Q8CRI3	78	K	Logo4	30S ribosomal protein S13	rpsM	xxxxxxxxxx_K_Rxxxxxxxxx_x000D_
Biological Process	GO:0009059	4	macromolecule biosynthetic process	0.00777092	Q8CNU8	108	K	Logo4	Leucine--tRNA ligase	leuS	xxxxxxxxxx_K_Rxxxxxxxxx_x000D_
Biological Process	GO:0009059	4	macromolecule biosynthetic process	0.00777092	Q8CU90	52	K	Logo4	50S ribosomal protein L9	rplI	xxxxxxxxxx_K_Rxxxxxxxxx_x000D_
Biological Process	GO:0009059	4	macromolecule biosynthetic process	0.00777092	P66336	30	K	Logo4	30S ribosomal protein S10	rpsJ	xxxxxxxxxx_K_Rxxxxxxxxx_x000D_
Biological Process	GO:0009064	5	glutamine family amino acid metabolic process	0.305399	Q8CQG5	21	K	Logo4	Arginine deiminase 1	arcA1	xxxxxxxxxx_K_Rxxxxxxxxx_x000D_
Biological Process	GO:0009064	5	glutamine family amino acid metabolic process	0.305399	Q8CP40	28	K	Logo4	Arginine repressor	argR	xxxxxxxxxx_K_Rxxxxxxxxx_x000D_
Biological Process	GO:0009064	5	glutamine family amino acid metabolic process	0.305399	Q8CU41	31	K	Logo4	"Ornithine carbamoyltransferase 1, catabolic"	arcB1	xxxxxxxxxx_K_Rxxxxxxxxx_x000D_
Biological Process	GO:0006355	6	regulation of transcription, DNA-templated	0.202947	A0A0H2VFX3	206	K	Logo4	Transcription termination/antitermination protein NusA	nusA	xxxxxxxxxx_K_Rxxxxxxxxx_x000D_
Biological Process	GO:0006355	6	regulation of transcription, DNA-templated	0.202947	Q8CS73	76	K	Logo4	Transcriptional repressor NrdR	nrdR	xxxxxxxxxx_K_Rxxxxxxxxx_x000D_
Biological Process	GO:0006355	6	regulation of transcription, DNA-templated	0.202947	Q8CNV8	42	K	Logo4	Catabolite control protein A	ccpA	xxxxxxxxxx_K_Rxxxxxxxxx_x000D_
Biological Process	GO:0006355	6	regulation of transcription, DNA-templated	0.202947	P66336	30	K	Logo4	30S ribosomal protein S10	rpsJ	xxxxxxxxxx_K_Rxxxxxxxxx_x000D_
Biological Process	GO:0006355	6	regulation of transcription, DNA-templated	0.202947	Q8CP40	28	K	Logo4	Arginine repressor	argR	xxxxxxxxxx_K_Rxxxxxxxxx_x000D_
Biological Process	GO:0010629	6	negative regulation of gene expression	0.05147	A0A0H2VGQ3	67	K	Logo4	Ribosomal silencing factor RsfS	rsfS	xxxxxxxxxx_K_Rxxxxxxxxx_x000D_
Biological Process	GO:0010629	6	negative regulation of gene expression	0.05147	P66618	35	K	Logo4	30S ribosomal protein S7	rpsG	xxxxxxxxxx_K_Rxxxxxxxxx_x000D_
Biological Process	GO:0010629	6	negative regulation of gene expression	0.05147	Q8CRI9	94	K	Logo4	50S ribosomal protein L13	rplM	xxxxxxxxxx_K_Rxxxxxxxxx_x000D_
Biological Process	GO:0010629	6	negative regulation of gene expression	0.05147	Q8CS73	76	K	Logo4	Transcriptional repressor NrdR	nrdR	xxxxxxxxxx_K_Rxxxxxxxxx_x000D_
Biological Process	GO:0010629	6	negative regulation of gene expression	0.05147	Q8CNV8	42	K	Logo4	Catabolite control protein A	ccpA	xxxxxxxxxx_K_Rxxxxxxxxx_x000D_
Biological Process	GO:0018193	6	peptidyl-amino acid modification	0.354235	Q8CPN4	51	K	Logo4	Peptide deformylase	def	xxxxxxxxxx_K_Rxxxxxxxxx_x000D_
Biological Process	GO:0018193	6	peptidyl-amino acid modification	0.354235	Q8CQG5	21	K	Logo4	Arginine deiminase 1	arcA1	xxxxxxxxxx_K_Rxxxxxxxxx_x000D_
Biological Process	GO:1901565	4	organonitrogen compound catabolic process	0.090632	A0A0H2VI31	161	K	Logo4	Dihydrolipoyl dehydrogenase	SE_0794	xxxxxxxxxx_K_Rxxxxxxxxx_x000D_
Biological Process	GO:1901565	4	organonitrogen compound catabolic process	0.090632	Q8CTX6	106	K	Logo4	Formate acetyltransferase	pflB	xxxxxxxxxx_K_Rxxxxxxxxx_x000D_
Biological Process	GO:1901565	4	organonitrogen compound catabolic process	0.090632	Q8CMM1	204	K	Logo4	Probable glycine dehydrogenase (decarboxylating) subunit 2	gcvPB	xxxxxxxxxx_K_Rxxxxxxxxx_x000D_
Biological Process	GO:1901565	4	organonitrogen compound catabolic process	0.090632	Q8CQG5	21	K	Logo4	Arginine deiminase 1	arcA1	xxxxxxxxxx_K_Rxxxxxxxxx_x000D_
Biological Process	GO:1901565	4	organonitrogen compound catabolic process	0.090632	A0A0H2VID5	263	K	Logo4	Uncharacterized protein	SE_2278	xxxxxxxxxx_K_Rxxxxxxxxx_x000D_
Biological Process	GO:0034645	4	cellular macromolecule biosynthetic process	0.00777092	Q8CRI4	267	K	Logo4	DNA-directed RNA polymerase subunit alpha	rpoA	xxxxxxxxxx_K_Rxxxxxxxxx_x000D_
Biological Process	GO:0034645	4	cellular macromolecule biosynthetic process	0.00777092	Q8CRG5	98	K	Logo4	50S ribosomal protein L22	rplV	xxxxxxxxxx_K_Rxxxxxxxxx_x000D_
Biological Process	GO:0034645	4	cellular macromolecule biosynthetic process	0.00777092	Q8CRG5	83	K	Logo4	50S ribosomal protein L22	rplV	xxxxxxxxxx_K_Rxxxxxxxxx_x000D_
Biological Process	GO:0034645	4	cellular macromolecule biosynthetic process	0.00777092	Q8CSW1	49	K	Logo4	Methionyl-tRNA formyltransferase	fmt	xxxxxxxxxx_K_Rxxxxxxxxx_x000D_
Biological Process	GO:0034645	4	cellular macromolecule biosynthetic process	0.00777092	Q8CRG2	74	K	Logo4	50S ribosomal protein L23	rplW	xxxxxxxxxx_K_Rxxxxxxxxx_x000D_
Biological Process	GO:0034645	4	cellular macromolecule biosynthetic process	0.00777092	Q8CRG2	8	K	Logo4	50S ribosomal protein L23	rplW	xxxxxxxxxx_K_Rxxxxxxxxx_x000D_
Biological Process	GO:0034645	4	cellular macromolecule biosynthetic process	0.00777092	P66618	35	K	Logo4	30S ribosomal protein S7	rpsG	xxxxxxxxxx_K_Rxxxxxxxxx_x000D_
Biological Process	GO:0034645	4	cellular macromolecule biosynthetic process	0.00777092	Q8CPZ7	26	K	Logo4	UDP-N-acetylenolpyruvoylglucosamine reductase	murB	xxxxxxxxxx_K_Rxxxxxxxxx_x000D_
Biological Process	GO:0034645	4	cellular macromolecule biosynthetic process	0.00777092	Q8CRG0	132	K	Logo4	50S ribosomal protein L3	rplC	xxxxxxxxxx_K_Rxxxxxxxxx_x000D_
Biological Process	GO:0034645	4	cellular macromolecule biosynthetic process	0.00777092	Q8CRH4	78	K	Logo4	30S ribosomal protein S8	rpsH	xxxxxxxxxx_K_Rxxxxxxxxx_x000D_
Biological Process	GO:0034645	4	cellular macromolecule biosynthetic process	0.00777092	Q8CRG8	73	K	Logo4	30S ribosomal protein S17	rpsQ	xxxxxxxxxx_K_Rxxxxxxxxx_x000D_
Biological Process	GO:0034645	4	cellular macromolecule biosynthetic process	0.00777092	P66255	10	K	Logo4	50S ribosomal protein L34	rpmH	xxxxxxxxxx_K_Rxxxxxxxxx_x000D_
Biological Process	GO:0034645	4	cellular macromolecule biosynthetic process	0.00777092	Q8CTS8	43	K	Logo4	30S ribosomal protein S12	rpsL	xxxxxxxxxx_K_Rxxxxxxxxx_x000D_
Biological Process	GO:0034645	4	cellular macromolecule biosynthetic process	0.00777092	Q8CQP6	35	K	Logo4	30S ribosomal protein S18	rpsR	xxxxxxxxxx_K_Rxxxxxxxxx_x000D_
Biological Process	GO:0034645	4	cellular macromolecule biosynthetic process	0.00777092	Q8CQP6	65	K	Logo4	30S ribosomal protein S18	rpsR	xxxxxxxxxx_K_Rxxxxxxxxx_x000D_
Biological Process	GO:0034645	4	cellular macromolecule biosynthetic process	0.00777092	Q8CRI9	94	K	Logo4	50S ribosomal protein L13	rplM	xxxxxxxxxx_K_Rxxxxxxxxx_x000D_
Biological Process	GO:0034645	4	cellular macromolecule biosynthetic process	0.00777092	Q8CRI3	78	K	Logo4	30S ribosomal protein S13	rpsM	xxxxxxxxxx_K_Rxxxxxxxxx_x000D_
Biological Process	GO:0034645	4	cellular macromolecule biosynthetic process	0.00777092	Q8CNU8	108	K	Logo4	Leucine--tRNA ligase	leuS	xxxxxxxxxx_K_Rxxxxxxxxx_x000D_
Biological Process	GO:0034645	4	cellular macromolecule biosynthetic process	0.00777092	Q8CU90	52	K	Logo4	50S ribosomal protein L9	rplI	xxxxxxxxxx_K_Rxxxxxxxxx_x000D_
Biological Process	GO:0034645	4	cellular macromolecule biosynthetic process	0.00777092	P66336	30	K	Logo4	30S ribosomal protein S10	rpsJ	xxxxxxxxxx_K_Rxxxxxxxxx_x000D_
Biological Process	GO:0009060	5	aerobic respiration	0.0644544	Q8CPV5	279	K	Logo4	NADH dehydrogenase-like protein SE_0635	SE_0635	xxxxxxxxxx_K_Rxxxxxxxxx_x000D_
Biological Process	GO:0009060	5	aerobic respiration	0.0644544	Q8CP83	210	K	Logo4	2-oxoglutarate dehydrogenase E1 component	odhA	xxxxxxxxxx_K_Rxxxxxxxxx_x000D_
Biological Process	GO:0009060	5	aerobic respiration	0.0644544	Q8CP83	73	K	Logo4	2-oxoglutarate dehydrogenase E1 component	odhA	xxxxxxxxxx_K_Rxxxxxxxxx_x000D_
Biological Process	GO:0009060	5	aerobic respiration	0.0644544	A0A0H2VI57	146	K	Logo4	Succinate dehydrogenase iron-sulfur protein subunit	SE_0842	xxxxxxxxxx_K_Rxxxxxxxxx_x000D_
Biological Process	GO:0051248	6	negative regulation of protein metabolic process	0.0264713	A0A0H2VGQ3	67	K	Logo4	Ribosomal silencing factor RsfS	rsfS	xxxxxxxxxx_K_Rxxxxxxxxx_x000D_
Biological Process	GO:0051248	6	negative regulation of protein metabolic process	0.0264713	P66618	35	K	Logo4	30S ribosomal protein S7	rpsG	xxxxxxxxxx_K_Rxxxxxxxxx_x000D_
Biological Process	GO:0051248	6	negative regulation of protein metabolic process	0.0264713	Q8CRI9	94	K	Logo4	50S ribosomal protein L13	rplM	xxxxxxxxxx_K_Rxxxxxxxxx_x000D_
Biological Process	GO:0031327	6	negative regulation of cellular biosynthetic process	0.0796797	A0A0H2VGQ3	67	K	Logo4	Ribosomal silencing factor RsfS	rsfS	xxxxxxxxxx_K_Rxxxxxxxxx_x000D_
Biological Process	GO:0031327	6	negative regulation of cellular biosynthetic process	0.0796797	P66618	35	K	Logo4	30S ribosomal protein S7	rpsG	xxxxxxxxxx_K_Rxxxxxxxxx_x000D_
Biological Process	GO:0031327	6	negative regulation of cellular biosynthetic process	0.0796797	Q8CRI9	94	K	Logo4	50S ribosomal protein L13	rplM	xxxxxxxxxx_K_Rxxxxxxxxx_x000D_
Biological Process	GO:0031327	6	negative regulation of cellular biosynthetic process	0.0796797	Q8CS73	76	K	Logo4	Transcriptional repressor NrdR	nrdR	xxxxxxxxxx_K_Rxxxxxxxxx_x000D_
Biological Process	GO:0031327	6	negative regulation of cellular biosynthetic process	0.0796797	Q8CNV8	42	K	Logo4	Catabolite control protein A	ccpA	xxxxxxxxxx_K_Rxxxxxxxxx_x000D_
Biological Process	GO:0043604	5	amide biosynthetic process	0.00123185	A0A0H2VI31	161	K	Logo4	Dihydrolipoyl dehydrogenase	SE_0794	xxxxxxxxxx_K_Rxxxxxxxxx_x000D_
Biological Process	GO:0043604	5	amide biosynthetic process	0.00123185	Q8CRG5	98	K	Logo4	50S ribosomal protein L22	rplV	xxxxxxxxxx_K_Rxxxxxxxxx_x000D_
Biological Process	GO:0043604	5	amide biosynthetic process	0.00123185	Q8CRG5	83	K	Logo4	50S ribosomal protein L22	rplV	xxxxxxxxxx_K_Rxxxxxxxxx_x000D_
Biological Process	GO:0043604	5	amide biosynthetic process	0.00123185	Q8CU41	31	K	Logo4	"Ornithine carbamoyltransferase 1, catabolic"	arcB1	xxxxxxxxxx_K_Rxxxxxxxxx_x000D_
Biological Process	GO:0043604	5	amide biosynthetic process	0.00123185	Q8CSW1	49	K	Logo4	Methionyl-tRNA formyltransferase	fmt	xxxxxxxxxx_K_Rxxxxxxxxx_x000D_
Biological Process	GO:0043604	5	amide biosynthetic process	0.00123185	Q8CRG2	74	K	Logo4	50S ribosomal protein L23	rplW	xxxxxxxxxx_K_Rxxxxxxxxx_x000D_
Biological Process	GO:0043604	5	amide biosynthetic process	0.00123185	Q8CRG2	8	K	Logo4	50S ribosomal protein L23	rplW	xxxxxxxxxx_K_Rxxxxxxxxx_x000D_
Biological Process	GO:0043604	5	amide biosynthetic process	0.00123185	P66618	35	K	Logo4	30S ribosomal protein S7	rpsG	xxxxxxxxxx_K_Rxxxxxxxxx_x000D_
Biological Process	GO:0043604	5	amide biosynthetic process	0.00123185	Q8CRG0	132	K	Logo4	50S ribosomal protein L3	rplC	xxxxxxxxxx_K_Rxxxxxxxxx_x000D_
Biological Process	GO:0043604	5	amide biosynthetic process	0.00123185	Q8CRH4	78	K	Logo4	30S ribosomal protein S8	rpsH	xxxxxxxxxx_K_Rxxxxxxxxx_x000D_
Biological Process	GO:0043604	5	amide biosynthetic process	0.00123185	Q8CRG8	73	K	Logo4	30S ribosomal protein S17	rpsQ	xxxxxxxxxx_K_Rxxxxxxxxx_x000D_
Biological Process	GO:0043604	5	amide biosynthetic process	0.00123185	P66255	10	K	Logo4	50S ribosomal protein L34	rpmH	xxxxxxxxxx_K_Rxxxxxxxxx_x000D_
Biological Process	GO:0043604	5	amide biosynthetic process	0.00123185	Q8CTS8	43	K	Logo4	30S ribosomal protein S12	rpsL	xxxxxxxxxx_K_Rxxxxxxxxx_x000D_
Biological Process	GO:0043604	5	amide biosynthetic process	0.00123185	Q8CQP6	35	K	Logo4	30S ribosomal protein S18	rpsR	xxxxxxxxxx_K_Rxxxxxxxxx_x000D_
Biological Process	GO:0043604	5	amide biosynthetic process	0.00123185	Q8CQP6	65	K	Logo4	30S ribosomal protein S18	rpsR	xxxxxxxxxx_K_Rxxxxxxxxx_x000D_
Biological Process	GO:0043604	5	amide biosynthetic process	0.00123185	Q8CRI9	94	K	Logo4	50S ribosomal protein L13	rplM	xxxxxxxxxx_K_Rxxxxxxxxx_x000D_
Biological Process	GO:0043604	5	amide biosynthetic process	0.00123185	Q8CRI3	78	K	Logo4	30S ribosomal protein S13	rpsM	xxxxxxxxxx_K_Rxxxxxxxxx_x000D_
Biological Process	GO:0043604	5	amide biosynthetic process	0.00123185	Q8CNU8	108	K	Logo4	Leucine--tRNA ligase	leuS	xxxxxxxxxx_K_Rxxxxxxxxx_x000D_
Biological Process	GO:0043604	5	amide biosynthetic process	0.00123185	Q8CU90	52	K	Logo4	50S ribosomal protein L9	rplI	xxxxxxxxxx_K_Rxxxxxxxxx_x000D_
Biological Process	GO:0043604	5	amide biosynthetic process	0.00123185	P66336	30	K	Logo4	30S ribosomal protein S10	rpsJ	xxxxxxxxxx_K_Rxxxxxxxxx_x000D_
Biological Process	GO:0065008	2	regulation of biological quality	0.156167	A0A0H2VI31	161	K	Logo4	Dihydrolipoyl dehydrogenase	SE_0794	xxxxxxxxxx_K_Rxxxxxxxxx_x000D_
Biological Process	GO:0065008	2	regulation of biological quality	0.156167	Q8CMM1	204	K	Logo4	Probable glycine dehydrogenase (decarboxylating) subunit 2	gcvPB	xxxxxxxxxx_K_Rxxxxxxxxx_x000D_
Biological Process	GO:0065008	2	regulation of biological quality	0.156167	Q8CMM0	39	K	Logo4	Probable glycine dehydrogenase (decarboxylating) subunit 1	gcvPA	xxxxxxxxxx_K_Rxxxxxxxxx_x000D_
Biological Process	GO:0065008	2	regulation of biological quality	0.156167	Q8CRH4	78	K	Logo4	30S ribosomal protein S8	rpsH	xxxxxxxxxx_K_Rxxxxxxxxx_x000D_
Biological Process	GO:0065008	2	regulation of biological quality	0.156167	Q8CS54	28	K	Logo4	30S ribosomal protein S4	rpsD	xxxxxxxxxx_K_Rxxxxxxxxx_x000D_
Biological Process	GO:0006518	4	peptide metabolic process	0.00150459	Q8CRG8	73	K	Logo4	30S ribosomal protein S17	rpsQ	xxxxxxxxxx_K_Rxxxxxxxxx_x000D_
Biological Process	GO:0006518	4	peptide metabolic process	0.00150459	Q8CTS8	43	K	Logo4	30S ribosomal protein S12	rpsL	xxxxxxxxxx_K_Rxxxxxxxxx_x000D_
Biological Process	GO:0006518	4	peptide metabolic process	0.00150459	P66255	10	K	Logo4	50S ribosomal protein L34	rpmH	xxxxxxxxxx_K_Rxxxxxxxxx_x000D_
Biological Process	GO:0006518	4	peptide metabolic process	0.00150459	Q8CQP6	35	K	Logo4	30S ribosomal protein S18	rpsR	xxxxxxxxxx_K_Rxxxxxxxxx_x000D_
Biological Process	GO:0006518	4	peptide metabolic process	0.00150459	Q8CQP6	65	K	Logo4	30S ribosomal protein S18	rpsR	xxxxxxxxxx_K_Rxxxxxxxxx_x000D_
Biological Process	GO:0006518	4	peptide metabolic process	0.00150459	Q8CRG5	98	K	Logo4	50S ribosomal protein L22	rplV	xxxxxxxxxx_K_Rxxxxxxxxx_x000D_
Biological Process	GO:0006518	4	peptide metabolic process	0.00150459	Q8CRG5	83	K	Logo4	50S ribosomal protein L22	rplV	xxxxxxxxxx_K_Rxxxxxxxxx_x000D_
Biological Process	GO:0006518	4	peptide metabolic process	0.00150459	Q8CSW1	49	K	Logo4	Methionyl-tRNA formyltransferase	fmt	xxxxxxxxxx_K_Rxxxxxxxxx_x000D_
Biological Process	GO:0006518	4	peptide metabolic process	0.00150459	Q8CRG2	74	K	Logo4	50S ribosomal protein L23	rplW	xxxxxxxxxx_K_Rxxxxxxxxx_x000D_
Biological Process	GO:0006518	4	peptide metabolic process	0.00150459	Q8CRG2	8	K	Logo4	50S ribosomal protein L23	rplW	xxxxxxxxxx_K_Rxxxxxxxxx_x000D_
Biological Process	GO:0006518	4	peptide metabolic process	0.00150459	Q8CRI9	94	K	Logo4	50S ribosomal protein L13	rplM	xxxxxxxxxx_K_Rxxxxxxxxx_x000D_
Biological Process	GO:0006518	4	peptide metabolic process	0.00150459	P66618	35	K	Logo4	30S ribosomal protein S7	rpsG	xxxxxxxxxx_K_Rxxxxxxxxx_x000D_
Biological Process	GO:0006518	4	peptide metabolic process	0.00150459	Q8CNU8	108	K	Logo4	Leucine--tRNA ligase	leuS	xxxxxxxxxx_K_Rxxxxxxxxx_x000D_
Biological Process	GO:0006518	4	peptide metabolic process	0.00150459	Q8CRI3	78	K	Logo4	30S ribosomal protein S13	rpsM	xxxxxxxxxx_K_Rxxxxxxxxx_x000D_
Biological Process	GO:0006518	4	peptide metabolic process	0.00150459	Q8CRG0	132	K	Logo4	50S ribosomal protein L3	rplC	xxxxxxxxxx_K_Rxxxxxxxxx_x000D_
Biological Process	GO:0006518	4	peptide metabolic process	0.00150459	P66336	30	K	Logo4	30S ribosomal protein S10	rpsJ	xxxxxxxxxx_K_Rxxxxxxxxx_x000D_
Biological Process	GO:0006518	4	peptide metabolic process	0.00150459	Q8CU90	52	K	Logo4	50S ribosomal protein L9	rplI	xxxxxxxxxx_K_Rxxxxxxxxx_x000D_
Biological Process	GO:0006518	4	peptide metabolic process	0.00150459	Q8CRH4	78	K	Logo4	30S ribosomal protein S8	rpsH	xxxxxxxxxx_K_Rxxxxxxxxx_x000D_
Biological Process	GO:0042180	3	cellular ketone metabolic process	0.217933	A0A0H2VEK5	141	K	Logo4	Dihydroxyacetone kinase	SE_0236	xxxxxxxxxx_K_Rxxxxxxxxx_x000D_
Biological Process	GO:0042180	3	cellular ketone metabolic process	0.217933	A0A0H2VFL9	275	K	Logo4	Putative menaquinone-specific isochorismate synthase	SE_0743	xxxxxxxxxx_K_Rxxxxxxxxx_x000D_
Biological Process	GO:0010558	6	negative regulation of macromolecule biosynthetic process	0.0600908	A0A0H2VGQ3	67	K	Logo4	Ribosomal silencing factor RsfS	rsfS	xxxxxxxxxx_K_Rxxxxxxxxx_x000D_
Biological Process	GO:0010558	6	negative regulation of macromolecule biosynthetic process	0.0600908	P66618	35	K	Logo4	30S ribosomal protein S7	rpsG	xxxxxxxxxx_K_Rxxxxxxxxx_x000D_
Biological Process	GO:0010558	6	negative regulation of macromolecule biosynthetic process	0.0600908	Q8CRI9	94	K	Logo4	50S ribosomal protein L13	rplM	xxxxxxxxxx_K_Rxxxxxxxxx_x000D_
Biological Process	GO:0010558	6	negative regulation of macromolecule biosynthetic process	0.0600908	Q8CS73	76	K	Logo4	Transcriptional repressor NrdR	nrdR	xxxxxxxxxx_K_Rxxxxxxxxx_x000D_
Biological Process	GO:0010558	6	negative regulation of macromolecule biosynthetic process	0.0600908	Q8CNV8	42	K	Logo4	Catabolite control protein A	ccpA	xxxxxxxxxx_K_Rxxxxxxxxx_x000D_
Biological Process	GO:0019538	3	protein metabolic process	0.00124367	A0A0H2VI31	161	K	Logo4	Dihydrolipoyl dehydrogenase	SE_0794	xxxxxxxxxx_K_Rxxxxxxxxx_x000D_
Biological Process	GO:0019538	3	protein metabolic process	0.00124367	Q8CQG5	21	K	Logo4	Arginine deiminase 1	arcA1	xxxxxxxxxx_K_Rxxxxxxxxx_x000D_
Biological Process	GO:0019538	3	protein metabolic process	0.00124367	Q8CRG5	98	K	Logo4	50S ribosomal protein L22	rplV	xxxxxxxxxx_K_Rxxxxxxxxx_x000D_
Biological Process	GO:0019538	3	protein metabolic process	0.00124367	Q8CRG5	83	K	Logo4	50S ribosomal protein L22	rplV	xxxxxxxxxx_K_Rxxxxxxxxx_x000D_
Biological Process	GO:0019538	3	protein metabolic process	0.00124367	Q8CSW1	49	K	Logo4	Methionyl-tRNA formyltransferase	fmt	xxxxxxxxxx_K_Rxxxxxxxxx_x000D_
Biological Process	GO:0019538	3	protein metabolic process	0.00124367	Q8CRG2	74	K	Logo4	50S ribosomal protein L23	rplW	xxxxxxxxxx_K_Rxxxxxxxxx_x000D_
Biological Process	GO:0019538	3	protein metabolic process	0.00124367	Q8CRG2	8	K	Logo4	50S ribosomal protein L23	rplW	xxxxxxxxxx_K_Rxxxxxxxxx_x000D_
Biological Process	GO:0019538	3	protein metabolic process	0.00124367	P66618	35	K	Logo4	30S ribosomal protein S7	rpsG	xxxxxxxxxx_K_Rxxxxxxxxx_x000D_
Biological Process	GO:0019538	3	protein metabolic process	0.00124367	Q8CRG0	132	K	Logo4	50S ribosomal protein L3	rplC	xxxxxxxxxx_K_Rxxxxxxxxx_x000D_
Biological Process	GO:0019538	3	protein metabolic process	0.00124367	Q8CPT5	572	K	Logo4	Chaperone protein ClpB	clpB	xxxxxxxxxx_K_Rxxxxxxxxx_x000D_
Biological Process	GO:0019538	3	protein metabolic process	0.00124367	Q8CRH4	78	K	Logo4	30S ribosomal protein S8	rpsH	xxxxxxxxxx_K_Rxxxxxxxxx_x000D_
Biological Process	GO:0019538	3	protein metabolic process	0.00124367	Q8CRG8	73	K	Logo4	30S ribosomal protein S17	rpsQ	xxxxxxxxxx_K_Rxxxxxxxxx_x000D_
Biological Process	GO:0019538	3	protein metabolic process	0.00124367	P66255	10	K	Logo4	50S ribosomal protein L34	rpmH	xxxxxxxxxx_K_Rxxxxxxxxx_x000D_
Biological Process	GO:0019538	3	protein metabolic process	0.00124367	Q8CTS8	43	K	Logo4	30S ribosomal protein S12	rpsL	xxxxxxxxxx_K_Rxxxxxxxxx_x000D_
Biological Process	GO:0019538	3	protein metabolic process	0.00124367	Q8CQP6	35	K	Logo4	30S ribosomal protein S18	rpsR	xxxxxxxxxx_K_Rxxxxxxxxx_x000D_
Biological Process	GO:0019538	3	protein metabolic process	0.00124367	Q8CQP6	65	K	Logo4	30S ribosomal protein S18	rpsR	xxxxxxxxxx_K_Rxxxxxxxxx_x000D_
Biological Process	GO:0019538	3	protein metabolic process	0.00124367	Q8CRI9	94	K	Logo4	50S ribosomal protein L13	rplM	xxxxxxxxxx_K_Rxxxxxxxxx_x000D_
Biological Process	GO:0019538	3	protein metabolic process	0.00124367	Q8CPN4	51	K	Logo4	Peptide deformylase	def	xxxxxxxxxx_K_Rxxxxxxxxx_x000D_
Biological Process	GO:0019538	3	protein metabolic process	0.00124367	Q8CPZ6	337	K	Logo4	Peptidase T	pepT	xxxxxxxxxx_K_Rxxxxxxxxx_x000D_
Biological Process	GO:0019538	3	protein metabolic process	0.00124367	Q8CNU8	108	K	Logo4	Leucine--tRNA ligase	leuS	xxxxxxxxxx_K_Rxxxxxxxxx_x000D_
Biological Process	GO:0019538	3	protein metabolic process	0.00124367	Q8CRI3	78	K	Logo4	30S ribosomal protein S13	rpsM	xxxxxxxxxx_K_Rxxxxxxxxx_x000D_
Biological Process	GO:0019538	3	protein metabolic process	0.00124367	P66336	30	K	Logo4	30S ribosomal protein S10	rpsJ	xxxxxxxxxx_K_Rxxxxxxxxx_x000D_
Biological Process	GO:0019538	3	protein metabolic process	0.00124367	Q8CU90	52	K	Logo4	50S ribosomal protein L9	rplI	xxxxxxxxxx_K_Rxxxxxxxxx_x000D_
Biological Process	GO:0019538	3	protein metabolic process	0.00124367	A0A0H2VIR8	200	K	Logo4	Xaa-Pro dipeptidase	SE_1214	xxxxxxxxxx_K_Rxxxxxxxxx_x000D_
Biological Process	GO:0045893	7	positive regulation of transcription, DNA-templated	0.217933	Q8CNV8	42	K	Logo4	Catabolite control protein A	ccpA	xxxxxxxxxx_K_Rxxxxxxxxx_x000D_
Biological Process	GO:0045893	7	positive regulation of transcription, DNA-templated	0.217933	Q8CP40	28	K	Logo4	Arginine repressor	argR	xxxxxxxxxx_K_Rxxxxxxxxx_x000D_
Biological Process	GO:0031323	4	regulation of cellular metabolic process	0.0039104	A0A0H2VFX3	206	K	Logo4	Transcription termination/antitermination protein NusA	nusA	xxxxxxxxxx_K_Rxxxxxxxxx_x000D_
Biological Process	GO:0031323	4	regulation of cellular metabolic process	0.0039104	A0A0H2VGQ3	67	K	Logo4	Ribosomal silencing factor RsfS	rsfS	xxxxxxxxxx_K_Rxxxxxxxxx_x000D_
Biological Process	GO:0031323	4	regulation of cellular metabolic process	0.0039104	Q8CNV8	42	K	Logo4	Catabolite control protein A	ccpA	xxxxxxxxxx_K_Rxxxxxxxxx_x000D_
Biological Process	GO:0031323	4	regulation of cellular metabolic process	0.0039104	Q8CP40	28	K	Logo4	Arginine repressor	argR	xxxxxxxxxx_K_Rxxxxxxxxx_x000D_
Biological Process	GO:0031323	4	regulation of cellular metabolic process	0.0039104	Q8CS54	28	K	Logo4	30S ribosomal protein S4	rpsD	xxxxxxxxxx_K_Rxxxxxxxxx_x000D_
Biological Process	GO:0031323	4	regulation of cellular metabolic process	0.0039104	Q8CS73	76	K	Logo4	Transcriptional repressor NrdR	nrdR	xxxxxxxxxx_K_Rxxxxxxxxx_x000D_
Biological Process	GO:0031323	4	regulation of cellular metabolic process	0.0039104	Q8CRI9	94	K	Logo4	50S ribosomal protein L13	rplM	xxxxxxxxxx_K_Rxxxxxxxxx_x000D_
Biological Process	GO:0031323	4	regulation of cellular metabolic process	0.0039104	P66618	35	K	Logo4	30S ribosomal protein S7	rpsG	xxxxxxxxxx_K_Rxxxxxxxxx_x000D_
Biological Process	GO:0031323	4	regulation of cellular metabolic process	0.0039104	Q8CRG0	132	K	Logo4	50S ribosomal protein L3	rplC	xxxxxxxxxx_K_Rxxxxxxxxx_x000D_
Biological Process	GO:0031323	4	regulation of cellular metabolic process	0.0039104	P66336	30	K	Logo4	30S ribosomal protein S10	rpsJ	xxxxxxxxxx_K_Rxxxxxxxxx_x000D_
Biological Process	GO:0031323	4	regulation of cellular metabolic process	0.0039104	Q8CRH4	78	K	Logo4	30S ribosomal protein S8	rpsH	xxxxxxxxxx_K_Rxxxxxxxxx_x000D_
Biological Process	GO:0046395	5	carboxylic acid catabolic process	0.0355336	A0A0H2VI31	161	K	Logo4	Dihydrolipoyl dehydrogenase	SE_0794	xxxxxxxxxx_K_Rxxxxxxxxx_x000D_
Biological Process	GO:0046395	5	carboxylic acid catabolic process	0.0355336	Q8CTX6	106	K	Logo4	Formate acetyltransferase	pflB	xxxxxxxxxx_K_Rxxxxxxxxx_x000D_
Biological Process	GO:0046395	5	carboxylic acid catabolic process	0.0355336	Q8CMM1	204	K	Logo4	Probable glycine dehydrogenase (decarboxylating) subunit 2	gcvPB	xxxxxxxxxx_K_Rxxxxxxxxx_x000D_
Biological Process	GO:0046395	5	carboxylic acid catabolic process	0.0355336	Q8CQG5	21	K	Logo4	Arginine deiminase 1	arcA1	xxxxxxxxxx_K_Rxxxxxxxxx_x000D_
Biological Process	GO:1903506	7	regulation of nucleic acid-templated transcription	0.219541	A0A0H2VFX3	206	K	Logo4	Transcription termination/antitermination protein NusA	nusA	xxxxxxxxxx_K_Rxxxxxxxxx_x000D_
Biological Process	GO:1903506	7	regulation of nucleic acid-templated transcription	0.219541	Q8CS73	76	K	Logo4	Transcriptional repressor NrdR	nrdR	xxxxxxxxxx_K_Rxxxxxxxxx_x000D_
Biological Process	GO:1903506	7	regulation of nucleic acid-templated transcription	0.219541	Q8CNV8	42	K	Logo4	Catabolite control protein A	ccpA	xxxxxxxxxx_K_Rxxxxxxxxx_x000D_
Biological Process	GO:1903506	7	regulation of nucleic acid-templated transcription	0.219541	P66336	30	K	Logo4	30S ribosomal protein S10	rpsJ	xxxxxxxxxx_K_Rxxxxxxxxx_x000D_
Biological Process	GO:1903506	7	regulation of nucleic acid-templated transcription	0.219541	Q8CP40	28	K	Logo4	Arginine repressor	argR	xxxxxxxxxx_K_Rxxxxxxxxx_x000D_
Biological Process	GO:0032269	6	negative regulation of cellular protein metabolic process	0.0264713	A0A0H2VGQ3	67	K	Logo4	Ribosomal silencing factor RsfS	rsfS	xxxxxxxxxx_K_Rxxxxxxxxx_x000D_
Biological Process	GO:0032269	6	negative regulation of cellular protein metabolic process	0.0264713	P66618	35	K	Logo4	30S ribosomal protein S7	rpsG	xxxxxxxxxx_K_Rxxxxxxxxx_x000D_
Biological Process	GO:0032269	6	negative regulation of cellular protein metabolic process	0.0264713	Q8CRI9	94	K	Logo4	50S ribosomal protein L13	rplM	xxxxxxxxxx_K_Rxxxxxxxxx_x000D_
Biological Process	GO:0022900	3	electron transport chain	0.0112341	A0A0H2VG08	38	K	Logo4	Succinate dehydrogenase flavoprotein subunit	SE_0841	xxxxxxxxxx_K_Rxxxxxxxxx_x000D_
Biological Process	GO:0022900	3	electron transport chain	0.0112341	Q8CPV5	279	K	Logo4	NADH dehydrogenase-like protein SE_0635	SE_0635	xxxxxxxxxx_K_Rxxxxxxxxx_x000D_
Biological Process	GO:0022900	3	electron transport chain	0.0112341	Q8CNX4	132	K	Logo4	Isocitrate dehydrogenase [NADP]	icd	xxxxxxxxxx_K_Rxxxxxxxxx_x000D_
Biological Process	GO:0022900	3	electron transport chain	0.0112341	A0A0H2VI57	146	K	Logo4	Succinate dehydrogenase iron-sulfur protein subunit	SE_0842	xxxxxxxxxx_K_Rxxxxxxxxx_x000D_
Biological Process	GO:0010604	5	positive regulation of macromolecule metabolic process	0.0278593	Q8CNV8	42	K	Logo4	Catabolite control protein A	ccpA	xxxxxxxxxx_K_Rxxxxxxxxx_x000D_
Biological Process	GO:0010604	5	positive regulation of macromolecule metabolic process	0.0278593	Q8CRG0	132	K	Logo4	50S ribosomal protein L3	rplC	xxxxxxxxxx_K_Rxxxxxxxxx_x000D_
Biological Process	GO:0010604	5	positive regulation of macromolecule metabolic process	0.0278593	Q8CP40	28	K	Logo4	Arginine repressor	argR	xxxxxxxxxx_K_Rxxxxxxxxx_x000D_
Biological Process	GO:0010604	5	positive regulation of macromolecule metabolic process	0.0278593	Q8CS54	28	K	Logo4	30S ribosomal protein S4	rpsD	xxxxxxxxxx_K_Rxxxxxxxxx_x000D_
Biological Process	GO:0006464	5	cellular protein modification process	0.267623	A0A0H2VI31	161	K	Logo4	Dihydrolipoyl dehydrogenase	SE_0794	xxxxxxxxxx_K_Rxxxxxxxxx_x000D_
Biological Process	GO:0006464	5	cellular protein modification process	0.267623	Q8CSW1	49	K	Logo4	Methionyl-tRNA formyltransferase	fmt	xxxxxxxxxx_K_Rxxxxxxxxx_x000D_
Biological Process	GO:0006464	5	cellular protein modification process	0.267623	Q8CPN4	51	K	Logo4	Peptide deformylase	def	xxxxxxxxxx_K_Rxxxxxxxxx_x000D_
Biological Process	GO:0006464	5	cellular protein modification process	0.267623	Q8CQG5	21	K	Logo4	Arginine deiminase 1	arcA1	xxxxxxxxxx_K_Rxxxxxxxxx_x000D_
Biological Process	GO:0050794	3	regulation of cellular process	0.0183544	A0A0H2VFX3	206	K	Logo4	Transcription termination/antitermination protein NusA	nusA	xxxxxxxxxx_K_Rxxxxxxxxx_x000D_
Biological Process	GO:0050794	3	regulation of cellular process	0.0183544	A0A0H2VGQ3	67	K	Logo4	Ribosomal silencing factor RsfS	rsfS	xxxxxxxxxx_K_Rxxxxxxxxx_x000D_
Biological Process	GO:0050794	3	regulation of cellular process	0.0183544	Q8CNV8	42	K	Logo4	Catabolite control protein A	ccpA	xxxxxxxxxx_K_Rxxxxxxxxx_x000D_
Biological Process	GO:0050794	3	regulation of cellular process	0.0183544	Q8CP40	28	K	Logo4	Arginine repressor	argR	xxxxxxxxxx_K_Rxxxxxxxxx_x000D_
Biological Process	GO:0050794	3	regulation of cellular process	0.0183544	Q8CS54	28	K	Logo4	30S ribosomal protein S4	rpsD	xxxxxxxxxx_K_Rxxxxxxxxx_x000D_
Biological Process	GO:0050794	3	regulation of cellular process	0.0183544	Q8CS73	76	K	Logo4	Transcriptional repressor NrdR	nrdR	xxxxxxxxxx_K_Rxxxxxxxxx_x000D_
Biological Process	GO:0050794	3	regulation of cellular process	0.0183544	Q8CRI9	94	K	Logo4	50S ribosomal protein L13	rplM	xxxxxxxxxx_K_Rxxxxxxxxx_x000D_
Biological Process	GO:0050794	3	regulation of cellular process	0.0183544	P66618	35	K	Logo4	30S ribosomal protein S7	rpsG	xxxxxxxxxx_K_Rxxxxxxxxx_x000D_
Biological Process	GO:0050794	3	regulation of cellular process	0.0183544	Q8CRG0	132	K	Logo4	50S ribosomal protein L3	rplC	xxxxxxxxxx_K_Rxxxxxxxxx_x000D_
Biological Process	GO:0050794	3	regulation of cellular process	0.0183544	A0A0H2VKZ1	267	K	Logo4	Transcription terminator	SE_2378	xxxxxxxxxx_K_Rxxxxxxxxx_x000D_
Biological Process	GO:0050794	3	regulation of cellular process	0.0183544	P66336	30	K	Logo4	30S ribosomal protein S10	rpsJ	xxxxxxxxxx_K_Rxxxxxxxxx_x000D_
Biological Process	GO:0050794	3	regulation of cellular process	0.0183544	Q8CRH4	78	K	Logo4	30S ribosomal protein S8	rpsH	xxxxxxxxxx_K_Rxxxxxxxxx_x000D_
Biological Process	GO:0019464	6	glycine decarboxylation via glycine cleavage system	0.0216461	A0A0H2VI31	161	K	Logo4	Dihydrolipoyl dehydrogenase	SE_0794	xxxxxxxxxx_K_Rxxxxxxxxx_x000D_
Biological Process	GO:0019464	6	glycine decarboxylation via glycine cleavage system	0.0216461	Q8CMM1	204	K	Logo4	Probable glycine dehydrogenase (decarboxylating) subunit 2	gcvPB	xxxxxxxxxx_K_Rxxxxxxxxx_x000D_
Biological Process	GO:0044267	4	cellular protein metabolic process	0.00629753	A0A0H2VI31	161	K	Logo4	Dihydrolipoyl dehydrogenase	SE_0794	xxxxxxxxxx_K_Rxxxxxxxxx_x000D_
Biological Process	GO:0044267	4	cellular protein metabolic process	0.00629753	Q8CQG5	21	K	Logo4	Arginine deiminase 1	arcA1	xxxxxxxxxx_K_Rxxxxxxxxx_x000D_
Biological Process	GO:0044267	4	cellular protein metabolic process	0.00629753	Q8CRG5	98	K	Logo4	50S ribosomal protein L22	rplV	xxxxxxxxxx_K_Rxxxxxxxxx_x000D_
Biological Process	GO:0044267	4	cellular protein metabolic process	0.00629753	Q8CRG5	83	K	Logo4	50S ribosomal protein L22	rplV	xxxxxxxxxx_K_Rxxxxxxxxx_x000D_
Biological Process	GO:0044267	4	cellular protein metabolic process	0.00629753	Q8CSW1	49	K	Logo4	Methionyl-tRNA formyltransferase	fmt	xxxxxxxxxx_K_Rxxxxxxxxx_x000D_
Biological Process	GO:0044267	4	cellular protein metabolic process	0.00629753	Q8CRG2	74	K	Logo4	50S ribosomal protein L23	rplW	xxxxxxxxxx_K_Rxxxxxxxxx_x000D_
Biological Process	GO:0044267	4	cellular protein metabolic process	0.00629753	Q8CRG2	8	K	Logo4	50S ribosomal protein L23	rplW	xxxxxxxxxx_K_Rxxxxxxxxx_x000D_
Biological Process	GO:0044267	4	cellular protein metabolic process	0.00629753	P66618	35	K	Logo4	30S ribosomal protein S7	rpsG	xxxxxxxxxx_K_Rxxxxxxxxx_x000D_
Biological Process	GO:0044267	4	cellular protein metabolic process	0.00629753	Q8CRG0	132	K	Logo4	50S ribosomal protein L3	rplC	xxxxxxxxxx_K_Rxxxxxxxxx_x000D_
Biological Process	GO:0044267	4	cellular protein metabolic process	0.00629753	Q8CRH4	78	K	Logo4	30S ribosomal protein S8	rpsH	xxxxxxxxxx_K_Rxxxxxxxxx_x000D_
Biological Process	GO:0044267	4	cellular protein metabolic process	0.00629753	Q8CRG8	73	K	Logo4	30S ribosomal protein S17	rpsQ	xxxxxxxxxx_K_Rxxxxxxxxx_x000D_
Biological Process	GO:0044267	4	cellular protein metabolic process	0.00629753	P66255	10	K	Logo4	50S ribosomal protein L34	rpmH	xxxxxxxxxx_K_Rxxxxxxxxx_x000D_
Biological Process	GO:0044267	4	cellular protein metabolic process	0.00629753	Q8CTS8	43	K	Logo4	30S ribosomal protein S12	rpsL	xxxxxxxxxx_K_Rxxxxxxxxx_x000D_
Biological Process	GO:0044267	4	cellular protein metabolic process	0.00629753	Q8CQP6	35	K	Logo4	30S ribosomal protein S18	rpsR	xxxxxxxxxx_K_Rxxxxxxxxx_x000D_
Biological Process	GO:0044267	4	cellular protein metabolic process	0.00629753	Q8CQP6	65	K	Logo4	30S ribosomal protein S18	rpsR	xxxxxxxxxx_K_Rxxxxxxxxx_x000D_
Biological Process	GO:0044267	4	cellular protein metabolic process	0.00629753	Q8CRI9	94	K	Logo4	50S ribosomal protein L13	rplM	xxxxxxxxxx_K_Rxxxxxxxxx_x000D_
Biological Process	GO:0044267	4	cellular protein metabolic process	0.00629753	Q8CPN4	51	K	Logo4	Peptide deformylase	def	xxxxxxxxxx_K_Rxxxxxxxxx_x000D_
Biological Process	GO:0044267	4	cellular protein metabolic process	0.00629753	Q8CNU8	108	K	Logo4	Leucine--tRNA ligase	leuS	xxxxxxxxxx_K_Rxxxxxxxxx_x000D_
Biological Process	GO:0044267	4	cellular protein metabolic process	0.00629753	Q8CRI3	78	K	Logo4	30S ribosomal protein S13	rpsM	xxxxxxxxxx_K_Rxxxxxxxxx_x000D_
Biological Process	GO:0044267	4	cellular protein metabolic process	0.00629753	Q8CU90	52	K	Logo4	50S ribosomal protein L9	rplI	xxxxxxxxxx_K_Rxxxxxxxxx_x000D_
Biological Process	GO:0044267	4	cellular protein metabolic process	0.00629753	P66336	30	K	Logo4	30S ribosomal protein S10	rpsJ	xxxxxxxxxx_K_Rxxxxxxxxx_x000D_
Biological Process	GO:0017148	7	negative regulation of translation	0.0264713	A0A0H2VGQ3	67	K	Logo4	Ribosomal silencing factor RsfS	rsfS	xxxxxxxxxx_K_Rxxxxxxxxx_x000D_
Biological Process	GO:0017148	7	negative regulation of translation	0.0264713	P66618	35	K	Logo4	30S ribosomal protein S7	rpsG	xxxxxxxxxx_K_Rxxxxxxxxx_x000D_
Biological Process	GO:0017148	7	negative regulation of translation	0.0264713	Q8CRI9	94	K	Logo4	50S ribosomal protein L13	rplM	xxxxxxxxxx_K_Rxxxxxxxxx_x000D_
Biological Process	GO:0042135	4	neurotransmitter catabolic process	0.0642546	A0A0H2VI31	161	K	Logo4	Dihydrolipoyl dehydrogenase	SE_0794	xxxxxxxxxx_K_Rxxxxxxxxx_x000D_
Biological Process	GO:0042135	4	neurotransmitter catabolic process	0.0642546	Q8CMM1	204	K	Logo4	Probable glycine dehydrogenase (decarboxylating) subunit 2	gcvPB	xxxxxxxxxx_K_Rxxxxxxxxx_x000D_
Biological Process	GO:0048523	4	negative regulation of cellular process	0.102336	A0A0H2VGQ3	67	K	Logo4	Ribosomal silencing factor RsfS	rsfS	xxxxxxxxxx_K_Rxxxxxxxxx_x000D_
Biological Process	GO:0048523	4	negative regulation of cellular process	0.102336	P66618	35	K	Logo4	30S ribosomal protein S7	rpsG	xxxxxxxxxx_K_Rxxxxxxxxx_x000D_
Biological Process	GO:0048523	4	negative regulation of cellular process	0.102336	Q8CRI9	94	K	Logo4	50S ribosomal protein L13	rplM	xxxxxxxxxx_K_Rxxxxxxxxx_x000D_
Biological Process	GO:0048523	4	negative regulation of cellular process	0.102336	Q8CS73	76	K	Logo4	Transcriptional repressor NrdR	nrdR	xxxxxxxxxx_K_Rxxxxxxxxx_x000D_
Biological Process	GO:0048523	4	negative regulation of cellular process	0.102336	Q8CNV8	42	K	Logo4	Catabolite control protein A	ccpA	xxxxxxxxxx_K_Rxxxxxxxxx_x000D_
Biological Process	GO:0010628	6	positive regulation of gene expression	0.0278593	Q8CNV8	42	K	Logo4	Catabolite control protein A	ccpA	xxxxxxxxxx_K_Rxxxxxxxxx_x000D_
Biological Process	GO:0010628	6	positive regulation of gene expression	0.0278593	Q8CRG0	132	K	Logo4	50S ribosomal protein L3	rplC	xxxxxxxxxx_K_Rxxxxxxxxx_x000D_
Biological Process	GO:0010628	6	positive regulation of gene expression	0.0278593	Q8CP40	28	K	Logo4	Arginine repressor	argR	xxxxxxxxxx_K_Rxxxxxxxxx_x000D_
Biological Process	GO:0010628	6	positive regulation of gene expression	0.0278593	Q8CS54	28	K	Logo4	30S ribosomal protein S4	rpsD	xxxxxxxxxx_K_Rxxxxxxxxx_x000D_
Biological Process	GO:0051171	4	regulation of nitrogen compound metabolic process	0.00281506	A0A0H2VFX3	206	K	Logo4	Transcription termination/antitermination protein NusA	nusA	xxxxxxxxxx_K_Rxxxxxxxxx_x000D_
Biological Process	GO:0051171	4	regulation of nitrogen compound metabolic process	0.00281506	A0A0H2VGQ3	67	K	Logo4	Ribosomal silencing factor RsfS	rsfS	xxxxxxxxxx_K_Rxxxxxxxxx_x000D_
Biological Process	GO:0051171	4	regulation of nitrogen compound metabolic process	0.00281506	Q8CNV8	42	K	Logo4	Catabolite control protein A	ccpA	xxxxxxxxxx_K_Rxxxxxxxxx_x000D_
Biological Process	GO:0051171	4	regulation of nitrogen compound metabolic process	0.00281506	Q8CP40	28	K	Logo4	Arginine repressor	argR	xxxxxxxxxx_K_Rxxxxxxxxx_x000D_
Biological Process	GO:0051171	4	regulation of nitrogen compound metabolic process	0.00281506	Q8CS54	28	K	Logo4	30S ribosomal protein S4	rpsD	xxxxxxxxxx_K_Rxxxxxxxxx_x000D_
Biological Process	GO:0051171	4	regulation of nitrogen compound metabolic process	0.00281506	Q8CS73	76	K	Logo4	Transcriptional repressor NrdR	nrdR	xxxxxxxxxx_K_Rxxxxxxxxx_x000D_
Biological Process	GO:0051171	4	regulation of nitrogen compound metabolic process	0.00281506	Q8CRI9	94	K	Logo4	50S ribosomal protein L13	rplM	xxxxxxxxxx_K_Rxxxxxxxxx_x000D_
Biological Process	GO:0051171	4	regulation of nitrogen compound metabolic process	0.00281506	P66618	35	K	Logo4	30S ribosomal protein S7	rpsG	xxxxxxxxxx_K_Rxxxxxxxxx_x000D_
Biological Process	GO:0051171	4	regulation of nitrogen compound metabolic process	0.00281506	Q8CRG0	132	K	Logo4	50S ribosomal protein L3	rplC	xxxxxxxxxx_K_Rxxxxxxxxx_x000D_
Biological Process	GO:0051171	4	regulation of nitrogen compound metabolic process	0.00281506	P66336	30	K	Logo4	30S ribosomal protein S10	rpsJ	xxxxxxxxxx_K_Rxxxxxxxxx_x000D_
Biological Process	GO:0051171	4	regulation of nitrogen compound metabolic process	0.00281506	Q8CRH4	78	K	Logo4	30S ribosomal protein S8	rpsH	xxxxxxxxxx_K_Rxxxxxxxxx_x000D_
Biological Process	GO:2000113	7	negative regulation of cellular macromolecule biosynthetic process	0.0600908	A0A0H2VGQ3	67	K	Logo4	Ribosomal silencing factor RsfS	rsfS	xxxxxxxxxx_K_Rxxxxxxxxx_x000D_
Biological Process	GO:2000113	7	negative regulation of cellular macromolecule biosynthetic process	0.0600908	P66618	35	K	Logo4	30S ribosomal protein S7	rpsG	xxxxxxxxxx_K_Rxxxxxxxxx_x000D_
Biological Process	GO:2000113	7	negative regulation of cellular macromolecule biosynthetic process	0.0600908	Q8CRI9	94	K	Logo4	50S ribosomal protein L13	rplM	xxxxxxxxxx_K_Rxxxxxxxxx_x000D_
Biological Process	GO:2000113	7	negative regulation of cellular macromolecule biosynthetic process	0.0600908	Q8CS73	76	K	Logo4	Transcriptional repressor NrdR	nrdR	xxxxxxxxxx_K_Rxxxxxxxxx_x000D_
Biological Process	GO:2000113	7	negative regulation of cellular macromolecule biosynthetic process	0.0600908	Q8CNV8	42	K	Logo4	Catabolite control protein A	ccpA	xxxxxxxxxx_K_Rxxxxxxxxx_x000D_
Biological Process	GO:0051254	6	positive regulation of RNA metabolic process	0.0644544	Q8CNV8	42	K	Logo4	Catabolite control protein A	ccpA	xxxxxxxxxx_K_Rxxxxxxxxx_x000D_
Biological Process	GO:0051254	6	positive regulation of RNA metabolic process	0.0644544	Q8CRG0	132	K	Logo4	50S ribosomal protein L3	rplC	xxxxxxxxxx_K_Rxxxxxxxxx_x000D_
Biological Process	GO:0051254	6	positive regulation of RNA metabolic process	0.0644544	Q8CP40	28	K	Logo4	Arginine repressor	argR	xxxxxxxxxx_K_Rxxxxxxxxx_x000D_
Biological Process	GO:0009892	4	negative regulation of metabolic process	0.090632	A0A0H2VGQ3	67	K	Logo4	Ribosomal silencing factor RsfS	rsfS	xxxxxxxxxx_K_Rxxxxxxxxx_x000D_
Biological Process	GO:0009892	4	negative regulation of metabolic process	0.090632	P66618	35	K	Logo4	30S ribosomal protein S7	rpsG	xxxxxxxxxx_K_Rxxxxxxxxx_x000D_
Biological Process	GO:0009892	4	negative regulation of metabolic process	0.090632	Q8CRI9	94	K	Logo4	50S ribosomal protein L13	rplM	xxxxxxxxxx_K_Rxxxxxxxxx_x000D_
Biological Process	GO:0009892	4	negative regulation of metabolic process	0.090632	Q8CS73	76	K	Logo4	Transcriptional repressor NrdR	nrdR	xxxxxxxxxx_K_Rxxxxxxxxx_x000D_
Biological Process	GO:0009892	4	negative regulation of metabolic process	0.090632	Q8CNV8	42	K	Logo4	Catabolite control protein A	ccpA	xxxxxxxxxx_K_Rxxxxxxxxx_x000D_
Biological Process	GO:0016054	4	organic acid catabolic process	0.044322	A0A0H2VI31	161	K	Logo4	Dihydrolipoyl dehydrogenase	SE_0794	xxxxxxxxxx_K_Rxxxxxxxxx_x000D_
Biological Process	GO:0016054	4	organic acid catabolic process	0.044322	Q8CTX6	106	K	Logo4	Formate acetyltransferase	pflB	xxxxxxxxxx_K_Rxxxxxxxxx_x000D_
Biological Process	GO:0016054	4	organic acid catabolic process	0.044322	Q8CMM1	204	K	Logo4	Probable glycine dehydrogenase (decarboxylating) subunit 2	gcvPB	xxxxxxxxxx_K_Rxxxxxxxxx_x000D_
Biological Process	GO:0016054	4	organic acid catabolic process	0.044322	Q8CQG5	21	K	Logo4	Arginine deiminase 1	arcA1	xxxxxxxxxx_K_Rxxxxxxxxx_x000D_
Biological Process	GO:0031328	6	positive regulation of cellular biosynthetic process	0.0806878	Q8CNV8	42	K	Logo4	Catabolite control protein A	ccpA	xxxxxxxxxx_K_Rxxxxxxxxx_x000D_
Biological Process	GO:0031328	6	positive regulation of cellular biosynthetic process	0.0806878	Q8CP40	28	K	Logo4	Arginine repressor	argR	xxxxxxxxxx_K_Rxxxxxxxxx_x000D_
Biological Process	GO:0031328	6	positive regulation of cellular biosynthetic process	0.0806878	Q8CS54	28	K	Logo4	30S ribosomal protein S4	rpsD	xxxxxxxxxx_K_Rxxxxxxxxx_x000D_
Biological Process	GO:1901606	5	alpha-amino acid catabolic process	0.0212784	A0A0H2VI31	161	K	Logo4	Dihydrolipoyl dehydrogenase	SE_0794	xxxxxxxxxx_K_Rxxxxxxxxx_x000D_
Biological Process	GO:1901606	5	alpha-amino acid catabolic process	0.0212784	Q8CTX6	106	K	Logo4	Formate acetyltransferase	pflB	xxxxxxxxxx_K_Rxxxxxxxxx_x000D_
Biological Process	GO:1901606	5	alpha-amino acid catabolic process	0.0212784	Q8CMM1	204	K	Logo4	Probable glycine dehydrogenase (decarboxylating) subunit 2	gcvPB	xxxxxxxxxx_K_Rxxxxxxxxx_x000D_
Biological Process	GO:1901606	5	alpha-amino acid catabolic process	0.0212784	Q8CQG5	21	K	Logo4	Arginine deiminase 1	arcA1	xxxxxxxxxx_K_Rxxxxxxxxx_x000D_
Biological Process	GO:0006544	4	glycine metabolic process	0.00573255	A0A0H2VI31	161	K	Logo4	Dihydrolipoyl dehydrogenase	SE_0794	xxxxxxxxxx_K_Rxxxxxxxxx_x000D_
Biological Process	GO:0006544	4	glycine metabolic process	0.00573255	Q8CMM1	204	K	Logo4	Probable glycine dehydrogenase (decarboxylating) subunit 2	gcvPB	xxxxxxxxxx_K_Rxxxxxxxxx_x000D_
Biological Process	GO:0006544	4	glycine metabolic process	0.00573255	Q8CMM0	39	K	Logo4	Probable glycine dehydrogenase (decarboxylating) subunit 1	gcvPA	xxxxxxxxxx_K_Rxxxxxxxxx_x000D_
Biological Process	GO:0009314	3	response to radiation	0.25204	Q8CSD9	211	K	Logo4	GTP cyclohydrolase 1 type 2 homolog	SE_1246	xxxxxxxxxx_K_Rxxxxxxxxx_x000D_
Biological Process	GO:0009314	3	response to radiation	0.25204	A0A0H2VGZ6	235	K	Logo4	ABC transporter (ATP-binding protein)	SE_0606	xxxxxxxxxx_K_Rxxxxxxxxx_x000D_
Biological Process	GO:0006412	5	translation	0.00130212	Q8CRG8	73	K	Logo4	30S ribosomal protein S17	rpsQ	xxxxxxxxxx_K_Rxxxxxxxxx_x000D_
Biological Process	GO:0006412	5	translation	0.00130212	Q8CTS8	43	K	Logo4	30S ribosomal protein S12	rpsL	xxxxxxxxxx_K_Rxxxxxxxxx_x000D_
Biological Process	GO:0006412	5	translation	0.00130212	P66255	10	K	Logo4	50S ribosomal protein L34	rpmH	xxxxxxxxxx_K_Rxxxxxxxxx_x000D_
Biological Process	GO:0006412	5	translation	0.00130212	Q8CQP6	35	K	Logo4	30S ribosomal protein S18	rpsR	xxxxxxxxxx_K_Rxxxxxxxxx_x000D_
Biological Process	GO:0006412	5	translation	0.00130212	Q8CQP6	65	K	Logo4	30S ribosomal protein S18	rpsR	xxxxxxxxxx_K_Rxxxxxxxxx_x000D_
Biological Process	GO:0006412	5	translation	0.00130212	Q8CRG5	98	K	Logo4	50S ribosomal protein L22	rplV	xxxxxxxxxx_K_Rxxxxxxxxx_x000D_
Biological Process	GO:0006412	5	translation	0.00130212	Q8CRG5	83	K	Logo4	50S ribosomal protein L22	rplV	xxxxxxxxxx_K_Rxxxxxxxxx_x000D_
Biological Process	GO:0006412	5	translation	0.00130212	Q8CSW1	49	K	Logo4	Methionyl-tRNA formyltransferase	fmt	xxxxxxxxxx_K_Rxxxxxxxxx_x000D_
Biological Process	GO:0006412	5	translation	0.00130212	Q8CRG2	74	K	Logo4	50S ribosomal protein L23	rplW	xxxxxxxxxx_K_Rxxxxxxxxx_x000D_
Biological Process	GO:0006412	5	translation	0.00130212	Q8CRG2	8	K	Logo4	50S ribosomal protein L23	rplW	xxxxxxxxxx_K_Rxxxxxxxxx_x000D_
Biological Process	GO:0006412	5	translation	0.00130212	Q8CRI9	94	K	Logo4	50S ribosomal protein L13	rplM	xxxxxxxxxx_K_Rxxxxxxxxx_x000D_
Biological Process	GO:0006412	5	translation	0.00130212	P66618	35	K	Logo4	30S ribosomal protein S7	rpsG	xxxxxxxxxx_K_Rxxxxxxxxx_x000D_
Biological Process	GO:0006412	5	translation	0.00130212	Q8CNU8	108	K	Logo4	Leucine--tRNA ligase	leuS	xxxxxxxxxx_K_Rxxxxxxxxx_x000D_
Biological Process	GO:0006412	5	translation	0.00130212	Q8CRI3	78	K	Logo4	30S ribosomal protein S13	rpsM	xxxxxxxxxx_K_Rxxxxxxxxx_x000D_
Biological Process	GO:0006412	5	translation	0.00130212	Q8CRG0	132	K	Logo4	50S ribosomal protein L3	rplC	xxxxxxxxxx_K_Rxxxxxxxxx_x000D_
Biological Process	GO:0006412	5	translation	0.00130212	P66336	30	K	Logo4	30S ribosomal protein S10	rpsJ	xxxxxxxxxx_K_Rxxxxxxxxx_x000D_
Biological Process	GO:0006412	5	translation	0.00130212	Q8CU90	52	K	Logo4	50S ribosomal protein L9	rplI	xxxxxxxxxx_K_Rxxxxxxxxx_x000D_
Biological Process	GO:0006412	5	translation	0.00130212	Q8CRH4	78	K	Logo4	30S ribosomal protein S8	rpsH	xxxxxxxxxx_K_Rxxxxxxxxx_x000D_
Biological Process	GO:0010468	5	regulation of gene expression	0.0016511	A0A0H2VFX3	206	K	Logo4	Transcription termination/antitermination protein NusA	nusA	xxxxxxxxxx_K_Rxxxxxxxxx_x000D_
Biological Process	GO:0010468	5	regulation of gene expression	0.0016511	A0A0H2VGQ3	67	K	Logo4	Ribosomal silencing factor RsfS	rsfS	xxxxxxxxxx_K_Rxxxxxxxxx_x000D_
Biological Process	GO:0010468	5	regulation of gene expression	0.0016511	Q8CNV8	42	K	Logo4	Catabolite control protein A	ccpA	xxxxxxxxxx_K_Rxxxxxxxxx_x000D_
Biological Process	GO:0010468	5	regulation of gene expression	0.0016511	Q8CP40	28	K	Logo4	Arginine repressor	argR	xxxxxxxxxx_K_Rxxxxxxxxx_x000D_
Biological Process	GO:0010468	5	regulation of gene expression	0.0016511	Q8CS54	28	K	Logo4	30S ribosomal protein S4	rpsD	xxxxxxxxxx_K_Rxxxxxxxxx_x000D_
Biological Process	GO:0010468	5	regulation of gene expression	0.0016511	Q8CS73	76	K	Logo4	Transcriptional repressor NrdR	nrdR	xxxxxxxxxx_K_Rxxxxxxxxx_x000D_
Biological Process	GO:0010468	5	regulation of gene expression	0.0016511	Q8CRI9	94	K	Logo4	50S ribosomal protein L13	rplM	xxxxxxxxxx_K_Rxxxxxxxxx_x000D_
Biological Process	GO:0010468	5	regulation of gene expression	0.0016511	P66618	35	K	Logo4	30S ribosomal protein S7	rpsG	xxxxxxxxxx_K_Rxxxxxxxxx_x000D_
Biological Process	GO:0010468	5	regulation of gene expression	0.0016511	Q8CRG0	132	K	Logo4	50S ribosomal protein L3	rplC	xxxxxxxxxx_K_Rxxxxxxxxx_x000D_
Biological Process	GO:0010468	5	regulation of gene expression	0.0016511	P66336	30	K	Logo4	30S ribosomal protein S10	rpsJ	xxxxxxxxxx_K_Rxxxxxxxxx_x000D_
Biological Process	GO:0010468	5	regulation of gene expression	0.0016511	Q8CRH4	78	K	Logo4	30S ribosomal protein S8	rpsH	xxxxxxxxxx_K_Rxxxxxxxxx_x000D_
Biological Process	GO:0048522	4	positive regulation of cellular process	0.0365679	Q8CNV8	42	K	Logo4	Catabolite control protein A	ccpA	xxxxxxxxxx_K_Rxxxxxxxxx_x000D_
Biological Process	GO:0048522	4	positive regulation of cellular process	0.0365679	A0A0H2VKZ1	267	K	Logo4	Transcription terminator	SE_2378	xxxxxxxxxx_K_Rxxxxxxxxx_x000D_
Biological Process	GO:0048522	4	positive regulation of cellular process	0.0365679	Q8CRG0	132	K	Logo4	50S ribosomal protein L3	rplC	xxxxxxxxxx_K_Rxxxxxxxxx_x000D_
Biological Process	GO:0048522	4	positive regulation of cellular process	0.0365679	Q8CP40	28	K	Logo4	Arginine repressor	argR	xxxxxxxxxx_K_Rxxxxxxxxx_x000D_
Biological Process	GO:0048522	4	positive regulation of cellular process	0.0365679	Q8CS54	28	K	Logo4	30S ribosomal protein S4	rpsD	xxxxxxxxxx_K_Rxxxxxxxxx_x000D_
Biological Process	GO:0043603	4	cellular amide metabolic process	0.00232174	A0A0H2VI31	161	K	Logo4	Dihydrolipoyl dehydrogenase	SE_0794	xxxxxxxxxx_K_Rxxxxxxxxx_x000D_
Biological Process	GO:0043603	4	cellular amide metabolic process	0.00232174	Q8CRG5	98	K	Logo4	50S ribosomal protein L22	rplV	xxxxxxxxxx_K_Rxxxxxxxxx_x000D_
Biological Process	GO:0043603	4	cellular amide metabolic process	0.00232174	Q8CRG5	83	K	Logo4	50S ribosomal protein L22	rplV	xxxxxxxxxx_K_Rxxxxxxxxx_x000D_
Biological Process	GO:0043603	4	cellular amide metabolic process	0.00232174	Q8CU41	31	K	Logo4	"Ornithine carbamoyltransferase 1, catabolic"	arcB1	xxxxxxxxxx_K_Rxxxxxxxxx_x000D_
Biological Process	GO:0043603	4	cellular amide metabolic process	0.00232174	Q8CSW1	49	K	Logo4	Methionyl-tRNA formyltransferase	fmt	xxxxxxxxxx_K_Rxxxxxxxxx_x000D_
Biological Process	GO:0043603	4	cellular amide metabolic process	0.00232174	Q8CRG2	74	K	Logo4	50S ribosomal protein L23	rplW	xxxxxxxxxx_K_Rxxxxxxxxx_x000D_
Biological Process	GO:0043603	4	cellular amide metabolic process	0.00232174	Q8CRG2	8	K	Logo4	50S ribosomal protein L23	rplW	xxxxxxxxxx_K_Rxxxxxxxxx_x000D_
Biological Process	GO:0043603	4	cellular amide metabolic process	0.00232174	P66618	35	K	Logo4	30S ribosomal protein S7	rpsG	xxxxxxxxxx_K_Rxxxxxxxxx_x000D_
Biological Process	GO:0043603	4	cellular amide metabolic process	0.00232174	Q8CRG0	132	K	Logo4	50S ribosomal protein L3	rplC	xxxxxxxxxx_K_Rxxxxxxxxx_x000D_
Biological Process	GO:0043603	4	cellular amide metabolic process	0.00232174	Q8CRH4	78	K	Logo4	30S ribosomal protein S8	rpsH	xxxxxxxxxx_K_Rxxxxxxxxx_x000D_
Biological Process	GO:0043603	4	cellular amide metabolic process	0.00232174	Q8CRG8	73	K	Logo4	30S ribosomal protein S17	rpsQ	xxxxxxxxxx_K_Rxxxxxxxxx_x000D_
Biological Process	GO:0043603	4	cellular amide metabolic process	0.00232174	P66255	10	K	Logo4	50S ribosomal protein L34	rpmH	xxxxxxxxxx_K_Rxxxxxxxxx_x000D_
Biological Process	GO:0043603	4	cellular amide metabolic process	0.00232174	Q8CTS8	43	K	Logo4	30S ribosomal protein S12	rpsL	xxxxxxxxxx_K_Rxxxxxxxxx_x000D_
Biological Process	GO:0043603	4	cellular amide metabolic process	0.00232174	Q8CQP6	35	K	Logo4	30S ribosomal protein S18	rpsR	xxxxxxxxxx_K_Rxxxxxxxxx_x000D_
Biological Process	GO:0043603	4	cellular amide metabolic process	0.00232174	Q8CQP6	65	K	Logo4	30S ribosomal protein S18	rpsR	xxxxxxxxxx_K_Rxxxxxxxxx_x000D_
Biological Process	GO:0043603	4	cellular amide metabolic process	0.00232174	Q8CRI9	94	K	Logo4	50S ribosomal protein L13	rplM	xxxxxxxxxx_K_Rxxxxxxxxx_x000D_
Biological Process	GO:0043603	4	cellular amide metabolic process	0.00232174	Q8CRI3	78	K	Logo4	30S ribosomal protein S13	rpsM	xxxxxxxxxx_K_Rxxxxxxxxx_x000D_
Biological Process	GO:0043603	4	cellular amide metabolic process	0.00232174	Q8CNU8	108	K	Logo4	Leucine--tRNA ligase	leuS	xxxxxxxxxx_K_Rxxxxxxxxx_x000D_
Biological Process	GO:0043603	4	cellular amide metabolic process	0.00232174	Q8CU90	52	K	Logo4	50S ribosomal protein L9	rplI	xxxxxxxxxx_K_Rxxxxxxxxx_x000D_
Biological Process	GO:0043603	4	cellular amide metabolic process	0.00232174	P66336	30	K	Logo4	30S ribosomal protein S10	rpsJ	xxxxxxxxxx_K_Rxxxxxxxxx_x000D_
Biological Process	GO:0050789	2	regulation of biological process	0.0333189	A0A0H2VFX3	206	K	Logo4	Transcription termination/antitermination protein NusA	nusA	xxxxxxxxxx_K_Rxxxxxxxxx_x000D_
Biological Process	GO:0050789	2	regulation of biological process	0.0333189	A0A0H2VGQ3	67	K	Logo4	Ribosomal silencing factor RsfS	rsfS	xxxxxxxxxx_K_Rxxxxxxxxx_x000D_
Biological Process	GO:0050789	2	regulation of biological process	0.0333189	Q8CNV8	42	K	Logo4	Catabolite control protein A	ccpA	xxxxxxxxxx_K_Rxxxxxxxxx_x000D_
Biological Process	GO:0050789	2	regulation of biological process	0.0333189	Q8CP40	28	K	Logo4	Arginine repressor	argR	xxxxxxxxxx_K_Rxxxxxxxxx_x000D_
Biological Process	GO:0050789	2	regulation of biological process	0.0333189	Q8CS54	28	K	Logo4	30S ribosomal protein S4	rpsD	xxxxxxxxxx_K_Rxxxxxxxxx_x000D_
Biological Process	GO:0050789	2	regulation of biological process	0.0333189	Q8CS73	76	K	Logo4	Transcriptional repressor NrdR	nrdR	xxxxxxxxxx_K_Rxxxxxxxxx_x000D_
Biological Process	GO:0050789	2	regulation of biological process	0.0333189	Q8CRI9	94	K	Logo4	50S ribosomal protein L13	rplM	xxxxxxxxxx_K_Rxxxxxxxxx_x000D_
Biological Process	GO:0050789	2	regulation of biological process	0.0333189	P66618	35	K	Logo4	30S ribosomal protein S7	rpsG	xxxxxxxxxx_K_Rxxxxxxxxx_x000D_
Biological Process	GO:0050789	2	regulation of biological process	0.0333189	Q8CRG0	132	K	Logo4	50S ribosomal protein L3	rplC	xxxxxxxxxx_K_Rxxxxxxxxx_x000D_
Biological Process	GO:0050789	2	regulation of biological process	0.0333189	A0A0H2VKZ1	267	K	Logo4	Transcription terminator	SE_2378	xxxxxxxxxx_K_Rxxxxxxxxx_x000D_
Biological Process	GO:0050789	2	regulation of biological process	0.0333189	P66336	30	K	Logo4	30S ribosomal protein S10	rpsJ	xxxxxxxxxx_K_Rxxxxxxxxx_x000D_
Biological Process	GO:0050789	2	regulation of biological process	0.0333189	Q8CRH4	78	K	Logo4	30S ribosomal protein S8	rpsH	xxxxxxxxxx_K_Rxxxxxxxxx_x000D_
Biological Process	GO:0032268	5	regulation of cellular protein metabolic process	0.0112341	A0A0H2VGQ3	67	K	Logo4	Ribosomal silencing factor RsfS	rsfS	xxxxxxxxxx_K_Rxxxxxxxxx_x000D_
Biological Process	GO:0032268	5	regulation of cellular protein metabolic process	0.0112341	P66618	35	K	Logo4	30S ribosomal protein S7	rpsG	xxxxxxxxxx_K_Rxxxxxxxxx_x000D_
Biological Process	GO:0032268	5	regulation of cellular protein metabolic process	0.0112341	Q8CRI9	94	K	Logo4	50S ribosomal protein L13	rplM	xxxxxxxxxx_K_Rxxxxxxxxx_x000D_
Biological Process	GO:0032268	5	regulation of cellular protein metabolic process	0.0112341	Q8CS54	28	K	Logo4	30S ribosomal protein S4	rpsD	xxxxxxxxxx_K_Rxxxxxxxxx_x000D_
Biological Process	GO:0009071	6	serine family amino acid catabolic process	0.0408458	A0A0H2VI31	161	K	Logo4	Dihydrolipoyl dehydrogenase	SE_0794	xxxxxxxxxx_K_Rxxxxxxxxx_x000D_
Biological Process	GO:0009071	6	serine family amino acid catabolic process	0.0408458	Q8CMM1	204	K	Logo4	Probable glycine dehydrogenase (decarboxylating) subunit 2	gcvPB	xxxxxxxxxx_K_Rxxxxxxxxx_x000D_
Biological Process	GO:0009069	5	serine family amino acid metabolic process	0.0806878	A0A0H2VI31	161	K	Logo4	Dihydrolipoyl dehydrogenase	SE_0794	xxxxxxxxxx_K_Rxxxxxxxxx_x000D_
Biological Process	GO:0009069	5	serine family amino acid metabolic process	0.0806878	Q8CMM1	204	K	Logo4	Probable glycine dehydrogenase (decarboxylating) subunit 2	gcvPB	xxxxxxxxxx_K_Rxxxxxxxxx_x000D_
Biological Process	GO:0009069	5	serine family amino acid metabolic process	0.0806878	Q8CMM0	39	K	Logo4	Probable glycine dehydrogenase (decarboxylating) subunit 1	gcvPA	xxxxxxxxxx_K_Rxxxxxxxxx_x000D_
Biological Process	GO:0015980	3	energy derivation by oxidation of organic compounds	0.0652483	A0A0H2VG08	38	K	Logo4	Succinate dehydrogenase flavoprotein subunit	SE_0841	xxxxxxxxxx_K_Rxxxxxxxxx_x000D_
Biological Process	GO:0015980	3	energy derivation by oxidation of organic compounds	0.0652483	Q8CPV5	279	K	Logo4	NADH dehydrogenase-like protein SE_0635	SE_0635	xxxxxxxxxx_K_Rxxxxxxxxx_x000D_
Biological Process	GO:0015980	3	energy derivation by oxidation of organic compounds	0.0652483	Q8CP83	210	K	Logo4	2-oxoglutarate dehydrogenase E1 component	odhA	xxxxxxxxxx_K_Rxxxxxxxxx_x000D_
Biological Process	GO:0015980	3	energy derivation by oxidation of organic compounds	0.0652483	Q8CP83	73	K	Logo4	2-oxoglutarate dehydrogenase E1 component	odhA	xxxxxxxxxx_K_Rxxxxxxxxx_x000D_
Biological Process	GO:0015980	3	energy derivation by oxidation of organic compounds	0.0652483	A0A0H2VI57	146	K	Logo4	Succinate dehydrogenase iron-sulfur protein subunit	SE_0842	xxxxxxxxxx_K_Rxxxxxxxxx_x000D_
Biological Process	GO:0019222	3	regulation of metabolic process	0.00457467	A0A0H2VFX3	206	K	Logo4	Transcription termination/antitermination protein NusA	nusA	xxxxxxxxxx_K_Rxxxxxxxxx_x000D_
Biological Process	GO:0019222	3	regulation of metabolic process	0.00457467	A0A0H2VGQ3	67	K	Logo4	Ribosomal silencing factor RsfS	rsfS	xxxxxxxxxx_K_Rxxxxxxxxx_x000D_
Biological Process	GO:0019222	3	regulation of metabolic process	0.00457467	Q8CNV8	42	K	Logo4	Catabolite control protein A	ccpA	xxxxxxxxxx_K_Rxxxxxxxxx_x000D_
Biological Process	GO:0019222	3	regulation of metabolic process	0.00457467	Q8CP40	28	K	Logo4	Arginine repressor	argR	xxxxxxxxxx_K_Rxxxxxxxxx_x000D_
Biological Process	GO:0019222	3	regulation of metabolic process	0.00457467	Q8CS54	28	K	Logo4	30S ribosomal protein S4	rpsD	xxxxxxxxxx_K_Rxxxxxxxxx_x000D_
Biological Process	GO:0019222	3	regulation of metabolic process	0.00457467	Q8CS73	76	K	Logo4	Transcriptional repressor NrdR	nrdR	xxxxxxxxxx_K_Rxxxxxxxxx_x000D_
Biological Process	GO:0019222	3	regulation of metabolic process	0.00457467	Q8CRI9	94	K	Logo4	50S ribosomal protein L13	rplM	xxxxxxxxxx_K_Rxxxxxxxxx_x000D_
Biological Process	GO:0019222	3	regulation of metabolic process	0.00457467	P66618	35	K	Logo4	30S ribosomal protein S7	rpsG	xxxxxxxxxx_K_Rxxxxxxxxx_x000D_
Biological Process	GO:0019222	3	regulation of metabolic process	0.00457467	Q8CRG0	132	K	Logo4	50S ribosomal protein L3	rplC	xxxxxxxxxx_K_Rxxxxxxxxx_x000D_
Biological Process	GO:0019222	3	regulation of metabolic process	0.00457467	P66336	30	K	Logo4	30S ribosomal protein S10	rpsJ	xxxxxxxxxx_K_Rxxxxxxxxx_x000D_
Biological Process	GO:0019222	3	regulation of metabolic process	0.00457467	Q8CRH4	78	K	Logo4	30S ribosomal protein S8	rpsH	xxxxxxxxxx_K_Rxxxxxxxxx_x000D_
Biological Process	GO:0043244	5	regulation of protein-containing complex disassembly	0.0408458	A0A0H2VFX3	206	K	Logo4	Transcription termination/antitermination protein NusA	nusA	xxxxxxxxxx_K_Rxxxxxxxxx_x000D_
Biological Process	GO:0043244	5	regulation of protein-containing complex disassembly	0.0408458	P66336	30	K	Logo4	30S ribosomal protein S10	rpsJ	xxxxxxxxxx_K_Rxxxxxxxxx_x000D_
Biological Process	GO:0019219	5	regulation of nucleobase-containing compound metabolic process	0.0659614	A0A0H2VFX3	206	K	Logo4	Transcription termination/antitermination protein NusA	nusA	xxxxxxxxxx_K_Rxxxxxxxxx_x000D_
Biological Process	GO:0019219	5	regulation of nucleobase-containing compound metabolic process	0.0659614	Q8CS73	76	K	Logo4	Transcriptional repressor NrdR	nrdR	xxxxxxxxxx_K_Rxxxxxxxxx_x000D_
Biological Process	GO:0019219	5	regulation of nucleobase-containing compound metabolic process	0.0659614	Q8CNV8	42	K	Logo4	Catabolite control protein A	ccpA	xxxxxxxxxx_K_Rxxxxxxxxx_x000D_
Biological Process	GO:0019219	5	regulation of nucleobase-containing compound metabolic process	0.0659614	Q8CRG0	132	K	Logo4	50S ribosomal protein L3	rplC	xxxxxxxxxx_K_Rxxxxxxxxx_x000D_
Biological Process	GO:0019219	5	regulation of nucleobase-containing compound metabolic process	0.0659614	P66336	30	K	Logo4	30S ribosomal protein S10	rpsJ	xxxxxxxxxx_K_Rxxxxxxxxx_x000D_
Biological Process	GO:0019219	5	regulation of nucleobase-containing compound metabolic process	0.0659614	Q8CP40	28	K	Logo4	Arginine repressor	argR	xxxxxxxxxx_K_Rxxxxxxxxx_x000D_
Biological Process	GO:0019219	5	regulation of nucleobase-containing compound metabolic process	0.0659614	Q8CRH4	78	K	Logo4	30S ribosomal protein S8	rpsH	xxxxxxxxxx_K_Rxxxxxxxxx_x000D_
Biological Process	GO:0022904	4	respiratory electron transport chain	0.184335	Q8CPV5	279	K	Logo4	NADH dehydrogenase-like protein SE_0635	SE_0635	xxxxxxxxxx_K_Rxxxxxxxxx_x000D_
Biological Process	GO:0022904	4	respiratory electron transport chain	0.184335	A0A0H2VI57	146	K	Logo4	Succinate dehydrogenase iron-sulfur protein subunit	SE_0842	xxxxxxxxxx_K_Rxxxxxxxxx_x000D_
Biological Process	GO:0044087	4	regulation of cellular component biogenesis	0.217933	A0A0H2VGQ3	67	K	Logo4	Ribosomal silencing factor RsfS	rsfS	xxxxxxxxxx_K_Rxxxxxxxxx_x000D_
Biological Process	GO:0044087	4	regulation of cellular component biogenesis	0.217933	Q8CRG0	132	K	Logo4	50S ribosomal protein L3	rplC	xxxxxxxxxx_K_Rxxxxxxxxx_x000D_
Biological Process	GO:0031324	5	negative regulation of cellular metabolic process	0.0796797	A0A0H2VGQ3	67	K	Logo4	Ribosomal silencing factor RsfS	rsfS	xxxxxxxxxx_K_Rxxxxxxxxx_x000D_
Biological Process	GO:0031324	5	negative regulation of cellular metabolic process	0.0796797	P66618	35	K	Logo4	30S ribosomal protein S7	rpsG	xxxxxxxxxx_K_Rxxxxxxxxx_x000D_
Biological Process	GO:0031324	5	negative regulation of cellular metabolic process	0.0796797	Q8CRI9	94	K	Logo4	50S ribosomal protein L13	rplM	xxxxxxxxxx_K_Rxxxxxxxxx_x000D_
Biological Process	GO:0031324	5	negative regulation of cellular metabolic process	0.0796797	Q8CS73	76	K	Logo4	Transcriptional repressor NrdR	nrdR	xxxxxxxxxx_K_Rxxxxxxxxx_x000D_
Biological Process	GO:0031324	5	negative regulation of cellular metabolic process	0.0796797	Q8CNV8	42	K	Logo4	Catabolite control protein A	ccpA	xxxxxxxxxx_K_Rxxxxxxxxx_x000D_
Biological Process	GO:0006508	4	proteolysis	0.117779	Q8CPZ6	337	K	Logo4	Peptidase T	pepT	xxxxxxxxxx_K_Rxxxxxxxxx_x000D_
Biological Process	GO:0006508	4	proteolysis	0.117779	A0A0H2VIR8	200	K	Logo4	Xaa-Pro dipeptidase	SE_1214	xxxxxxxxxx_K_Rxxxxxxxxx_x000D_
Biological Process	GO:0006508	4	proteolysis	0.117779	Q8CPT5	572	K	Logo4	Chaperone protein ClpB	clpB	xxxxxxxxxx_K_Rxxxxxxxxx_x000D_
Biological Process	GO:0010556	5	regulation of macromolecule biosynthetic process	0.0160786	A0A0H2VFX3	206	K	Logo4	Transcription termination/antitermination protein NusA	nusA	xxxxxxxxxx_K_Rxxxxxxxxx_x000D_
Biological Process	GO:0010556	5	regulation of macromolecule biosynthetic process	0.0160786	A0A0H2VGQ3	67	K	Logo4	Ribosomal silencing factor RsfS	rsfS	xxxxxxxxxx_K_Rxxxxxxxxx_x000D_
Biological Process	GO:0010556	5	regulation of macromolecule biosynthetic process	0.0160786	Q8CNV8	42	K	Logo4	Catabolite control protein A	ccpA	xxxxxxxxxx_K_Rxxxxxxxxx_x000D_
Biological Process	GO:0010556	5	regulation of macromolecule biosynthetic process	0.0160786	Q8CP40	28	K	Logo4	Arginine repressor	argR	xxxxxxxxxx_K_Rxxxxxxxxx_x000D_
Biological Process	GO:0010556	5	regulation of macromolecule biosynthetic process	0.0160786	Q8CS54	28	K	Logo4	30S ribosomal protein S4	rpsD	xxxxxxxxxx_K_Rxxxxxxxxx_x000D_
Biological Process	GO:0010556	5	regulation of macromolecule biosynthetic process	0.0160786	Q8CS73	76	K	Logo4	Transcriptional repressor NrdR	nrdR	xxxxxxxxxx_K_Rxxxxxxxxx_x000D_
Biological Process	GO:0010556	5	regulation of macromolecule biosynthetic process	0.0160786	Q8CRI9	94	K	Logo4	50S ribosomal protein L13	rplM	xxxxxxxxxx_K_Rxxxxxxxxx_x000D_
Biological Process	GO:0010556	5	regulation of macromolecule biosynthetic process	0.0160786	P66618	35	K	Logo4	30S ribosomal protein S7	rpsG	xxxxxxxxxx_K_Rxxxxxxxxx_x000D_
Biological Process	GO:0010556	5	regulation of macromolecule biosynthetic process	0.0160786	P66336	30	K	Logo4	30S ribosomal protein S10	rpsJ	xxxxxxxxxx_K_Rxxxxxxxxx_x000D_
Biological Process	GO:0044282	3	small molecule catabolic process	0.0205904	A0A0H2VEK5	141	K	Logo4	Dihydroxyacetone kinase	SE_0236	xxxxxxxxxx_K_Rxxxxxxxxx_x000D_
Biological Process	GO:0044282	3	small molecule catabolic process	0.0205904	A0A0H2VI31	161	K	Logo4	Dihydrolipoyl dehydrogenase	SE_0794	xxxxxxxxxx_K_Rxxxxxxxxx_x000D_
Biological Process	GO:0044282	3	small molecule catabolic process	0.0205904	Q8CTX6	106	K	Logo4	Formate acetyltransferase	pflB	xxxxxxxxxx_K_Rxxxxxxxxx_x000D_
Biological Process	GO:0044282	3	small molecule catabolic process	0.0205904	Q8CMM1	204	K	Logo4	Probable glycine dehydrogenase (decarboxylating) subunit 2	gcvPB	xxxxxxxxxx_K_Rxxxxxxxxx_x000D_
Biological Process	GO:0044282	3	small molecule catabolic process	0.0205904	Q8CQG5	21	K	Logo4	Arginine deiminase 1	arcA1	xxxxxxxxxx_K_Rxxxxxxxxx_x000D_
Biological Process	GO:0044282	3	small molecule catabolic process	0.0205904	A0A0H2VID5	263	K	Logo4	Uncharacterized protein	SE_2278	xxxxxxxxxx_K_Rxxxxxxxxx_x000D_
Biological Process	GO:0045333	4	cellular respiration	0.0652483	A0A0H2VG08	38	K	Logo4	Succinate dehydrogenase flavoprotein subunit	SE_0841	xxxxxxxxxx_K_Rxxxxxxxxx_x000D_
Biological Process	GO:0045333	4	cellular respiration	0.0652483	Q8CPV5	279	K	Logo4	NADH dehydrogenase-like protein SE_0635	SE_0635	xxxxxxxxxx_K_Rxxxxxxxxx_x000D_
Biological Process	GO:0045333	4	cellular respiration	0.0652483	Q8CP83	210	K	Logo4	2-oxoglutarate dehydrogenase E1 component	odhA	xxxxxxxxxx_K_Rxxxxxxxxx_x000D_
Biological Process	GO:0045333	4	cellular respiration	0.0652483	Q8CP83	73	K	Logo4	2-oxoglutarate dehydrogenase E1 component	odhA	xxxxxxxxxx_K_Rxxxxxxxxx_x000D_
Biological Process	GO:0045333	4	cellular respiration	0.0652483	A0A0H2VI57	146	K	Logo4	Succinate dehydrogenase iron-sulfur protein subunit	SE_0842	xxxxxxxxxx_K_Rxxxxxxxxx_x000D_
Biological Process	GO:0051252	5	regulation of RNA metabolic process	0.0464394	A0A0H2VFX3	206	K	Logo4	Transcription termination/antitermination protein NusA	nusA	xxxxxxxxxx_K_Rxxxxxxxxx_x000D_
Biological Process	GO:0051252	5	regulation of RNA metabolic process	0.0464394	Q8CS73	76	K	Logo4	Transcriptional repressor NrdR	nrdR	xxxxxxxxxx_K_Rxxxxxxxxx_x000D_
Biological Process	GO:0051252	5	regulation of RNA metabolic process	0.0464394	Q8CNV8	42	K	Logo4	Catabolite control protein A	ccpA	xxxxxxxxxx_K_Rxxxxxxxxx_x000D_
Biological Process	GO:0051252	5	regulation of RNA metabolic process	0.0464394	Q8CRG0	132	K	Logo4	50S ribosomal protein L3	rplC	xxxxxxxxxx_K_Rxxxxxxxxx_x000D_
Biological Process	GO:0051252	5	regulation of RNA metabolic process	0.0464394	P66336	30	K	Logo4	30S ribosomal protein S10	rpsJ	xxxxxxxxxx_K_Rxxxxxxxxx_x000D_
Biological Process	GO:0051252	5	regulation of RNA metabolic process	0.0464394	Q8CP40	28	K	Logo4	Arginine repressor	argR	xxxxxxxxxx_K_Rxxxxxxxxx_x000D_
Biological Process	GO:0051252	5	regulation of RNA metabolic process	0.0464394	Q8CRH4	78	K	Logo4	30S ribosomal protein S8	rpsH	xxxxxxxxxx_K_Rxxxxxxxxx_x000D_
Biological Process	GO:0048518	3	positive regulation of biological process	0.0436317	Q8CNV8	42	K	Logo4	Catabolite control protein A	ccpA	xxxxxxxxxx_K_Rxxxxxxxxx_x000D_
Biological Process	GO:0048518	3	positive regulation of biological process	0.0436317	A0A0H2VKZ1	267	K	Logo4	Transcription terminator	SE_2378	xxxxxxxxxx_K_Rxxxxxxxxx_x000D_
Biological Process	GO:0048518	3	positive regulation of biological process	0.0436317	Q8CRG0	132	K	Logo4	50S ribosomal protein L3	rplC	xxxxxxxxxx_K_Rxxxxxxxxx_x000D_
Biological Process	GO:0048518	3	positive regulation of biological process	0.0436317	Q8CP40	28	K	Logo4	Arginine repressor	argR	xxxxxxxxxx_K_Rxxxxxxxxx_x000D_
Biological Process	GO:0048518	3	positive regulation of biological process	0.0436317	Q8CS54	28	K	Logo4	30S ribosomal protein S4	rpsD	xxxxxxxxxx_K_Rxxxxxxxxx_x000D_
Biological Process	GO:0006417	6	regulation of translation	0.00764773	A0A0H2VGQ3	67	K	Logo4	Ribosomal silencing factor RsfS	rsfS	xxxxxxxxxx_K_Rxxxxxxxxx_x000D_
Biological Process	GO:0006417	6	regulation of translation	0.00764773	P66618	35	K	Logo4	30S ribosomal protein S7	rpsG	xxxxxxxxxx_K_Rxxxxxxxxx_x000D_
Biological Process	GO:0006417	6	regulation of translation	0.00764773	Q8CRI9	94	K	Logo4	50S ribosomal protein L13	rplM	xxxxxxxxxx_K_Rxxxxxxxxx_x000D_
Biological Process	GO:0006417	6	regulation of translation	0.00764773	Q8CS54	28	K	Logo4	30S ribosomal protein S4	rpsD	xxxxxxxxxx_K_Rxxxxxxxxx_x000D_
Biological Process	GO:0051246	5	regulation of protein metabolic process	0.0112341	A0A0H2VGQ3	67	K	Logo4	Ribosomal silencing factor RsfS	rsfS	xxxxxxxxxx_K_Rxxxxxxxxx_x000D_
Biological Process	GO:0051246	5	regulation of protein metabolic process	0.0112341	P66618	35	K	Logo4	30S ribosomal protein S7	rpsG	xxxxxxxxxx_K_Rxxxxxxxxx_x000D_
Biological Process	GO:0051246	5	regulation of protein metabolic process	0.0112341	Q8CRI9	94	K	Logo4	50S ribosomal protein L13	rplM	xxxxxxxxxx_K_Rxxxxxxxxx_x000D_
Biological Process	GO:0051246	5	regulation of protein metabolic process	0.0112341	Q8CS54	28	K	Logo4	30S ribosomal protein S4	rpsD	xxxxxxxxxx_K_Rxxxxxxxxx_x000D_
Biological Process	GO:0045935	6	positive regulation of nucleobase-containing compound metabolic process	0.0644544	Q8CNV8	42	K	Logo4	Catabolite control protein A	ccpA	xxxxxxxxxx_K_Rxxxxxxxxx_x000D_
Biological Process	GO:0045935	6	positive regulation of nucleobase-containing compound metabolic process	0.0644544	Q8CRG0	132	K	Logo4	50S ribosomal protein L3	rplC	xxxxxxxxxx_K_Rxxxxxxxxx_x000D_
Biological Process	GO:0045935	6	positive regulation of nucleobase-containing compound metabolic process	0.0644544	Q8CP40	28	K	Logo4	Arginine repressor	argR	xxxxxxxxxx_K_Rxxxxxxxxx_x000D_
Biological Process	GO:0051128	4	regulation of cellular component organization	0.354235	A0A0H2VFX3	206	K	Logo4	Transcription termination/antitermination protein NusA	nusA	xxxxxxxxxx_K_Rxxxxxxxxx_x000D_
Biological Process	GO:0051128	4	regulation of cellular component organization	0.354235	P66336	30	K	Logo4	30S ribosomal protein S10	rpsJ	xxxxxxxxxx_K_Rxxxxxxxxx_x000D_

## Sheet: Logo2
GO Terms Level 1	GO Terms Description	GO Terms Level	GO Terms ID	Mapping	Background	All Mapping	All Background	Fold Enrichment	Fisher' exact test P value	-log10(p value)	Related Protein
Cellular Component	cytosolic ribosome	6	GO:0022626	16	51	74	540	2.29	0.000468551	3.33	P66175 Q8CRG4 Q8CRH5 Q8CSC6 Q8CRG5 Q8CSU2 Q8CRG0 Q8CRH4 Q8CS77 Q8CSU9 Q8CQP6 Q8CS89 Q8CRG1 Q8CTT4 P66523 Q8CRI3
	ribonucleoprotein complex	2	GO:1990904	17	57	74	540	2.18	0.000595318	3.23	P66175 Q8CRG4 Q8CRH5 Q8CSC6 Q8CRG5 Q8CSU2 Q8CRG0 Q8CRH4 Q8CS77 Q8CSU9 Q8CS75 Q8CQP6 Q8CS89 Q8CRG1 Q8CTT4 P66523 Q8CRI3
	ribosomal subunit	3	GO:0044391	16	53	74	540	2.2	0.000769677	3.11	P66175 Q8CRG4 Q8CRH5 Q8CSC6 Q8CRG5 Q8CSU2 Q8CRG0 Q8CRH4 Q8CS77 Q8CSU9 Q8CQP6 Q8CS89 Q8CRG1 Q8CTT4 P66523 Q8CRI3
	ribosome	5	GO:0005840	16	54	74	540	2.16	0.000974363	3.01	P66175 Q8CRG4 Q8CRH5 Q8CSC6 Q8CRG5 Q8CSU2 Q8CRG0 Q8CRH4 Q8CS77 Q8CSU9 Q8CQP6 Q8CS89 Q8CRG1 Q8CTT4 P66523 Q8CRI3
	intracellular organelle	3	GO:0043229	18	67	74	540	1.96	0.00163945	2.79	A0A0H2VI31 P66175 Q8CRG4 Q8CRH5 Q8CSC6 Q8CRG5 A0A0H2VGE6 Q8CSU2 Q8CRG0 Q8CRH4 Q8CS77 Q8CSU9 Q8CQP6 Q8CS89 Q8CRG1 Q8CTT4 P66523 Q8CRI3
	intracellular non-membrane-bounded organelle	4	GO:0043232	17	62	74	540	2	0.00177219	2.75	P66175 Q8CRG4 Q8CRH5 Q8CSC6 Q8CRG5 A0A0H2VGE6 Q8CSU2 Q8CRG0 Q8CRH4 Q8CS77 Q8CSU9 Q8CQP6 Q8CS89 Q8CRG1 Q8CTT4 P66523 Q8CRI3
	organelle	2	GO:0043226	18	68	74	540	1.93	0.00198716	2.7	A0A0H2VI31 P66175 Q8CRG4 Q8CRH5 Q8CSC6 Q8CRG5 A0A0H2VGE6 Q8CSU2 Q8CRG0 Q8CRH4 Q8CS77 Q8CSU9 Q8CQP6 Q8CS89 Q8CRG1 Q8CTT4 P66523 Q8CRI3
	non-membrane-bounded organelle	3	GO:0043228	17	63	74	540	1.97	0.00216206	2.67	P66175 Q8CRG4 Q8CRH5 Q8CSC6 Q8CRG5 A0A0H2VGE6 Q8CSU2 Q8CRG0 Q8CRH4 Q8CS77 Q8CSU9 Q8CQP6 Q8CS89 Q8CRG1 Q8CTT4 P66523 Q8CRI3
Molecular Function	nucleic acid binding	3	GO:0003676	21	73	73	591	2.33	3.90537e-05	4.41	Q8CP34 Q8CNV8 Q8CPL6 P0C0Q6 Q8CRH5 Q8CSC6 Q8CPE9 A0A0H2VGE6 Q8CPC2 Q8CPG8 Q8CQK7 Q8CRH4 Q8CS77 Q8CSU9 A0A0H2VHH8 A0A0H2VHV0 Q8CS75 Q8CRG1 Q8CST1 Q8CPG9 Q8CTT4
	structural constituent of ribosome	2	GO:0003735	16	53	73	591	2.44	0.000222268	3.65	P66175 Q8CRG4 Q8CRH5 Q8CSC6 Q8CRG5 Q8CSU2 Q8CRG0 Q8CRH4 Q8CS77 Q8CSU9 Q8CQP6 Q8CS89 Q8CRG1 Q8CTT4 P66523 Q8CRI3
	heterocyclic compound binding	2	GO:1901363	29	135	73	591	1.74	0.000396994	3.4	A0A0H2VI31 Q8CP34 Q8CT82 Q8CNV8 Q8CPL6 P0C0Q6 Q8CRH5 Q8CSC6 Q8CMY4 Q8CPE9 Q8CQE8 A0A0H2VGE6 Q8CPC2 Q8CPG8 Q8CQK7 Q8CRH4 Q8CSU9 Q8CS77 A0A0H2VHH8 A0A0H2VHV0 Q8CNY5 Q8CS75 A0A0H2VFW5 Q8CRG1 Q8CST1 Q8CPG9 Q8CTT4 Q8CPH0 Q8CNY0
	organic cyclic compound binding	2	GO:0097159	29	135	73	591	1.74	0.000396994	3.4	A0A0H2VI31 Q8CP34 Q8CT82 Q8CNV8 Q8CPL6 P0C0Q6 Q8CRH5 Q8CSC6 Q8CMY4 Q8CPE9 Q8CQE8 A0A0H2VGE6 Q8CPC2 Q8CPG8 Q8CQK7 Q8CRH4 Q8CSU9 Q8CS77 A0A0H2VHH8 A0A0H2VHV0 Q8CNY5 Q8CS75 A0A0H2VFW5 Q8CRG1 Q8CST1 Q8CPG9 Q8CTT4 Q8CPH0 Q8CNY0
	RNA binding	4	GO:0003723	13	40	73	591	2.63	0.000429573	3.37	Q8CP34 Q8CS75 Q8CRH5 Q8CSC6 Q8CRG1 A0A0H2VGE6 Q8CST1 Q8CTT4 Q8CPC2 Q8CPG8 Q8CS77 Q8CSU9 Q8CRH4
	protein binding	2	GO:0005515	18	86	73	591	1.69	0.0101646	1.99	A0A0H2VI31 Q8CT82 Q8CSS7 Q8CTD6 A0A0H2VIS5 Q8CQV7 Q8CQK7 Q8CPG8 Q8CT16 Q8CNY5 A0A0H2VFW5 A0A0H2VEK5 Q8CST1 Q8CPH0 Q8CMQ2 Q8CU95 P0C0N7 Q8CRM9
	mannan binding	4	GO:2001065	4	8	73	591	4.05	0.0102196	1.99	Q8CPG8 P0C0N7 Q8CTD6 Q8CP17
	carbohydrate binding	2	GO:0030246	4	8	73	591	4.05	0.0102196	1.99	Q8CPG8 P0C0N7 Q8CTD6 Q8CP17
Biological Process	cellular protein-containing complex assembly	6	GO:0034622	16	42	78	635	3.1	7.60785e-06	5.12	P66175 Q8CRG4 Q8CRH5 Q8CSC6 Q8CRG5 Q8CSU2 Q8CRG0 Q8CRH4 Q8CS77 Q8CSU9 Q8CS75 Q8CS89 Q8CNW5 Q8CRG1 Q8CTT4 P66523
	ribonucleoprotein complex assembly	6	GO:0022618	15	39	78	635	3.13	1.35218e-05	4.87	P66175 Q8CRG4 Q8CS75 Q8CRH5 Q8CSC6 Q8CS89 Q8CRG5 Q8CRG1 Q8CTT4 Q8CSU2 P66523 Q8CRG0 Q8CRH4 Q8CS77 Q8CSU9
	ribosome assembly	6	GO:0042255	14	38	78	635	3	4.93431e-05	4.31	P66175 Q8CRG4 Q8CRH5 Q8CSC6 Q8CS89 Q8CRG5 Q8CRG1 Q8CTT4 Q8CSU2 P66523 Q8CRG0 Q8CRH4 Q8CS77 Q8CSU9
	posttranscriptional regulation of gene expression	6	GO:0010608	5	11	78	635	3.7	0.00628043	2.2	Q8CRG1 Q8CTT4 Q8CS75 Q8CRH4 Q8CS77
	ribosomal large subunit assembly	7	GO:0000027	7	22	78	635	2.59	0.011894	1.92	P66175 Q8CTT4 Q8CRG0 Q8CRH5 Q8CS89 Q8CSU9 Q8CS77
	positive regulation of ribosome biogenesis	6	GO:0090070	2	2	78	635	8.14	0.0149184	1.83	Q8CRG0 Q8CS89
	pyrimidine nucleotide catabolic process	6	GO:0006244	2	2	78	635	8.14	0.0149184	1.83	A0A0H2VID5 P0C0M5
	pyrimidine deoxyribonucleotide catabolic process	6	GO:0009223	2	2	78	635	8.14	0.0149184	1.83	A0A0H2VID5 P0C0M5
	regulation of translational initiation	7	GO:0006446	2	2	78	635	8.14	0.0149184	1.83	Q8CTT4 Q8CS75
	nucleotide catabolic process	6	GO:0009166	4	9	78	635	3.62	0.0164185	1.78	A0A0H2VID5 Q8CS69 P0C0M5 Q8CTD6
	positive regulation of gene expression	6	GO:0010628	5	14	78	635	2.91	0.0201577	1.7	Q8CPG9 Q8CNV8 Q8CS75 Q8CRG0 Q8CTD6
	regulation of translation	6	GO:0006417	4	10	78	635	3.26	0.0248389	1.6	Q8CRG1 Q8CTT4 Q8CS75 Q8CS77
	purine nucleoside diphosphate metabolic process	6	GO:0009135	3	6	78	635	4.07	0.0271264	1.57	P0C0M9 Q8CS69 Q8CTD6
	ribosomal small subunit assembly	7	GO:0000028	5	15	78	635	2.71	0.0273712	1.56	Q8CRG4 Q8CSU2 P66523 Q8CSC6 Q8CRH4

## Sheet: Logo2 GO2Protein
GO Terms Level 1	GO Terms ID	GO Terms Level	GO Terms Description	Fisher's exact test P value	Protein accession	Position	Amino acid	Logo ID	Protein names	Gene names	Motif logo_x000D_
Cellular Component	GO:0015935	4	small ribosomal subunit	0.0161269	Q8CRG4	18	K	Logo2	30S ribosomal protein S19	rpsS	xxxxxxxxxx_K_xExxxxxxxx_x000D_
Cellular Component	GO:0015935	4	small ribosomal subunit	0.0161269	Q8CSU2	81	K	Logo2	30S ribosomal protein S2	rpsB	xxxxxxxxxx_K_xExxxxxxxx_x000D_
Cellular Component	GO:0015935	4	small ribosomal subunit	0.0161269	Q8CSU2	49	K	Logo2	30S ribosomal protein S2	rpsB	xxxxxxxxxx_K_xExxxxxxxx_x000D_
Cellular Component	GO:0015935	4	small ribosomal subunit	0.0161269	Q8CSU2	138	K	Logo2	30S ribosomal protein S2	rpsB	xxxxxxxxxx_K_xExxxxxxxx_x000D_
Cellular Component	GO:0015935	4	small ribosomal subunit	0.0161269	Q8CRI3	64	K	Logo2	30S ribosomal protein S13	rpsM	xxxxxxxxxx_K_xExxxxxxxx_x000D_
Cellular Component	GO:0015935	4	small ribosomal subunit	0.0161269	P66523	8	K	Logo2	30S ribosomal protein S21	rpsU	xxxxxxxxxx_K_xExxxxxxxx_x000D_
Cellular Component	GO:0015935	4	small ribosomal subunit	0.0161269	Q8CSC6	46	K	Logo2	30S ribosomal protein S20	rpsT	xxxxxxxxxx_K_xExxxxxxxx_x000D_
Cellular Component	GO:0015935	4	small ribosomal subunit	0.0161269	Q8CQP6	77	K	Logo2	30S ribosomal protein S18	rpsR	xxxxxxxxxx_K_xExxxxxxxx_x000D_
Cellular Component	GO:0015935	4	small ribosomal subunit	0.0161269	Q8CRH4	33	K	Logo2	30S ribosomal protein S8	rpsH	xxxxxxxxxx_K_xExxxxxxxx_x000D_
Cellular Component	GO:0015935	4	small ribosomal subunit	0.0161269	Q8CRH4	24	K	Logo2	30S ribosomal protein S8	rpsH	xxxxxxxxxx_K_xExxxxxxxx_x000D_
Cellular Component	GO:0015935	4	small ribosomal subunit	0.0161269	Q8CRH4	41	K	Logo2	30S ribosomal protein S8	rpsH	xxxxxxxxxx_K_xExxxxxxxx_x000D_
Cellular Component	GO:0009376	4	HslUV protease complex	0.0507116	Q8CNY5	190	K	Logo2	ATP-dependent Clp protease ATP-binding subunit ClpX	clpX	xxxxxxxxxx_K_xExxxxxxxx_x000D_
Cellular Component	GO:0009376	4	HslUV protease complex	0.0507116	Q8CPH0	124	K	Logo2	ATP-dependent protease ATPase subunit HslU	hslU	xxxxxxxxxx_K_xExxxxxxxx_x000D_
Cellular Component	GO:0009376	4	HslUV protease complex	0.0507116	Q8CPH0	45	K	Logo2	ATP-dependent protease ATPase subunit HslU	hslU	xxxxxxxxxx_K_xExxxxxxxx_x000D_
Cellular Component	GO:0009376	4	HslUV protease complex	0.0507116	Q8CPH0	195	K	Logo2	ATP-dependent protease ATPase subunit HslU	hslU	xxxxxxxxxx_K_xExxxxxxxx_x000D_
Cellular Component	GO:0009898	4	cytoplasmic side of plasma membrane	0.301582	Q8CMY4	205	K	Logo2	Probable malate:quinone oxidoreductase 4	mqo4	xxxxxxxxxx_K_xExxxxxxxx_x000D_
Cellular Component	GO:0009898	4	cytoplasmic side of plasma membrane	0.301582	Q8CQE8	218	K	Logo2	Probable malate:quinone oxidoreductase 3	mqo3	xxxxxxxxxx_K_xExxxxxxxx_x000D_
Cellular Component	GO:0043228	3	non-membrane-bounded organelle	0.00216206	P66175	22	K	Logo2	50S ribosomal protein L29	rpmC	xxxxxxxxxx_K_xExxxxxxxx_x000D_
Cellular Component	GO:0043228	3	non-membrane-bounded organelle	0.00216206	Q8CRG4	18	K	Logo2	30S ribosomal protein S19	rpsS	xxxxxxxxxx_K_xExxxxxxxx_x000D_
Cellular Component	GO:0043228	3	non-membrane-bounded organelle	0.00216206	Q8CRH5	44	K	Logo2	50S ribosomal protein L6	rplF	xxxxxxxxxx_K_xExxxxxxxx_x000D_
Cellular Component	GO:0043228	3	non-membrane-bounded organelle	0.00216206	Q8CSC6	46	K	Logo2	30S ribosomal protein S20	rpsT	xxxxxxxxxx_K_xExxxxxxxx_x000D_
Cellular Component	GO:0043228	3	non-membrane-bounded organelle	0.00216206	Q8CRG5	111	K	Logo2	50S ribosomal protein L22	rplV	xxxxxxxxxx_K_xExxxxxxxx_x000D_
Cellular Component	GO:0043228	3	non-membrane-bounded organelle	0.00216206	A0A0H2VGE6	365	K	Logo2	DEAD-box ATP-dependent RNA helicase CshB	cshB	xxxxxxxxxx_K_xExxxxxxxx_x000D_
Cellular Component	GO:0043228	3	non-membrane-bounded organelle	0.00216206	Q8CSU2	81	K	Logo2	30S ribosomal protein S2	rpsB	xxxxxxxxxx_K_xExxxxxxxx_x000D_
Cellular Component	GO:0043228	3	non-membrane-bounded organelle	0.00216206	Q8CSU2	49	K	Logo2	30S ribosomal protein S2	rpsB	xxxxxxxxxx_K_xExxxxxxxx_x000D_
Cellular Component	GO:0043228	3	non-membrane-bounded organelle	0.00216206	Q8CSU2	138	K	Logo2	30S ribosomal protein S2	rpsB	xxxxxxxxxx_K_xExxxxxxxx_x000D_
Cellular Component	GO:0043228	3	non-membrane-bounded organelle	0.00216206	Q8CRG0	39	K	Logo2	50S ribosomal protein L3	rplC	xxxxxxxxxx_K_xExxxxxxxx_x000D_
Cellular Component	GO:0043228	3	non-membrane-bounded organelle	0.00216206	Q8CRH4	33	K	Logo2	30S ribosomal protein S8	rpsH	xxxxxxxxxx_K_xExxxxxxxx_x000D_
Cellular Component	GO:0043228	3	non-membrane-bounded organelle	0.00216206	Q8CRH4	24	K	Logo2	30S ribosomal protein S8	rpsH	xxxxxxxxxx_K_xExxxxxxxx_x000D_
Cellular Component	GO:0043228	3	non-membrane-bounded organelle	0.00216206	Q8CRH4	41	K	Logo2	30S ribosomal protein S8	rpsH	xxxxxxxxxx_K_xExxxxxxxx_x000D_
Cellular Component	GO:0043228	3	non-membrane-bounded organelle	0.00216206	Q8CS77	85	K	Logo2	50S ribosomal protein L20	rplT	xxxxxxxxxx_K_xExxxxxxxx_x000D_
Cellular Component	GO:0043228	3	non-membrane-bounded organelle	0.00216206	Q8CSU9	85	K	Logo2	50S ribosomal protein L19	rplS	xxxxxxxxxx_K_xExxxxxxxx_x000D_
Cellular Component	GO:0043228	3	non-membrane-bounded organelle	0.00216206	Q8CQP6	77	K	Logo2	30S ribosomal protein S18	rpsR	xxxxxxxxxx_K_xExxxxxxxx_x000D_
Cellular Component	GO:0043228	3	non-membrane-bounded organelle	0.00216206	Q8CS89	76	K	Logo2	50S ribosomal protein L27	rpmA	xxxxxxxxxx_K_xExxxxxxxx_x000D_
Cellular Component	GO:0043228	3	non-membrane-bounded organelle	0.00216206	Q8CRG1	201	K	Logo2	50S ribosomal protein L4	rplD	xxxxxxxxxx_K_xExxxxxxxx_x000D_
Cellular Component	GO:0043228	3	non-membrane-bounded organelle	0.00216206	Q8CTT4	160	K	Logo2	50S ribosomal protein L1	rplA	xxxxxxxxxx_K_xExxxxxxxx_x000D_
Cellular Component	GO:0043228	3	non-membrane-bounded organelle	0.00216206	P66523	8	K	Logo2	30S ribosomal protein S21	rpsU	xxxxxxxxxx_K_xExxxxxxxx_x000D_
Cellular Component	GO:0043228	3	non-membrane-bounded organelle	0.00216206	Q8CRI3	64	K	Logo2	30S ribosomal protein S13	rpsM	xxxxxxxxxx_K_xExxxxxxxx_x000D_
Cellular Component	GO:1905368	3	peptidase complex	0.0507116	Q8CNY5	190	K	Logo2	ATP-dependent Clp protease ATP-binding subunit ClpX	clpX	xxxxxxxxxx_K_xExxxxxxxx_x000D_
Cellular Component	GO:1905368	3	peptidase complex	0.0507116	Q8CPH0	124	K	Logo2	ATP-dependent protease ATPase subunit HslU	hslU	xxxxxxxxxx_K_xExxxxxxxx_x000D_
Cellular Component	GO:1905368	3	peptidase complex	0.0507116	Q8CPH0	45	K	Logo2	ATP-dependent protease ATPase subunit HslU	hslU	xxxxxxxxxx_K_xExxxxxxxx_x000D_
Cellular Component	GO:1905368	3	peptidase complex	0.0507116	Q8CPH0	195	K	Logo2	ATP-dependent protease ATPase subunit HslU	hslU	xxxxxxxxxx_K_xExxxxxxxx_x000D_
Cellular Component	GO:0022626	6	cytosolic ribosome	0.000468551	P66175	22	K	Logo2	50S ribosomal protein L29	rpmC	xxxxxxxxxx_K_xExxxxxxxx_x000D_
Cellular Component	GO:0022626	6	cytosolic ribosome	0.000468551	Q8CRG4	18	K	Logo2	30S ribosomal protein S19	rpsS	xxxxxxxxxx_K_xExxxxxxxx_x000D_
Cellular Component	GO:0022626	6	cytosolic ribosome	0.000468551	Q8CRH5	44	K	Logo2	50S ribosomal protein L6	rplF	xxxxxxxxxx_K_xExxxxxxxx_x000D_
Cellular Component	GO:0022626	6	cytosolic ribosome	0.000468551	Q8CSC6	46	K	Logo2	30S ribosomal protein S20	rpsT	xxxxxxxxxx_K_xExxxxxxxx_x000D_
Cellular Component	GO:0022626	6	cytosolic ribosome	0.000468551	Q8CRG5	111	K	Logo2	50S ribosomal protein L22	rplV	xxxxxxxxxx_K_xExxxxxxxx_x000D_
Cellular Component	GO:0022626	6	cytosolic ribosome	0.000468551	Q8CSU2	81	K	Logo2	30S ribosomal protein S2	rpsB	xxxxxxxxxx_K_xExxxxxxxx_x000D_
Cellular Component	GO:0022626	6	cytosolic ribosome	0.000468551	Q8CSU2	49	K	Logo2	30S ribosomal protein S2	rpsB	xxxxxxxxxx_K_xExxxxxxxx_x000D_
Cellular Component	GO:0022626	6	cytosolic ribosome	0.000468551	Q8CSU2	138	K	Logo2	30S ribosomal protein S2	rpsB	xxxxxxxxxx_K_xExxxxxxxx_x000D_
Cellular Component	GO:0022626	6	cytosolic ribosome	0.000468551	Q8CRG0	39	K	Logo2	50S ribosomal protein L3	rplC	xxxxxxxxxx_K_xExxxxxxxx_x000D_
Cellular Component	GO:0022626	6	cytosolic ribosome	0.000468551	Q8CRH4	33	K	Logo2	30S ribosomal protein S8	rpsH	xxxxxxxxxx_K_xExxxxxxxx_x000D_
Cellular Component	GO:0022626	6	cytosolic ribosome	0.000468551	Q8CRH4	24	K	Logo2	30S ribosomal protein S8	rpsH	xxxxxxxxxx_K_xExxxxxxxx_x000D_
Cellular Component	GO:0022626	6	cytosolic ribosome	0.000468551	Q8CRH4	41	K	Logo2	30S ribosomal protein S8	rpsH	xxxxxxxxxx_K_xExxxxxxxx_x000D_
Cellular Component	GO:0022626	6	cytosolic ribosome	0.000468551	Q8CS77	85	K	Logo2	50S ribosomal protein L20	rplT	xxxxxxxxxx_K_xExxxxxxxx_x000D_
Cellular Component	GO:0022626	6	cytosolic ribosome	0.000468551	Q8CSU9	85	K	Logo2	50S ribosomal protein L19	rplS	xxxxxxxxxx_K_xExxxxxxxx_x000D_
Cellular Component	GO:0022626	6	cytosolic ribosome	0.000468551	Q8CQP6	77	K	Logo2	30S ribosomal protein S18	rpsR	xxxxxxxxxx_K_xExxxxxxxx_x000D_
Cellular Component	GO:0022626	6	cytosolic ribosome	0.000468551	Q8CS89	76	K	Logo2	50S ribosomal protein L27	rpmA	xxxxxxxxxx_K_xExxxxxxxx_x000D_
Cellular Component	GO:0022626	6	cytosolic ribosome	0.000468551	Q8CRG1	201	K	Logo2	50S ribosomal protein L4	rplD	xxxxxxxxxx_K_xExxxxxxxx_x000D_
Cellular Component	GO:0022626	6	cytosolic ribosome	0.000468551	Q8CTT4	160	K	Logo2	50S ribosomal protein L1	rplA	xxxxxxxxxx_K_xExxxxxxxx_x000D_
Cellular Component	GO:0022626	6	cytosolic ribosome	0.000468551	P66523	8	K	Logo2	30S ribosomal protein S21	rpsU	xxxxxxxxxx_K_xExxxxxxxx_x000D_
Cellular Component	GO:0022626	6	cytosolic ribosome	0.000468551	Q8CRI3	64	K	Logo2	30S ribosomal protein S13	rpsM	xxxxxxxxxx_K_xExxxxxxxx_x000D_
Cellular Component	GO:0098552	2	side of membrane	0.355564	Q8CMY4	205	K	Logo2	Probable malate:quinone oxidoreductase 4	mqo4	xxxxxxxxxx_K_xExxxxxxxx_x000D_
Cellular Component	GO:0098552	2	side of membrane	0.355564	Q8CQE8	218	K	Logo2	Probable malate:quinone oxidoreductase 3	mqo3	xxxxxxxxxx_K_xExxxxxxxx_x000D_
Cellular Component	GO:0005840	5	ribosome	0.000974363	P66175	22	K	Logo2	50S ribosomal protein L29	rpmC	xxxxxxxxxx_K_xExxxxxxxx_x000D_
Cellular Component	GO:0005840	5	ribosome	0.000974363	Q8CRG4	18	K	Logo2	30S ribosomal protein S19	rpsS	xxxxxxxxxx_K_xExxxxxxxx_x000D_
Cellular Component	GO:0005840	5	ribosome	0.000974363	Q8CRH5	44	K	Logo2	50S ribosomal protein L6	rplF	xxxxxxxxxx_K_xExxxxxxxx_x000D_
Cellular Component	GO:0005840	5	ribosome	0.000974363	Q8CSC6	46	K	Logo2	30S ribosomal protein S20	rpsT	xxxxxxxxxx_K_xExxxxxxxx_x000D_
Cellular Component	GO:0005840	5	ribosome	0.000974363	Q8CRG5	111	K	Logo2	50S ribosomal protein L22	rplV	xxxxxxxxxx_K_xExxxxxxxx_x000D_
Cellular Component	GO:0005840	5	ribosome	0.000974363	Q8CSU2	81	K	Logo2	30S ribosomal protein S2	rpsB	xxxxxxxxxx_K_xExxxxxxxx_x000D_
Cellular Component	GO:0005840	5	ribosome	0.000974363	Q8CSU2	49	K	Logo2	30S ribosomal protein S2	rpsB	xxxxxxxxxx_K_xExxxxxxxx_x000D_
Cellular Component	GO:0005840	5	ribosome	0.000974363	Q8CSU2	138	K	Logo2	30S ribosomal protein S2	rpsB	xxxxxxxxxx_K_xExxxxxxxx_x000D_
Cellular Component	GO:0005840	5	ribosome	0.000974363	Q8CRG0	39	K	Logo2	50S ribosomal protein L3	rplC	xxxxxxxxxx_K_xExxxxxxxx_x000D_
Cellular Component	GO:0005840	5	ribosome	0.000974363	Q8CRH4	33	K	Logo2	30S ribosomal protein S8	rpsH	xxxxxxxxxx_K_xExxxxxxxx_x000D_
Cellular Component	GO:0005840	5	ribosome	0.000974363	Q8CRH4	24	K	Logo2	30S ribosomal protein S8	rpsH	xxxxxxxxxx_K_xExxxxxxxx_x000D_
Cellular Component	GO:0005840	5	ribosome	0.000974363	Q8CRH4	41	K	Logo2	30S ribosomal protein S8	rpsH	xxxxxxxxxx_K_xExxxxxxxx_x000D_
Cellular Component	GO:0005840	5	ribosome	0.000974363	Q8CS77	85	K	Logo2	50S ribosomal protein L20	rplT	xxxxxxxxxx_K_xExxxxxxxx_x000D_
Cellular Component	GO:0005840	5	ribosome	0.000974363	Q8CSU9	85	K	Logo2	50S ribosomal protein L19	rplS	xxxxxxxxxx_K_xExxxxxxxx_x000D_
Cellular Component	GO:0005840	5	ribosome	0.000974363	Q8CQP6	77	K	Logo2	30S ribosomal protein S18	rpsR	xxxxxxxxxx_K_xExxxxxxxx_x000D_
Cellular Component	GO:0005840	5	ribosome	0.000974363	Q8CS89	76	K	Logo2	50S ribosomal protein L27	rpmA	xxxxxxxxxx_K_xExxxxxxxx_x000D_
Cellular Component	GO:0005840	5	ribosome	0.000974363	Q8CRG1	201	K	Logo2	50S ribosomal protein L4	rplD	xxxxxxxxxx_K_xExxxxxxxx_x000D_
Cellular Component	GO:0005840	5	ribosome	0.000974363	Q8CTT4	160	K	Logo2	50S ribosomal protein L1	rplA	xxxxxxxxxx_K_xExxxxxxxx_x000D_
Cellular Component	GO:0005840	5	ribosome	0.000974363	P66523	8	K	Logo2	30S ribosomal protein S21	rpsU	xxxxxxxxxx_K_xExxxxxxxx_x000D_
Cellular Component	GO:0005840	5	ribosome	0.000974363	Q8CRI3	64	K	Logo2	30S ribosomal protein S13	rpsM	xxxxxxxxxx_K_xExxxxxxxx_x000D_
Cellular Component	GO:0000502	5	proteasome complex	0.0507116	Q8CNY5	190	K	Logo2	ATP-dependent Clp protease ATP-binding subunit ClpX	clpX	xxxxxxxxxx_K_xExxxxxxxx_x000D_
Cellular Component	GO:0000502	5	proteasome complex	0.0507116	Q8CPH0	124	K	Logo2	ATP-dependent protease ATPase subunit HslU	hslU	xxxxxxxxxx_K_xExxxxxxxx_x000D_
Cellular Component	GO:0000502	5	proteasome complex	0.0507116	Q8CPH0	45	K	Logo2	ATP-dependent protease ATPase subunit HslU	hslU	xxxxxxxxxx_K_xExxxxxxxx_x000D_
Cellular Component	GO:0000502	5	proteasome complex	0.0507116	Q8CPH0	195	K	Logo2	ATP-dependent protease ATPase subunit HslU	hslU	xxxxxxxxxx_K_xExxxxxxxx_x000D_
Cellular Component	GO:0032300	3	mismatch repair complex	0.0507116	Q8CPL6	298	K	Logo2	Endonuclease MutS2	mutS2	xxxxxxxxxx_K_xExxxxxxxx_x000D_
Cellular Component	GO:0032300	3	mismatch repair complex	0.0507116	Q8CPE9	489	K	Logo2	DNA mismatch repair protein MutL	mutL	xxxxxxxxxx_K_xExxxxxxxx_x000D_
Cellular Component	GO:1990391	2	DNA repair complex	0.092473	Q8CPL6	298	K	Logo2	Endonuclease MutS2	mutS2	xxxxxxxxxx_K_xExxxxxxxx_x000D_
Cellular Component	GO:1990391	2	DNA repair complex	0.092473	Q8CPE9	489	K	Logo2	DNA mismatch repair protein MutL	mutL	xxxxxxxxxx_K_xExxxxxxxx_x000D_
Cellular Component	GO:0015934	4	large ribosomal subunit	0.0208975	P66175	22	K	Logo2	50S ribosomal protein L29	rpmC	xxxxxxxxxx_K_xExxxxxxxx_x000D_
Cellular Component	GO:0015934	4	large ribosomal subunit	0.0208975	Q8CRH5	44	K	Logo2	50S ribosomal protein L6	rplF	xxxxxxxxxx_K_xExxxxxxxx_x000D_
Cellular Component	GO:0015934	4	large ribosomal subunit	0.0208975	Q8CS89	76	K	Logo2	50S ribosomal protein L27	rpmA	xxxxxxxxxx_K_xExxxxxxxx_x000D_
Cellular Component	GO:0015934	4	large ribosomal subunit	0.0208975	Q8CRG5	111	K	Logo2	50S ribosomal protein L22	rplV	xxxxxxxxxx_K_xExxxxxxxx_x000D_
Cellular Component	GO:0015934	4	large ribosomal subunit	0.0208975	Q8CRG1	201	K	Logo2	50S ribosomal protein L4	rplD	xxxxxxxxxx_K_xExxxxxxxx_x000D_
Cellular Component	GO:0015934	4	large ribosomal subunit	0.0208975	Q8CTT4	160	K	Logo2	50S ribosomal protein L1	rplA	xxxxxxxxxx_K_xExxxxxxxx_x000D_
Cellular Component	GO:0015934	4	large ribosomal subunit	0.0208975	Q8CRG0	39	K	Logo2	50S ribosomal protein L3	rplC	xxxxxxxxxx_K_xExxxxxxxx_x000D_
Cellular Component	GO:0015934	4	large ribosomal subunit	0.0208975	Q8CS77	85	K	Logo2	50S ribosomal protein L20	rplT	xxxxxxxxxx_K_xExxxxxxxx_x000D_
Cellular Component	GO:0015934	4	large ribosomal subunit	0.0208975	Q8CSU9	85	K	Logo2	50S ribosomal protein L19	rplS	xxxxxxxxxx_K_xExxxxxxxx_x000D_
Cellular Component	GO:1990204	3	oxidoreductase complex	0.0680476	A0A0H2VI31	111	K	Logo2	Dihydrolipoyl dehydrogenase	SE_0794	xxxxxxxxxx_K_xExxxxxxxx_x000D_
Cellular Component	GO:1990204	3	oxidoreductase complex	0.0680476	Q8CMM1	487	K	Logo2	Probable glycine dehydrogenase (decarboxylating) subunit 2	gcvPB	xxxxxxxxxx_K_xExxxxxxxx_x000D_
Cellular Component	GO:1990204	3	oxidoreductase complex	0.0680476	Q8CMM0	369	K	Logo2	Probable glycine dehydrogenase (decarboxylating) subunit 1	gcvPA	xxxxxxxxxx_K_xExxxxxxxx_x000D_
Cellular Component	GO:1990204	3	oxidoreductase complex	0.0680476	Q8CMM0	433	K	Logo2	Probable glycine dehydrogenase (decarboxylating) subunit 1	gcvPA	xxxxxxxxxx_K_xExxxxxxxx_x000D_
Cellular Component	GO:1990204	3	oxidoreductase complex	0.0680476	Q8CMQ2	171	K	Logo2	Alkyl hydroperoxide reductase subunit C	ahpC	xxxxxxxxxx_K_xExxxxxxxx_x000D_
Cellular Component	GO:1990204	3	oxidoreductase complex	0.0680476	Q8CMQ2	20	K	Logo2	Alkyl hydroperoxide reductase subunit C	ahpC	xxxxxxxxxx_K_xExxxxxxxx_x000D_
Cellular Component	GO:1990904	2	ribonucleoprotein complex	0.000595318	P66175	22	K	Logo2	50S ribosomal protein L29	rpmC	xxxxxxxxxx_K_xExxxxxxxx_x000D_
Cellular Component	GO:1990904	2	ribonucleoprotein complex	0.000595318	Q8CRG4	18	K	Logo2	30S ribosomal protein S19	rpsS	xxxxxxxxxx_K_xExxxxxxxx_x000D_
Cellular Component	GO:1990904	2	ribonucleoprotein complex	0.000595318	Q8CRH5	44	K	Logo2	50S ribosomal protein L6	rplF	xxxxxxxxxx_K_xExxxxxxxx_x000D_
Cellular Component	GO:1990904	2	ribonucleoprotein complex	0.000595318	Q8CSC6	46	K	Logo2	30S ribosomal protein S20	rpsT	xxxxxxxxxx_K_xExxxxxxxx_x000D_
Cellular Component	GO:1990904	2	ribonucleoprotein complex	0.000595318	Q8CRG5	111	K	Logo2	50S ribosomal protein L22	rplV	xxxxxxxxxx_K_xExxxxxxxx_x000D_
Cellular Component	GO:1990904	2	ribonucleoprotein complex	0.000595318	Q8CSU2	81	K	Logo2	30S ribosomal protein S2	rpsB	xxxxxxxxxx_K_xExxxxxxxx_x000D_
Cellular Component	GO:1990904	2	ribonucleoprotein complex	0.000595318	Q8CSU2	49	K	Logo2	30S ribosomal protein S2	rpsB	xxxxxxxxxx_K_xExxxxxxxx_x000D_
Cellular Component	GO:1990904	2	ribonucleoprotein complex	0.000595318	Q8CSU2	138	K	Logo2	30S ribosomal protein S2	rpsB	xxxxxxxxxx_K_xExxxxxxxx_x000D_
Cellular Component	GO:1990904	2	ribonucleoprotein complex	0.000595318	Q8CRG0	39	K	Logo2	50S ribosomal protein L3	rplC	xxxxxxxxxx_K_xExxxxxxxx_x000D_
Cellular Component	GO:1990904	2	ribonucleoprotein complex	0.000595318	Q8CRH4	33	K	Logo2	30S ribosomal protein S8	rpsH	xxxxxxxxxx_K_xExxxxxxxx_x000D_
Cellular Component	GO:1990904	2	ribonucleoprotein complex	0.000595318	Q8CRH4	24	K	Logo2	30S ribosomal protein S8	rpsH	xxxxxxxxxx_K_xExxxxxxxx_x000D_
Cellular Component	GO:1990904	2	ribonucleoprotein complex	0.000595318	Q8CRH4	41	K	Logo2	30S ribosomal protein S8	rpsH	xxxxxxxxxx_K_xExxxxxxxx_x000D_
Cellular Component	GO:1990904	2	ribonucleoprotein complex	0.000595318	Q8CS77	85	K	Logo2	50S ribosomal protein L20	rplT	xxxxxxxxxx_K_xExxxxxxxx_x000D_
Cellular Component	GO:1990904	2	ribonucleoprotein complex	0.000595318	Q8CSU9	85	K	Logo2	50S ribosomal protein L19	rplS	xxxxxxxxxx_K_xExxxxxxxx_x000D_
Cellular Component	GO:1990904	2	ribonucleoprotein complex	0.000595318	Q8CS75	70	K	Logo2	Translation initiation factor IF-3	infC	xxxxxxxxxx_K_xExxxxxxxx_x000D_
Cellular Component	GO:1990904	2	ribonucleoprotein complex	0.000595318	Q8CQP6	77	K	Logo2	30S ribosomal protein S18	rpsR	xxxxxxxxxx_K_xExxxxxxxx_x000D_
Cellular Component	GO:1990904	2	ribonucleoprotein complex	0.000595318	Q8CS89	76	K	Logo2	50S ribosomal protein L27	rpmA	xxxxxxxxxx_K_xExxxxxxxx_x000D_
Cellular Component	GO:1990904	2	ribonucleoprotein complex	0.000595318	Q8CRG1	201	K	Logo2	50S ribosomal protein L4	rplD	xxxxxxxxxx_K_xExxxxxxxx_x000D_
Cellular Component	GO:1990904	2	ribonucleoprotein complex	0.000595318	Q8CTT4	160	K	Logo2	50S ribosomal protein L1	rplA	xxxxxxxxxx_K_xExxxxxxxx_x000D_
Cellular Component	GO:1990904	2	ribonucleoprotein complex	0.000595318	P66523	8	K	Logo2	30S ribosomal protein S21	rpsU	xxxxxxxxxx_K_xExxxxxxxx_x000D_
Cellular Component	GO:1990904	2	ribonucleoprotein complex	0.000595318	Q8CRI3	64	K	Logo2	30S ribosomal protein S13	rpsM	xxxxxxxxxx_K_xExxxxxxxx_x000D_
Cellular Component	GO:0005844	3	polysome	0.0185597	Q8CRG1	201	K	Logo2	50S ribosomal protein L4	rplD	xxxxxxxxxx_K_xExxxxxxxx_x000D_
Cellular Component	GO:0005844	3	polysome	0.0185597	Q8CRG5	111	K	Logo2	50S ribosomal protein L22	rplV	xxxxxxxxxx_K_xExxxxxxxx_x000D_
Cellular Component	GO:0005960	4	glycine cleavage complex	0.0185597	Q8CMM1	487	K	Logo2	Probable glycine dehydrogenase (decarboxylating) subunit 2	gcvPB	xxxxxxxxxx_K_xExxxxxxxx_x000D_
Cellular Component	GO:0005960	4	glycine cleavage complex	0.0185597	Q8CMM0	369	K	Logo2	Probable glycine dehydrogenase (decarboxylating) subunit 1	gcvPA	xxxxxxxxxx_K_xExxxxxxxx_x000D_
Cellular Component	GO:0005960	4	glycine cleavage complex	0.0185597	Q8CMM0	433	K	Logo2	Probable glycine dehydrogenase (decarboxylating) subunit 1	gcvPA	xxxxxxxxxx_K_xExxxxxxxx_x000D_
Cellular Component	GO:0098562	3	cytoplasmic side of membrane	0.301582	Q8CMY4	205	K	Logo2	Probable malate:quinone oxidoreductase 4	mqo4	xxxxxxxxxx_K_xExxxxxxxx_x000D_
Cellular Component	GO:0098562	3	cytoplasmic side of membrane	0.301582	Q8CQE8	218	K	Logo2	Probable malate:quinone oxidoreductase 3	mqo3	xxxxxxxxxx_K_xExxxxxxxx_x000D_
Cellular Component	GO:1905369	4	endopeptidase complex	0.0507116	Q8CNY5	190	K	Logo2	ATP-dependent Clp protease ATP-binding subunit ClpX	clpX	xxxxxxxxxx_K_xExxxxxxxx_x000D_
Cellular Component	GO:1905369	4	endopeptidase complex	0.0507116	Q8CPH0	124	K	Logo2	ATP-dependent protease ATPase subunit HslU	hslU	xxxxxxxxxx_K_xExxxxxxxx_x000D_
Cellular Component	GO:1905369	4	endopeptidase complex	0.0507116	Q8CPH0	45	K	Logo2	ATP-dependent protease ATPase subunit HslU	hslU	xxxxxxxxxx_K_xExxxxxxxx_x000D_
Cellular Component	GO:1905369	4	endopeptidase complex	0.0507116	Q8CPH0	195	K	Logo2	ATP-dependent protease ATPase subunit HslU	hslU	xxxxxxxxxx_K_xExxxxxxxx_x000D_
Cellular Component	GO:1902494	2	catalytic complex	0.103123	A0A0H2VI31	111	K	Logo2	Dihydrolipoyl dehydrogenase	SE_0794	xxxxxxxxxx_K_xExxxxxxxx_x000D_
Cellular Component	GO:1902494	2	catalytic complex	0.103123	Q8CNY5	190	K	Logo2	ATP-dependent Clp protease ATP-binding subunit ClpX	clpX	xxxxxxxxxx_K_xExxxxxxxx_x000D_
Cellular Component	GO:1902494	2	catalytic complex	0.103123	A0A0H2VJ45	37	K	Logo2	Phenylalanyl-tRNA synthetase (Beta subunit)	SE_1415	xxxxxxxxxx_K_xExxxxxxxx_x000D_
Cellular Component	GO:1902494	2	catalytic complex	0.103123	Q8CMM1	487	K	Logo2	Probable glycine dehydrogenase (decarboxylating) subunit 2	gcvPB	xxxxxxxxxx_K_xExxxxxxxx_x000D_
Cellular Component	GO:1902494	2	catalytic complex	0.103123	Q8CQ83	30	K	Logo2	DNA-directed RNA polymerase subunit beta'	rpoC	xxxxxxxxxx_K_xExxxxxxxx_x000D_
Cellular Component	GO:1902494	2	catalytic complex	0.103123	Q8CQ83	1015	K	Logo2	DNA-directed RNA polymerase subunit beta'	rpoC	xxxxxxxxxx_K_xExxxxxxxx_x000D_
Cellular Component	GO:1902494	2	catalytic complex	0.103123	Q8CPH0	124	K	Logo2	ATP-dependent protease ATPase subunit HslU	hslU	xxxxxxxxxx_K_xExxxxxxxx_x000D_
Cellular Component	GO:1902494	2	catalytic complex	0.103123	Q8CPH0	45	K	Logo2	ATP-dependent protease ATPase subunit HslU	hslU	xxxxxxxxxx_K_xExxxxxxxx_x000D_
Cellular Component	GO:1902494	2	catalytic complex	0.103123	Q8CPH0	195	K	Logo2	ATP-dependent protease ATPase subunit HslU	hslU	xxxxxxxxxx_K_xExxxxxxxx_x000D_
Cellular Component	GO:1902494	2	catalytic complex	0.103123	Q8CMQ2	171	K	Logo2	Alkyl hydroperoxide reductase subunit C	ahpC	xxxxxxxxxx_K_xExxxxxxxx_x000D_
Cellular Component	GO:1902494	2	catalytic complex	0.103123	Q8CMQ2	20	K	Logo2	Alkyl hydroperoxide reductase subunit C	ahpC	xxxxxxxxxx_K_xExxxxxxxx_x000D_
Cellular Component	GO:1902494	2	catalytic complex	0.103123	Q8CMM0	369	K	Logo2	Probable glycine dehydrogenase (decarboxylating) subunit 1	gcvPA	xxxxxxxxxx_K_xExxxxxxxx_x000D_
Cellular Component	GO:1902494	2	catalytic complex	0.103123	Q8CMM0	433	K	Logo2	Probable glycine dehydrogenase (decarboxylating) subunit 1	gcvPA	xxxxxxxxxx_K_xExxxxxxxx_x000D_
Cellular Component	GO:0044391	3	ribosomal subunit	0.000769677	P66175	22	K	Logo2	50S ribosomal protein L29	rpmC	xxxxxxxxxx_K_xExxxxxxxx_x000D_
Cellular Component	GO:0044391	3	ribosomal subunit	0.000769677	Q8CRG4	18	K	Logo2	30S ribosomal protein S19	rpsS	xxxxxxxxxx_K_xExxxxxxxx_x000D_
Cellular Component	GO:0044391	3	ribosomal subunit	0.000769677	Q8CRH5	44	K	Logo2	50S ribosomal protein L6	rplF	xxxxxxxxxx_K_xExxxxxxxx_x000D_
Cellular Component	GO:0044391	3	ribosomal subunit	0.000769677	Q8CSC6	46	K	Logo2	30S ribosomal protein S20	rpsT	xxxxxxxxxx_K_xExxxxxxxx_x000D_
Cellular Component	GO:0044391	3	ribosomal subunit	0.000769677	Q8CRG5	111	K	Logo2	50S ribosomal protein L22	rplV	xxxxxxxxxx_K_xExxxxxxxx_x000D_
Cellular Component	GO:0044391	3	ribosomal subunit	0.000769677	Q8CSU2	81	K	Logo2	30S ribosomal protein S2	rpsB	xxxxxxxxxx_K_xExxxxxxxx_x000D_
Cellular Component	GO:0044391	3	ribosomal subunit	0.000769677	Q8CSU2	49	K	Logo2	30S ribosomal protein S2	rpsB	xxxxxxxxxx_K_xExxxxxxxx_x000D_
Cellular Component	GO:0044391	3	ribosomal subunit	0.000769677	Q8CSU2	138	K	Logo2	30S ribosomal protein S2	rpsB	xxxxxxxxxx_K_xExxxxxxxx_x000D_
Cellular Component	GO:0044391	3	ribosomal subunit	0.000769677	Q8CRG0	39	K	Logo2	50S ribosomal protein L3	rplC	xxxxxxxxxx_K_xExxxxxxxx_x000D_
Cellular Component	GO:0044391	3	ribosomal subunit	0.000769677	Q8CRH4	33	K	Logo2	30S ribosomal protein S8	rpsH	xxxxxxxxxx_K_xExxxxxxxx_x000D_
Cellular Component	GO:0044391	3	ribosomal subunit	0.000769677	Q8CRH4	24	K	Logo2	30S ribosomal protein S8	rpsH	xxxxxxxxxx_K_xExxxxxxxx_x000D_
Cellular Component	GO:0044391	3	ribosomal subunit	0.000769677	Q8CRH4	41	K	Logo2	30S ribosomal protein S8	rpsH	xxxxxxxxxx_K_xExxxxxxxx_x000D_
Cellular Component	GO:0044391	3	ribosomal subunit	0.000769677	Q8CS77	85	K	Logo2	50S ribosomal protein L20	rplT	xxxxxxxxxx_K_xExxxxxxxx_x000D_
Cellular Component	GO:0044391	3	ribosomal subunit	0.000769677	Q8CSU9	85	K	Logo2	50S ribosomal protein L19	rplS	xxxxxxxxxx_K_xExxxxxxxx_x000D_
Cellular Component	GO:0044391	3	ribosomal subunit	0.000769677	Q8CQP6	77	K	Logo2	30S ribosomal protein S18	rpsR	xxxxxxxxxx_K_xExxxxxxxx_x000D_
Cellular Component	GO:0044391	3	ribosomal subunit	0.000769677	Q8CS89	76	K	Logo2	50S ribosomal protein L27	rpmA	xxxxxxxxxx_K_xExxxxxxxx_x000D_
Cellular Component	GO:0044391	3	ribosomal subunit	0.000769677	Q8CRG1	201	K	Logo2	50S ribosomal protein L4	rplD	xxxxxxxxxx_K_xExxxxxxxx_x000D_
Cellular Component	GO:0044391	3	ribosomal subunit	0.000769677	Q8CTT4	160	K	Logo2	50S ribosomal protein L1	rplA	xxxxxxxxxx_K_xExxxxxxxx_x000D_
Cellular Component	GO:0044391	3	ribosomal subunit	0.000769677	P66523	8	K	Logo2	30S ribosomal protein S21	rpsU	xxxxxxxxxx_K_xExxxxxxxx_x000D_
Cellular Component	GO:0044391	3	ribosomal subunit	0.000769677	Q8CRI3	64	K	Logo2	30S ribosomal protein S13	rpsM	xxxxxxxxxx_K_xExxxxxxxx_x000D_
Cellular Component	GO:0032993	2	protein-DNA complex	0.218973	Q8CRG1	201	K	Logo2	50S ribosomal protein L4	rplD	xxxxxxxxxx_K_xExxxxxxxx_x000D_
Cellular Component	GO:0032993	2	protein-DNA complex	0.218973	Q8CPG9	223	K	Logo2	GTP-sensing transcriptional pleiotropic repressor CodY	codY	xxxxxxxxxx_K_xExxxxxxxx_x000D_
Cellular Component	GO:0032993	2	protein-DNA complex	0.218973	Q8CNV8	30	K	Logo2	Catabolite control protein A	ccpA	xxxxxxxxxx_K_xExxxxxxxx_x000D_
Cellular Component	GO:0043229	3	intracellular organelle	0.00163945	A0A0H2VI31	111	K	Logo2	Dihydrolipoyl dehydrogenase	SE_0794	xxxxxxxxxx_K_xExxxxxxxx_x000D_
Cellular Component	GO:0043229	3	intracellular organelle	0.00163945	P66175	22	K	Logo2	50S ribosomal protein L29	rpmC	xxxxxxxxxx_K_xExxxxxxxx_x000D_
Cellular Component	GO:0043229	3	intracellular organelle	0.00163945	Q8CRG4	18	K	Logo2	30S ribosomal protein S19	rpsS	xxxxxxxxxx_K_xExxxxxxxx_x000D_
Cellular Component	GO:0043229	3	intracellular organelle	0.00163945	Q8CRH5	44	K	Logo2	50S ribosomal protein L6	rplF	xxxxxxxxxx_K_xExxxxxxxx_x000D_
Cellular Component	GO:0043229	3	intracellular organelle	0.00163945	Q8CSC6	46	K	Logo2	30S ribosomal protein S20	rpsT	xxxxxxxxxx_K_xExxxxxxxx_x000D_
Cellular Component	GO:0043229	3	intracellular organelle	0.00163945	Q8CRG5	111	K	Logo2	50S ribosomal protein L22	rplV	xxxxxxxxxx_K_xExxxxxxxx_x000D_
Cellular Component	GO:0043229	3	intracellular organelle	0.00163945	A0A0H2VGE6	365	K	Logo2	DEAD-box ATP-dependent RNA helicase CshB	cshB	xxxxxxxxxx_K_xExxxxxxxx_x000D_
Cellular Component	GO:0043229	3	intracellular organelle	0.00163945	Q8CSU2	81	K	Logo2	30S ribosomal protein S2	rpsB	xxxxxxxxxx_K_xExxxxxxxx_x000D_
Cellular Component	GO:0043229	3	intracellular organelle	0.00163945	Q8CSU2	49	K	Logo2	30S ribosomal protein S2	rpsB	xxxxxxxxxx_K_xExxxxxxxx_x000D_
Cellular Component	GO:0043229	3	intracellular organelle	0.00163945	Q8CSU2	138	K	Logo2	30S ribosomal protein S2	rpsB	xxxxxxxxxx_K_xExxxxxxxx_x000D_
Cellular Component	GO:0043229	3	intracellular organelle	0.00163945	Q8CRG0	39	K	Logo2	50S ribosomal protein L3	rplC	xxxxxxxxxx_K_xExxxxxxxx_x000D_
Cellular Component	GO:0043229	3	intracellular organelle	0.00163945	Q8CRH4	33	K	Logo2	30S ribosomal protein S8	rpsH	xxxxxxxxxx_K_xExxxxxxxx_x000D_
Cellular Component	GO:0043229	3	intracellular organelle	0.00163945	Q8CRH4	24	K	Logo2	30S ribosomal protein S8	rpsH	xxxxxxxxxx_K_xExxxxxxxx_x000D_
Cellular Component	GO:0043229	3	intracellular organelle	0.00163945	Q8CRH4	41	K	Logo2	30S ribosomal protein S8	rpsH	xxxxxxxxxx_K_xExxxxxxxx_x000D_
Cellular Component	GO:0043229	3	intracellular organelle	0.00163945	Q8CS77	85	K	Logo2	50S ribosomal protein L20	rplT	xxxxxxxxxx_K_xExxxxxxxx_x000D_
Cellular Component	GO:0043229	3	intracellular organelle	0.00163945	Q8CSU9	85	K	Logo2	50S ribosomal protein L19	rplS	xxxxxxxxxx_K_xExxxxxxxx_x000D_
Cellular Component	GO:0043229	3	intracellular organelle	0.00163945	Q8CQP6	77	K	Logo2	30S ribosomal protein S18	rpsR	xxxxxxxxxx_K_xExxxxxxxx_x000D_
Cellular Component	GO:0043229	3	intracellular organelle	0.00163945	Q8CS89	76	K	Logo2	50S ribosomal protein L27	rpmA	xxxxxxxxxx_K_xExxxxxxxx_x000D_
Cellular Component	GO:0043229	3	intracellular organelle	0.00163945	Q8CRG1	201	K	Logo2	50S ribosomal protein L4	rplD	xxxxxxxxxx_K_xExxxxxxxx_x000D_
Cellular Component	GO:0043229	3	intracellular organelle	0.00163945	Q8CTT4	160	K	Logo2	50S ribosomal protein L1	rplA	xxxxxxxxxx_K_xExxxxxxxx_x000D_
Cellular Component	GO:0043229	3	intracellular organelle	0.00163945	P66523	8	K	Logo2	30S ribosomal protein S21	rpsU	xxxxxxxxxx_K_xExxxxxxxx_x000D_
Cellular Component	GO:0043229	3	intracellular organelle	0.00163945	Q8CRI3	64	K	Logo2	30S ribosomal protein S13	rpsM	xxxxxxxxxx_K_xExxxxxxxx_x000D_
Cellular Component	GO:0043232	4	intracellular non-membrane-bounded organelle	0.00177219	P66175	22	K	Logo2	50S ribosomal protein L29	rpmC	xxxxxxxxxx_K_xExxxxxxxx_x000D_
Cellular Component	GO:0043232	4	intracellular non-membrane-bounded organelle	0.00177219	Q8CRG4	18	K	Logo2	30S ribosomal protein S19	rpsS	xxxxxxxxxx_K_xExxxxxxxx_x000D_
Cellular Component	GO:0043232	4	intracellular non-membrane-bounded organelle	0.00177219	Q8CRH5	44	K	Logo2	50S ribosomal protein L6	rplF	xxxxxxxxxx_K_xExxxxxxxx_x000D_
Cellular Component	GO:0043232	4	intracellular non-membrane-bounded organelle	0.00177219	Q8CSC6	46	K	Logo2	30S ribosomal protein S20	rpsT	xxxxxxxxxx_K_xExxxxxxxx_x000D_
Cellular Component	GO:0043232	4	intracellular non-membrane-bounded organelle	0.00177219	Q8CRG5	111	K	Logo2	50S ribosomal protein L22	rplV	xxxxxxxxxx_K_xExxxxxxxx_x000D_
Cellular Component	GO:0043232	4	intracellular non-membrane-bounded organelle	0.00177219	A0A0H2VGE6	365	K	Logo2	DEAD-box ATP-dependent RNA helicase CshB	cshB	xxxxxxxxxx_K_xExxxxxxxx_x000D_
Cellular Component	GO:0043232	4	intracellular non-membrane-bounded organelle	0.00177219	Q8CSU2	81	K	Logo2	30S ribosomal protein S2	rpsB	xxxxxxxxxx_K_xExxxxxxxx_x000D_
Cellular Component	GO:0043232	4	intracellular non-membrane-bounded organelle	0.00177219	Q8CSU2	49	K	Logo2	30S ribosomal protein S2	rpsB	xxxxxxxxxx_K_xExxxxxxxx_x000D_
Cellular Component	GO:0043232	4	intracellular non-membrane-bounded organelle	0.00177219	Q8CSU2	138	K	Logo2	30S ribosomal protein S2	rpsB	xxxxxxxxxx_K_xExxxxxxxx_x000D_
Cellular Component	GO:0043232	4	intracellular non-membrane-bounded organelle	0.00177219	Q8CRG0	39	K	Logo2	50S ribosomal protein L3	rplC	xxxxxxxxxx_K_xExxxxxxxx_x000D_
Cellular Component	GO:0043232	4	intracellular non-membrane-bounded organelle	0.00177219	Q8CRH4	33	K	Logo2	30S ribosomal protein S8	rpsH	xxxxxxxxxx_K_xExxxxxxxx_x000D_
Cellular Component	GO:0043232	4	intracellular non-membrane-bounded organelle	0.00177219	Q8CRH4	24	K	Logo2	30S ribosomal protein S8	rpsH	xxxxxxxxxx_K_xExxxxxxxx_x000D_
Cellular Component	GO:0043232	4	intracellular non-membrane-bounded organelle	0.00177219	Q8CRH4	41	K	Logo2	30S ribosomal protein S8	rpsH	xxxxxxxxxx_K_xExxxxxxxx_x000D_
Cellular Component	GO:0043232	4	intracellular non-membrane-bounded organelle	0.00177219	Q8CS77	85	K	Logo2	50S ribosomal protein L20	rplT	xxxxxxxxxx_K_xExxxxxxxx_x000D_
Cellular Component	GO:0043232	4	intracellular non-membrane-bounded organelle	0.00177219	Q8CSU9	85	K	Logo2	50S ribosomal protein L19	rplS	xxxxxxxxxx_K_xExxxxxxxx_x000D_
Cellular Component	GO:0043232	4	intracellular non-membrane-bounded organelle	0.00177219	Q8CQP6	77	K	Logo2	30S ribosomal protein S18	rpsR	xxxxxxxxxx_K_xExxxxxxxx_x000D_
Cellular Component	GO:0043232	4	intracellular non-membrane-bounded organelle	0.00177219	Q8CS89	76	K	Logo2	50S ribosomal protein L27	rpmA	xxxxxxxxxx_K_xExxxxxxxx_x000D_
Cellular Component	GO:0043232	4	intracellular non-membrane-bounded organelle	0.00177219	Q8CRG1	201	K	Logo2	50S ribosomal protein L4	rplD	xxxxxxxxxx_K_xExxxxxxxx_x000D_
Cellular Component	GO:0043232	4	intracellular non-membrane-bounded organelle	0.00177219	Q8CTT4	160	K	Logo2	50S ribosomal protein L1	rplA	xxxxxxxxxx_K_xExxxxxxxx_x000D_
Cellular Component	GO:0043232	4	intracellular non-membrane-bounded organelle	0.00177219	P66523	8	K	Logo2	30S ribosomal protein S21	rpsU	xxxxxxxxxx_K_xExxxxxxxx_x000D_
Cellular Component	GO:0043232	4	intracellular non-membrane-bounded organelle	0.00177219	Q8CRI3	64	K	Logo2	30S ribosomal protein S13	rpsM	xxxxxxxxxx_K_xExxxxxxxx_x000D_
Cellular Component	GO:0022625	5	cytosolic large ribosomal subunit	0.0208975	P66175	22	K	Logo2	50S ribosomal protein L29	rpmC	xxxxxxxxxx_K_xExxxxxxxx_x000D_
Cellular Component	GO:0022625	5	cytosolic large ribosomal subunit	0.0208975	Q8CRH5	44	K	Logo2	50S ribosomal protein L6	rplF	xxxxxxxxxx_K_xExxxxxxxx_x000D_
Cellular Component	GO:0022625	5	cytosolic large ribosomal subunit	0.0208975	Q8CS89	76	K	Logo2	50S ribosomal protein L27	rpmA	xxxxxxxxxx_K_xExxxxxxxx_x000D_
Cellular Component	GO:0022625	5	cytosolic large ribosomal subunit	0.0208975	Q8CRG5	111	K	Logo2	50S ribosomal protein L22	rplV	xxxxxxxxxx_K_xExxxxxxxx_x000D_
Cellular Component	GO:0022625	5	cytosolic large ribosomal subunit	0.0208975	Q8CRG1	201	K	Logo2	50S ribosomal protein L4	rplD	xxxxxxxxxx_K_xExxxxxxxx_x000D_
Cellular Component	GO:0022625	5	cytosolic large ribosomal subunit	0.0208975	Q8CTT4	160	K	Logo2	50S ribosomal protein L1	rplA	xxxxxxxxxx_K_xExxxxxxxx_x000D_
Cellular Component	GO:0022625	5	cytosolic large ribosomal subunit	0.0208975	Q8CRG0	39	K	Logo2	50S ribosomal protein L3	rplC	xxxxxxxxxx_K_xExxxxxxxx_x000D_
Cellular Component	GO:0022625	5	cytosolic large ribosomal subunit	0.0208975	Q8CS77	85	K	Logo2	50S ribosomal protein L20	rplT	xxxxxxxxxx_K_xExxxxxxxx_x000D_
Cellular Component	GO:0022625	5	cytosolic large ribosomal subunit	0.0208975	Q8CSU9	85	K	Logo2	50S ribosomal protein L19	rplS	xxxxxxxxxx_K_xExxxxxxxx_x000D_
Cellular Component	GO:0043226	2	organelle	0.00198716	A0A0H2VI31	111	K	Logo2	Dihydrolipoyl dehydrogenase	SE_0794	xxxxxxxxxx_K_xExxxxxxxx_x000D_
Cellular Component	GO:0043226	2	organelle	0.00198716	P66175	22	K	Logo2	50S ribosomal protein L29	rpmC	xxxxxxxxxx_K_xExxxxxxxx_x000D_
Cellular Component	GO:0043226	2	organelle	0.00198716	Q8CRG4	18	K	Logo2	30S ribosomal protein S19	rpsS	xxxxxxxxxx_K_xExxxxxxxx_x000D_
Cellular Component	GO:0043226	2	organelle	0.00198716	Q8CRH5	44	K	Logo2	50S ribosomal protein L6	rplF	xxxxxxxxxx_K_xExxxxxxxx_x000D_
Cellular Component	GO:0043226	2	organelle	0.00198716	Q8CSC6	46	K	Logo2	30S ribosomal protein S20	rpsT	xxxxxxxxxx_K_xExxxxxxxx_x000D_
Cellular Component	GO:0043226	2	organelle	0.00198716	Q8CRG5	111	K	Logo2	50S ribosomal protein L22	rplV	xxxxxxxxxx_K_xExxxxxxxx_x000D_
Cellular Component	GO:0043226	2	organelle	0.00198716	A0A0H2VGE6	365	K	Logo2	DEAD-box ATP-dependent RNA helicase CshB	cshB	xxxxxxxxxx_K_xExxxxxxxx_x000D_
Cellular Component	GO:0043226	2	organelle	0.00198716	Q8CSU2	81	K	Logo2	30S ribosomal protein S2	rpsB	xxxxxxxxxx_K_xExxxxxxxx_x000D_
Cellular Component	GO:0043226	2	organelle	0.00198716	Q8CSU2	49	K	Logo2	30S ribosomal protein S2	rpsB	xxxxxxxxxx_K_xExxxxxxxx_x000D_
Cellular Component	GO:0043226	2	organelle	0.00198716	Q8CSU2	138	K	Logo2	30S ribosomal protein S2	rpsB	xxxxxxxxxx_K_xExxxxxxxx_x000D_
Cellular Component	GO:0043226	2	organelle	0.00198716	Q8CRG0	39	K	Logo2	50S ribosomal protein L3	rplC	xxxxxxxxxx_K_xExxxxxxxx_x000D_
Cellular Component	GO:0043226	2	organelle	0.00198716	Q8CRH4	33	K	Logo2	30S ribosomal protein S8	rpsH	xxxxxxxxxx_K_xExxxxxxxx_x000D_
Cellular Component	GO:0043226	2	organelle	0.00198716	Q8CRH4	24	K	Logo2	30S ribosomal protein S8	rpsH	xxxxxxxxxx_K_xExxxxxxxx_x000D_
Cellular Component	GO:0043226	2	organelle	0.00198716	Q8CRH4	41	K	Logo2	30S ribosomal protein S8	rpsH	xxxxxxxxxx_K_xExxxxxxxx_x000D_
Cellular Component	GO:0043226	2	organelle	0.00198716	Q8CS77	85	K	Logo2	50S ribosomal protein L20	rplT	xxxxxxxxxx_K_xExxxxxxxx_x000D_
Cellular Component	GO:0043226	2	organelle	0.00198716	Q8CSU9	85	K	Logo2	50S ribosomal protein L19	rplS	xxxxxxxxxx_K_xExxxxxxxx_x000D_
Cellular Component	GO:0043226	2	organelle	0.00198716	Q8CQP6	77	K	Logo2	30S ribosomal protein S18	rpsR	xxxxxxxxxx_K_xExxxxxxxx_x000D_
Cellular Component	GO:0043226	2	organelle	0.00198716	Q8CS89	76	K	Logo2	50S ribosomal protein L27	rpmA	xxxxxxxxxx_K_xExxxxxxxx_x000D_
Cellular Component	GO:0043226	2	organelle	0.00198716	Q8CRG1	201	K	Logo2	50S ribosomal protein L4	rplD	xxxxxxxxxx_K_xExxxxxxxx_x000D_
Cellular Component	GO:0043226	2	organelle	0.00198716	Q8CTT4	160	K	Logo2	50S ribosomal protein L1	rplA	xxxxxxxxxx_K_xExxxxxxxx_x000D_
Cellular Component	GO:0043226	2	organelle	0.00198716	P66523	8	K	Logo2	30S ribosomal protein S21	rpsU	xxxxxxxxxx_K_xExxxxxxxx_x000D_
Cellular Component	GO:0043226	2	organelle	0.00198716	Q8CRI3	64	K	Logo2	30S ribosomal protein S13	rpsM	xxxxxxxxxx_K_xExxxxxxxx_x000D_
Cellular Component	GO:0042788	6	polysomal ribosome	0.0185597	Q8CRG1	201	K	Logo2	50S ribosomal protein L4	rplD	xxxxxxxxxx_K_xExxxxxxxx_x000D_
Cellular Component	GO:0042788	6	polysomal ribosome	0.0185597	Q8CRG5	111	K	Logo2	50S ribosomal protein L22	rplV	xxxxxxxxxx_K_xExxxxxxxx_x000D_
Cellular Component	GO:0031597	6	cytosolic proteasome complex	0.0507116	Q8CNY5	190	K	Logo2	ATP-dependent Clp protease ATP-binding subunit ClpX	clpX	xxxxxxxxxx_K_xExxxxxxxx_x000D_
Cellular Component	GO:0031597	6	cytosolic proteasome complex	0.0507116	Q8CPH0	124	K	Logo2	ATP-dependent protease ATPase subunit HslU	hslU	xxxxxxxxxx_K_xExxxxxxxx_x000D_
Cellular Component	GO:0031597	6	cytosolic proteasome complex	0.0507116	Q8CPH0	45	K	Logo2	ATP-dependent protease ATPase subunit HslU	hslU	xxxxxxxxxx_K_xExxxxxxxx_x000D_
Cellular Component	GO:0031597	6	cytosolic proteasome complex	0.0507116	Q8CPH0	195	K	Logo2	ATP-dependent protease ATPase subunit HslU	hslU	xxxxxxxxxx_K_xExxxxxxxx_x000D_
Cellular Component	GO:1904949	3	ATPase complex	0.092473	Q8CNY5	190	K	Logo2	ATP-dependent Clp protease ATP-binding subunit ClpX	clpX	xxxxxxxxxx_K_xExxxxxxxx_x000D_
Cellular Component	GO:1904949	3	ATPase complex	0.092473	Q8CPH0	124	K	Logo2	ATP-dependent protease ATPase subunit HslU	hslU	xxxxxxxxxx_K_xExxxxxxxx_x000D_
Cellular Component	GO:1904949	3	ATPase complex	0.092473	Q8CPH0	45	K	Logo2	ATP-dependent protease ATPase subunit HslU	hslU	xxxxxxxxxx_K_xExxxxxxxx_x000D_
Cellular Component	GO:1904949	3	ATPase complex	0.092473	Q8CPH0	195	K	Logo2	ATP-dependent protease ATPase subunit HslU	hslU	xxxxxxxxxx_K_xExxxxxxxx_x000D_
Cellular Component	GO:0009986	2	cell surface	0.0505	Q8CPG8	278	K	Logo2	Elongation factor Ts	tsf	xxxxxxxxxx_K_xExxxxxxxx_x000D_
Cellular Component	GO:0009986	2	cell surface	0.0505	Q8CPG8	218	K	Logo2	Elongation factor Ts	tsf	xxxxxxxxxx_K_xExxxxxxxx_x000D_
Cellular Component	GO:0009986	2	cell surface	0.0505	P0C0N7	140	K	Logo2	60 kDa chaperonin	groL	xxxxxxxxxx_K_xExxxxxxxx_x000D_
Cellular Component	GO:0009986	2	cell surface	0.0505	Q8CTD6	99	K	Logo2	Phosphoglycerate kinase	pgk	xxxxxxxxxx_K_xExxxxxxxx_x000D_
Cellular Component	GO:0009986	2	cell surface	0.0505	Q8CTD6	126	K	Logo2	Phosphoglycerate kinase	pgk	xxxxxxxxxx_K_xExxxxxxxx_x000D_
Cellular Component	GO:0009986	2	cell surface	0.0505	Q8CP17	274	K	Logo2	Chaperone protein DnaK	dnaK	xxxxxxxxxx_K_xExxxxxxxx_x000D_
Cellular Component	GO:0009986	2	cell surface	0.0505	Q8CP17	157	K	Logo2	Chaperone protein DnaK	dnaK	xxxxxxxxxx_K_xExxxxxxxx_x000D_
Cellular Component	GO:0022627	5	cytosolic small ribosomal subunit	0.00880412	Q8CRG4	18	K	Logo2	30S ribosomal protein S19	rpsS	xxxxxxxxxx_K_xExxxxxxxx_x000D_
Cellular Component	GO:0022627	5	cytosolic small ribosomal subunit	0.00880412	Q8CSU2	81	K	Logo2	30S ribosomal protein S2	rpsB	xxxxxxxxxx_K_xExxxxxxxx_x000D_
Cellular Component	GO:0022627	5	cytosolic small ribosomal subunit	0.00880412	Q8CSU2	49	K	Logo2	30S ribosomal protein S2	rpsB	xxxxxxxxxx_K_xExxxxxxxx_x000D_
Cellular Component	GO:0022627	5	cytosolic small ribosomal subunit	0.00880412	Q8CSU2	138	K	Logo2	30S ribosomal protein S2	rpsB	xxxxxxxxxx_K_xExxxxxxxx_x000D_
Cellular Component	GO:0022627	5	cytosolic small ribosomal subunit	0.00880412	Q8CRI3	64	K	Logo2	30S ribosomal protein S13	rpsM	xxxxxxxxxx_K_xExxxxxxxx_x000D_
Cellular Component	GO:0022627	5	cytosolic small ribosomal subunit	0.00880412	P66523	8	K	Logo2	30S ribosomal protein S21	rpsU	xxxxxxxxxx_K_xExxxxxxxx_x000D_
Cellular Component	GO:0022627	5	cytosolic small ribosomal subunit	0.00880412	Q8CSC6	46	K	Logo2	30S ribosomal protein S20	rpsT	xxxxxxxxxx_K_xExxxxxxxx_x000D_
Cellular Component	GO:0022627	5	cytosolic small ribosomal subunit	0.00880412	Q8CQP6	77	K	Logo2	30S ribosomal protein S18	rpsR	xxxxxxxxxx_K_xExxxxxxxx_x000D_
Cellular Component	GO:0022627	5	cytosolic small ribosomal subunit	0.00880412	Q8CRH4	33	K	Logo2	30S ribosomal protein S8	rpsH	xxxxxxxxxx_K_xExxxxxxxx_x000D_
Cellular Component	GO:0022627	5	cytosolic small ribosomal subunit	0.00880412	Q8CRH4	24	K	Logo2	30S ribosomal protein S8	rpsH	xxxxxxxxxx_K_xExxxxxxxx_x000D_
Cellular Component	GO:0022627	5	cytosolic small ribosomal subunit	0.00880412	Q8CRH4	41	K	Logo2	30S ribosomal protein S8	rpsH	xxxxxxxxxx_K_xExxxxxxxx_x000D_
Molecular Function	GO:0140096	2	catalytic activity, acting on a protein	0.104366	A0A0H2VFV7	280	K	Logo2	Protein kinase	SE_0895	xxxxxxxxxx_K_xExxxxxxxx_x000D_
Molecular Function	GO:0140096	2	catalytic activity, acting on a protein	0.104366	Q8CNY5	190	K	Logo2	ATP-dependent Clp protease ATP-binding subunit ClpX	clpX	xxxxxxxxxx_K_xExxxxxxxx_x000D_
Molecular Function	GO:0140096	2	catalytic activity, acting on a protein	0.104366	A0A0H2VIS5	192	K	Logo2	Glycoprotein endopeptidase	SE_1652	xxxxxxxxxx_K_xExxxxxxxx_x000D_
Molecular Function	GO:0140096	2	catalytic activity, acting on a protein	0.104366	Q8CPH0	124	K	Logo2	ATP-dependent protease ATPase subunit HslU	hslU	xxxxxxxxxx_K_xExxxxxxxx_x000D_
Molecular Function	GO:0140096	2	catalytic activity, acting on a protein	0.104366	Q8CPH0	45	K	Logo2	ATP-dependent protease ATPase subunit HslU	hslU	xxxxxxxxxx_K_xExxxxxxxx_x000D_
Molecular Function	GO:0140096	2	catalytic activity, acting on a protein	0.104366	Q8CPH0	195	K	Logo2	ATP-dependent protease ATPase subunit HslU	hslU	xxxxxxxxxx_K_xExxxxxxxx_x000D_
Molecular Function	GO:0140096	2	catalytic activity, acting on a protein	0.104366	A0A0H2VFK1	316	K	Logo2	Thimet oligopeptidase-like protein	SE_0690	xxxxxxxxxx_K_xExxxxxxxx_x000D_
Molecular Function	GO:0008233	3	peptidase activity	0.0360033	Q8CNY5	190	K	Logo2	ATP-dependent Clp protease ATP-binding subunit ClpX	clpX	xxxxxxxxxx_K_xExxxxxxxx_x000D_
Molecular Function	GO:0008233	3	peptidase activity	0.0360033	A0A0H2VIS5	192	K	Logo2	Glycoprotein endopeptidase	SE_1652	xxxxxxxxxx_K_xExxxxxxxx_x000D_
Molecular Function	GO:0008233	3	peptidase activity	0.0360033	Q8CPH0	124	K	Logo2	ATP-dependent protease ATPase subunit HslU	hslU	xxxxxxxxxx_K_xExxxxxxxx_x000D_
Molecular Function	GO:0008233	3	peptidase activity	0.0360033	Q8CPH0	45	K	Logo2	ATP-dependent protease ATPase subunit HslU	hslU	xxxxxxxxxx_K_xExxxxxxxx_x000D_
Molecular Function	GO:0008233	3	peptidase activity	0.0360033	Q8CPH0	195	K	Logo2	ATP-dependent protease ATPase subunit HslU	hslU	xxxxxxxxxx_K_xExxxxxxxx_x000D_
Molecular Function	GO:0008233	3	peptidase activity	0.0360033	A0A0H2VFK1	316	K	Logo2	Thimet oligopeptidase-like protein	SE_0690	xxxxxxxxxx_K_xExxxxxxxx_x000D_
Molecular Function	GO:0016773	4	phosphotransferase activity, alcohol group as acceptor	0.171583	A0A0H2VEK5	171	K	Logo2	Dihydroxyacetone kinase	SE_0236	xxxxxxxxxx_K_xExxxxxxxx_x000D_
Molecular Function	GO:0016773	4	phosphotransferase activity, alcohol group as acceptor	0.171583	A0A0H2VFV7	280	K	Logo2	Protein kinase	SE_0895	xxxxxxxxxx_K_xExxxxxxxx_x000D_
Molecular Function	GO:0016773	4	phosphotransferase activity, alcohol group as acceptor	0.171583	Q8CS69	139	K	Logo2	Pyruvate kinase	pyk	xxxxxxxxxx_K_xExxxxxxxx_x000D_
Molecular Function	GO:0016773	4	phosphotransferase activity, alcohol group as acceptor	0.171583	Q8CSS0	470	K	Logo2	Glycerol kinase	glpK	xxxxxxxxxx_K_xExxxxxxxx_x000D_
Molecular Function	GO:0016773	4	phosphotransferase activity, alcohol group as acceptor	0.171583	Q8CSS0	496	K	Logo2	Glycerol kinase	glpK	xxxxxxxxxx_K_xExxxxxxxx_x000D_
Molecular Function	GO:0003735	2	structural constituent of ribosome	0.000222268	P66175	22	K	Logo2	50S ribosomal protein L29	rpmC	xxxxxxxxxx_K_xExxxxxxxx_x000D_
Molecular Function	GO:0003735	2	structural constituent of ribosome	0.000222268	Q8CRG4	18	K	Logo2	30S ribosomal protein S19	rpsS	xxxxxxxxxx_K_xExxxxxxxx_x000D_
Molecular Function	GO:0003735	2	structural constituent of ribosome	0.000222268	Q8CRH5	44	K	Logo2	50S ribosomal protein L6	rplF	xxxxxxxxxx_K_xExxxxxxxx_x000D_
Molecular Function	GO:0003735	2	structural constituent of ribosome	0.000222268	Q8CSC6	46	K	Logo2	30S ribosomal protein S20	rpsT	xxxxxxxxxx_K_xExxxxxxxx_x000D_
Molecular Function	GO:0003735	2	structural constituent of ribosome	0.000222268	Q8CRG5	111	K	Logo2	50S ribosomal protein L22	rplV	xxxxxxxxxx_K_xExxxxxxxx_x000D_
Molecular Function	GO:0003735	2	structural constituent of ribosome	0.000222268	Q8CSU2	81	K	Logo2	30S ribosomal protein S2	rpsB	xxxxxxxxxx_K_xExxxxxxxx_x000D_
Molecular Function	GO:0003735	2	structural constituent of ribosome	0.000222268	Q8CSU2	49	K	Logo2	30S ribosomal protein S2	rpsB	xxxxxxxxxx_K_xExxxxxxxx_x000D_
Molecular Function	GO:0003735	2	structural constituent of ribosome	0.000222268	Q8CSU2	138	K	Logo2	30S ribosomal protein S2	rpsB	xxxxxxxxxx_K_xExxxxxxxx_x000D_
Molecular Function	GO:0003735	2	structural constituent of ribosome	0.000222268	Q8CRG0	39	K	Logo2	50S ribosomal protein L3	rplC	xxxxxxxxxx_K_xExxxxxxxx_x000D_
Molecular Function	GO:0003735	2	structural constituent of ribosome	0.000222268	Q8CRH4	33	K	Logo2	30S ribosomal protein S8	rpsH	xxxxxxxxxx_K_xExxxxxxxx_x000D_
Molecular Function	GO:0003735	2	structural constituent of ribosome	0.000222268	Q8CRH4	24	K	Logo2	30S ribosomal protein S8	rpsH	xxxxxxxxxx_K_xExxxxxxxx_x000D_
Molecular Function	GO:0003735	2	structural constituent of ribosome	0.000222268	Q8CRH4	41	K	Logo2	30S ribosomal protein S8	rpsH	xxxxxxxxxx_K_xExxxxxxxx_x000D_
Molecular Function	GO:0003735	2	structural constituent of ribosome	0.000222268	Q8CS77	85	K	Logo2	50S ribosomal protein L20	rplT	xxxxxxxxxx_K_xExxxxxxxx_x000D_
Molecular Function	GO:0003735	2	structural constituent of ribosome	0.000222268	Q8CSU9	85	K	Logo2	50S ribosomal protein L19	rplS	xxxxxxxxxx_K_xExxxxxxxx_x000D_
Molecular Function	GO:0003735	2	structural constituent of ribosome	0.000222268	Q8CQP6	77	K	Logo2	30S ribosomal protein S18	rpsR	xxxxxxxxxx_K_xExxxxxxxx_x000D_
Molecular Function	GO:0003735	2	structural constituent of ribosome	0.000222268	Q8CS89	76	K	Logo2	50S ribosomal protein L27	rpmA	xxxxxxxxxx_K_xExxxxxxxx_x000D_
Molecular Function	GO:0003735	2	structural constituent of ribosome	0.000222268	Q8CRG1	201	K	Logo2	50S ribosomal protein L4	rplD	xxxxxxxxxx_K_xExxxxxxxx_x000D_
Molecular Function	GO:0003735	2	structural constituent of ribosome	0.000222268	Q8CTT4	160	K	Logo2	50S ribosomal protein L1	rplA	xxxxxxxxxx_K_xExxxxxxxx_x000D_
Molecular Function	GO:0003735	2	structural constituent of ribosome	0.000222268	P66523	8	K	Logo2	30S ribosomal protein S21	rpsU	xxxxxxxxxx_K_xExxxxxxxx_x000D_
Molecular Function	GO:0003735	2	structural constituent of ribosome	0.000222268	Q8CRI3	64	K	Logo2	30S ribosomal protein S13	rpsM	xxxxxxxxxx_K_xExxxxxxxx_x000D_
Molecular Function	GO:0042802	3	identical protein binding	0.020473	A0A0H2VI31	111	K	Logo2	Dihydrolipoyl dehydrogenase	SE_0794	xxxxxxxxxx_K_xExxxxxxxx_x000D_
Molecular Function	GO:0042802	3	identical protein binding	0.020473	Q8CT82	170	K	Logo2	Ornithine aminotransferase	rocD	xxxxxxxxxx_K_xExxxxxxxx_x000D_
Molecular Function	GO:0042802	3	identical protein binding	0.020473	Q8CSS7	93	K	Logo2	Ribonuclease Y	rny	xxxxxxxxxx_K_xExxxxxxxx_x000D_
Molecular Function	GO:0042802	3	identical protein binding	0.020473	Q8CSS7	54	K	Logo2	Ribonuclease Y	rny	xxxxxxxxxx_K_xExxxxxxxx_x000D_
Molecular Function	GO:0042802	3	identical protein binding	0.020473	Q8CNY5	190	K	Logo2	ATP-dependent Clp protease ATP-binding subunit ClpX	clpX	xxxxxxxxxx_K_xExxxxxxxx_x000D_
Molecular Function	GO:0042802	3	identical protein binding	0.020473	A0A0H2VFW5	16	K	Logo2	67 kDa myosin-crossreactive streptococcal antigen-like protein	SE_0776	xxxxxxxxxx_K_xExxxxxxxx_x000D_
Molecular Function	GO:0042802	3	identical protein binding	0.020473	A0A0H2VEK5	171	K	Logo2	Dihydroxyacetone kinase	SE_0236	xxxxxxxxxx_K_xExxxxxxxx_x000D_
Molecular Function	GO:0042802	3	identical protein binding	0.020473	Q8CST1	665	K	Logo2	Polyribonucleotide nucleotidyltransferase	pnp	xxxxxxxxxx_K_xExxxxxxxx_x000D_
Molecular Function	GO:0042802	3	identical protein binding	0.020473	A0A0H2VIS5	192	K	Logo2	Glycoprotein endopeptidase	SE_1652	xxxxxxxxxx_K_xExxxxxxxx_x000D_
Molecular Function	GO:0042802	3	identical protein binding	0.020473	Q8CQV7	150	K	Logo2	Pyridoxal 5'-phosphate synthase subunit PdxS	pdxS	xxxxxxxxxx_K_xExxxxxxxx_x000D_
Molecular Function	GO:0042802	3	identical protein binding	0.020473	Q8CQK7	438	K	Logo2	Chromosomal replication initiator protein DnaA	dnaA	xxxxxxxxxx_K_xExxxxxxxx_x000D_
Molecular Function	GO:0042802	3	identical protein binding	0.020473	Q8CPH0	124	K	Logo2	ATP-dependent protease ATPase subunit HslU	hslU	xxxxxxxxxx_K_xExxxxxxxx_x000D_
Molecular Function	GO:0042802	3	identical protein binding	0.020473	Q8CPH0	45	K	Logo2	ATP-dependent protease ATPase subunit HslU	hslU	xxxxxxxxxx_K_xExxxxxxxx_x000D_
Molecular Function	GO:0042802	3	identical protein binding	0.020473	Q8CPH0	195	K	Logo2	ATP-dependent protease ATPase subunit HslU	hslU	xxxxxxxxxx_K_xExxxxxxxx_x000D_
Molecular Function	GO:0042802	3	identical protein binding	0.020473	Q8CU95	283	K	Logo2	Serine--tRNA ligase	serS	xxxxxxxxxx_K_xExxxxxxxx_x000D_
Molecular Function	GO:0042802	3	identical protein binding	0.020473	Q8CU95	220	K	Logo2	Serine--tRNA ligase	serS	xxxxxxxxxx_K_xExxxxxxxx_x000D_
Molecular Function	GO:0042802	3	identical protein binding	0.020473	Q8CU95	422	K	Logo2	Serine--tRNA ligase	serS	xxxxxxxxxx_K_xExxxxxxxx_x000D_
Molecular Function	GO:0042802	3	identical protein binding	0.020473	Q8CT16	107	K	Logo2	Ribonuclease J 1	rnj1	xxxxxxxxxx_K_xExxxxxxxx_x000D_
Molecular Function	GO:0042802	3	identical protein binding	0.020473	Q8CMQ2	171	K	Logo2	Alkyl hydroperoxide reductase subunit C	ahpC	xxxxxxxxxx_K_xExxxxxxxx_x000D_
Molecular Function	GO:0042802	3	identical protein binding	0.020473	Q8CMQ2	20	K	Logo2	Alkyl hydroperoxide reductase subunit C	ahpC	xxxxxxxxxx_K_xExxxxxxxx_x000D_
Molecular Function	GO:0042802	3	identical protein binding	0.020473	Q8CRM9	196	K	Logo2	Thymidine kinase	tdk	xxxxxxxxxx_K_xExxxxxxxx_x000D_
Molecular Function	GO:0004812	4	aminoacyl-tRNA ligase activity	0.315478	Q8CS48	286	K	Logo2	Tyrosine--tRNA ligase	tyrS	xxxxxxxxxx_K_xExxxxxxxx_x000D_
Molecular Function	GO:0004812	4	aminoacyl-tRNA ligase activity	0.315478	Q8CU95	283	K	Logo2	Serine--tRNA ligase	serS	xxxxxxxxxx_K_xExxxxxxxx_x000D_
Molecular Function	GO:0004812	4	aminoacyl-tRNA ligase activity	0.315478	Q8CU95	220	K	Logo2	Serine--tRNA ligase	serS	xxxxxxxxxx_K_xExxxxxxxx_x000D_
Molecular Function	GO:0004812	4	aminoacyl-tRNA ligase activity	0.315478	Q8CU95	422	K	Logo2	Serine--tRNA ligase	serS	xxxxxxxxxx_K_xExxxxxxxx_x000D_
Molecular Function	GO:0004812	4	aminoacyl-tRNA ligase activity	0.315478	Q8CQU3	583	K	Logo2	Methionine--tRNA ligase	metG	xxxxxxxxxx_K_xExxxxxxxx_x000D_
Molecular Function	GO:0003677	4	DNA binding	0.0391959	A0A0H2VHH8	83	K	Logo2	Transcriptional regulator	SE_0457	xxxxxxxxxx_K_xExxxxxxxx_x000D_
Molecular Function	GO:0003677	4	DNA binding	0.0391959	A0A0H2VHV0	18	K	Logo2	DNA-binding protein II	SE_1160	xxxxxxxxxx_K_xExxxxxxxx_x000D_
Molecular Function	GO:0003677	4	DNA binding	0.0391959	Q8CPG9	223	K	Logo2	GTP-sensing transcriptional pleiotropic repressor CodY	codY	xxxxxxxxxx_K_xExxxxxxxx_x000D_
Molecular Function	GO:0003677	4	DNA binding	0.0391959	Q8CNV8	30	K	Logo2	Catabolite control protein A	ccpA	xxxxxxxxxx_K_xExxxxxxxx_x000D_
Molecular Function	GO:0003677	4	DNA binding	0.0391959	Q8CPL6	298	K	Logo2	Endonuclease MutS2	mutS2	xxxxxxxxxx_K_xExxxxxxxx_x000D_
Molecular Function	GO:0003677	4	DNA binding	0.0391959	P0C0Q6	113	K	Logo2	Superoxide dismutase [Mn/Fe]	sodA	xxxxxxxxxx_K_xExxxxxxxx_x000D_
Molecular Function	GO:0003677	4	DNA binding	0.0391959	Q8CQK7	438	K	Logo2	Chromosomal replication initiator protein DnaA	dnaA	xxxxxxxxxx_K_xExxxxxxxx_x000D_
Molecular Function	GO:0003677	4	DNA binding	0.0391959	Q8CPE9	489	K	Logo2	DNA mismatch repair protein MutL	mutL	xxxxxxxxxx_K_xExxxxxxxx_x000D_
Molecular Function	GO:0001216	3	DNA-binding transcription activator activity	0.162561	Q8CPG9	223	K	Logo2	GTP-sensing transcriptional pleiotropic repressor CodY	codY	xxxxxxxxxx_K_xExxxxxxxx_x000D_
Molecular Function	GO:0001216	3	DNA-binding transcription activator activity	0.162561	Q8CNV8	30	K	Logo2	Catabolite control protein A	ccpA	xxxxxxxxxx_K_xExxxxxxxx_x000D_
Molecular Function	GO:0016896	5	exoribonuclease activity, producing 5'-phosphomonoesters	0.0415866	Q8CST1	665	K	Logo2	Polyribonucleotide nucleotidyltransferase	pnp	xxxxxxxxxx_K_xExxxxxxxx_x000D_
Molecular Function	GO:0016896	5	exoribonuclease activity, producing 5'-phosphomonoesters	0.0415866	Q8CT16	107	K	Logo2	Ribonuclease J 1	rnj1	xxxxxxxxxx_K_xExxxxxxxx_x000D_
Molecular Function	GO:0008135	3	translation factor activity, RNA binding	0.0438852	Q8CP34	59	K	Logo2	Elongation factor P	efp	xxxxxxxxxx_K_xExxxxxxxx_x000D_
Molecular Function	GO:0008135	3	translation factor activity, RNA binding	0.0438852	Q8CS75	70	K	Logo2	Translation initiation factor IF-3	infC	xxxxxxxxxx_K_xExxxxxxxx_x000D_
Molecular Function	GO:0008135	3	translation factor activity, RNA binding	0.0438852	Q8CPG8	278	K	Logo2	Elongation factor Ts	tsf	xxxxxxxxxx_K_xExxxxxxxx_x000D_
Molecular Function	GO:0008135	3	translation factor activity, RNA binding	0.0438852	Q8CPG8	218	K	Logo2	Elongation factor Ts	tsf	xxxxxxxxxx_K_xExxxxxxxx_x000D_
Molecular Function	GO:0016901	4	oxidoreductase activity, acting on the CH-OH group of donors, quinone or similar compound as acceptor	0.0765542	Q8CMY4	205	K	Logo2	Probable malate:quinone oxidoreductase 4	mqo4	xxxxxxxxxx_K_xExxxxxxxx_x000D_
Molecular Function	GO:0016901	4	oxidoreductase activity, acting on the CH-OH group of donors, quinone or similar compound as acceptor	0.0765542	Q8CQE8	218	K	Logo2	Probable malate:quinone oxidoreductase 3	mqo3	xxxxxxxxxx_K_xExxxxxxxx_x000D_
Molecular Function	GO:0016642	4	oxidoreductase activity, acting on the CH-NH2 group of donors, disulfide as acceptor	0.0150736	Q8CMM1	487	K	Logo2	Probable glycine dehydrogenase (decarboxylating) subunit 2	gcvPB	xxxxxxxxxx_K_xExxxxxxxx_x000D_
Molecular Function	GO:0016642	4	oxidoreductase activity, acting on the CH-NH2 group of donors, disulfide as acceptor	0.0150736	Q8CMM0	369	K	Logo2	Probable glycine dehydrogenase (decarboxylating) subunit 1	gcvPA	xxxxxxxxxx_K_xExxxxxxxx_x000D_
Molecular Function	GO:0016642	4	oxidoreductase activity, acting on the CH-NH2 group of donors, disulfide as acceptor	0.0150736	Q8CMM0	433	K	Logo2	Probable glycine dehydrogenase (decarboxylating) subunit 1	gcvPA	xxxxxxxxxx_K_xExxxxxxxx_x000D_
Molecular Function	GO:0070011	4	peptidase activity, acting on L-amino acid peptides	0.114588	Q8CNY5	190	K	Logo2	ATP-dependent Clp protease ATP-binding subunit ClpX	clpX	xxxxxxxxxx_K_xExxxxxxxx_x000D_
Molecular Function	GO:0070011	4	peptidase activity, acting on L-amino acid peptides	0.114588	A0A0H2VIS5	192	K	Logo2	Glycoprotein endopeptidase	SE_1652	xxxxxxxxxx_K_xExxxxxxxx_x000D_
Molecular Function	GO:0070011	4	peptidase activity, acting on L-amino acid peptides	0.114588	A0A0H2VFK1	316	K	Logo2	Thimet oligopeptidase-like protein	SE_0690	xxxxxxxxxx_K_xExxxxxxxx_x000D_
Molecular Function	GO:0016638	3	oxidoreductase activity, acting on the CH-NH2 group of donors	0.162561	Q8CMM1	487	K	Logo2	Probable glycine dehydrogenase (decarboxylating) subunit 2	gcvPB	xxxxxxxxxx_K_xExxxxxxxx_x000D_
Molecular Function	GO:0016638	3	oxidoreductase activity, acting on the CH-NH2 group of donors	0.162561	Q8CMM0	369	K	Logo2	Probable glycine dehydrogenase (decarboxylating) subunit 1	gcvPA	xxxxxxxxxx_K_xExxxxxxxx_x000D_
Molecular Function	GO:0016638	3	oxidoreductase activity, acting on the CH-NH2 group of donors	0.162561	Q8CMM0	433	K	Logo2	Probable glycine dehydrogenase (decarboxylating) subunit 1	gcvPA	xxxxxxxxxx_K_xExxxxxxxx_x000D_
Molecular Function	GO:0050660	4	flavin adenine dinucleotide binding	0.0643602	A0A0H2VI31	111	K	Logo2	Dihydrolipoyl dehydrogenase	SE_0794	xxxxxxxxxx_K_xExxxxxxxx_x000D_
Molecular Function	GO:0050660	4	flavin adenine dinucleotide binding	0.0643602	Q8CMY4	205	K	Logo2	Probable malate:quinone oxidoreductase 4	mqo4	xxxxxxxxxx_K_xExxxxxxxx_x000D_
Molecular Function	GO:0050660	4	flavin adenine dinucleotide binding	0.0643602	A0A0H2VFW5	16	K	Logo2	67 kDa myosin-crossreactive streptococcal antigen-like protein	SE_0776	xxxxxxxxxx_K_xExxxxxxxx_x000D_
Molecular Function	GO:0050660	4	flavin adenine dinucleotide binding	0.0643602	Q8CQE8	218	K	Logo2	Probable malate:quinone oxidoreductase 3	mqo3	xxxxxxxxxx_K_xExxxxxxxx_x000D_
Molecular Function	GO:0003690	5	double-stranded DNA binding	0.146571	Q8CPG9	223	K	Logo2	GTP-sensing transcriptional pleiotropic repressor CodY	codY	xxxxxxxxxx_K_xExxxxxxxx_x000D_
Molecular Function	GO:0003690	5	double-stranded DNA binding	0.146571	Q8CNV8	30	K	Logo2	Catabolite control protein A	ccpA	xxxxxxxxxx_K_xExxxxxxxx_x000D_
Molecular Function	GO:0003690	5	double-stranded DNA binding	0.146571	Q8CPL6	298	K	Logo2	Endonuclease MutS2	mutS2	xxxxxxxxxx_K_xExxxxxxxx_x000D_
Molecular Function	GO:0003690	5	double-stranded DNA binding	0.146571	Q8CQK7	438	K	Logo2	Chromosomal replication initiator protein DnaA	dnaA	xxxxxxxxxx_K_xExxxxxxxx_x000D_
Molecular Function	GO:0016776	4	phosphotransferase activity, phosphate group as acceptor	0.355739	P0C0M9	190	K	Logo2	Guanylate kinase	gmk	xxxxxxxxxx_K_xExxxxxxxx_x000D_
Molecular Function	GO:0016776	4	phosphotransferase activity, phosphate group as acceptor	0.355739	Q8CRI0	40	K	Logo2	Adenylate kinase	adk	xxxxxxxxxx_K_xExxxxxxxx_x000D_
Molecular Function	GO:1901363	2	heterocyclic compound binding	0.000396994	A0A0H2VI31	111	K	Logo2	Dihydrolipoyl dehydrogenase	SE_0794	xxxxxxxxxx_K_xExxxxxxxx_x000D_
Molecular Function	GO:1901363	2	heterocyclic compound binding	0.000396994	Q8CP34	59	K	Logo2	Elongation factor P	efp	xxxxxxxxxx_K_xExxxxxxxx_x000D_
Molecular Function	GO:1901363	2	heterocyclic compound binding	0.000396994	Q8CT82	170	K	Logo2	Ornithine aminotransferase	rocD	xxxxxxxxxx_K_xExxxxxxxx_x000D_
Molecular Function	GO:1901363	2	heterocyclic compound binding	0.000396994	Q8CNV8	30	K	Logo2	Catabolite control protein A	ccpA	xxxxxxxxxx_K_xExxxxxxxx_x000D_
Molecular Function	GO:1901363	2	heterocyclic compound binding	0.000396994	Q8CPL6	298	K	Logo2	Endonuclease MutS2	mutS2	xxxxxxxxxx_K_xExxxxxxxx_x000D_
Molecular Function	GO:1901363	2	heterocyclic compound binding	0.000396994	P0C0Q6	113	K	Logo2	Superoxide dismutase [Mn/Fe]	sodA	xxxxxxxxxx_K_xExxxxxxxx_x000D_
Molecular Function	GO:1901363	2	heterocyclic compound binding	0.000396994	Q8CRH5	44	K	Logo2	50S ribosomal protein L6	rplF	xxxxxxxxxx_K_xExxxxxxxx_x000D_
Molecular Function	GO:1901363	2	heterocyclic compound binding	0.000396994	Q8CSC6	46	K	Logo2	30S ribosomal protein S20	rpsT	xxxxxxxxxx_K_xExxxxxxxx_x000D_
Molecular Function	GO:1901363	2	heterocyclic compound binding	0.000396994	Q8CMY4	205	K	Logo2	Probable malate:quinone oxidoreductase 4	mqo4	xxxxxxxxxx_K_xExxxxxxxx_x000D_
Molecular Function	GO:1901363	2	heterocyclic compound binding	0.000396994	Q8CPE9	489	K	Logo2	DNA mismatch repair protein MutL	mutL	xxxxxxxxxx_K_xExxxxxxxx_x000D_
Molecular Function	GO:1901363	2	heterocyclic compound binding	0.000396994	Q8CQE8	218	K	Logo2	Probable malate:quinone oxidoreductase 3	mqo3	xxxxxxxxxx_K_xExxxxxxxx_x000D_
Molecular Function	GO:1901363	2	heterocyclic compound binding	0.000396994	A0A0H2VGE6	365	K	Logo2	DEAD-box ATP-dependent RNA helicase CshB	cshB	xxxxxxxxxx_K_xExxxxxxxx_x000D_
Molecular Function	GO:1901363	2	heterocyclic compound binding	0.000396994	Q8CPC2	391	K	Logo2	Aconitate hydratase A	acnA	xxxxxxxxxx_K_xExxxxxxxx_x000D_
Molecular Function	GO:1901363	2	heterocyclic compound binding	0.000396994	Q8CPC2	664	K	Logo2	Aconitate hydratase A	acnA	xxxxxxxxxx_K_xExxxxxxxx_x000D_
[truncated: 1,918 more rows]

## Sheet: Logo5
GO Terms Level 1	GO Terms Description	GO Terms Level	GO Terms ID	Mapping	Background	All Mapping	All Background	Fold Enrichment	Fisher' exact test P value	-log10(p value)	Related Protein
[truncated: 30 more rows]

[truncated: 3 more sheets: Logo5 GO2Protein, Logo1, Logo1 GO2Protein]
