# Supplementary material for: Comprehensive Succinylome Profiling Reveals the Pivotal Role of Lysine Succinylation in Energy Metabolism and Quorum Sensing of Staphylococcus epidermidis
Source: Front Microbiol. 2021 Feb 1;11:632367. doi: 10.3389/fmicb.2020.632367 (PMC7882547; doi:10.3389/fmicb.2020.632367)
Supplement: Supplementary file 7 [file Table_7.XLSX]

## Sheet: Logo3
KEGG pathway	Mapping	Background	All Mapping	All Background	Fold enrichment	Fisher's exact test p value	-log10(p value)	Related proteins
map00010 Glycolysis / Gluconeogenesis	14	40	82	870	3.71	4.59996e-06	5.34	A0A0H2VEM3 Q8CN61 A0A0H2VGU2 Q8CT80 Q8CNI5 Q8CPY5 Q7CCJ4 Q8CQ56 Q8CTD6 Q8CMY5 A0A0H2VJG4 A0A0H2VJ66 Q8CPN2 Q8CS69
map00625 Chloroalkane and chloroalkene degradation	5	8	82	870	6.63	0.000295406	3.53	A0A0H2VGU2 Q8CNI5 A0A0H2VJG4 A0A0H2VJ66 Q8CQ56
map00071 Fatty acid degradation	5	10	82	870	5.3	0.0011403	2.94	A0A0H2VGU2 Q8CNI5 A0A0H2VJG4 A0A0H2VJ66 Q8CQ56
map00970 Aminoacyl-tRNA biosynthesis	7	24	82	870	3.09	0.0047162	2.33	Q8CRU3 Q8CQV5 Q8CTN9 Q8CSX1 Q8CS99 Q8CT69 Q8CS74
map00626 Naphthalene degradation	3	5	82	870	6.37	0.00703028	2.15	A0A0H2VGU2 A0A0H2VJ66 Q8CQ56
map03010 Ribosome	11	59	82	870	1.98	0.017011	1.77	Q8CRG8 Q8CRH1 Q8CRI5 Q8CRH5 Q8CSC6 Q8CRG6 Q8CTT4 Q8CQU8 Q8CRG0 Q8CU90 Q8CTT1
map00620 Pyruvate metabolism	9	45	82	870	2.12	0.0197131	1.71	A0A0H2VEM3 A0A0H2VGU2 Q8CNI5 Q8CS67 Q8CNR1 A0A0H2VJG4 Q8CPN2 Q8CQ62 Q8CS69
map00053 Ascorbate and aldarate metabolism	2	3	82	870	7.07	0.0247367	1.61	Q8CNI5 A0A0H2VJG4
map00903 Limonene and pinene degradation	2	3	82	870	7.07	0.0247367	1.61	Q8CNI5 A0A0H2VJG4
map00350 Tyrosine metabolism	3	8	82	870	3.98	0.0319234	1.5	A0A0H2VGU2 A0A0H2VJ66 Q8CQ56
map00030 Pentose phosphate pathway	5	22	82	870	2.41	0.048012	1.32	Q8CQ69 Q8CMY5 Q8CT80 Q8CP47 Q8CNH7

## Sheet: Logo3 Pathway2Protein
KEGG pathway	Fisher's exact test p value	Mapping	Fold enrichment	Protein accession	Position	Amino acid	Logo ID	Protein names	Gene names	Motif logo_x000D_
map00500 Starch and sucrose metabolism	0.0764905	3	2.89	Q8CR67	83	K	Logo3	UTP--glucose-1-phosphate uridylyltransferase	gtaB	xxxxxxxxxx_K_xDxxxxxxxx_x000D_
map00500 Starch and sucrose metabolism	0.0764905	3	2.89	A0A0H2VGB4	468	K	Logo3	Alpha-amylase	SE_1191	xxxxxxxxxx_K_xDxxxxxxxx_x000D_
map00500 Starch and sucrose metabolism	0.0764905	3	2.89	Q8CT80	330	K	Logo3	Glucose-6-phosphate isomerase	pgi	xxxxxxxxxx_K_xDxxxxxxxx_x000D_
map03020 RNA polymerase	0.391146	1	2.12	Q8CQ84	1166	K	Logo3	DNA-directed RNA polymerase subunit beta	rpoB	xxxxxxxxxx_K_xDxxxxxxxx_x000D_
map03020 RNA polymerase	0.391146	1	2.12	Q8CQ84	606	K	Logo3	DNA-directed RNA polymerase subunit beta	rpoB	xxxxxxxxxx_K_xDxxxxxxxx_x000D_
map03010 Ribosome	0.017011	11	1.98	Q8CRG8	18	K	Logo3	30S ribosomal protein S17	rpsQ	xxxxxxxxxx_K_xDxxxxxxxx_x000D_
map03010 Ribosome	0.017011	11	1.98	Q8CRH1	29	K	Logo3	50S ribosomal protein L24	rplX	xxxxxxxxxx_K_xDxxxxxxxx_x000D_
map03010 Ribosome	0.017011	11	1.98	Q8CRI5	53	K	Logo3	50S ribosomal protein L17	rplQ	xxxxxxxxxx_K_xDxxxxxxxx_x000D_
map03010 Ribosome	0.017011	11	1.98	Q8CRH5	59	K	Logo3	50S ribosomal protein L6	rplF	xxxxxxxxxx_K_xDxxxxxxxx_x000D_
map03010 Ribosome	0.017011	11	1.98	Q8CSC6	70	K	Logo3	30S ribosomal protein S20	rpsT	xxxxxxxxxx_K_xDxxxxxxxx_x000D_
map03010 Ribosome	0.017011	11	1.98	Q8CRG6	107	K	Logo3	30S ribosomal protein S3	rpsC	xxxxxxxxxx_K_xDxxxxxxxx_x000D_
map03010 Ribosome	0.017011	11	1.98	Q8CTT4	54	K	Logo3	50S ribosomal protein L1	rplA	xxxxxxxxxx_K_xDxxxxxxxx_x000D_
map03010 Ribosome	0.017011	11	1.98	Q8CTT4	14	K	Logo3	50S ribosomal protein L1	rplA	xxxxxxxxxx_K_xDxxxxxxxx_x000D_
map03010 Ribosome	0.017011	11	1.98	Q8CQU8	42	K	Logo3	50S ribosomal protein L25	rplY	xxxxxxxxxx_K_xDxxxxxxxx_x000D_
map03010 Ribosome	0.017011	11	1.98	Q8CRG0	79	K	Logo3	50S ribosomal protein L3	rplC	xxxxxxxxxx_K_xDxxxxxxxx_x000D_
map03010 Ribosome	0.017011	11	1.98	Q8CU90	109	K	Logo3	50S ribosomal protein L9	rplI	xxxxxxxxxx_K_xDxxxxxxxx_x000D_
map03010 Ribosome	0.017011	11	1.98	Q8CTT1	102	K	Logo3	50S ribosomal protein L7/L12	rplL	xxxxxxxxxx_K_xDxxxxxxxx_x000D_
map00051 Fructose and mannose metabolism	0.665655	1	0.96	Q8CMY5	101	K	Logo3	Fructose-bisphosphate aldolase class 1	fda	xxxxxxxxxx_K_xDxxxxxxxx_x000D_
map00450 Selenocompound metabolism	0.50117	1	1.52	Q8CPY8	191	K	Logo3	Thioredoxin reductase	trxB	xxxxxxxxxx_K_xDxxxxxxxx_x000D_
map00450 Selenocompound metabolism	0.50117	1	1.52	Q8CPY8	89	K	Logo3	Thioredoxin reductase	trxB	xxxxxxxxxx_K_xDxxxxxxxx_x000D_
map00660 C5-Branched dibasic acid metabolism	0.591512	1	1.18	A0A0H2VKH0	80	K	Logo3	Alpha-acetolactate decarboxylase	SE_2143	xxxxxxxxxx_K_xDxxxxxxxx_x000D_
map00250 Alanine, aspartate and glutamate metabolism	0.850681	1	0.56	Q8CRL1	216	K	Logo3	Glutamine--fructose-6-phosphate aminotransferase [isomerizing]	glmS	xxxxxxxxxx_K_xDxxxxxxxx_x000D_
map00680 Methane metabolism	0.0674513	4	2.5	Q8CQ69	169	K	Logo3	3-hexulose-6-phosphate synthase	SE_0341	xxxxxxxxxx_K_xDxxxxxxxx_x000D_
map00680 Methane metabolism	0.0674513	4	2.5	Q8CN61	98	K	Logo3	"2,3-bisphosphoglycerate-dependent phosphoglycerate mutase"	gpmA	xxxxxxxxxx_K_xDxxxxxxxx_x000D_
map00680 Methane metabolism	0.0674513	4	2.5	Q8CMY5	101	K	Logo3	Fructose-bisphosphate aldolase class 1	fda	xxxxxxxxxx_K_xDxxxxxxxx_x000D_
map00680 Methane metabolism	0.0674513	4	2.5	Q8CQ62	210	K	Logo3	Phosphate acetyltransferase	pta	xxxxxxxxxx_K_xDxxxxxxxx_x000D_
map00020 Citrate cycle (TCA cycle)	0.114746	5	1.89	Q8CNR1	172	K	Logo3	Fumarate hydratase class II	fumC	xxxxxxxxxx_K_xDxxxxxxxx_x000D_
map00020 Citrate cycle (TCA cycle)	0.114746	5	1.89	A0A0H2VEM3	96	K	Logo3	Dihydrolipoamide acetyltransferase component of pyruvate dehydrogenase complex	SE_0256	xxxxxxxxxx_K_xDxxxxxxxx_x000D_
map00020 Citrate cycle (TCA cycle)	0.114746	5	1.89	A0A0H2VJ27	117	K	Logo3	Citrate synthase	SE_1371	xxxxxxxxxx_K_xDxxxxxxxx_x000D_
map00020 Citrate cycle (TCA cycle)	0.114746	5	1.89	Q8CPN2	190	K	Logo3	Pyruvate dehydrogenase E1 component subunit beta	pdhB	xxxxxxxxxx_K_xDxxxxxxxx_x000D_
map00020 Citrate cycle (TCA cycle)	0.114746	5	1.89	Q8CPN2	312	K	Logo3	Pyruvate dehydrogenase E1 component subunit beta	pdhB	xxxxxxxxxx_K_xDxxxxxxxx_x000D_
map00020 Citrate cycle (TCA cycle)	0.114746	5	1.89	Q8CP83	898	K	Logo3	2-oxoglutarate dehydrogenase E1 component	odhA	xxxxxxxxxx_K_xDxxxxxxxx_x000D_
map00020 Citrate cycle (TCA cycle)	0.114746	5	1.89	Q8CP83	520	K	Logo3	2-oxoglutarate dehydrogenase E1 component	odhA	xxxxxxxxxx_K_xDxxxxxxxx_x000D_
map00380 Tryptophan metabolism	0.0764905	3	2.89	Q8CNI5	292	K	Logo3	Putative aldehyde dehydrogenase SE_1720	SE_1720	xxxxxxxxxx_K_xDxxxxxxxx_x000D_
map00380 Tryptophan metabolism	0.0764905	3	2.89	A0A0H2VJG4	257	K	Logo3	Aldehyde dehydrogenase	SE_1603	xxxxxxxxxx_K_xDxxxxxxxx_x000D_
map00380 Tryptophan metabolism	0.0764905	3	2.89	Q8CPD0	470	K	Logo3	Catalase	katA	xxxxxxxxxx_K_xDxxxxxxxx_x000D_
map00280 Valine, leucine and isoleucine degradation	0.386244	2	1.52	Q8CNI5	292	K	Logo3	Putative aldehyde dehydrogenase SE_1720	SE_1720	xxxxxxxxxx_K_xDxxxxxxxx_x000D_
map00280 Valine, leucine and isoleucine degradation	0.386244	2	1.52	A0A0H2VJG4	257	K	Logo3	Aldehyde dehydrogenase	SE_1603	xxxxxxxxxx_K_xDxxxxxxxx_x000D_
map00310 Lysine degradation	0.278021	2	1.93	Q8CNI5	292	K	Logo3	Putative aldehyde dehydrogenase SE_1720	SE_1720	xxxxxxxxxx_K_xDxxxxxxxx_x000D_
map00310 Lysine degradation	0.278021	2	1.93	A0A0H2VJG4	257	K	Logo3	Aldehyde dehydrogenase	SE_1603	xxxxxxxxxx_K_xDxxxxxxxx_x000D_
map03030 DNA replication	0.797792	1	0.66	Q8CP23	350	K	Logo3	DNA primase	dnaG	xxxxxxxxxx_K_xDxxxxxxxx_x000D_
map00650 Butanoate metabolism	0.518482	2	1.18	A0A0H2VGU2	307	K	Logo3	Aldehyde-alcohol dehydrogenase	SE_0506	xxxxxxxxxx_K_xDxxxxxxxx_x000D_
map00650 Butanoate metabolism	0.518482	2	1.18	A0A0H2VKH0	80	K	Logo3	Alpha-acetolactate decarboxylase	SE_2143	xxxxxxxxxx_K_xDxxxxxxxx_x000D_
map00410 beta-Alanine metabolism	0.102556	2	3.54	Q8CNI5	292	K	Logo3	Putative aldehyde dehydrogenase SE_1720	SE_1720	xxxxxxxxxx_K_xDxxxxxxxx_x000D_
map00410 beta-Alanine metabolism	0.102556	2	3.54	A0A0H2VJG4	257	K	Logo3	Aldehyde dehydrogenase	SE_1603	xxxxxxxxxx_K_xDxxxxxxxx_x000D_
map00860 Porphyrin and chlorophyll metabolism	0.817208	1	0.62	Q8CNS1	131	K	Logo3	Ferrochelatase	hemH	xxxxxxxxxx_K_xDxxxxxxxx_x000D_
map00053 Ascorbate and aldarate metabolism	0.0247367	2	7.07	Q8CNI5	292	K	Logo3	Putative aldehyde dehydrogenase SE_1720	SE_1720	xxxxxxxxxx_K_xDxxxxxxxx_x000D_
map00053 Ascorbate and aldarate metabolism	0.0247367	2	7.07	A0A0H2VJG4	257	K	Logo3	Aldehyde dehydrogenase	SE_1603	xxxxxxxxxx_K_xDxxxxxxxx_x000D_
map00983 Drug metabolism - other enzymes	0.548568	1	1.33	Q8CSI0	9	K	Logo3	Nucleoside diphosphate kinase	ndk	xxxxxxxxxx_K_xDxxxxxxxx_x000D_
map00561 Glycerolipid metabolism	0.110704	4	2.12	Q8CPI5	261	K	Logo3	Phosphate acyltransferase	plsX	xxxxxxxxxx_K_xDxxxxxxxx_x000D_
map00561 Glycerolipid metabolism	0.110704	4	2.12	Q8CNI5	292	K	Logo3	Putative aldehyde dehydrogenase SE_1720	SE_1720	xxxxxxxxxx_K_xDxxxxxxxx_x000D_
map00561 Glycerolipid metabolism	0.110704	4	2.12	A0A0H2VJG4	257	K	Logo3	Aldehyde dehydrogenase	SE_1603	xxxxxxxxxx_K_xDxxxxxxxx_x000D_
map00561 Glycerolipid metabolism	0.110704	4	2.12	P0C0R4	246	K	Logo3	Lipase	lip	xxxxxxxxxx_K_xDxxxxxxxx_x000D_
map00630 Glyoxylate and dicarboxylate metabolism	0.343934	3	1.45	Q8CMM1	312	K	Logo3	Probable glycine dehydrogenase (decarboxylating) subunit 2	gcvPB	xxxxxxxxxx_K_xDxxxxxxxx_x000D_
map00630 Glyoxylate and dicarboxylate metabolism	0.343934	3	1.45	A0A0H2VJ27	117	K	Logo3	Citrate synthase	SE_1371	xxxxxxxxxx_K_xDxxxxxxxx_x000D_
map00630 Glyoxylate and dicarboxylate metabolism	0.343934	3	1.45	Q8CPD0	470	K	Logo3	Catalase	katA	xxxxxxxxxx_K_xDxxxxxxxx_x000D_
map00195 Photosynthesis	0.169388	2	2.65	Q8CNJ7	441	K	Logo3	ATP synthase subunit beta	atpD	xxxxxxxxxx_K_xDxxxxxxxx_x000D_
map00195 Photosynthesis	0.169388	2	2.65	Q8CNJ5	486	K	Logo3	ATP synthase subunit alpha	atpA	xxxxxxxxxx_K_xDxxxxxxxx_x000D_
map00480 Glutathione metabolism	0.752646	1	0.76	Q8CP47	37	K	Logo3	"6-phosphogluconate dehydrogenase, decarboxylating"	gnd	xxxxxxxxxx_K_xDxxxxxxxx_x000D_
map00626 Naphthalene degradation	0.00703028	3	6.37	A0A0H2VGU2	307	K	Logo3	Aldehyde-alcohol dehydrogenase	SE_0506	xxxxxxxxxx_K_xDxxxxxxxx_x000D_
map00626 Naphthalene degradation	0.00703028	3	6.37	A0A0H2VJ66	27	K	Logo3	Uncharacterized protein	SE_1950	xxxxxxxxxx_K_xDxxxxxxxx_x000D_
map00626 Naphthalene degradation	0.00703028	3	6.37	Q8CQ56	266	K	Logo3	Alcohol dehydrogenase	adh	xxxxxxxxxx_K_xDxxxxxxxx_x000D_
map02060 Phosphotransferase system (PTS)	0.665655	1	0.96	Q7CCJ4	493	K	Logo3	PTS system glucose-specific EIICBA component	ptsG	xxxxxxxxxx_K_xDxxxxxxxx_x000D_
map02060 Phosphotransferase system (PTS)	0.665655	1	0.96	Q7CCJ4	460	K	Logo3	PTS system glucose-specific EIICBA component	ptsG	xxxxxxxxxx_K_xDxxxxxxxx_x000D_
map05152 Tuberculosis	0.257212	1	3.54	Q8CP17	76	K	Logo3	Chaperone protein DnaK	dnaK	xxxxxxxxxx_K_xDxxxxxxxx_x000D_
map00640 Propanoate metabolism	0.424457	3	1.27	A0A0H2VJK1	46	K	Logo3	Sorbitol dehydrogenase-like protein	SE_2098	xxxxxxxxxx_K_xDxxxxxxxx_x000D_
map00640 Propanoate metabolism	0.424457	3	1.27	Q8CQ62	210	K	Logo3	Phosphate acetyltransferase	pta	xxxxxxxxxx_K_xDxxxxxxxx_x000D_
map00640 Propanoate metabolism	0.424457	3	1.27	Q8CS67	14	K	Logo3	Acetyl-coenzyme A carboxylase carboxyl transferase subunit alpha	accA	xxxxxxxxxx_K_xDxxxxxxxx_x000D_
map00550 Peptidoglycan biosynthesis	0.918852	1	0.42	Q8CMM3	93	K	Logo3	UDP-N-acetylglucosamine--N-acetylmuramyl-(pentapeptide) pyrophosphoryl-undecaprenol N-acetylglucosamine transferase	murG	xxxxxxxxxx_K_xDxxxxxxxx_x000D_
map01502 Vancomycin resistance	0.50117	1	1.52	Q8CMM3	93	K	Logo3	UDP-N-acetylglucosamine--N-acetylmuramyl-(pentapeptide) pyrophosphoryl-undecaprenol N-acetylglucosamine transferase	murG	xxxxxxxxxx_K_xDxxxxxxxx_x000D_
map00010 Glycolysis / Gluconeogenesis	4.59996e-06	14	3.71	A0A0H2VEM3	96	K	Logo3	Dihydrolipoamide acetyltransferase component of pyruvate dehydrogenase complex	SE_0256	xxxxxxxxxx_K_xDxxxxxxxx_x000D_
map00010 Glycolysis / Gluconeogenesis	4.59996e-06	14	3.71	Q8CN61	98	K	Logo3	"2,3-bisphosphoglycerate-dependent phosphoglycerate mutase"	gpmA	xxxxxxxxxx_K_xDxxxxxxxx_x000D_
map00010 Glycolysis / Gluconeogenesis	4.59996e-06	14	3.71	A0A0H2VGU2	307	K	Logo3	Aldehyde-alcohol dehydrogenase	SE_0506	xxxxxxxxxx_K_xDxxxxxxxx_x000D_
map00010 Glycolysis / Gluconeogenesis	4.59996e-06	14	3.71	Q8CT80	330	K	Logo3	Glucose-6-phosphate isomerase	pgi	xxxxxxxxxx_K_xDxxxxxxxx_x000D_
map00010 Glycolysis / Gluconeogenesis	4.59996e-06	14	3.71	Q8CNI5	292	K	Logo3	Putative aldehyde dehydrogenase SE_1720	SE_1720	xxxxxxxxxx_K_xDxxxxxxxx_x000D_
map00010 Glycolysis / Gluconeogenesis	4.59996e-06	14	3.71	Q8CPY5	124	K	Logo3	Glyceraldehyde-3-phosphate dehydrogenase 1	gapA1	xxxxxxxxxx_K_xDxxxxxxxx_x000D_
map00010 Glycolysis / Gluconeogenesis	4.59996e-06	14	3.71	Q7CCJ4	493	K	Logo3	PTS system glucose-specific EIICBA component	ptsG	xxxxxxxxxx_K_xDxxxxxxxx_x000D_
map00010 Glycolysis / Gluconeogenesis	4.59996e-06	14	3.71	Q7CCJ4	460	K	Logo3	PTS system glucose-specific EIICBA component	ptsG	xxxxxxxxxx_K_xDxxxxxxxx_x000D_
map00010 Glycolysis / Gluconeogenesis	4.59996e-06	14	3.71	Q8CQ56	266	K	Logo3	Alcohol dehydrogenase	adh	xxxxxxxxxx_K_xDxxxxxxxx_x000D_
map00010 Glycolysis / Gluconeogenesis	4.59996e-06	14	3.71	Q8CTD6	130	K	Logo3	Phosphoglycerate kinase	pgk	xxxxxxxxxx_K_xDxxxxxxxx_x000D_
map00010 Glycolysis / Gluconeogenesis	4.59996e-06	14	3.71	Q8CMY5	101	K	Logo3	Fructose-bisphosphate aldolase class 1	fda	xxxxxxxxxx_K_xDxxxxxxxx_x000D_
map00010 Glycolysis / Gluconeogenesis	4.59996e-06	14	3.71	A0A0H2VJG4	257	K	Logo3	Aldehyde dehydrogenase	SE_1603	xxxxxxxxxx_K_xDxxxxxxxx_x000D_
map00010 Glycolysis / Gluconeogenesis	4.59996e-06	14	3.71	A0A0H2VJ66	27	K	Logo3	Uncharacterized protein	SE_1950	xxxxxxxxxx_K_xDxxxxxxxx_x000D_
map00010 Glycolysis / Gluconeogenesis	4.59996e-06	14	3.71	Q8CPN2	190	K	Logo3	Pyruvate dehydrogenase E1 component subunit beta	pdhB	xxxxxxxxxx_K_xDxxxxxxxx_x000D_
map00010 Glycolysis / Gluconeogenesis	4.59996e-06	14	3.71	Q8CPN2	312	K	Logo3	Pyruvate dehydrogenase E1 component subunit beta	pdhB	xxxxxxxxxx_K_xDxxxxxxxx_x000D_
map00010 Glycolysis / Gluconeogenesis	4.59996e-06	14	3.71	Q8CS69	563	K	Logo3	Pyruvate kinase	pyk	xxxxxxxxxx_K_xDxxxxxxxx_x000D_
map00130 Ubiquinone and other terpenoid-quinone biosynthesis	0.591512	1	1.18	A0A0H2VFL9	70	K	Logo3	Putative menaquinone-specific isochorismate synthase	SE_0743	xxxxxxxxxx_K_xDxxxxxxxx_x000D_
map00040 Pentose and glucuronate interconversions	0.448864	1	1.77	Q8CR67	83	K	Logo3	UTP--glucose-1-phosphate uridylyltransferase	gtaB	xxxxxxxxxx_K_xDxxxxxxxx_x000D_
map00052 Galactose metabolism	0.420915	2	1.41	Q8CR67	83	K	Logo3	UTP--glucose-1-phosphate uridylyltransferase	gtaB	xxxxxxxxxx_K_xDxxxxxxxx_x000D_
map00052 Galactose metabolism	0.420915	2	1.41	A0A0H2VGB4	468	K	Logo3	Alpha-amylase	SE_1191	xxxxxxxxxx_K_xDxxxxxxxx_x000D_
map00030 Pentose phosphate pathway	0.048012	5	2.41	Q8CQ69	169	K	Logo3	3-hexulose-6-phosphate synthase	SE_0341	xxxxxxxxxx_K_xDxxxxxxxx_x000D_
map00030 Pentose phosphate pathway	0.048012	5	2.41	Q8CMY5	101	K	Logo3	Fructose-bisphosphate aldolase class 1	fda	xxxxxxxxxx_K_xDxxxxxxxx_x000D_
map00030 Pentose phosphate pathway	0.048012	5	2.41	Q8CT80	330	K	Logo3	Glucose-6-phosphate isomerase	pgi	xxxxxxxxxx_K_xDxxxxxxxx_x000D_
map00030 Pentose phosphate pathway	0.048012	5	2.41	Q8CP47	37	K	Logo3	"6-phosphogluconate dehydrogenase, decarboxylating"	gnd	xxxxxxxxxx_K_xDxxxxxxxx_x000D_
map00030 Pentose phosphate pathway	0.048012	5	2.41	Q8CNH7	13	K	Logo3	Deoxyribose-phosphate aldolase	deoC	xxxxxxxxxx_K_xDxxxxxxxx_x000D_
map00350 Tyrosine metabolism	0.0319234	3	3.98	A0A0H2VGU2	307	K	Logo3	Aldehyde-alcohol dehydrogenase	SE_0506	xxxxxxxxxx_K_xDxxxxxxxx_x000D_
map00350 Tyrosine metabolism	0.0319234	3	3.98	A0A0H2VJ66	27	K	Logo3	Uncharacterized protein	SE_1950	xxxxxxxxxx_K_xDxxxxxxxx_x000D_
map00350 Tyrosine metabolism	0.0319234	3	3.98	Q8CQ56	266	K	Logo3	Alcohol dehydrogenase	adh	xxxxxxxxxx_K_xDxxxxxxxx_x000D_
map00240 Pyrimidine metabolism	0.450649	3	1.22	A0A0H2VGU7	220	K	Logo3	Ribonucleoside-diphosphate reductase minor subunit	SE_0514	xxxxxxxxxx_K_xDxxxxxxxx_x000D_
map00240 Pyrimidine metabolism	0.450649	3	1.22	Q8CNI2	453	K	Logo3	CTP synthase	pyrG	xxxxxxxxxx_K_xDxxxxxxxx_x000D_
map00240 Pyrimidine metabolism	0.450649	3	1.22	Q8CNI2	322	K	Logo3	CTP synthase	pyrG	xxxxxxxxxx_K_xDxxxxxxxx_x000D_
map00240 Pyrimidine metabolism	0.450649	3	1.22	Q8CSI0	9	K	Logo3	Nucleoside diphosphate kinase	ndk	xxxxxxxxxx_K_xDxxxxxxxx_x000D_
map00520 Amino sugar and nucleotide sugar metabolism	0.127344	4	2.02	Q8CR67	83	K	Logo3	UTP--glucose-1-phosphate uridylyltransferase	gtaB	xxxxxxxxxx_K_xDxxxxxxxx_x000D_
map00520 Amino sugar and nucleotide sugar metabolism	0.127344	4	2.02	Q8CRL1	216	K	Logo3	Glutamine--fructose-6-phosphate aminotransferase [isomerizing]	glmS	xxxxxxxxxx_K_xDxxxxxxxx_x000D_
map00520 Amino sugar and nucleotide sugar metabolism	0.127344	4	2.02	Q8CT80	330	K	Logo3	Glucose-6-phosphate isomerase	pgi	xxxxxxxxxx_K_xDxxxxxxxx_x000D_
map00520 Amino sugar and nucleotide sugar metabolism	0.127344	4	2.02	Q7CCJ4	493	K	Logo3	PTS system glucose-specific EIICBA component	ptsG	xxxxxxxxxx_K_xDxxxxxxxx_x000D_
map00520 Amino sugar and nucleotide sugar metabolism	0.127344	4	2.02	Q7CCJ4	460	K	Logo3	PTS system glucose-specific EIICBA component	ptsG	xxxxxxxxxx_K_xDxxxxxxxx_x000D_
map00564 Glycerophospholipid metabolism	0.386244	2	1.52	Q8CPE6	7	K	Logo3	Aerobic glycerol-3-phosphate dehydrogenase	glpD	xxxxxxxxxx_K_xDxxxxxxxx_x000D_
map00564 Glycerophospholipid metabolism	0.386244	2	1.52	Q8CNK3	268	K	Logo3	Cardiolipin synthase 2	cls2	xxxxxxxxxx_K_xDxxxxxxxx_x000D_
map00430 Taurine and hypotaurine metabolism	0.448864	1	1.77	Q8CQ62	210	K	Logo3	Phosphate acetyltransferase	pta	xxxxxxxxxx_K_xDxxxxxxxx_x000D_
map04621 NOD-like receptor signaling pathway	0.0942529	1	10.61	Q8CPL5	54	K	Logo3	Thioredoxin	trxA	xxxxxxxxxx_K_xDxxxxxxxx_x000D_
map00720 Carbon fixation pathways in prokaryotes	0.244897	4	1.57	Q8CNR1	172	K	Logo3	Fumarate hydratase class II	fumC	xxxxxxxxxx_K_xDxxxxxxxx_x000D_
map00720 Carbon fixation pathways in prokaryotes	0.244897	4	1.57	Q8CPP4	240	K	Logo3	Bifunctional protein FolD	folD	xxxxxxxxxx_K_xDxxxxxxxx_x000D_
map00720 Carbon fixation pathways in prokaryotes	0.244897	4	1.57	Q8CQ62	210	K	Logo3	Phosphate acetyltransferase	pta	xxxxxxxxxx_K_xDxxxxxxxx_x000D_
map00720 Carbon fixation pathways in prokaryotes	0.244897	4	1.57	Q8CS67	14	K	Logo3	Acetyl-coenzyme A carboxylase carboxyl transferase subunit alpha	accA	xxxxxxxxxx_K_xDxxxxxxxx_x000D_
map01053 Biosynthesis of siderophore group nonribosomal peptides	0.0942529	1	10.61	A0A0H2VFL9	70	K	Logo3	Putative menaquinone-specific isochorismate synthase	SE_0743	xxxxxxxxxx_K_xDxxxxxxxx_x000D_
map04112 Cell cycle - Caulobacter	0.0595789	3	3.18	Q8CPK5	115	K	Logo3	Cell division protein FtsA	ftsA	xxxxxxxxxx_K_xDxxxxxxxx_x000D_
map04112 Cell cycle - Caulobacter	0.0595789	3	3.18	Q8CPK4	373	K	Logo3	Cell division protein FtsZ	ftsZ	xxxxxxxxxx_K_xDxxxxxxxx_x000D_
map04112 Cell cycle - Caulobacter	0.0595789	3	3.18	Q8CMM3	93	K	Logo3	UDP-N-acetylglucosamine--N-acetylmuramyl-(pentapeptide) pyrophosphoryl-undecaprenol N-acetylglucosamine transferase	murG	xxxxxxxxxx_K_xDxxxxxxxx_x000D_
map00710 Carbon fixation in photosynthetic organisms	0.115708	3	2.45	Q8CMY5	101	K	Logo3	Fructose-bisphosphate aldolase class 1	fda	xxxxxxxxxx_K_xDxxxxxxxx_x000D_
map00710 Carbon fixation in photosynthetic organisms	0.115708	3	2.45	Q8CPY5	124	K	Logo3	Glyceraldehyde-3-phosphate dehydrogenase 1	gapA1	xxxxxxxxxx_K_xDxxxxxxxx_x000D_
map00710 Carbon fixation in photosynthetic organisms	0.115708	3	2.45	Q8CTD6	130	K	Logo3	Phosphoglycerate kinase	pgk	xxxxxxxxxx_K_xDxxxxxxxx_x000D_
map03060 Protein export	0.487139	2	1.25	A0A0H2VIW2	90	K	Logo3	Signal peptidase I	SE_2397	xxxxxxxxxx_K_xDxxxxxxxx_x000D_
map03060 Protein export	0.487139	2	1.25	A0A0H2VFF5	71	K	Logo3	Signal peptidase I	SE_0662	xxxxxxxxxx_K_xDxxxxxxxx_x000D_
map00340 Histidine metabolism	0.35073	2	1.63	Q8CNI5	292	K	Logo3	Putative aldehyde dehydrogenase SE_1720	SE_1720	xxxxxxxxxx_K_xDxxxxxxxx_x000D_
map00340 Histidine metabolism	0.35073	2	1.63	A0A0H2VJG4	257	K	Logo3	Aldehyde dehydrogenase	SE_1603	xxxxxxxxxx_K_xDxxxxxxxx_x000D_
map00230 Purine metabolism	0.14423	7	1.58	A0A0H2VGU7	220	K	Logo3	Ribonucleoside-diphosphate reductase minor subunit	SE_0514	xxxxxxxxxx_K_xDxxxxxxxx_x000D_
map00230 Purine metabolism	0.14423	7	1.58	Q8CSY5	92	K	Logo3	Non-canonical purine NTP pyrophosphatase	SE_0844	xxxxxxxxxx_K_xDxxxxxxxx_x000D_
map00230 Purine metabolism	0.14423	7	1.58	A0A0H2VFR3	159	K	Logo3	GTP pyrophosphokinase	SE_0695	xxxxxxxxxx_K_xDxxxxxxxx_x000D_
map00230 Purine metabolism	0.14423	7	1.58	A0A0H2VKA6	195	K	Logo3	GTP-pyrophosphokinase	SE_2052	xxxxxxxxxx_K_xDxxxxxxxx_x000D_
map00230 Purine metabolism	0.14423	7	1.58	Q8CSI0	9	K	Logo3	Nucleoside diphosphate kinase	ndk	xxxxxxxxxx_K_xDxxxxxxxx_x000D_
map00230 Purine metabolism	0.14423	7	1.58	A0A0H2VHG9	267	K	Logo3	Inosine-adenosine-guanosine-nucleoside hydrolase	SE_1857	xxxxxxxxxx_K_xDxxxxxxxx_x000D_
map00230 Purine metabolism	0.14423	7	1.58	Q8CS69	563	K	Logo3	Pyruvate kinase	pyk	xxxxxxxxxx_K_xDxxxxxxxx_x000D_
map00220 Arginine biosynthesis	0.865069	1	0.53	Q8CQG5	308	K	Logo3	Arginine deiminase 1	arcA1	xxxxxxxxxx_K_xDxxxxxxxx_x000D_
map02010 ABC transporters	0.993089	3	0.37	A0A0H2VHD1	119	K	Logo3	Ferrichrome ABC transporter	SE_1768	xxxxxxxxxx_K_xDxxxxxxxx_x000D_
map02010 ABC transporters	0.993089	3	0.37	A0A0H2VFK4	261	K	Logo3	Lipoprotein	SE_0602	xxxxxxxxxx_K_xDxxxxxxxx_x000D_
map02010 ABC transporters	0.993089	3	0.37	A0A0H2VFK4	171	K	Logo3	Lipoprotein	SE_0602	xxxxxxxxxx_K_xDxxxxxxxx_x000D_
map02010 ABC transporters	0.993089	3	0.37	A0A0H2VHG4	63	K	Logo3	ModA protein	SE_1852	xxxxxxxxxx_K_xDxxxxxxxx_x000D_
map00330 Arginine and proline metabolism	0.137647	3	2.27	A0A0H2VIC1	187	K	Logo3	Proline dehydrohenase-like protein	SE_1437	xxxxxxxxxx_K_xDxxxxxxxx_x000D_
map00330 Arginine and proline metabolism	0.137647	3	2.27	A0A0H2VIC1	135	K	Logo3	Proline dehydrohenase-like protein	SE_1437	xxxxxxxxxx_K_xDxxxxxxxx_x000D_
map00330 Arginine and proline metabolism	0.137647	3	2.27	Q8CNI5	292	K	Logo3	Putative aldehyde dehydrogenase SE_1720	SE_1720	xxxxxxxxxx_K_xDxxxxxxxx_x000D_
map00330 Arginine and proline metabolism	0.137647	3	2.27	A0A0H2VJG4	257	K	Logo3	Aldehyde dehydrogenase	SE_1603	xxxxxxxxxx_K_xDxxxxxxxx_x000D_
map00511 Other glycan degradation	0.17972	1	5.3	A0A0H2VGT2	276	K	Logo3	Uncharacterized protein	SE_1443	xxxxxxxxxx_K_xDxxxxxxxx_x000D_
map00620 Pyruvate metabolism	0.0197131	9	2.12	A0A0H2VEM3	96	K	Logo3	Dihydrolipoamide acetyltransferase component of pyruvate dehydrogenase complex	SE_0256	xxxxxxxxxx_K_xDxxxxxxxx_x000D_
map00620 Pyruvate metabolism	0.0197131	9	2.12	A0A0H2VGU2	307	K	Logo3	Aldehyde-alcohol dehydrogenase	SE_0506	xxxxxxxxxx_K_xDxxxxxxxx_x000D_
map00620 Pyruvate metabolism	0.0197131	9	2.12	Q8CNI5	292	K	Logo3	Putative aldehyde dehydrogenase SE_1720	SE_1720	xxxxxxxxxx_K_xDxxxxxxxx_x000D_
map00620 Pyruvate metabolism	0.0197131	9	2.12	Q8CS67	14	K	Logo3	Acetyl-coenzyme A carboxylase carboxyl transferase subunit alpha	accA	xxxxxxxxxx_K_xDxxxxxxxx_x000D_
map00620 Pyruvate metabolism	0.0197131	9	2.12	Q8CNR1	172	K	Logo3	Fumarate hydratase class II	fumC	xxxxxxxxxx_K_xDxxxxxxxx_x000D_
map00620 Pyruvate metabolism	0.0197131	9	2.12	A0A0H2VJG4	257	K	Logo3	Aldehyde dehydrogenase	SE_1603	xxxxxxxxxx_K_xDxxxxxxxx_x000D_
map00620 Pyruvate metabolism	0.0197131	9	2.12	Q8CPN2	190	K	Logo3	Pyruvate dehydrogenase E1 component subunit beta	pdhB	xxxxxxxxxx_K_xDxxxxxxxx_x000D_
map00620 Pyruvate metabolism	0.0197131	9	2.12	Q8CPN2	312	K	Logo3	Pyruvate dehydrogenase E1 component subunit beta	pdhB	xxxxxxxxxx_K_xDxxxxxxxx_x000D_
map00620 Pyruvate metabolism	0.0197131	9	2.12	Q8CQ62	210	K	Logo3	Phosphate acetyltransferase	pta	xxxxxxxxxx_K_xDxxxxxxxx_x000D_
map00620 Pyruvate metabolism	0.0197131	9	2.12	Q8CS69	563	K	Logo3	Pyruvate kinase	pyk	xxxxxxxxxx_K_xDxxxxxxxx_x000D_
map02020 Two-component system	0.998626	1	0.17	A0A0H2VFC5	114	K	Logo3	Uncharacterized protein	SE_0647	xxxxxxxxxx_K_xDxxxxxxxx_x000D_
map03018 RNA degradation	0.420915	2	1.41	Q8CT16	509	K	Logo3	Ribonuclease J 1	rnj1	xxxxxxxxxx_K_xDxxxxxxxx_x000D_
map03018 RNA degradation	0.420915	2	1.41	Q8CP17	76	K	Logo3	Chaperone protein DnaK	dnaK	xxxxxxxxxx_K_xDxxxxxxxx_x000D_
map00760 Nicotinate and nicotinamide metabolism	0.448864	1	1.77	A0A0H2VHG9	267	K	Logo3	Inosine-adenosine-guanosine-nucleoside hydrolase	SE_1857	xxxxxxxxxx_K_xDxxxxxxxx_x000D_
map00970 Aminoacyl-tRNA biosynthesis	0.0047162	7	3.09	Q8CRU3	386	K	Logo3	Glutamyl-tRNA(Gln) amidotransferase subunit A	gatA	xxxxxxxxxx_K_xDxxxxxxxx_x000D_
map00970 Aminoacyl-tRNA biosynthesis	0.0047162	7	3.09	Q8CQV5	55	K	Logo3	Lysine--tRNA ligase	lysS	xxxxxxxxxx_K_xDxxxxxxxx_x000D_
map00970 Aminoacyl-tRNA biosynthesis	0.0047162	7	3.09	Q8CTN9	298	K	Logo3	Arginine--tRNA ligase	argS	xxxxxxxxxx_K_xDxxxxxxxx_x000D_
map00970 Aminoacyl-tRNA biosynthesis	0.0047162	7	3.09	Q8CSX1	136	K	Logo3	Isoleucine--tRNA ligase	ileS	xxxxxxxxxx_K_xDxxxxxxxx_x000D_
map00970 Aminoacyl-tRNA biosynthesis	0.0047162	7	3.09	Q8CS99	290	K	Logo3	Aspartate--tRNA ligase	aspS	xxxxxxxxxx_K_xDxxxxxxxx_x000D_
map00970 Aminoacyl-tRNA biosynthesis	0.0047162	7	3.09	Q8CT69	230	K	Logo3	Tryptophan--tRNA ligase	trpS	xxxxxxxxxx_K_xDxxxxxxxx_x000D_
map00970 Aminoacyl-tRNA biosynthesis	0.0047162	7	3.09	Q8CS74	225	K	Logo3	Threonine--tRNA ligase	thrS	xxxxxxxxxx_K_xDxxxxxxxx_x000D_
map00190 Oxidative phosphorylation	0.701114	2	0.85	Q8CNJ7	441	K	Logo3	ATP synthase subunit beta	atpD	xxxxxxxxxx_K_xDxxxxxxxx_x000D_
map00190 Oxidative phosphorylation	0.701114	2	0.85	Q8CNJ5	486	K	Logo3	ATP synthase subunit alpha	atpA	xxxxxxxxxx_K_xDxxxxxxxx_x000D_
map00625 Chloroalkane and chloroalkene degradation	0.000295406	5	6.63	A0A0H2VGU2	307	K	Logo3	Aldehyde-alcohol dehydrogenase	SE_0506	xxxxxxxxxx_K_xDxxxxxxxx_x000D_
map00625 Chloroalkane and chloroalkene degradation	0.000295406	5	6.63	Q8CNI5	292	K	Logo3	Putative aldehyde dehydrogenase SE_1720	SE_1720	xxxxxxxxxx_K_xDxxxxxxxx_x000D_
map00625 Chloroalkane and chloroalkene degradation	0.000295406	5	6.63	A0A0H2VJG4	257	K	Logo3	Aldehyde dehydrogenase	SE_1603	xxxxxxxxxx_K_xDxxxxxxxx_x000D_
map00625 Chloroalkane and chloroalkene degradation	0.000295406	5	6.63	A0A0H2VJ66	27	K	Logo3	Uncharacterized protein	SE_1950	xxxxxxxxxx_K_xDxxxxxxxx_x000D_
map00625 Chloroalkane and chloroalkene degradation	0.000295406	5	6.63	Q8CQ56	266	K	Logo3	Alcohol dehydrogenase	adh	xxxxxxxxxx_K_xDxxxxxxxx_x000D_
map00903 Limonene and pinene degradation	0.0247367	2	7.07	Q8CNI5	292	K	Logo3	Putative aldehyde dehydrogenase SE_1720	SE_1720	xxxxxxxxxx_K_xDxxxxxxxx_x000D_
map00903 Limonene and pinene degradation	0.0247367	2	7.07	A0A0H2VJG4	257	K	Logo3	Aldehyde dehydrogenase	SE_1603	xxxxxxxxxx_K_xDxxxxxxxx_x000D_
map00260 Glycine, serine and threonine metabolism	0.793681	2	0.71	Q8CMM1	312	K	Logo3	Probable glycine dehydrogenase (decarboxylating) subunit 2	gcvPB	xxxxxxxxxx_K_xDxxxxxxxx_x000D_
map00260 Glycine, serine and threonine metabolism	0.793681	2	0.71	Q8CN61	98	K	Logo3	"2,3-bisphosphoglycerate-dependent phosphoglycerate mutase"	gpmA	xxxxxxxxxx_K_xDxxxxxxxx_x000D_
map00061 Fatty acid biosynthesis	0.776341	1	0.71	Q8CS67	14	K	Logo3	Acetyl-coenzyme A carboxylase carboxyl transferase subunit alpha	accA	xxxxxxxxxx_K_xDxxxxxxxx_x000D_
map03410 Base excision repair	0.630415	1	1.06	Q8CP25	284	K	Logo3	Probable endonuclease 4	nfo	xxxxxxxxxx_K_xDxxxxxxxx_x000D_
map05130 Pathogenic Escherichia coli infection	0.17972	1	5.3	Q8CPY5	124	K	Logo3	Glyceraldehyde-3-phosphate dehydrogenase 1	gapA1	xxxxxxxxxx_K_xDxxxxxxxx_x000D_
map00670 One carbon pool by folate	0.665655	1	0.96	Q8CPP4	240	K	Logo3	Bifunctional protein FolD	folD	xxxxxxxxxx_K_xDxxxxxxxx_x000D_
map00071 Fatty acid degradation	0.0011403	5	5.3	A0A0H2VGU2	307	K	Logo3	Aldehyde-alcohol dehydrogenase	SE_0506	xxxxxxxxxx_K_xDxxxxxxxx_x000D_
map00071 Fatty acid degradation	0.0011403	5	5.3	Q8CNI5	292	K	Logo3	Putative aldehyde dehydrogenase SE_1720	SE_1720	xxxxxxxxxx_K_xDxxxxxxxx_x000D_
map00071 Fatty acid degradation	0.0011403	5	5.3	A0A0H2VJG4	257	K	Logo3	Aldehyde dehydrogenase	SE_1603	xxxxxxxxxx_K_xDxxxxxxxx_x000D_
map00071 Fatty acid degradation	0.0011403	5	5.3	A0A0H2VJ66	27	K	Logo3	Uncharacterized protein	SE_1950	xxxxxxxxxx_K_xDxxxxxxxx_x000D_
map00071 Fatty acid degradation	0.0011403	5	5.3	Q8CQ56	266	K	Logo3	Alcohol dehydrogenase	adh	xxxxxxxxxx_K_xDxxxxxxxx_x000D_

## Sheet: Logo5
KEGG pathway	Mapping	Background	All Mapping	All Background	Fold enrichment	Fisher's exact test p value	-log10(p value)	Related proteins
map03010 Ribosome	12	59	71	870	2.49	0.00172851	2.76	Q8CRH6 Q8CSV0 Q8CRI2 Q8CS54 Q8CRG7 Q8CRG2 Q8CSV6 Q8CRG3 P66523 Q8CRG0 Q8CRH4 Q8CRH7
map00710 Carbon fixation in photosynthetic organisms	5	13	71	870	4.71	0.00241755	2.62	Q8CTD5 Q8CMY5 Q8CN27 A0A0H2VI54 Q8CTD6
map00010 Glycolysis / Gluconeogenesis	9	40	71	870	2.76	0.00335309	2.47	Q8CTD5 Q8CN27 Q8CTD6 Q8CT13 Q8CMY5 Q8CMZ0 A0A0H2VJ66 Q8CPN2 Q8CPY4
map00051 Fructose and mannose metabolism	4	11	71	870	4.46	0.0086706	2.06	A0A0H2VHM0 Q8CTD5 Q8CMY5 Q8CN27
map00480 Glutathione metabolism	4	14	71	870	3.5	0.0217816	1.66	A0A0H2VFH6 A0A0H2VJQ8 Q8CNX4 A0A0H2VIQ5
map00562 Inositol phosphate metabolism	2	4	71	870	6.13	0.0353853	1.45	Q8CTD5 A0A0H2VHP9
map00680 Methane metabolism	4	17	71	870	2.88	0.0429475	1.37	Q8CMY5 Q8CN27 Q8CPY4 Q8CRN3
map00640 Propanoate metabolism	5	25	71	870	2.45	0.045976	1.34	Q8CTX6 A0A0H2VJK1 A0A0H2VH40 Q8CMZ0 Q8CS67

## Sheet: Logo5 Pathway2Protein
KEGG pathway	Fisher's exact test p value	Mapping	Fold enrichment	Protein accession	Position	Amino acid	Logo ID	Protein names	Gene names	Motif logo_x000D_
map00500 Starch and sucrose metabolism	0.6102	1	1.11	Q8CR67	191	K	Logo5	UTP--glucose-1-phosphate uridylyltransferase	gtaB	xxxxxxxxxx_K_Pxxxxxxxxx_x000D_
map03020 RNA polymerase	0.0558888	2	4.9	Q8CQ83	367	K	Logo5	DNA-directed RNA polymerase subunit beta'	rpoC	xxxxxxxxxx_K_Pxxxxxxxxx_x000D_
map03020 RNA polymerase	0.0558888	2	4.9	Q8CRI4	6	K	Logo5	DNA-directed RNA polymerase subunit alpha	rpoA	xxxxxxxxxx_K_Pxxxxxxxxx_x000D_
map03010 Ribosome	0.00172851	12	2.49	Q8CRH6	28	K	Logo5	50S ribosomal protein L18	rplR	xxxxxxxxxx_K_Pxxxxxxxxx_x000D_
map03010 Ribosome	0.00172851	12	2.49	Q8CSV0	66	K	Logo5	30S ribosomal protein S16	rpsP	xxxxxxxxxx_K_Pxxxxxxxxx_x000D_
map03010 Ribosome	0.00172851	12	2.49	Q8CRI2	8	K	Logo5	50S ribosomal protein L36	rpmJ	xxxxxxxxxx_K_Pxxxxxxxxx_x000D_
map03010 Ribosome	0.00172851	12	2.49	Q8CS54	134	K	Logo5	30S ribosomal protein S4	rpsD	xxxxxxxxxx_K_Pxxxxxxxxx_x000D_
map03010 Ribosome	0.00172851	12	2.49	Q8CRG7	98	K	Logo5	50S ribosomal protein L16	rplP	xxxxxxxxxx_K_Pxxxxxxxxx_x000D_
map03010 Ribosome	0.00172851	12	2.49	Q8CRG2	59	K	Logo5	50S ribosomal protein L23	rplW	xxxxxxxxxx_K_Pxxxxxxxxx_x000D_
map03010 Ribosome	0.00172851	12	2.49	Q8CSV6	43	K	Logo5	50S ribosomal protein L28	rpmB	xxxxxxxxxx_K_Pxxxxxxxxx_x000D_
map03010 Ribosome	0.00172851	12	2.49	Q8CRG3	252	K	Logo5	50S ribosomal protein L2	rplB	xxxxxxxxxx_K_Pxxxxxxxxx_x000D_
map03010 Ribosome	0.00172851	12	2.49	Q8CRG3	7	K	Logo5	50S ribosomal protein L2	rplB	xxxxxxxxxx_K_Pxxxxxxxxx_x000D_
map03010 Ribosome	0.00172851	12	2.49	P66523	40	K	Logo5	30S ribosomal protein S21	rpsU	xxxxxxxxxx_K_Pxxxxxxxxx_x000D_
map03010 Ribosome	0.00172851	12	2.49	Q8CRG0	71	K	Logo5	50S ribosomal protein L3	rplC	xxxxxxxxxx_K_Pxxxxxxxxx_x000D_
map03010 Ribosome	0.00172851	12	2.49	Q8CRH4	82	K	Logo5	30S ribosomal protein S8	rpsH	xxxxxxxxxx_K_Pxxxxxxxxx_x000D_
map03010 Ribosome	0.00172851	12	2.49	Q8CRH7	97	K	Logo5	30S ribosomal protein S5	rpsE	xxxxxxxxxx_K_Pxxxxxxxxx_x000D_
map00051 Fructose and mannose metabolism	0.0086706	4	4.46	A0A0H2VHM0	6	K	Logo5	Mannnose-6 phospate isomelase pmi	SE_1743	xxxxxxxxxx_K_Pxxxxxxxxx_x000D_
map00051 Fructose and mannose metabolism	0.0086706	4	4.46	Q8CTD5	217	K	Logo5	Triosephosphate isomerase	tpiA	xxxxxxxxxx_K_Pxxxxxxxxx_x000D_
map00051 Fructose and mannose metabolism	0.0086706	4	4.46	Q8CMY5	117	K	Logo5	Fructose-bisphosphate aldolase class 1	fda	xxxxxxxxxx_K_Pxxxxxxxxx_x000D_
map00051 Fructose and mannose metabolism	0.0086706	4	4.46	Q8CN27	292	K	Logo5	"Fructose-1,6-bisphosphatase class 3"	fbp	xxxxxxxxxx_K_Pxxxxxxxxx_x000D_
map00450 Selenocompound metabolism	0.450135	1	1.75	Q8CQU3	618	K	Logo5	Methionine--tRNA ligase	metG	xxxxxxxxxx_K_Pxxxxxxxxx_x000D_
map03070 Bacterial secretion system	0.672008	1	0.94	A0A0H2VI90	269	K	Logo5	Signal recognition particle protein	ffh	xxxxxxxxxx_K_Pxxxxxxxxx_x000D_
map00250 Alanine, aspartate and glutamate metabolism	0.805095	1	0.64	Q8CRL1	590	K	Logo5	Glutamine--fructose-6-phosphate aminotransferase [isomerizing]	glmS	xxxxxxxxxx_K_Pxxxxxxxxx_x000D_
map00680 Methane metabolism	0.0429475	4	2.88	Q8CMY5	117	K	Logo5	Fructose-bisphosphate aldolase class 1	fda	xxxxxxxxxx_K_Pxxxxxxxxx_x000D_
map00680 Methane metabolism	0.0429475	4	2.88	Q8CN27	292	K	Logo5	"Fructose-1,6-bisphosphatase class 3"	fbp	xxxxxxxxxx_K_Pxxxxxxxxx_x000D_
map00680 Methane metabolism	0.0429475	4	2.88	Q8CPY4	30	K	Logo5	"2,3-bisphosphoglycerate-independent phosphoglycerate mutase"	gpmI	xxxxxxxxxx_K_Pxxxxxxxxx_x000D_
map00680 Methane metabolism	0.0429475	4	2.88	Q8CRN3	350	K	Logo5	Serine hydroxymethyltransferase	glyA	xxxxxxxxxx_K_Pxxxxxxxxx_x000D_
map00020 Citrate cycle (TCA cycle)	0.0702351	5	2.19	Q8CNX4	189	K	Logo5	Isocitrate dehydrogenase [NADP]	icd	xxxxxxxxxx_K_Pxxxxxxxxx_x000D_
map00020 Citrate cycle (TCA cycle)	0.0702351	5	2.19	Q8CPC2	82	K	Logo5	Aconitate hydratase A	acnA	xxxxxxxxxx_K_Pxxxxxxxxx_x000D_
map00020 Citrate cycle (TCA cycle)	0.0702351	5	2.19	Q8CPN2	109	K	Logo5	Pyruvate dehydrogenase E1 component subunit beta	pdhB	xxxxxxxxxx_K_Pxxxxxxxxx_x000D_
map00020 Citrate cycle (TCA cycle)	0.0702351	5	2.19	Q8CSL9	187	K	Logo5	Dihydrolipoyllysine-residue succinyltransferase component of 2-oxoglutarate dehydrogenase complex	odhB	xxxxxxxxxx_K_Pxxxxxxxxx_x000D_
map00020 Citrate cycle (TCA cycle)	0.0702351	5	2.19	Q8CT13	382	K	Logo5	Dihydrolipoyllysine-residue acetyltransferase component of pyruvate dehydrogenase complex	pdhC	xxxxxxxxxx_K_Pxxxxxxxxx_x000D_
map05150 Staphylococcus aureus infection	0.6102	1	1.11	Q8CQD9	680	K	Logo5	Accumulation-associated protein	SE_0175	xxxxxxxxxx_K_Pxxxxxxxxx_x000D_
map05150 Staphylococcus aureus infection	0.6102	1	1.11	Q8CQD9	552	K	Logo5	Accumulation-associated protein	SE_0175	xxxxxxxxxx_K_Pxxxxxxxxx_x000D_
map05150 Staphylococcus aureus infection	0.6102	1	1.11	Q8CQD9	601	K	Logo5	Accumulation-associated protein	SE_0175	xxxxxxxxxx_K_Pxxxxxxxxx_x000D_
map00380 Tryptophan metabolism	0.6102	1	1.11	Q8CSL9	187	K	Logo5	Dihydrolipoyllysine-residue succinyltransferase component of 2-oxoglutarate dehydrogenase complex	odhB	xxxxxxxxxx_K_Pxxxxxxxxx_x000D_
map00310 Lysine degradation	0.6102	1	1.11	Q8CSL9	187	K	Logo5	Dihydrolipoyllysine-residue succinyltransferase component of 2-oxoglutarate dehydrogenase complex	odhB	xxxxxxxxxx_K_Pxxxxxxxxx_x000D_
map03420 Nucleotide excision repair	0.450135	1	1.75	A0A0H2VI81	668	K	Logo5	DNA polymerase I	SE_1367	xxxxxxxxxx_K_Pxxxxxxxxx_x000D_
map03030 DNA replication	0.747041	1	0.77	A0A0H2VI81	668	K	Logo5	DNA polymerase I	SE_1367	xxxxxxxxxx_K_Pxxxxxxxxx_x000D_
map00650 Butanoate metabolism	0.787376	1	0.68	Q8CTX6	103	K	Logo5	Formate acetyltransferase	pflB	xxxxxxxxxx_K_Pxxxxxxxxx_x000D_
map00650 Butanoate metabolism	0.787376	1	0.68	Q8CTX6	539	K	Logo5	Formate acetyltransferase	pflB	xxxxxxxxxx_K_Pxxxxxxxxx_x000D_
map00460 Cyanoamino acid metabolism	0.289043	1	3.06	Q8CRN3	350	K	Logo5	Serine hydroxymethyltransferase	glyA	xxxxxxxxxx_K_Pxxxxxxxxx_x000D_
map00983 Drug metabolism - other enzymes	0.133468	2	3.06	A0A0H2VFH6	177	K	Logo5	Uncharacterized protein	SE_0693	xxxxxxxxxx_K_Pxxxxxxxxx_x000D_
map00983 Drug metabolism - other enzymes	0.133468	2	3.06	Q8CRM9	43	K	Logo5	Thymidine kinase	tdk	xxxxxxxxxx_K_Pxxxxxxxxx_x000D_
map00561 Glycerolipid metabolism	0.496132	2	1.23	Q8CQ10	591	K	Logo5	Lipoteichoic acid synthase	ltaS	xxxxxxxxxx_K_Pxxxxxxxxx_x000D_
map00561 Glycerolipid metabolism	0.496132	2	1.23	A0A0H2VH40	196	K	Logo5	Glycerol dehydrogenase	SE_0235	xxxxxxxxxx_K_Pxxxxxxxxx_x000D_
map00480 Glutathione metabolism	0.0217816	4	3.5	A0A0H2VFH6	177	K	Logo5	Uncharacterized protein	SE_0693	xxxxxxxxxx_K_Pxxxxxxxxx_x000D_
map00480 Glutathione metabolism	0.0217816	4	3.5	A0A0H2VJQ8	234	K	Logo5	Dihydrolipoamide dehydrogenase	SE_2184	xxxxxxxxxx_K_Pxxxxxxxxx_x000D_
map00480 Glutathione metabolism	0.0217816	4	3.5	Q8CNX4	189	K	Logo5	Isocitrate dehydrogenase [NADP]	icd	xxxxxxxxxx_K_Pxxxxxxxxx_x000D_
map00480 Glutathione metabolism	0.0217816	4	3.5	A0A0H2VIQ5	152	K	Logo5	Glucose-6-phosphate 1-dehydrogenase	zwf	xxxxxxxxxx_K_Pxxxxxxxxx_x000D_
map00630 Glyoxylate and dicarboxylate metabolism	0.548752	2	1.11	Q8CPC2	82	K	Logo5	Aconitate hydratase A	acnA	xxxxxxxxxx_K_Pxxxxxxxxx_x000D_
map00630 Glyoxylate and dicarboxylate metabolism	0.548752	2	1.11	Q8CRN3	350	K	Logo5	Serine hydroxymethyltransferase	glyA	xxxxxxxxxx_K_Pxxxxxxxxx_x000D_
map00626 Naphthalene degradation	0.347332	1	2.45	A0A0H2VJ66	292	K	Logo5	Uncharacterized protein	SE_1950	xxxxxxxxxx_K_Pxxxxxxxxx_x000D_
map00910 Nitrogen metabolism	0.6102	1	1.11	A0A0H2VHP1	10	K	Logo5	Respiratory nitrate reductase alpha chain	SE_1975	xxxxxxxxxx_K_Pxxxxxxxxx_x000D_
map03440 Homologous recombination	0.821356	1	0.61	A0A0H2VI81	668	K	Logo5	DNA polymerase I	SE_1367	xxxxxxxxxx_K_Pxxxxxxxxx_x000D_
map00920 Sulfur metabolism	0.642418	1	1.02	Q8CMT6	64	K	Logo5	Cysteine synthase	cysK	xxxxxxxxxx_K_Pxxxxxxxxx_x000D_
map01501 beta-Lactam resistance	0.724133	1	0.82	A0A0H2VFT7	575	K	Logo5	Penicillin-binding protein 1	SE_0856	xxxxxxxxxx_K_Pxxxxxxxxx_x000D_
map03430 Mismatch repair	0.768071	1	0.72	Q8CPE9	134	K	Logo5	DNA mismatch repair protein MutL	mutL	xxxxxxxxxx_K_Pxxxxxxxxx_x000D_
map00640 Propanoate metabolism	0.045976	5	2.45	Q8CTX6	103	K	Logo5	Formate acetyltransferase	pflB	xxxxxxxxxx_K_Pxxxxxxxxx_x000D_
map00640 Propanoate metabolism	0.045976	5	2.45	Q8CTX6	539	K	Logo5	Formate acetyltransferase	pflB	xxxxxxxxxx_K_Pxxxxxxxxx_x000D_
map00640 Propanoate metabolism	0.045976	5	2.45	A0A0H2VJK1	8	K	Logo5	Sorbitol dehydrogenase-like protein	SE_2098	xxxxxxxxxx_K_Pxxxxxxxxx_x000D_
map00640 Propanoate metabolism	0.045976	5	2.45	A0A0H2VJK1	19	K	Logo5	Sorbitol dehydrogenase-like protein	SE_2098	xxxxxxxxxx_K_Pxxxxxxxxx_x000D_
map00640 Propanoate metabolism	0.045976	5	2.45	A0A0H2VH40	196	K	Logo5	Glycerol dehydrogenase	SE_0235	xxxxxxxxxx_K_Pxxxxxxxxx_x000D_
map00640 Propanoate metabolism	0.045976	5	2.45	Q8CMZ0	86	K	Logo5	L-lactate dehydrogenase	ldh	xxxxxxxxxx_K_Pxxxxxxxxx_x000D_
map00640 Propanoate metabolism	0.045976	5	2.45	Q8CS67	6	K	Logo5	Acetyl-coenzyme A carboxylase carboxyl transferase subunit alpha	accA	xxxxxxxxxx_K_Pxxxxxxxxx_x000D_
map00550 Peptidoglycan biosynthesis	0.884624	1	0.49	A0A0H2VFT7	575	K	Logo5	Penicillin-binding protein 1	SE_0856	xxxxxxxxxx_K_Pxxxxxxxxx_x000D_
map00010 Glycolysis / Gluconeogenesis	0.00335309	9	2.76	Q8CTD5	217	K	Logo5	Triosephosphate isomerase	tpiA	xxxxxxxxxx_K_Pxxxxxxxxx_x000D_
map00010 Glycolysis / Gluconeogenesis	0.00335309	9	2.76	Q8CN27	292	K	Logo5	"Fructose-1,6-bisphosphatase class 3"	fbp	xxxxxxxxxx_K_Pxxxxxxxxx_x000D_
map00010 Glycolysis / Gluconeogenesis	0.00335309	9	2.76	Q8CTD6	75	K	Logo5	Phosphoglycerate kinase	pgk	xxxxxxxxxx_K_Pxxxxxxxxx_x000D_
map00010 Glycolysis / Gluconeogenesis	0.00335309	9	2.76	Q8CT13	382	K	Logo5	Dihydrolipoyllysine-residue acetyltransferase component of pyruvate dehydrogenase complex	pdhC	xxxxxxxxxx_K_Pxxxxxxxxx_x000D_
map00010 Glycolysis / Gluconeogenesis	0.00335309	9	2.76	Q8CMY5	117	K	Logo5	Fructose-bisphosphate aldolase class 1	fda	xxxxxxxxxx_K_Pxxxxxxxxx_x000D_
map00010 Glycolysis / Gluconeogenesis	0.00335309	9	2.76	Q8CMZ0	86	K	Logo5	L-lactate dehydrogenase	ldh	xxxxxxxxxx_K_Pxxxxxxxxx_x000D_
map00010 Glycolysis / Gluconeogenesis	0.00335309	9	2.76	A0A0H2VJ66	292	K	Logo5	Uncharacterized protein	SE_1950	xxxxxxxxxx_K_Pxxxxxxxxx_x000D_
map00010 Glycolysis / Gluconeogenesis	0.00335309	9	2.76	Q8CPN2	109	K	Logo5	Pyruvate dehydrogenase E1 component subunit beta	pdhB	xxxxxxxxxx_K_Pxxxxxxxxx_x000D_
map00010 Glycolysis / Gluconeogenesis	0.00335309	9	2.76	Q8CPY4	30	K	Logo5	"2,3-bisphosphoglycerate-independent phosphoglycerate mutase"	gpmI	xxxxxxxxxx_K_Pxxxxxxxxx_x000D_
map00130 Ubiquinone and other terpenoid-quinone biosynthesis	0.536937	1	1.36	A0A0H2VFL9	33	K	Logo5	Putative menaquinone-specific isochorismate synthase	SE_0743	xxxxxxxxxx_K_Pxxxxxxxxx_x000D_
map00521 Streptomycin biosynthesis	0.289043	1	3.06	A0A0H2VHP9	160	K	Logo5	Suppressor protein suhB	SE_1884	xxxxxxxxxx_K_Pxxxxxxxxx_x000D_
map00785 Lipoic acid metabolism	0.289043	1	3.06	A0A0H2VGC6	248	K	Logo5	Octanoyltransferase LipM	lipM	xxxxxxxxxx_K_Pxxxxxxxxx_x000D_
map00040 Pentose and glucuronate interconversions	0.0794738	2	4.08	Q8CR67	191	K	Logo5	UTP--glucose-1-phosphate uridylyltransferase	gtaB	xxxxxxxxxx_K_Pxxxxxxxxx_x000D_
map00040 Pentose and glucuronate interconversions	0.0794738	2	4.08	Q8CRC6	512	K	Logo5	Ribulokinase	araB	xxxxxxxxxx_K_Pxxxxxxxxx_x000D_
map00400 Phenylalanine, tyrosine and tryptophan biosynthesis	0.439891	2	1.36	A0A0H2VIA3	155	K	Logo5	Phospho-2-dehydro-3-deoxyheptonate aldolase	SE_1410	xxxxxxxxxx_K_Pxxxxxxxxx_x000D_
map00400 Phenylalanine, tyrosine and tryptophan biosynthesis	0.439891	2	1.36	Q8CSI1	130	K	Logo5	3-phosphoshikimate 1-carboxyvinyltransferase	aroA	xxxxxxxxxx_K_Pxxxxxxxxx_x000D_
map00052 Galactose metabolism	0.724133	1	0.82	Q8CR67	191	K	Logo5	UTP--glucose-1-phosphate uridylyltransferase	gtaB	xxxxxxxxxx_K_Pxxxxxxxxx_x000D_
map00030 Pentose phosphate pathway	0.0969405	4	2.23	Q8CNH9	218	K	Logo5	Phosphopentomutase	deoB	xxxxxxxxxx_K_Pxxxxxxxxx_x000D_
map00030 Pentose phosphate pathway	0.0969405	4	2.23	Q8CMY5	117	K	Logo5	Fructose-bisphosphate aldolase class 1	fda	xxxxxxxxxx_K_Pxxxxxxxxx_x000D_
map00030 Pentose phosphate pathway	0.0969405	4	2.23	Q8CN27	292	K	Logo5	"Fructose-1,6-bisphosphatase class 3"	fbp	xxxxxxxxxx_K_Pxxxxxxxxx_x000D_
map00030 Pentose phosphate pathway	0.0969405	4	2.23	A0A0H2VIQ5	152	K	Logo5	Glucose-6-phosphate 1-dehydrogenase	zwf	xxxxxxxxxx_K_Pxxxxxxxxx_x000D_
map00350 Tyrosine metabolism	0.495373	1	1.53	A0A0H2VJ66	292	K	Logo5	Uncharacterized protein	SE_1950	xxxxxxxxxx_K_Pxxxxxxxxx_x000D_
map00240 Pyrimidine metabolism	0.642268	2	0.94	A0A0H2VI40	6	K	Logo5	Dihydroorotate dehydrogenase (quinone)	SE_2132	xxxxxxxxxx_K_Pxxxxxxxxx_x000D_
map00240 Pyrimidine metabolism	0.642268	2	0.94	Q8CRM9	43	K	Logo5	Thymidine kinase	tdk	xxxxxxxxxx_K_Pxxxxxxxxx_x000D_
map00520 Amino sugar and nucleotide sugar metabolism	0.241692	3	1.75	A0A0H2VHM0	6	K	Logo5	Mannnose-6 phospate isomelase pmi	SE_1743	xxxxxxxxxx_K_Pxxxxxxxxx_x000D_
map00520 Amino sugar and nucleotide sugar metabolism	0.241692	3	1.75	Q8CR67	191	K	Logo5	UTP--glucose-1-phosphate uridylyltransferase	gtaB	xxxxxxxxxx_K_Pxxxxxxxxx_x000D_
map00520 Amino sugar and nucleotide sugar metabolism	0.241692	3	1.75	Q8CRL1	590	K	Logo5	Glutamine--fructose-6-phosphate aminotransferase [isomerizing]	glmS	xxxxxxxxxx_K_Pxxxxxxxxx_x000D_
map00720 Carbon fixation pathways in prokaryotes	0.171574	4	1.82	Q8CNX4	189	K	Logo5	Isocitrate dehydrogenase [NADP]	icd	xxxxxxxxxx_K_Pxxxxxxxxx_x000D_
map00720 Carbon fixation pathways in prokaryotes	0.171574	4	1.82	Q8CPC2	82	K	Logo5	Aconitate hydratase A	acnA	xxxxxxxxxx_K_Pxxxxxxxxx_x000D_
map00720 Carbon fixation pathways in prokaryotes	0.171574	4	1.82	A0A0H2VI54	193	K	Logo5	Phosphoenolpyruvate-protein phosphatase	SE_2160	xxxxxxxxxx_K_Pxxxxxxxxx_x000D_
map00720 Carbon fixation pathways in prokaryotes	0.171574	4	1.82	Q8CS67	6	K	Logo5	Acetyl-coenzyme A carboxylase carboxyl transferase subunit alpha	accA	xxxxxxxxxx_K_Pxxxxxxxxx_x000D_
map01053 Biosynthesis of siderophore group nonribosomal peptides	0.0816092	1	12.25	A0A0H2VFL9	33	K	Logo5	Putative menaquinone-specific isochorismate synthase	SE_0743	xxxxxxxxxx_K_Pxxxxxxxxx_x000D_
map00710 Carbon fixation in photosynthetic organisms	0.00241755	5	4.71	Q8CTD5	217	K	Logo5	Triosephosphate isomerase	tpiA	xxxxxxxxxx_K_Pxxxxxxxxx_x000D_
map00710 Carbon fixation in photosynthetic organisms	0.00241755	5	4.71	Q8CMY5	117	K	Logo5	Fructose-bisphosphate aldolase class 1	fda	xxxxxxxxxx_K_Pxxxxxxxxx_x000D_
map00710 Carbon fixation in photosynthetic organisms	0.00241755	5	4.71	Q8CN27	292	K	Logo5	"Fructose-1,6-bisphosphatase class 3"	fbp	xxxxxxxxxx_K_Pxxxxxxxxx_x000D_
map00710 Carbon fixation in photosynthetic organisms	0.00241755	5	4.71	A0A0H2VI54	193	K	Logo5	Phosphoenolpyruvate-protein phosphatase	SE_2160	xxxxxxxxxx_K_Pxxxxxxxxx_x000D_
map00710 Carbon fixation in photosynthetic organisms	0.00241755	5	4.71	Q8CTD6	75	K	Logo5	Phosphoglycerate kinase	pgk	xxxxxxxxxx_K_Pxxxxxxxxx_x000D_
map03060 Protein export	0.768071	1	0.72	A0A0H2VI90	269	K	Logo5	Signal recognition particle protein	ffh	xxxxxxxxxx_K_Pxxxxxxxxx_x000D_
map00230 Purine metabolism	0.757059	3	0.78	Q8CNH9	218	K	Logo5	Phosphopentomutase	deoB	xxxxxxxxxx_K_Pxxxxxxxxx_x000D_
map00230 Purine metabolism	0.757059	3	0.78	Q8CS95	109	K	Logo5	Adenine phosphoribosyltransferase	apt	xxxxxxxxxx_K_Pxxxxxxxxx_x000D_
map00230 Purine metabolism	0.757059	3	0.78	A0A0H2VFR3	46	K	Logo5	GTP pyrophosphokinase	SE_0695	xxxxxxxxxx_K_Pxxxxxxxxx_x000D_
map00220 Arginine biosynthesis	0.496132	2	1.23	P0C0N1	251	K	Logo5	Ornithine carbamoyltransferase	argF	xxxxxxxxxx_K_Pxxxxxxxxx_x000D_
map00220 Arginine biosynthesis	0.496132	2	1.23	P0C0N1	40	K	Logo5	Ornithine carbamoyltransferase	argF	xxxxxxxxxx_K_Pxxxxxxxxx_x000D_
map00220 Arginine biosynthesis	0.496132	2	1.23	Q8CU41	151	K	Logo5	"Ornithine carbamoyltransferase 1, catabolic"	arcB1	xxxxxxxxxx_K_Pxxxxxxxxx_x000D_
map02010 ABC transporters	0.999597	1	0.14	Q8CRA9	85	K	Logo5	Putative hemin transport system permease protein HrtB	hrtB	xxxxxxxxxx_K_Pxxxxxxxxx_x000D_
map00562 Inositol phosphate metabolism	0.0353853	2	6.13	Q8CTD5	217	K	Logo5	Triosephosphate isomerase	tpiA	xxxxxxxxxx_K_Pxxxxxxxxx_x000D_
map00562 Inositol phosphate metabolism	0.0353853	2	6.13	A0A0H2VHP9	160	K	Logo5	Suppressor protein suhB	SE_1884	xxxxxxxxxx_K_Pxxxxxxxxx_x000D_
map00330 Arginine and proline metabolism	0.699181	1	0.88	A0A0H2VEN7	62	K	Logo5	"2-hydroxy-6-oxo-6-phenylhexa-2,4-dienoic acid hydrolase"	SE_0386	xxxxxxxxxx_K_Pxxxxxxxxx_x000D_
map00620 Pyruvate metabolism	0.0655586	7	1.91	Q8CTX6	103	K	Logo5	Formate acetyltransferase	pflB	xxxxxxxxxx_K_Pxxxxxxxxx_x000D_
map00620 Pyruvate metabolism	0.0655586	7	1.91	Q8CTX6	539	K	Logo5	Formate acetyltransferase	pflB	xxxxxxxxxx_K_Pxxxxxxxxx_x000D_
map00620 Pyruvate metabolism	0.0655586	7	1.91	Q8CMZ0	86	K	Logo5	L-lactate dehydrogenase	ldh	xxxxxxxxxx_K_Pxxxxxxxxx_x000D_
map00620 Pyruvate metabolism	0.0655586	7	1.91	A0A0H2VIA5	205	K	Logo5	Pyruvate oxidase	SE_2103	xxxxxxxxxx_K_Pxxxxxxxxx_x000D_
map00620 Pyruvate metabolism	0.0655586	7	1.91	Q8CPN2	109	K	Logo5	Pyruvate dehydrogenase E1 component subunit beta	pdhB	xxxxxxxxxx_K_Pxxxxxxxxx_x000D_
map00620 Pyruvate metabolism	0.0655586	7	1.91	A0A0H2VI54	193	K	Logo5	Phosphoenolpyruvate-protein phosphatase	SE_2160	xxxxxxxxxx_K_Pxxxxxxxxx_x000D_
map00620 Pyruvate metabolism	0.0655586	7	1.91	Q8CS67	6	K	Logo5	Acetyl-coenzyme A carboxylase carboxyl transferase subunit alpha	accA	xxxxxxxxxx_K_Pxxxxxxxxx_x000D_
map00620 Pyruvate metabolism	0.0655586	7	1.91	Q8CT13	382	K	Logo5	Dihydrolipoyllysine-residue acetyltransferase component of pyruvate dehydrogenase complex	pdhC	xxxxxxxxxx_K_Pxxxxxxxxx_x000D_
map00300 Lysine biosynthesis	0.699181	1	0.88	Q8CNV2	382	K	Logo5	Putative dipeptidase SE_1424	SE_1424	xxxxxxxxxx_K_Pxxxxxxxxx_x000D_
map03018 RNA degradation	0.724133	1	0.82	A0A0H2VGX0	775	K	Logo5	Ribonuclease R	rnr	xxxxxxxxxx_K_Pxxxxxxxxx_x000D_
map02020 Two-component system	0.975153	2	0.38	A0A0H2VGA8	234	K	Logo5	Staphylococcal respiratory response protein SrrA	SE_1176	xxxxxxxxxx_K_Pxxxxxxxxx_x000D_
map02020 Two-component system	0.975153	2	0.38	A0A0H2VGA8	102	K	Logo5	Staphylococcal respiratory response protein SrrA	SE_1176	xxxxxxxxxx_K_Pxxxxxxxxx_x000D_
map02020 Two-component system	0.975153	2	0.38	A0A0H2VHP1	10	K	Logo5	Respiratory nitrate reductase alpha chain	SE_1975	xxxxxxxxxx_K_Pxxxxxxxxx_x000D_
map00970 Aminoacyl-tRNA biosynthesis	0.124614	4	2.04	Q8CRU3	21	K	Logo5	Glutamyl-tRNA(Gln) amidotransferase subunit A	gatA	xxxxxxxxxx_K_Pxxxxxxxxx_x000D_
map00970 Aminoacyl-tRNA biosynthesis	0.124614	4	2.04	Q8CRU3	192	K	Logo5	Glutamyl-tRNA(Gln) amidotransferase subunit A	gatA	xxxxxxxxxx_K_Pxxxxxxxxx_x000D_
map00970 Aminoacyl-tRNA biosynthesis	0.124614	4	2.04	Q8CS83	364	K	Logo5	Valine--tRNA ligase	valS	xxxxxxxxxx_K_Pxxxxxxxxx_x000D_
map00970 Aminoacyl-tRNA biosynthesis	0.124614	4	2.04	Q8CU95	425	K	Logo5	Serine--tRNA ligase	serS	xxxxxxxxxx_K_Pxxxxxxxxx_x000D_
map00970 Aminoacyl-tRNA biosynthesis	0.124614	4	2.04	Q8CQU3	618	K	Logo5	Methionine--tRNA ligase	metG	xxxxxxxxxx_K_Pxxxxxxxxx_x000D_
map00190 Oxidative phosphorylation	0.884624	1	0.49	Q8CPP6	304	K	Logo5	Probable quinol oxidase subunit 2	qoxA	xxxxxxxxxx_K_Pxxxxxxxxx_x000D_
map00190 Oxidative phosphorylation	0.884624	1	0.49	Q8CPP6	322	K	Logo5	Probable quinol oxidase subunit 2	qoxA	xxxxxxxxxx_K_Pxxxxxxxxx_x000D_
map00625 Chloroalkane and chloroalkene degradation	0.495373	1	1.53	A0A0H2VJ66	292	K	Logo5	Uncharacterized protein	SE_1950	xxxxxxxxxx_K_Pxxxxxxxxx_x000D_
map00260 Glycine, serine and threonine metabolism	0.4495	3	1.23	Q8CPY4	30	K	Logo5	"2,3-bisphosphoglycerate-independent phosphoglycerate mutase"	gpmI	xxxxxxxxxx_K_Pxxxxxxxxx_x000D_
map00260 Glycine, serine and threonine metabolism	0.4495	3	1.23	Q8CRN3	350	K	Logo5	Serine hydroxymethyltransferase	glyA	xxxxxxxxxx_K_Pxxxxxxxxx_x000D_
map00260 Glycine, serine and threonine metabolism	0.4495	3	1.23	A0A0H2VI56	180	K	Logo5	Glycine betaine aldehyde dehydrogenase gbsA	SE_2166	xxxxxxxxxx_K_Pxxxxxxxxx_x000D_
map02024 Quorum sensing	0.982151	1	0.27	A0A0H2VI90	269	K	Logo5	Signal recognition particle protein	ffh	xxxxxxxxxx_K_Pxxxxxxxxx_x000D_
map00061 Fatty acid biosynthesis	0.724133	1	0.82	Q8CS67	6	K	Logo5	Acetyl-coenzyme A carboxylase carboxyl transferase subunit alpha	accA	xxxxxxxxxx_K_Pxxxxxxxxx_x000D_
map03410 Base excision repair	0.575122	1	1.23	A0A0H2VI81	668	K	Logo5	DNA polymerase I	SE_1367	xxxxxxxxxx_K_Pxxxxxxxxx_x000D_
map00270 Cysteine and methionine metabolism	0.548752	2	1.11	Q8CMT6	64	K	Logo5	Cysteine synthase	cysK	xxxxxxxxxx_K_Pxxxxxxxxx_x000D_
map00270 Cysteine and methionine metabolism	0.548752	2	1.11	Q8CMZ0	86	K	Logo5	L-lactate dehydrogenase	ldh	xxxxxxxxxx_K_Pxxxxxxxxx_x000D_
map00670 One carbon pool by folate	0.6102	1	1.11	Q8CRN3	350	K	Logo5	Serine hydroxymethyltransferase	glyA	xxxxxxxxxx_K_Pxxxxxxxxx_x000D_
map00071 Fatty acid degradation	0.575122	1	1.23	A0A0H2VJ66	292	K	Logo5	Uncharacterized protein	SE_1950	xxxxxxxxxx_K_Pxxxxxxxxx_x000D_

## Sheet: Logo4
KEGG pathway	Mapping	Background	All Mapping	All Background	Fold enrichment	Fisher's exact test p value	-log10(p value)	Related proteins
map03010 Ribosome	15	59	71	870	3.12	2.54477e-05	4.59	Q8CRG8 Q8CTS8 P66255 Q8CQP6 Q8CS54 Q8CRG5 Q8CRG2 P66618 Q8CRI9 Q8CSV6 Q8CRI3 Q8CRG0 P66336 Q8CU90 Q8CRH4
map00020 Citrate cycle (TCA cycle)	8	28	71	870	3.5	0.00109357	2.96	A0A0H2VI31 A0A0H2VG08 Q8CPH4 A0A0H2VFY4 Q8CNX4 Q8CP83 A0A0H2VI57 Q8CT13
map00720 Carbon fixation pathways in prokaryotes	7	27	71	870	3.18	0.0042355	2.37	A0A0H2VG08 Q8CPH4 A0A0H2VFY4 Q8CNX4 Q8CS66 A0A0H2VI54 A0A0H2VI57
map00650 Butanoate metabolism	5	18	71	870	3.4	0.0116327	1.93	A0A0H2VI99 Q8CTX6 A0A0H2VG08 A0A0H2VFY4 A0A0H2VI57
map00010 Glycolysis / Gluconeogenesis	8	40	71	870	2.45	0.0120886	1.92	A0A0H2VI31 Q8CS68 Q8CT80 A0A0H2VFY4 Q8CQ56 Q8CT13 Q8CPY3 A0A0H2VJ66
map00030 Pentose phosphate pathway	5	22	71	870	2.78	0.0276226	1.56	Q8CS68 Q8CT80 Q8CQU7 Q8CPC7 A0A0H2VIQ5

## Sheet: Logo4 Pathway2Protein
KEGG pathway	Fisher's exact test p value	Mapping	Fold enrichment	Protein accession	Position	Amino acid	Logo ID	Protein names	Gene names	Motif logo_x000D_
map00500 Starch and sucrose metabolism	0.6102	1	1.11	Q8CT80	67	K	Logo4	Glucose-6-phosphate isomerase	pgi	xxxxxxxxxx_K_Rxxxxxxxxx_x000D_
map03020 RNA polymerase	0.347332	1	2.45	Q8CRI4	267	K	Logo4	DNA-directed RNA polymerase subunit alpha	rpoA	xxxxxxxxxx_K_Rxxxxxxxxx_x000D_
map03010 Ribosome	2.54477e-05	15	3.12	Q8CRG8	73	K	Logo4	30S ribosomal protein S17	rpsQ	xxxxxxxxxx_K_Rxxxxxxxxx_x000D_
map03010 Ribosome	2.54477e-05	15	3.12	Q8CTS8	43	K	Logo4	30S ribosomal protein S12	rpsL	xxxxxxxxxx_K_Rxxxxxxxxx_x000D_
map03010 Ribosome	2.54477e-05	15	3.12	P66255	10	K	Logo4	50S ribosomal protein L34	rpmH	xxxxxxxxxx_K_Rxxxxxxxxx_x000D_
map03010 Ribosome	2.54477e-05	15	3.12	Q8CQP6	35	K	Logo4	30S ribosomal protein S18	rpsR	xxxxxxxxxx_K_Rxxxxxxxxx_x000D_
map03010 Ribosome	2.54477e-05	15	3.12	Q8CQP6	65	K	Logo4	30S ribosomal protein S18	rpsR	xxxxxxxxxx_K_Rxxxxxxxxx_x000D_
map03010 Ribosome	2.54477e-05	15	3.12	Q8CS54	28	K	Logo4	30S ribosomal protein S4	rpsD	xxxxxxxxxx_K_Rxxxxxxxxx_x000D_
map03010 Ribosome	2.54477e-05	15	3.12	Q8CRG5	98	K	Logo4	50S ribosomal protein L22	rplV	xxxxxxxxxx_K_Rxxxxxxxxx_x000D_
map03010 Ribosome	2.54477e-05	15	3.12	Q8CRG5	83	K	Logo4	50S ribosomal protein L22	rplV	xxxxxxxxxx_K_Rxxxxxxxxx_x000D_
map03010 Ribosome	2.54477e-05	15	3.12	Q8CRG2	74	K	Logo4	50S ribosomal protein L23	rplW	xxxxxxxxxx_K_Rxxxxxxxxx_x000D_
map03010 Ribosome	2.54477e-05	15	3.12	Q8CRG2	8	K	Logo4	50S ribosomal protein L23	rplW	xxxxxxxxxx_K_Rxxxxxxxxx_x000D_
map03010 Ribosome	2.54477e-05	15	3.12	P66618	35	K	Logo4	30S ribosomal protein S7	rpsG	xxxxxxxxxx_K_Rxxxxxxxxx_x000D_
map03010 Ribosome	2.54477e-05	15	3.12	Q8CRI9	94	K	Logo4	50S ribosomal protein L13	rplM	xxxxxxxxxx_K_Rxxxxxxxxx_x000D_
map03010 Ribosome	2.54477e-05	15	3.12	Q8CSV6	26	K	Logo4	50S ribosomal protein L28	rpmB	xxxxxxxxxx_K_Rxxxxxxxxx_x000D_
map03010 Ribosome	2.54477e-05	15	3.12	Q8CRI3	78	K	Logo4	30S ribosomal protein S13	rpsM	xxxxxxxxxx_K_Rxxxxxxxxx_x000D_
map03010 Ribosome	2.54477e-05	15	3.12	Q8CRG0	132	K	Logo4	50S ribosomal protein L3	rplC	xxxxxxxxxx_K_Rxxxxxxxxx_x000D_
map03010 Ribosome	2.54477e-05	15	3.12	P66336	30	K	Logo4	30S ribosomal protein S10	rpsJ	xxxxxxxxxx_K_Rxxxxxxxxx_x000D_
map03010 Ribosome	2.54477e-05	15	3.12	Q8CU90	52	K	Logo4	50S ribosomal protein L9	rplI	xxxxxxxxxx_K_Rxxxxxxxxx_x000D_
map03010 Ribosome	2.54477e-05	15	3.12	Q8CRH4	78	K	Logo4	30S ribosomal protein S8	rpsH	xxxxxxxxxx_K_Rxxxxxxxxx_x000D_
map00051 Fructose and mannose metabolism	0.6102	1	1.11	Q8CS68	212	K	Logo4	ATP-dependent 6-phosphofructokinase	pfkA	xxxxxxxxxx_K_Rxxxxxxxxx_x000D_
map00660 C5-Branched dibasic acid metabolism	0.536937	1	1.36	Q8CPH4	243	K	Logo4	Succinate--CoA ligase [ADP-forming] subunit alpha	sucD	xxxxxxxxxx_K_Rxxxxxxxxx_x000D_
map00250 Alanine, aspartate and glutamate metabolism	0.46844	2	1.29	Q8CN04	281	K	Logo4	1-pyrroline-5-carboxylate dehydrogenase	rocA	xxxxxxxxxx_K_Rxxxxxxxxx_x000D_
map00250 Alanine, aspartate and glutamate metabolism	0.46844	2	1.29	Q8CRT6	268	K	Logo4	Adenylosuccinate lyase	purB	xxxxxxxxxx_K_Rxxxxxxxxx_x000D_
map05134 Legionellosis	0.225629	1	4.08	A0A0H2VG08	38	K	Logo4	Succinate dehydrogenase flavoprotein subunit	SE_0841	xxxxxxxxxx_K_Rxxxxxxxxx_x000D_
map00680 Methane metabolism	0.410552	2	1.44	Q8CS68	212	K	Logo4	ATP-dependent 6-phosphofructokinase	pfkA	xxxxxxxxxx_K_Rxxxxxxxxx_x000D_
map00680 Methane metabolism	0.410552	2	1.44	Q8CPY3	268	K	Logo4	Enolase	eno	xxxxxxxxxx_K_Rxxxxxxxxx_x000D_
map00020 Citrate cycle (TCA cycle)	0.00109357	8	3.5	A0A0H2VI31	161	K	Logo4	Dihydrolipoyl dehydrogenase	SE_0794	xxxxxxxxxx_K_Rxxxxxxxxx_x000D_
map00020 Citrate cycle (TCA cycle)	0.00109357	8	3.5	A0A0H2VG08	38	K	Logo4	Succinate dehydrogenase flavoprotein subunit	SE_0841	xxxxxxxxxx_K_Rxxxxxxxxx_x000D_
map00020 Citrate cycle (TCA cycle)	0.00109357	8	3.5	Q8CPH4	243	K	Logo4	Succinate--CoA ligase [ADP-forming] subunit alpha	sucD	xxxxxxxxxx_K_Rxxxxxxxxx_x000D_
map00020 Citrate cycle (TCA cycle)	0.00109357	8	3.5	A0A0H2VFY4	405	K	Logo4	Putative 2-oxoacid ferredoxin oxidoreductase alpha subunit	SE_0967	xxxxxxxxxx_K_Rxxxxxxxxx_x000D_
map00020 Citrate cycle (TCA cycle)	0.00109357	8	3.5	Q8CNX4	132	K	Logo4	Isocitrate dehydrogenase [NADP]	icd	xxxxxxxxxx_K_Rxxxxxxxxx_x000D_
map00020 Citrate cycle (TCA cycle)	0.00109357	8	3.5	Q8CP83	210	K	Logo4	2-oxoglutarate dehydrogenase E1 component	odhA	xxxxxxxxxx_K_Rxxxxxxxxx_x000D_
map00020 Citrate cycle (TCA cycle)	0.00109357	8	3.5	Q8CP83	73	K	Logo4	2-oxoglutarate dehydrogenase E1 component	odhA	xxxxxxxxxx_K_Rxxxxxxxxx_x000D_
map00020 Citrate cycle (TCA cycle)	0.00109357	8	3.5	A0A0H2VI57	146	K	Logo4	Succinate dehydrogenase iron-sulfur protein subunit	SE_0842	xxxxxxxxxx_K_Rxxxxxxxxx_x000D_
map00020 Citrate cycle (TCA cycle)	0.00109357	8	3.5	Q8CT13	420	K	Logo4	Dihydrolipoyllysine-residue acetyltransferase component of pyruvate dehydrogenase complex	pdhC	xxxxxxxxxx_K_Rxxxxxxxxx_x000D_
map00380 Tryptophan metabolism	0.6102	1	1.11	A0A0H2VI31	161	K	Logo4	Dihydrolipoyl dehydrogenase	SE_0794	xxxxxxxxxx_K_Rxxxxxxxxx_x000D_
map00280 Valine, leucine and isoleucine degradation	0.699181	1	0.88	A0A0H2VI31	161	K	Logo4	Dihydrolipoyl dehydrogenase	SE_0794	xxxxxxxxxx_K_Rxxxxxxxxx_x000D_
map00310 Lysine degradation	0.6102	1	1.11	A0A0H2VI31	161	K	Logo4	Dihydrolipoyl dehydrogenase	SE_0794	xxxxxxxxxx_K_Rxxxxxxxxx_x000D_
map00333 Prodigiosin biosynthesis	0.347332	1	2.45	A0A0H2VHF4	242	K	Logo4	Malonyl CoA-acyl carrier protein transacylase	SE_0905	xxxxxxxxxx_K_Rxxxxxxxxx_x000D_
map03030 DNA replication	0.747041	1	0.77	Q8CPG6	611	K	Logo4	DNA polymerase III PolC-type	polC	xxxxxxxxxx_K_Rxxxxxxxxx_x000D_
map00650 Butanoate metabolism	0.0116327	5	3.4	A0A0H2VI99	225	K	Logo4	Acetoin(Diacetyl)reductase	SE_2225	xxxxxxxxxx_K_Rxxxxxxxxx_x000D_
map00650 Butanoate metabolism	0.0116327	5	3.4	Q8CTX6	106	K	Logo4	Formate acetyltransferase	pflB	xxxxxxxxxx_K_Rxxxxxxxxx_x000D_
map00650 Butanoate metabolism	0.0116327	5	3.4	A0A0H2VG08	38	K	Logo4	Succinate dehydrogenase flavoprotein subunit	SE_0841	xxxxxxxxxx_K_Rxxxxxxxxx_x000D_
map00650 Butanoate metabolism	0.0116327	5	3.4	A0A0H2VFY4	405	K	Logo4	Putative 2-oxoacid ferredoxin oxidoreductase alpha subunit	SE_0967	xxxxxxxxxx_K_Rxxxxxxxxx_x000D_
map00650 Butanoate metabolism	0.0116327	5	3.4	A0A0H2VI57	146	K	Logo4	Succinate dehydrogenase iron-sulfur protein subunit	SE_0842	xxxxxxxxxx_K_Rxxxxxxxxx_x000D_
map00561 Glycerolipid metabolism	0.496132	2	1.23	A0A0H2VEK5	141	K	Logo4	Dihydroxyacetone kinase	SE_0236	xxxxxxxxxx_K_Rxxxxxxxxx_x000D_
map00561 Glycerolipid metabolism	0.496132	2	1.23	A0A0H2VH29	124	K	Logo4	Acylglycerol-3-phosphate O-acyltransferase-like protein	SE_1404	xxxxxxxxxx_K_Rxxxxxxxxx_x000D_
map00480 Glutathione metabolism	0.318757	2	1.75	Q8CNX4	132	K	Logo4	Isocitrate dehydrogenase [NADP]	icd	xxxxxxxxxx_K_Rxxxxxxxxx_x000D_
map00480 Glutathione metabolism	0.318757	2	1.75	A0A0H2VIQ5	146	K	Logo4	Glucose-6-phosphate 1-dehydrogenase	zwf	xxxxxxxxxx_K_Rxxxxxxxxx_x000D_
map00630 Glyoxylate and dicarboxylate metabolism	0.264548	3	1.67	A0A0H2VI31	161	K	Logo4	Dihydrolipoyl dehydrogenase	SE_0794	xxxxxxxxxx_K_Rxxxxxxxxx_x000D_
map00630 Glyoxylate and dicarboxylate metabolism	0.264548	3	1.67	Q8CMM1	204	K	Logo4	Probable glycine dehydrogenase (decarboxylating) subunit 2	gcvPB	xxxxxxxxxx_K_Rxxxxxxxxx_x000D_
map00630 Glyoxylate and dicarboxylate metabolism	0.264548	3	1.67	Q8CMM0	39	K	Logo4	Probable glycine dehydrogenase (decarboxylating) subunit 1	gcvPA	xxxxxxxxxx_K_Rxxxxxxxxx_x000D_
map00626 Naphthalene degradation	0.0558888	2	4.9	A0A0H2VJ66	214	K	Logo4	Uncharacterized protein	SE_1950	xxxxxxxxxx_K_Rxxxxxxxxx_x000D_
map00626 Naphthalene degradation	0.0558888	2	4.9	Q8CQ56	17	K	Logo4	Alcohol dehydrogenase	adh	xxxxxxxxxx_K_Rxxxxxxxxx_x000D_
map02060 Phosphotransferase system (PTS)	0.6102	1	1.11	Q8CT19	329	K	Logo4	Phosphoenolpyruvate-protein phosphotransferase	ptsI	xxxxxxxxxx_K_Rxxxxxxxxx_x000D_
map01051 Biosynthesis of ansamycins	0.0816092	1	12.25	Q8CPC7	283	K	Logo4	Transketolase	tkt	xxxxxxxxxx_K_Rxxxxxxxxx_x000D_
map03440 Homologous recombination	0.821356	1	0.61	Q8CPG6	611	K	Logo4	DNA polymerase III PolC-type	polC	xxxxxxxxxx_K_Rxxxxxxxxx_x000D_
map01501 beta-Lactam resistance	0.724133	1	0.82	A0A0H2VGG2	125	K	Logo4	Penicillin-binding protein	SE_1138	xxxxxxxxxx_K_Rxxxxxxxxx_x000D_
map05152 Tuberculosis	0.225629	1	4.08	Q8CP17	68	K	Logo4	Chaperone protein DnaK	dnaK	xxxxxxxxxx_K_Rxxxxxxxxx_x000D_
map05152 Tuberculosis	0.225629	1	4.08	Q8CP17	54	K	Logo4	Chaperone protein DnaK	dnaK	xxxxxxxxxx_K_Rxxxxxxxxx_x000D_
map03430 Mismatch repair	0.410552	2	1.44	Q8CPF0	182	K	Logo4	DNA mismatch repair protein MutS	mutS	xxxxxxxxxx_K_Rxxxxxxxxx_x000D_
map03430 Mismatch repair	0.410552	2	1.44	Q8CPG6	611	K	Logo4	DNA polymerase III PolC-type	polC	xxxxxxxxxx_K_Rxxxxxxxxx_x000D_
map00640 Propanoate metabolism	0.139593	4	1.96	A0A0H2VI31	161	K	Logo4	Dihydrolipoyl dehydrogenase	SE_0794	xxxxxxxxxx_K_Rxxxxxxxxx_x000D_
map00640 Propanoate metabolism	0.139593	4	1.96	Q8CTX6	106	K	Logo4	Formate acetyltransferase	pflB	xxxxxxxxxx_K_Rxxxxxxxxx_x000D_
map00640 Propanoate metabolism	0.139593	4	1.96	Q8CPH4	243	K	Logo4	Succinate--CoA ligase [ADP-forming] subunit alpha	sucD	xxxxxxxxxx_K_Rxxxxxxxxx_x000D_
map00640 Propanoate metabolism	0.139593	4	1.96	Q8CS66	188	K	Logo4	Acetyl-coenzyme A carboxylase carboxyl transferase subunit beta	accD	xxxxxxxxxx_K_Rxxxxxxxxx_x000D_
map00550 Peptidoglycan biosynthesis	0.620377	2	0.98	Q8CPZ7	26	K	Logo4	UDP-N-acetylenolpyruvoylglucosamine reductase	murB	xxxxxxxxxx_K_Rxxxxxxxxx_x000D_
map00550 Peptidoglycan biosynthesis	0.620377	2	0.98	A0A0H2VGG2	125	K	Logo4	Penicillin-binding protein	SE_1138	xxxxxxxxxx_K_Rxxxxxxxxx_x000D_
map00010 Glycolysis / Gluconeogenesis	0.0120886	8	2.45	A0A0H2VI31	161	K	Logo4	Dihydrolipoyl dehydrogenase	SE_0794	xxxxxxxxxx_K_Rxxxxxxxxx_x000D_
map00010 Glycolysis / Gluconeogenesis	0.0120886	8	2.45	Q8CS68	212	K	Logo4	ATP-dependent 6-phosphofructokinase	pfkA	xxxxxxxxxx_K_Rxxxxxxxxx_x000D_
map00010 Glycolysis / Gluconeogenesis	0.0120886	8	2.45	Q8CT80	67	K	Logo4	Glucose-6-phosphate isomerase	pgi	xxxxxxxxxx_K_Rxxxxxxxxx_x000D_
map00010 Glycolysis / Gluconeogenesis	0.0120886	8	2.45	A0A0H2VFY4	405	K	Logo4	Putative 2-oxoacid ferredoxin oxidoreductase alpha subunit	SE_0967	xxxxxxxxxx_K_Rxxxxxxxxx_x000D_
map00010 Glycolysis / Gluconeogenesis	0.0120886	8	2.45	Q8CQ56	17	K	Logo4	Alcohol dehydrogenase	adh	xxxxxxxxxx_K_Rxxxxxxxxx_x000D_
map00010 Glycolysis / Gluconeogenesis	0.0120886	8	2.45	Q8CT13	420	K	Logo4	Dihydrolipoyllysine-residue acetyltransferase component of pyruvate dehydrogenase complex	pdhC	xxxxxxxxxx_K_Rxxxxxxxxx_x000D_
map00010 Glycolysis / Gluconeogenesis	0.0120886	8	2.45	Q8CPY3	268	K	Logo4	Enolase	eno	xxxxxxxxxx_K_Rxxxxxxxxx_x000D_
map00010 Glycolysis / Gluconeogenesis	0.0120886	8	2.45	A0A0H2VJ66	214	K	Logo4	Uncharacterized protein	SE_1950	xxxxxxxxxx_K_Rxxxxxxxxx_x000D_
map00130 Ubiquinone and other terpenoid-quinone biosynthesis	0.536937	1	1.36	A0A0H2VFL9	275	K	Logo4	Putative menaquinone-specific isochorismate synthase	SE_0743	xxxxxxxxxx_K_Rxxxxxxxxx_x000D_
map00521 Streptomycin biosynthesis	0.289043	1	3.06	A0A0H2VHA1	148	K	Logo4	Putative myo-inositol-1(Or 4)-monophosphatase	SE_0805	xxxxxxxxxx_K_Rxxxxxxxxx_x000D_
map00780 Biotin metabolism	0.642418	1	1.02	Q8CNJ9	33	K	Logo4	3-hydroxyacyl-[acyl-carrier-protein] dehydratase FabZ	fabZ	xxxxxxxxxx_K_Rxxxxxxxxx_x000D_
map00052 Galactose metabolism	0.349866	2	1.63	Q8CS68	212	K	Logo4	ATP-dependent 6-phosphofructokinase	pfkA	xxxxxxxxxx_K_Rxxxxxxxxx_x000D_
map00052 Galactose metabolism	0.349866	2	1.63	Q8CRJ2	12	K	Logo4	Galactose-6-phosphate isomerase subunit LacA	lacA	xxxxxxxxxx_K_Rxxxxxxxxx_x000D_
map00400 Phenylalanine, tyrosine and tryptophan biosynthesis	0.787376	1	0.68	A0A0H2VIA3	231	K	Logo4	Phospho-2-dehydro-3-deoxyheptonate aldolase	SE_1410	xxxxxxxxxx_K_Rxxxxxxxxx_x000D_
map00030 Pentose phosphate pathway	0.0276226	5	2.78	Q8CS68	212	K	Logo4	ATP-dependent 6-phosphofructokinase	pfkA	xxxxxxxxxx_K_Rxxxxxxxxx_x000D_
map00030 Pentose phosphate pathway	0.0276226	5	2.78	Q8CT80	67	K	Logo4	Glucose-6-phosphate isomerase	pgi	xxxxxxxxxx_K_Rxxxxxxxxx_x000D_
map00030 Pentose phosphate pathway	0.0276226	5	2.78	Q8CQU7	202	K	Logo4	Ribose-phosphate pyrophosphokinase	prs	xxxxxxxxxx_K_Rxxxxxxxxx_x000D_
map00030 Pentose phosphate pathway	0.0276226	5	2.78	Q8CPC7	283	K	Logo4	Transketolase	tkt	xxxxxxxxxx_K_Rxxxxxxxxx_x000D_
map00030 Pentose phosphate pathway	0.0276226	5	2.78	A0A0H2VIQ5	146	K	Logo4	Glucose-6-phosphate 1-dehydrogenase	zwf	xxxxxxxxxx_K_Rxxxxxxxxx_x000D_
map00350 Tyrosine metabolism	0.133468	2	3.06	A0A0H2VJ66	214	K	Logo4	Uncharacterized protein	SE_1950	xxxxxxxxxx_K_Rxxxxxxxxx_x000D_
map00350 Tyrosine metabolism	0.133468	2	3.06	Q8CQ56	17	K	Logo4	Alcohol dehydrogenase	adh	xxxxxxxxxx_K_Rxxxxxxxxx_x000D_
map00520 Amino sugar and nucleotide sugar metabolism	0.522915	2	1.17	Q8CT80	67	K	Logo4	Glucose-6-phosphate isomerase	pgi	xxxxxxxxxx_K_Rxxxxxxxxx_x000D_
map00520 Amino sugar and nucleotide sugar metabolism	0.522915	2	1.17	Q8CPZ7	26	K	Logo4	UDP-N-acetylenolpyruvoylglucosamine reductase	murB	xxxxxxxxxx_K_Rxxxxxxxxx_x000D_
map00564 Glycerophospholipid metabolism	0.318757	2	1.75	A0A0H2VH29	124	K	Logo4	Acylglycerol-3-phosphate O-acyltransferase-like protein	SE_1404	xxxxxxxxxx_K_Rxxxxxxxxx_x000D_
map00564 Glycerophospholipid metabolism	0.318757	2	1.75	Q8CP63	114	K	Logo4	Glycerol-3-phosphate dehydrogenase [NAD(P)+]	gpsA	xxxxxxxxxx_K_Rxxxxxxxxx_x000D_
map00720 Carbon fixation pathways in prokaryotes	0.0042355	7	3.18	A0A0H2VG08	38	K	Logo4	Succinate dehydrogenase flavoprotein subunit	SE_0841	xxxxxxxxxx_K_Rxxxxxxxxx_x000D_
map00720 Carbon fixation pathways in prokaryotes	0.0042355	7	3.18	Q8CPH4	243	K	Logo4	Succinate--CoA ligase [ADP-forming] subunit alpha	sucD	xxxxxxxxxx_K_Rxxxxxxxxx_x000D_
map00720 Carbon fixation pathways in prokaryotes	0.0042355	7	3.18	A0A0H2VFY4	405	K	Logo4	Putative 2-oxoacid ferredoxin oxidoreductase alpha subunit	SE_0967	xxxxxxxxxx_K_Rxxxxxxxxx_x000D_
map00720 Carbon fixation pathways in prokaryotes	0.0042355	7	3.18	Q8CNX4	132	K	Logo4	Isocitrate dehydrogenase [NADP]	icd	xxxxxxxxxx_K_Rxxxxxxxxx_x000D_
map00720 Carbon fixation pathways in prokaryotes	0.0042355	7	3.18	Q8CS66	188	K	Logo4	Acetyl-coenzyme A carboxylase carboxyl transferase subunit beta	accD	xxxxxxxxxx_K_Rxxxxxxxxx_x000D_
map00720 Carbon fixation pathways in prokaryotes	0.0042355	7	3.18	A0A0H2VI54	30	K	Logo4	Phosphoenolpyruvate-protein phosphatase	SE_2160	xxxxxxxxxx_K_Rxxxxxxxxx_x000D_
map00720 Carbon fixation pathways in prokaryotes	0.0042355	7	3.18	A0A0H2VI57	146	K	Logo4	Succinate dehydrogenase iron-sulfur protein subunit	SE_0842	xxxxxxxxxx_K_Rxxxxxxxxx_x000D_
map01053 Biosynthesis of siderophore group nonribosomal peptides	0.0816092	1	12.25	A0A0H2VFL9	275	K	Logo4	Putative menaquinone-specific isochorismate synthase	SE_0743	xxxxxxxxxx_K_Rxxxxxxxxx_x000D_
map04112 Cell cycle - Caulobacter	0.575122	1	1.23	Q8CPK5	411	K	Logo4	Cell division protein FtsA	ftsA	xxxxxxxxxx_K_Rxxxxxxxxx_x000D_
map00710 Carbon fixation in photosynthetic organisms	0.287337	2	1.89	Q8CPC7	283	K	Logo4	Transketolase	tkt	xxxxxxxxxx_K_Rxxxxxxxxx_x000D_
map00710 Carbon fixation in photosynthetic organisms	0.287337	2	1.89	A0A0H2VI54	30	K	Logo4	Phosphoenolpyruvate-protein phosphatase	SE_2160	xxxxxxxxxx_K_Rxxxxxxxxx_x000D_
map00230 Purine metabolism	0.911405	2	0.52	Q8CQU7	202	K	Logo4	Ribose-phosphate pyrophosphokinase	prs	xxxxxxxxxx_K_Rxxxxxxxxx_x000D_
map00230 Purine metabolism	0.911405	2	0.52	Q8CRT6	268	K	Logo4	Adenylosuccinate lyase	purB	xxxxxxxxxx_K_Rxxxxxxxxx_x000D_
map00220 Arginine biosynthesis	0.496132	2	1.23	Q8CQG5	21	K	Logo4	Arginine deiminase 1	arcA1	xxxxxxxxxx_K_Rxxxxxxxxx_x000D_
map00220 Arginine biosynthesis	0.496132	2	1.23	Q8CU41	31	K	Logo4	"Ornithine carbamoyltransferase 1, catabolic"	arcB1	xxxxxxxxxx_K_Rxxxxxxxxx_x000D_
map00730 Thiamine metabolism	0.724133	1	0.82	A0A0H2VH73	203	K	Logo4	Phosphomethylpyrimidine kinase	SE_1692	xxxxxxxxxx_K_Rxxxxxxxxx_x000D_
map00330 Arginine and proline metabolism	0.699181	1	0.88	Q8CN04	281	K	Logo4	1-pyrroline-5-carboxylate dehydrogenase	rocA	xxxxxxxxxx_K_Rxxxxxxxxx_x000D_
map00562 Inositol phosphate metabolism	0.289043	1	3.06	A0A0H2VHA1	148	K	Logo4	Putative myo-inositol-1(Or 4)-monophosphatase	SE_0805	xxxxxxxxxx_K_Rxxxxxxxxx_x000D_
map00620 Pyruvate metabolism	0.152381	6	1.63	A0A0H2VI31	161	K	Logo4	Dihydrolipoyl dehydrogenase	SE_0794	xxxxxxxxxx_K_Rxxxxxxxxx_x000D_
map00620 Pyruvate metabolism	0.152381	6	1.63	Q8CTX6	106	K	Logo4	Formate acetyltransferase	pflB	xxxxxxxxxx_K_Rxxxxxxxxx_x000D_
map00620 Pyruvate metabolism	0.152381	6	1.63	A0A0H2VFY4	405	K	Logo4	Putative 2-oxoacid ferredoxin oxidoreductase alpha subunit	SE_0967	xxxxxxxxxx_K_Rxxxxxxxxx_x000D_
map00620 Pyruvate metabolism	0.152381	6	1.63	Q8CS66	188	K	Logo4	Acetyl-coenzyme A carboxylase carboxyl transferase subunit beta	accD	xxxxxxxxxx_K_Rxxxxxxxxx_x000D_
map00620 Pyruvate metabolism	0.152381	6	1.63	A0A0H2VI54	30	K	Logo4	Phosphoenolpyruvate-protein phosphatase	SE_2160	xxxxxxxxxx_K_Rxxxxxxxxx_x000D_
map00620 Pyruvate metabolism	0.152381	6	1.63	Q8CT13	420	K	Logo4	Dihydrolipoyllysine-residue acetyltransferase component of pyruvate dehydrogenase complex	pdhC	xxxxxxxxxx_K_Rxxxxxxxxx_x000D_
map02020 Two-component system	0.787561	4	0.77	A0A0H2VGA8	204	K	Logo4	Staphylococcal respiratory response protein SrrA	SE_1176	xxxxxxxxxx_K_Rxxxxxxxxx_x000D_
map02020 Two-component system	0.787561	4	0.77	Q8CNM5	146	K	Logo4	Accessory gene regulator protein A	agrA	xxxxxxxxxx_K_Rxxxxxxxxx_x000D_
map02020 Two-component system	0.787561	4	0.77	Q8CQK0	151	K	Logo4	Transcriptional regulatory protein WalR	walR	xxxxxxxxxx_K_Rxxxxxxxxx_x000D_
map02020 Two-component system	0.787561	4	0.77	Q8CU87	264	K	Logo4	Sensor protein kinase WalK	walK	xxxxxxxxxx_K_Rxxxxxxxxx_x000D_
map03018 RNA degradation	0.116545	3	2.45	Q8CS68	212	K	Logo4	ATP-dependent 6-phosphofructokinase	pfkA	xxxxxxxxxx_K_Rxxxxxxxxx_x000D_
map03018 RNA degradation	0.116545	3	2.45	Q8CPY3	268	K	Logo4	Enolase	eno	xxxxxxxxxx_K_Rxxxxxxxxx_x000D_
map03018 RNA degradation	0.116545	3	2.45	Q8CP17	68	K	Logo4	Chaperone protein DnaK	dnaK	xxxxxxxxxx_K_Rxxxxxxxxx_x000D_
map03018 RNA degradation	0.116545	3	2.45	Q8CP17	54	K	Logo4	Chaperone protein DnaK	dnaK	xxxxxxxxxx_K_Rxxxxxxxxx_x000D_
map00970 Aminoacyl-tRNA biosynthesis	0.310967	3	1.53	Q8CSW1	49	K	Logo4	Methionyl-tRNA formyltransferase	fmt	xxxxxxxxxx_K_Rxxxxxxxxx_x000D_
map00970 Aminoacyl-tRNA biosynthesis	0.310967	3	1.53	Q8CQV5	237	K	Logo4	Lysine--tRNA ligase	lysS	xxxxxxxxxx_K_Rxxxxxxxxx_x000D_
map00970 Aminoacyl-tRNA biosynthesis	0.310967	3	1.53	Q8CNU8	108	K	Logo4	Leucine--tRNA ligase	leuS	xxxxxxxxxx_K_Rxxxxxxxxx_x000D_
map00190 Oxidative phosphorylation	0.334336	3	1.47	A0A0H2VG08	38	K	Logo4	Succinate dehydrogenase flavoprotein subunit	SE_0841	xxxxxxxxxx_K_Rxxxxxxxxx_x000D_
map00190 Oxidative phosphorylation	0.334336	3	1.47	Q8CPV5	279	K	Logo4	NADH dehydrogenase-like protein SE_0635	SE_0635	xxxxxxxxxx_K_Rxxxxxxxxx_x000D_
map00190 Oxidative phosphorylation	0.334336	3	1.47	A0A0H2VI57	146	K	Logo4	Succinate dehydrogenase iron-sulfur protein subunit	SE_0842	xxxxxxxxxx_K_Rxxxxxxxxx_x000D_
map02024 Quorum sensing	0.904837	2	0.53	Q8CNM5	146	K	Logo4	Accessory gene regulator protein A	agrA	xxxxxxxxxx_K_Rxxxxxxxxx_x000D_
map02024 Quorum sensing	0.904837	2	0.53	A0A0H2VI51	316	K	Logo4	Nickel ABC transporter nickel-binding protein	SE_1981	xxxxxxxxxx_K_Rxxxxxxxxx_x000D_
map00625 Chloroalkane and chloroalkene degradation	0.133468	2	3.06	A0A0H2VJ66	214	K	Logo4	Uncharacterized protein	SE_1950	xxxxxxxxxx_K_Rxxxxxxxxx_x000D_
map00625 Chloroalkane and chloroalkene degradation	0.133468	2	3.06	Q8CQ56	17	K	Logo4	Alcohol dehydrogenase	adh	xxxxxxxxxx_K_Rxxxxxxxxx_x000D_
map00260 Glycine, serine and threonine metabolism	0.223749	4	1.63	A0A0H2VI31	161	K	Logo4	Dihydrolipoyl dehydrogenase	SE_0794	xxxxxxxxxx_K_Rxxxxxxxxx_x000D_
map00260 Glycine, serine and threonine metabolism	0.223749	4	1.63	Q8CMM1	204	K	Logo4	Probable glycine dehydrogenase (decarboxylating) subunit 2	gcvPB	xxxxxxxxxx_K_Rxxxxxxxxx_x000D_
map00260 Glycine, serine and threonine metabolism	0.223749	4	1.63	A0A0H2VJJ0	285	K	Logo4	Putative L-serine dehydratase	SE_2080	xxxxxxxxxx_K_Rxxxxxxxxx_x000D_
map00260 Glycine, serine and threonine metabolism	0.223749	4	1.63	Q8CMM0	39	K	Logo4	Probable glycine dehydrogenase (decarboxylating) subunit 1	gcvPA	xxxxxxxxxx_K_Rxxxxxxxxx_x000D_
map00061 Fatty acid biosynthesis	0.116545	3	2.45	Q8CNJ9	33	K	Logo4	3-hydroxyacyl-[acyl-carrier-protein] dehydratase FabZ	fabZ	xxxxxxxxxx_K_Rxxxxxxxxx_x000D_
map00061 Fatty acid biosynthesis	0.116545	3	2.45	A0A0H2VHF4	242	K	Logo4	Malonyl CoA-acyl carrier protein transacylase	SE_0905	xxxxxxxxxx_K_Rxxxxxxxxx_x000D_
map00061 Fatty acid biosynthesis	0.116545	3	2.45	Q8CS66	188	K	Logo4	Acetyl-coenzyme A carboxylase carboxyl transferase subunit beta	accD	xxxxxxxxxx_K_Rxxxxxxxxx_x000D_
map04626 Plant-pathogen interaction	0.156645	1	6.13	Q8CQ81	74	K	Logo4	Elongation factor Tu	tuf	xxxxxxxxxx_K_Rxxxxxxxxx_x000D_
map00270 Cysteine and methionine metabolism	0.84997	1	0.56	A0A0H2VJJ0	285	K	Logo4	Putative L-serine dehydratase	SE_2080	xxxxxxxxxx_K_Rxxxxxxxxx_x000D_
map00670 One carbon pool by folate	0.6102	1	1.11	Q8CSW1	49	K	Logo4	Methionyl-tRNA formyltransferase	fmt	xxxxxxxxxx_K_Rxxxxxxxxx_x000D_
map00071 Fatty acid degradation	0.19327	2	2.45	A0A0H2VJ66	214	K	Logo4	Uncharacterized protein	SE_1950	xxxxxxxxxx_K_Rxxxxxxxxx_x000D_
map00071 Fatty acid degradation	0.19327	2	2.45	Q8CQ56	17	K	Logo4	Alcohol dehydrogenase	adh	xxxxxxxxxx_K_Rxxxxxxxxx_x000D_

## Sheet: Logo2
KEGG pathway	Mapping	Background	All Mapping	All Background	Fold enrichment	Fisher's exact test p value	-log10(p value)	Related proteins
map00010 Glycolysis / Gluconeogenesis	15	40	101	870	3.23	1.17579e-05	4.93	A0A0H2VI31 Q8CS68 Q8CN38 Q8CT80 Q8CNI5 A0A0H2VIL4 A0A0H2VEG1 Q8CNI3 Q8CQ56 Q8CTD6 Q8CT13 Q8CMY5 Q8CMZ0 Q8CS69 Q8CNY0
map03010 Ribosome	17	59	101	870	2.48	0.000153034	3.82	P66175 Q8CRG4 Q8CRH5 Q8CSC6 Q8CRG5 Q8CSU2 Q8CRG0 Q8CRH4 Q8CS77 Q8CSU9 A0A0H2VGI1 Q8CQP6 Q8CS89 Q8CRG1 Q8CTT4 P66523 Q8CRI3
map03018 RNA degradation	7	15	101	870	4.02	0.000681273	3.17	Q8CS68 Q8CSS7 Q8CST1 A0A0H2VGX0 Q8CT16 P0C0N7 Q8CP17
map00620 Pyruvate metabolism	12	45	101	870	2.3	0.00334211	2.48	A0A0H2VI31 Q8CNI5 A0A0H2VIL4 A0A0H2VEG1 Q8CMY4 Q8CT13 Q8CQE8 Q8CTX6 Q8CMZ0 Q8CS60 A0A0H2VGL1 Q8CS69
map00640 Propanoate metabolism	8	25	101	870	2.76	0.00502882	2.3	A0A0H2VI31 A0A0H2VGB8 A0A0H2VIL4 A0A0H2VEG1 Q8CTX6 Q8CMZ0 Q8CS60 A0A0H2VGL1
map00030 Pentose phosphate pathway	7	22	101	870	2.74	0.00901919	2.04	Q8CS68 Q8CMY5 Q8CN38 Q8CT80 Q8CP47 Q8CNI3 A0A0H2VIQ5
map04626 Plant-pathogen interaction	2	2	101	870	8.61	0.0133593	1.87	Q8CQ81 Q8CSS0
map00480 Glutathione metabolism	5	14	101	870	3.08	0.0162506	1.79	Q8CSR9 A0A0H2VJQ8 A0A0H2VE16 Q8CP47 A0A0H2VIQ5
map00630 Glyoxylate and dicarboxylate metabolism	6	22	101	870	2.35	0.0333682	1.48	A0A0H2VI31 Q8CMM1 A0A0H2VIL4 Q8CPC2 A0A0H2VEG1 Q8CMM0
map00020 Citrate cycle (TCA cycle)	7	28	101	870	2.15	0.0347178	1.46	A0A0H2VI31 A0A0H2VG08 Q8CPC2 A0A0H2VEG1 Q8CMY4 Q8CT13 Q8CQE8
map05134 Legionellosis	2	3	101	870	5.74	0.0370304	1.43	A0A0H2VG08 P0C0N7
map05152 Tuberculosis	2	3	101	870	5.74	0.0370304	1.43	P0C0N7 Q8CP17
map00680 Methane metabolism	5	17	101	870	2.53	0.0378045	1.42	Q8CS68 Q8CMY5 A0A0H2VIL4 Q8CS60 Q8CNI3

## Sheet: Logo2 Pathway2Protein
KEGG pathway	Fisher's exact test p value	Mapping	Fold enrichment	Protein accession	Position	Amino acid	Logo ID	Protein names	Gene names	Motif logo_x000D_
map00500 Starch and sucrose metabolism	0.125568	3	2.35	A0A0H2VGB4	393	K	Logo2	Alpha-amylase	SE_1191	xxxxxxxxxx_K_xExxxxxxxx_x000D_
map00500 Starch and sucrose metabolism	0.125568	3	2.35	Q8CN38	413	K	Logo2	Phosphoglucomutase	pgcA	xxxxxxxxxx_K_xExxxxxxxx_x000D_
map00500 Starch and sucrose metabolism	0.125568	3	2.35	Q8CT80	163	K	Logo2	Glucose-6-phosphate isomerase	pgi	xxxxxxxxxx_K_xExxxxxxxx_x000D_
map00500 Starch and sucrose metabolism	0.125568	3	2.35	Q8CT80	17	K	Logo2	Glucose-6-phosphate isomerase	pgi	xxxxxxxxxx_K_xExxxxxxxx_x000D_
map03020 RNA polymerase	0.105625	2	3.45	Q8CQ83	30	K	Logo2	DNA-directed RNA polymerase subunit beta'	rpoC	xxxxxxxxxx_K_xExxxxxxxx_x000D_
map03020 RNA polymerase	0.105625	2	3.45	Q8CQ83	1015	K	Logo2	DNA-directed RNA polymerase subunit beta'	rpoC	xxxxxxxxxx_K_xExxxxxxxx_x000D_
map03020 RNA polymerase	0.105625	2	3.45	Q8CRI4	302	K	Logo2	DNA-directed RNA polymerase subunit alpha	rpoA	xxxxxxxxxx_K_xExxxxxxxx_x000D_
map03010 Ribosome	0.000153034	17	2.48	P66175	22	K	Logo2	50S ribosomal protein L29	rpmC	xxxxxxxxxx_K_xExxxxxxxx_x000D_
map03010 Ribosome	0.000153034	17	2.48	Q8CRG4	18	K	Logo2	30S ribosomal protein S19	rpsS	xxxxxxxxxx_K_xExxxxxxxx_x000D_
map03010 Ribosome	0.000153034	17	2.48	Q8CRH5	44	K	Logo2	50S ribosomal protein L6	rplF	xxxxxxxxxx_K_xExxxxxxxx_x000D_
map03010 Ribosome	0.000153034	17	2.48	Q8CSC6	46	K	Logo2	30S ribosomal protein S20	rpsT	xxxxxxxxxx_K_xExxxxxxxx_x000D_
map03010 Ribosome	0.000153034	17	2.48	Q8CRG5	111	K	Logo2	50S ribosomal protein L22	rplV	xxxxxxxxxx_K_xExxxxxxxx_x000D_
map03010 Ribosome	0.000153034	17	2.48	Q8CSU2	81	K	Logo2	30S ribosomal protein S2	rpsB	xxxxxxxxxx_K_xExxxxxxxx_x000D_
map03010 Ribosome	0.000153034	17	2.48	Q8CSU2	49	K	Logo2	30S ribosomal protein S2	rpsB	xxxxxxxxxx_K_xExxxxxxxx_x000D_
map03010 Ribosome	0.000153034	17	2.48	Q8CSU2	138	K	Logo2	30S ribosomal protein S2	rpsB	xxxxxxxxxx_K_xExxxxxxxx_x000D_
map03010 Ribosome	0.000153034	17	2.48	Q8CRG0	39	K	Logo2	50S ribosomal protein L3	rplC	xxxxxxxxxx_K_xExxxxxxxx_x000D_
map03010 Ribosome	0.000153034	17	2.48	Q8CRH4	33	K	Logo2	30S ribosomal protein S8	rpsH	xxxxxxxxxx_K_xExxxxxxxx_x000D_
map03010 Ribosome	0.000153034	17	2.48	Q8CRH4	24	K	Logo2	30S ribosomal protein S8	rpsH	xxxxxxxxxx_K_xExxxxxxxx_x000D_
map03010 Ribosome	0.000153034	17	2.48	Q8CRH4	41	K	Logo2	30S ribosomal protein S8	rpsH	xxxxxxxxxx_K_xExxxxxxxx_x000D_
map03010 Ribosome	0.000153034	17	2.48	Q8CS77	85	K	Logo2	50S ribosomal protein L20	rplT	xxxxxxxxxx_K_xExxxxxxxx_x000D_
map03010 Ribosome	0.000153034	17	2.48	Q8CSU9	85	K	Logo2	50S ribosomal protein L19	rplS	xxxxxxxxxx_K_xExxxxxxxx_x000D_
map03010 Ribosome	0.000153034	17	2.48	A0A0H2VGI1	157	K	Logo2	30S ribosomal protein S1	SE_1165	xxxxxxxxxx_K_xExxxxxxxx_x000D_
map03010 Ribosome	0.000153034	17	2.48	Q8CQP6	77	K	Logo2	30S ribosomal protein S18	rpsR	xxxxxxxxxx_K_xExxxxxxxx_x000D_
map03010 Ribosome	0.000153034	17	2.48	Q8CS89	76	K	Logo2	50S ribosomal protein L27	rpmA	xxxxxxxxxx_K_xExxxxxxxx_x000D_
map03010 Ribosome	0.000153034	17	2.48	Q8CRG1	201	K	Logo2	50S ribosomal protein L4	rplD	xxxxxxxxxx_K_xExxxxxxxx_x000D_
map03010 Ribosome	0.000153034	17	2.48	Q8CTT4	160	K	Logo2	50S ribosomal protein L1	rplA	xxxxxxxxxx_K_xExxxxxxxx_x000D_
map03010 Ribosome	0.000153034	17	2.48	P66523	8	K	Logo2	30S ribosomal protein S21	rpsU	xxxxxxxxxx_K_xExxxxxxxx_x000D_
map03010 Ribosome	0.000153034	17	2.48	Q8CRI3	64	K	Logo2	30S ribosomal protein S13	rpsM	xxxxxxxxxx_K_xExxxxxxxx_x000D_
map00051 Fructose and mannose metabolism	0.125568	3	2.35	Q8CS68	77	K	Logo2	ATP-dependent 6-phosphofructokinase	pfkA	xxxxxxxxxx_K_xExxxxxxxx_x000D_
map00051 Fructose and mannose metabolism	0.125568	3	2.35	Q8CMY5	185	K	Logo2	Fructose-bisphosphate aldolase class 1	fda	xxxxxxxxxx_K_xExxxxxxxx_x000D_
map00051 Fructose and mannose metabolism	0.125568	3	2.35	Q8CNI3	185	K	Logo2	Fructose-bisphosphate aldolase	fba	xxxxxxxxxx_K_xExxxxxxxx_x000D_
map00790 Folate biosynthesis	0.927465	1	0.41	Q8CTH8	220	K	Logo2	7-cyano-7-deazaguanine synthase	queC	xxxxxxxxxx_K_xExxxxxxxx_x000D_
map00450 Selenocompound metabolism	0.579791	1	1.23	Q8CQU3	583	K	Logo2	Methionine--tRNA ligase	metG	xxxxxxxxxx_K_xExxxxxxxx_x000D_
map05134 Legionellosis	0.0370304	2	5.74	A0A0H2VG08	534	K	Logo2	Succinate dehydrogenase flavoprotein subunit	SE_0841	xxxxxxxxxx_K_xExxxxxxxx_x000D_
map05134 Legionellosis	0.0370304	2	5.74	P0C0N7	140	K	Logo2	60 kDa chaperonin	groL	xxxxxxxxxx_K_xExxxxxxxx_x000D_
map00680 Methane metabolism	0.0378045	5	2.53	Q8CS68	77	K	Logo2	ATP-dependent 6-phosphofructokinase	pfkA	xxxxxxxxxx_K_xExxxxxxxx_x000D_
map00680 Methane metabolism	0.0378045	5	2.53	Q8CMY5	185	K	Logo2	Fructose-bisphosphate aldolase class 1	fda	xxxxxxxxxx_K_xExxxxxxxx_x000D_
map00680 Methane metabolism	0.0378045	5	2.53	A0A0H2VIL4	383	K	Logo2	Acetate-CoA ligase	SE_2161	xxxxxxxxxx_K_xExxxxxxxx_x000D_
map00680 Methane metabolism	0.0378045	5	2.53	Q8CS60	357	K	Logo2	Acetate kinase	ackA	xxxxxxxxxx_K_xExxxxxxxx_x000D_
map00680 Methane metabolism	0.0378045	5	2.53	Q8CNI3	185	K	Logo2	Fructose-bisphosphate aldolase	fba	xxxxxxxxxx_K_xExxxxxxxx_x000D_
map00020 Citrate cycle (TCA cycle)	0.0347178	7	2.15	A0A0H2VI31	111	K	Logo2	Dihydrolipoyl dehydrogenase	SE_0794	xxxxxxxxxx_K_xExxxxxxxx_x000D_
map00020 Citrate cycle (TCA cycle)	0.0347178	7	2.15	A0A0H2VG08	534	K	Logo2	Succinate dehydrogenase flavoprotein subunit	SE_0841	xxxxxxxxxx_K_xExxxxxxxx_x000D_
map00020 Citrate cycle (TCA cycle)	0.0347178	7	2.15	Q8CPC2	391	K	Logo2	Aconitate hydratase A	acnA	xxxxxxxxxx_K_xExxxxxxxx_x000D_
map00020 Citrate cycle (TCA cycle)	0.0347178	7	2.15	Q8CPC2	664	K	Logo2	Aconitate hydratase A	acnA	xxxxxxxxxx_K_xExxxxxxxx_x000D_
map00020 Citrate cycle (TCA cycle)	0.0347178	7	2.15	A0A0H2VEG1	393	K	Logo2	Dihydrolipoyl dehydrogenase	SE_0253	xxxxxxxxxx_K_xExxxxxxxx_x000D_
map00020 Citrate cycle (TCA cycle)	0.0347178	7	2.15	Q8CMY4	205	K	Logo2	Probable malate:quinone oxidoreductase 4	mqo4	xxxxxxxxxx_K_xExxxxxxxx_x000D_
map00020 Citrate cycle (TCA cycle)	0.0347178	7	2.15	Q8CT13	97	K	Logo2	Dihydrolipoyllysine-residue acetyltransferase component of pyruvate dehydrogenase complex	pdhC	xxxxxxxxxx_K_xExxxxxxxx_x000D_
map00020 Citrate cycle (TCA cycle)	0.0347178	7	2.15	Q8CQE8	218	K	Logo2	Probable malate:quinone oxidoreductase 3	mqo3	xxxxxxxxxx_K_xExxxxxxxx_x000D_
map05150 Staphylococcus aureus infection	0.744823	1	0.78	Q8CQD9	738	K	Logo2	Accumulation-associated protein	SE_0175	xxxxxxxxxx_K_xExxxxxxxx_x000D_
map05150 Staphylococcus aureus infection	0.744823	1	0.78	Q8CQD9	610	K	Logo2	Accumulation-associated protein	SE_0175	xxxxxxxxxx_K_xExxxxxxxx_x000D_
map00380 Tryptophan metabolism	0.125568	3	2.35	A0A0H2VI31	111	K	Logo2	Dihydrolipoyl dehydrogenase	SE_0794	xxxxxxxxxx_K_xExxxxxxxx_x000D_
map00380 Tryptophan metabolism	0.125568	3	2.35	Q8CNI5	351	K	Logo2	Putative aldehyde dehydrogenase SE_1720	SE_1720	xxxxxxxxxx_K_xExxxxxxxx_x000D_
map00380 Tryptophan metabolism	0.125568	3	2.35	A0A0H2VEG1	393	K	Logo2	Dihydrolipoyl dehydrogenase	SE_0253	xxxxxxxxxx_K_xExxxxxxxx_x000D_
map00280 Valine, leucine and isoleucine degradation	0.0684607	4	2.46	A0A0H2VI31	111	K	Logo2	Dihydrolipoyl dehydrogenase	SE_0794	xxxxxxxxxx_K_xExxxxxxxx_x000D_
map00280 Valine, leucine and isoleucine degradation	0.0684607	4	2.46	A0A0H2VGB8	267	K	Logo2	Branched-chain alpha-keto acid dehydrogenase E1	SE_1198	xxxxxxxxxx_K_xExxxxxxxx_x000D_
map00280 Valine, leucine and isoleucine degradation	0.0684607	4	2.46	Q8CNI5	351	K	Logo2	Putative aldehyde dehydrogenase SE_1720	SE_1720	xxxxxxxxxx_K_xExxxxxxxx_x000D_
map00280 Valine, leucine and isoleucine degradation	0.0684607	4	2.46	A0A0H2VEG1	393	K	Logo2	Dihydrolipoyl dehydrogenase	SE_0253	xxxxxxxxxx_K_xExxxxxxxx_x000D_
map00333 Prodigiosin biosynthesis	0.461262	1	1.72	Q8CPI3	39	K	Logo2	3-oxoacyl-[acyl-carrier-protein] reductase FabG	fabG	xxxxxxxxxx_K_xExxxxxxxx_x000D_
map00310 Lysine degradation	0.125568	3	2.35	A0A0H2VI31	111	K	Logo2	Dihydrolipoyl dehydrogenase	SE_0794	xxxxxxxxxx_K_xExxxxxxxx_x000D_
map00310 Lysine degradation	0.125568	3	2.35	Q8CNI5	351	K	Logo2	Putative aldehyde dehydrogenase SE_1720	SE_1720	xxxxxxxxxx_K_xExxxxxxxx_x000D_
map00310 Lysine degradation	0.125568	3	2.35	A0A0H2VEG1	393	K	Logo2	Dihydrolipoyl dehydrogenase	SE_0253	xxxxxxxxxx_K_xExxxxxxxx_x000D_
map00650 Butanoate metabolism	0.3487	3	1.44	Q8CTX6	670	K	Logo2	Formate acetyltransferase	pflB	xxxxxxxxxx_K_xExxxxxxxx_x000D_
map00650 Butanoate metabolism	0.3487	3	1.44	A0A0H2VG08	534	K	Logo2	Succinate dehydrogenase flavoprotein subunit	SE_0841	xxxxxxxxxx_K_xExxxxxxxx_x000D_
map00650 Butanoate metabolism	0.3487	3	1.44	A0A0H2VI16	100	K	Logo2	Sorbitol dehydrogenase	SE_2019	xxxxxxxxxx_K_xExxxxxxxx_x000D_
map00410 beta-Alanine metabolism	0.524167	1	1.44	Q8CNI5	351	K	Logo2	Putative aldehyde dehydrogenase SE_1720	SE_1720	xxxxxxxxxx_K_xExxxxxxxx_x000D_
map00053 Ascorbate and aldarate metabolism	0.309722	1	2.87	Q8CNI5	351	K	Logo2	Putative aldehyde dehydrogenase SE_1720	SE_1720	xxxxxxxxxx_K_xExxxxxxxx_x000D_
map00983 Drug metabolism - other enzymes	0.62897	1	1.08	Q8CRM9	196	K	Logo2	Thymidine kinase	tdk	xxxxxxxxxx_K_xExxxxxxxx_x000D_
map00561 Glycerolipid metabolism	0.0714729	5	2.15	A0A0H2VEK5	171	K	Logo2	Dihydroxyacetone kinase	SE_0236	xxxxxxxxxx_K_xExxxxxxxx_x000D_
map00561 Glycerolipid metabolism	0.0714729	5	2.15	Q8CQ10	633	K	Logo2	Lipoteichoic acid synthase	ltaS	xxxxxxxxxx_K_xExxxxxxxx_x000D_
map00561 Glycerolipid metabolism	0.0714729	5	2.15	P59253	193	K	Logo2	Glycerol-3-phosphate acyltransferase	plsY	xxxxxxxxxx_K_xExxxxxxxx_x000D_
map00561 Glycerolipid metabolism	0.0714729	5	2.15	Q8CNI5	351	K	Logo2	Putative aldehyde dehydrogenase SE_1720	SE_1720	xxxxxxxxxx_K_xExxxxxxxx_x000D_
map00561 Glycerolipid metabolism	0.0714729	5	2.15	Q8CSS0	470	K	Logo2	Glycerol kinase	glpK	xxxxxxxxxx_K_xExxxxxxxx_x000D_
map00561 Glycerolipid metabolism	0.0714729	5	2.15	Q8CSS0	496	K	Logo2	Glycerol kinase	glpK	xxxxxxxxxx_K_xExxxxxxxx_x000D_
map00195 Photosynthesis	0.62897	1	1.08	Q8CNJ3	68	K	Logo2	ATP synthase subunit b	atpF	xxxxxxxxxx_K_xExxxxxxxx_x000D_
map00630 Glyoxylate and dicarboxylate metabolism	0.0333682	6	2.35	A0A0H2VI31	111	K	Logo2	Dihydrolipoyl dehydrogenase	SE_0794	xxxxxxxxxx_K_xExxxxxxxx_x000D_
map00630 Glyoxylate and dicarboxylate metabolism	0.0333682	6	2.35	Q8CMM1	487	K	Logo2	Probable glycine dehydrogenase (decarboxylating) subunit 2	gcvPB	xxxxxxxxxx_K_xExxxxxxxx_x000D_
map00630 Glyoxylate and dicarboxylate metabolism	0.0333682	6	2.35	A0A0H2VIL4	383	K	Logo2	Acetate-CoA ligase	SE_2161	xxxxxxxxxx_K_xExxxxxxxx_x000D_
map00630 Glyoxylate and dicarboxylate metabolism	0.0333682	6	2.35	Q8CPC2	391	K	Logo2	Aconitate hydratase A	acnA	xxxxxxxxxx_K_xExxxxxxxx_x000D_
map00630 Glyoxylate and dicarboxylate metabolism	0.0333682	6	2.35	Q8CPC2	664	K	Logo2	Aconitate hydratase A	acnA	xxxxxxxxxx_K_xExxxxxxxx_x000D_
map00630 Glyoxylate and dicarboxylate metabolism	0.0333682	6	2.35	A0A0H2VEG1	393	K	Logo2	Dihydrolipoyl dehydrogenase	SE_0253	xxxxxxxxxx_K_xExxxxxxxx_x000D_
map00630 Glyoxylate and dicarboxylate metabolism	0.0333682	6	2.35	Q8CMM0	369	K	Logo2	Probable glycine dehydrogenase (decarboxylating) subunit 1	gcvPA	xxxxxxxxxx_K_xExxxxxxxx_x000D_
map00630 Glyoxylate and dicarboxylate metabolism	0.0333682	6	2.35	Q8CMM0	433	K	Logo2	Probable glycine dehydrogenase (decarboxylating) subunit 1	gcvPA	xxxxxxxxxx_K_xExxxxxxxx_x000D_
map00480 Glutathione metabolism	0.0162506	5	3.08	Q8CSR9	151	K	Logo2	Glutathione peroxidase homolog BsaA	bsaA	xxxxxxxxxx_K_xExxxxxxxx_x000D_
map00480 Glutathione metabolism	0.0162506	5	3.08	A0A0H2VJQ8	218	K	Logo2	Dihydrolipoamide dehydrogenase	SE_2184	xxxxxxxxxx_K_xExxxxxxxx_x000D_
map00480 Glutathione metabolism	0.0162506	5	3.08	A0A0H2VE16	101	K	Logo2	Regulatory protein	SE_0080	xxxxxxxxxx_K_xExxxxxxxx_x000D_
map00480 Glutathione metabolism	0.0162506	5	3.08	Q8CP47	292	K	Logo2	"6-phosphogluconate dehydrogenase, decarboxylating"	gnd	xxxxxxxxxx_K_xExxxxxxxx_x000D_
map00480 Glutathione metabolism	0.0162506	5	3.08	A0A0H2VIQ5	173	K	Logo2	Glucose-6-phosphate 1-dehydrogenase	zwf	xxxxxxxxxx_K_xExxxxxxxx_x000D_
map00626 Naphthalene degradation	0.461262	1	1.72	Q8CQ56	30	K	Logo2	Alcohol dehydrogenase	adh	xxxxxxxxxx_K_xExxxxxxxx_x000D_
map00750 Vitamin B6 metabolism	0.390135	1	2.15	Q8CQV7	150	K	Logo2	Pyridoxal 5'-phosphate synthase subunit PdxS	pdxS	xxxxxxxxxx_K_xExxxxxxxx_x000D_
map00910 Nitrogen metabolism	0.371304	2	1.57	A0A0H2VHY0	605	K	Logo2	Nitrite reductase	SE_1978	xxxxxxxxxx_K_xExxxxxxxx_x000D_
map00910 Nitrogen metabolism	0.371304	2	1.57	Q8CU42	271	K	Logo2	Carbamate kinase 2	arcC2	xxxxxxxxxx_K_xExxxxxxxx_x000D_
map05152 Tuberculosis	0.0370304	2	5.74	P0C0N7	140	K	Logo2	60 kDa chaperonin	groL	xxxxxxxxxx_K_xExxxxxxxx_x000D_
map05152 Tuberculosis	0.0370304	2	5.74	Q8CP17	274	K	Logo2	Chaperone protein DnaK	dnaK	xxxxxxxxxx_K_xExxxxxxxx_x000D_
map05152 Tuberculosis	0.0370304	2	5.74	Q8CP17	157	K	Logo2	Chaperone protein DnaK	dnaK	xxxxxxxxxx_K_xExxxxxxxx_x000D_
map03430 Mismatch repair	0.605739	2	1.01	Q8CPL6	298	K	Logo2	Endonuclease MutS2	mutS2	xxxxxxxxxx_K_xExxxxxxxx_x000D_
map03430 Mismatch repair	0.605739	2	1.01	Q8CPE9	489	K	Logo2	DNA mismatch repair protein MutL	mutL	xxxxxxxxxx_K_xExxxxxxxx_x000D_
map00640 Propanoate metabolism	0.00502882	8	2.76	A0A0H2VI31	111	K	Logo2	Dihydrolipoyl dehydrogenase	SE_0794	xxxxxxxxxx_K_xExxxxxxxx_x000D_
map00640 Propanoate metabolism	0.00502882	8	2.76	A0A0H2VGB8	267	K	Logo2	Branched-chain alpha-keto acid dehydrogenase E1	SE_1198	xxxxxxxxxx_K_xExxxxxxxx_x000D_
map00640 Propanoate metabolism	0.00502882	8	2.76	A0A0H2VIL4	383	K	Logo2	Acetate-CoA ligase	SE_2161	xxxxxxxxxx_K_xExxxxxxxx_x000D_
map00640 Propanoate metabolism	0.00502882	8	2.76	A0A0H2VEG1	393	K	Logo2	Dihydrolipoyl dehydrogenase	SE_0253	xxxxxxxxxx_K_xExxxxxxxx_x000D_
map00640 Propanoate metabolism	0.00502882	8	2.76	Q8CTX6	670	K	Logo2	Formate acetyltransferase	pflB	xxxxxxxxxx_K_xExxxxxxxx_x000D_
map00640 Propanoate metabolism	0.00502882	8	2.76	Q8CMZ0	42	K	Logo2	L-lactate dehydrogenase	ldh	xxxxxxxxxx_K_xExxxxxxxx_x000D_
map00640 Propanoate metabolism	0.00502882	8	2.76	Q8CS60	357	K	Logo2	Acetate kinase	ackA	xxxxxxxxxx_K_xExxxxxxxx_x000D_
map00640 Propanoate metabolism	0.00502882	8	2.76	A0A0H2VGL1	34	K	Logo2	Acetyl-CoA carboxylase biotin carboxyl carrier subunit	SE_1208	xxxxxxxxxx_K_xExxxxxxxx_x000D_
map00550 Peptidoglycan biosynthesis	0.328448	4	1.38	A0A0H2VHF8	46	K	Logo2	UDP-N-acetylmuramoyl-tripeptide--D-alanyl-D-alanine ligase	murF	xxxxxxxxxx_K_xExxxxxxxx_x000D_
map00550 Peptidoglycan biosynthesis	0.328448	4	1.38	A0A0H2VHF8	208	K	Logo2	UDP-N-acetylmuramoyl-tripeptide--D-alanyl-D-alanine ligase	murF	xxxxxxxxxx_K_xExxxxxxxx_x000D_
map00550 Peptidoglycan biosynthesis	0.328448	4	1.38	Q8CPA8	290	K	Logo2	Aminoacyltransferase FemB	femB	xxxxxxxxxx_K_xExxxxxxxx_x000D_
map00550 Peptidoglycan biosynthesis	0.328448	4	1.38	Q8CRP5	157	K	Logo2	D-alanine--D-alanine ligase	ddl	xxxxxxxxxx_K_xExxxxxxxx_x000D_
map00550 Peptidoglycan biosynthesis	0.328448	4	1.38	Q8CRM7	15	K	Logo2	UDP-N-acetylglucosamine 1-carboxyvinyltransferase 2	murA2	xxxxxxxxxx_K_xExxxxxxxx_x000D_
map01502 Vancomycin resistance	0.190423	2	2.46	A0A0H2VHF8	46	K	Logo2	UDP-N-acetylmuramoyl-tripeptide--D-alanyl-D-alanine ligase	murF	xxxxxxxxxx_K_xExxxxxxxx_x000D_
map01502 Vancomycin resistance	0.190423	2	2.46	A0A0H2VHF8	208	K	Logo2	UDP-N-acetylmuramoyl-tripeptide--D-alanyl-D-alanine ligase	murF	xxxxxxxxxx_K_xExxxxxxxx_x000D_
map01502 Vancomycin resistance	0.190423	2	2.46	Q8CRP5	157	K	Logo2	D-alanine--D-alanine ligase	ddl	xxxxxxxxxx_K_xExxxxxxxx_x000D_
map00010 Glycolysis / Gluconeogenesis	1.17579e-05	15	3.23	A0A0H2VI31	111	K	Logo2	Dihydrolipoyl dehydrogenase	SE_0794	xxxxxxxxxx_K_xExxxxxxxx_x000D_
map00010 Glycolysis / Gluconeogenesis	1.17579e-05	15	3.23	Q8CS68	77	K	Logo2	ATP-dependent 6-phosphofructokinase	pfkA	xxxxxxxxxx_K_xExxxxxxxx_x000D_
map00010 Glycolysis / Gluconeogenesis	1.17579e-05	15	3.23	Q8CN38	413	K	Logo2	Phosphoglucomutase	pgcA	xxxxxxxxxx_K_xExxxxxxxx_x000D_
map00010 Glycolysis / Gluconeogenesis	1.17579e-05	15	3.23	Q8CT80	163	K	Logo2	Glucose-6-phosphate isomerase	pgi	xxxxxxxxxx_K_xExxxxxxxx_x000D_
map00010 Glycolysis / Gluconeogenesis	1.17579e-05	15	3.23	Q8CT80	17	K	Logo2	Glucose-6-phosphate isomerase	pgi	xxxxxxxxxx_K_xExxxxxxxx_x000D_
map00010 Glycolysis / Gluconeogenesis	1.17579e-05	15	3.23	Q8CNI5	351	K	Logo2	Putative aldehyde dehydrogenase SE_1720	SE_1720	xxxxxxxxxx_K_xExxxxxxxx_x000D_
map00010 Glycolysis / Gluconeogenesis	1.17579e-05	15	3.23	A0A0H2VIL4	383	K	Logo2	Acetate-CoA ligase	SE_2161	xxxxxxxxxx_K_xExxxxxxxx_x000D_
map00010 Glycolysis / Gluconeogenesis	1.17579e-05	15	3.23	A0A0H2VEG1	393	K	Logo2	Dihydrolipoyl dehydrogenase	SE_0253	xxxxxxxxxx_K_xExxxxxxxx_x000D_
map00010 Glycolysis / Gluconeogenesis	1.17579e-05	15	3.23	Q8CNI3	185	K	Logo2	Fructose-bisphosphate aldolase	fba	xxxxxxxxxx_K_xExxxxxxxx_x000D_
map00010 Glycolysis / Gluconeogenesis	1.17579e-05	15	3.23	Q8CQ56	30	K	Logo2	Alcohol dehydrogenase	adh	xxxxxxxxxx_K_xExxxxxxxx_x000D_
map00010 Glycolysis / Gluconeogenesis	1.17579e-05	15	3.23	Q8CTD6	99	K	Logo2	Phosphoglycerate kinase	pgk	xxxxxxxxxx_K_xExxxxxxxx_x000D_
map00010 Glycolysis / Gluconeogenesis	1.17579e-05	15	3.23	Q8CTD6	126	K	Logo2	Phosphoglycerate kinase	pgk	xxxxxxxxxx_K_xExxxxxxxx_x000D_
map00010 Glycolysis / Gluconeogenesis	1.17579e-05	15	3.23	Q8CT13	97	K	Logo2	Dihydrolipoyllysine-residue acetyltransferase component of pyruvate dehydrogenase complex	pdhC	xxxxxxxxxx_K_xExxxxxxxx_x000D_
map00010 Glycolysis / Gluconeogenesis	1.17579e-05	15	3.23	Q8CMY5	185	K	Logo2	Fructose-bisphosphate aldolase class 1	fda	xxxxxxxxxx_K_xExxxxxxxx_x000D_
map00010 Glycolysis / Gluconeogenesis	1.17579e-05	15	3.23	Q8CMZ0	42	K	Logo2	L-lactate dehydrogenase	ldh	xxxxxxxxxx_K_xExxxxxxxx_x000D_
map00010 Glycolysis / Gluconeogenesis	1.17579e-05	15	3.23	Q8CS69	139	K	Logo2	Pyruvate kinase	pyk	xxxxxxxxxx_K_xExxxxxxxx_x000D_
map00010 Glycolysis / Gluconeogenesis	1.17579e-05	15	3.23	Q8CNY0	57	K	Logo2	Glyceraldehyde-3-phosphate dehydrogenase 2	gapA2	xxxxxxxxxx_K_xExxxxxxxx_x000D_
map04122 Sulfur relay system	0.744823	1	0.78	A0A0H2VJF6	45	K	Logo2	Uncharacterized protein	SE_2059	xxxxxxxxxx_K_xExxxxxxxx_x000D_
map00521 Streptomycin biosynthesis	0.390135	1	2.15	Q8CN38	413	K	Logo2	Phosphoglucomutase	pgcA	xxxxxxxxxx_K_xExxxxxxxx_x000D_
map00780 Biotin metabolism	0.774827	1	0.72	Q8CPI3	39	K	Logo2	3-oxoacyl-[acyl-carrier-protein] reductase FabG	fabG	xxxxxxxxxx_K_xExxxxxxxx_x000D_
map00052 Galactose metabolism	0.0852947	4	2.3	Q8CS68	77	K	Logo2	ATP-dependent 6-phosphofructokinase	pfkA	xxxxxxxxxx_K_xExxxxxxxx_x000D_
map00052 Galactose metabolism	0.0852947	4	2.3	A0A0H2VGB4	393	K	Logo2	Alpha-amylase	SE_1191	xxxxxxxxxx_K_xExxxxxxxx_x000D_
map00052 Galactose metabolism	0.0852947	4	2.3	Q8CN38	413	K	Logo2	Phosphoglucomutase	pgcA	xxxxxxxxxx_K_xExxxxxxxx_x000D_
map00052 Galactose metabolism	0.0852947	4	2.3	Q8CRJ3	166	K	Logo2	Galactose-6-phosphate isomerase subunit LacB	lacB	xxxxxxxxxx_K_xExxxxxxxx_x000D_
map00400 Phenylalanine, tyrosine and tryptophan biosynthesis	0.637869	2	0.96	A0A0H2VIA3	100	K	Logo2	Phospho-2-dehydro-3-deoxyheptonate aldolase	SE_1410	xxxxxxxxxx_K_xExxxxxxxx_x000D_
map00400 Phenylalanine, tyrosine and tryptophan biosynthesis	0.637869	2	0.96	Q8CP68	29	K	Logo2	3-dehydroquinate synthase	aroB	xxxxxxxxxx_K_xExxxxxxxx_x000D_
map00030 Pentose phosphate pathway	0.00901919	7	2.74	Q8CS68	77	K	Logo2	ATP-dependent 6-phosphofructokinase	pfkA	xxxxxxxxxx_K_xExxxxxxxx_x000D_
map00030 Pentose phosphate pathway	0.00901919	7	2.74	Q8CMY5	185	K	Logo2	Fructose-bisphosphate aldolase class 1	fda	xxxxxxxxxx_K_xExxxxxxxx_x000D_
map00030 Pentose phosphate pathway	0.00901919	7	2.74	Q8CN38	413	K	Logo2	Phosphoglucomutase	pgcA	xxxxxxxxxx_K_xExxxxxxxx_x000D_
map00030 Pentose phosphate pathway	0.00901919	7	2.74	Q8CT80	163	K	Logo2	Glucose-6-phosphate isomerase	pgi	xxxxxxxxxx_K_xExxxxxxxx_x000D_
map00030 Pentose phosphate pathway	0.00901919	7	2.74	Q8CT80	17	K	Logo2	Glucose-6-phosphate isomerase	pgi	xxxxxxxxxx_K_xExxxxxxxx_x000D_
map00030 Pentose phosphate pathway	0.00901919	7	2.74	Q8CP47	292	K	Logo2	"6-phosphogluconate dehydrogenase, decarboxylating"	gnd	xxxxxxxxxx_K_xExxxxxxxx_x000D_
map00030 Pentose phosphate pathway	0.00901919	7	2.74	Q8CNI3	185	K	Logo2	Fructose-bisphosphate aldolase	fba	xxxxxxxxxx_K_xExxxxxxxx_x000D_
map00030 Pentose phosphate pathway	0.00901919	7	2.74	A0A0H2VIQ5	173	K	Logo2	Glucose-6-phosphate 1-dehydrogenase	zwf	xxxxxxxxxx_K_xExxxxxxxx_x000D_
map00590 Arachidonic acid metabolism	0.218825	1	4.31	Q8CSR9	151	K	Logo2	Glutathione peroxidase homolog BsaA	bsaA	xxxxxxxxxx_K_xExxxxxxxx_x000D_
map00473 D-Alanine metabolism	0.524167	1	1.44	Q8CRP5	157	K	Logo2	D-alanine--D-alanine ligase	ddl	xxxxxxxxxx_K_xExxxxxxxx_x000D_
map02026 Biofilm formation - Escherichia coli	0.218825	1	4.31	Q8CNI0	144	K	Logo2	S-ribosylhomocysteine lyase	luxS	xxxxxxxxxx_K_xExxxxxxxx_x000D_
map00350 Tyrosine metabolism	0.62897	1	1.08	Q8CQ56	30	K	Logo2	Alcohol dehydrogenase	adh	xxxxxxxxxx_K_xExxxxxxxx_x000D_
map00240 Pyrimidine metabolism	0.356498	4	1.33	Q8CNI2	232	K	Logo2	CTP synthase	pyrG	xxxxxxxxxx_K_xExxxxxxxx_x000D_
map00240 Pyrimidine metabolism	0.356498	4	1.33	Q8CNI2	100	K	Logo2	CTP synthase	pyrG	xxxxxxxxxx_K_xExxxxxxxx_x000D_
map00240 Pyrimidine metabolism	0.356498	4	1.33	Q8CNH8	123	K	Logo2	Pyrimidine-nucleoside phosphorylase	pdp	xxxxxxxxxx_K_xExxxxxxxx_x000D_
map00240 Pyrimidine metabolism	0.356498	4	1.33	Q8CNH8	390	K	Logo2	Pyrimidine-nucleoside phosphorylase	pdp	xxxxxxxxxx_K_xExxxxxxxx_x000D_
map00240 Pyrimidine metabolism	0.356498	4	1.33	P0C0M5	122	K	Logo2	Thymidylate synthase	thyA	xxxxxxxxxx_K_xExxxxxxxx_x000D_
map00240 Pyrimidine metabolism	0.356498	4	1.33	Q8CRM9	196	K	Logo2	Thymidine kinase	tdk	xxxxxxxxxx_K_xExxxxxxxx_x000D_
map00520 Amino sugar and nucleotide sugar metabolism	0.448194	3	1.23	Q8CN38	413	K	Logo2	Phosphoglucomutase	pgcA	xxxxxxxxxx_K_xExxxxxxxx_x000D_
map00520 Amino sugar and nucleotide sugar metabolism	0.448194	3	1.23	Q8CT80	163	K	Logo2	Glucose-6-phosphate isomerase	pgi	xxxxxxxxxx_K_xExxxxxxxx_x000D_
map00520 Amino sugar and nucleotide sugar metabolism	0.448194	3	1.23	Q8CT80	17	K	Logo2	Glucose-6-phosphate isomerase	pgi	xxxxxxxxxx_K_xExxxxxxxx_x000D_
map00520 Amino sugar and nucleotide sugar metabolism	0.448194	3	1.23	Q8CRM7	15	K	Logo2	UDP-N-acetylglucosamine 1-carboxyvinyltransferase 2	murA2	xxxxxxxxxx_K_xExxxxxxxx_x000D_
map00564 Glycerophospholipid metabolism	0.215501	3	1.85	P59253	193	K	Logo2	Glycerol-3-phosphate acyltransferase	plsY	xxxxxxxxxx_K_xExxxxxxxx_x000D_
map00564 Glycerophospholipid metabolism	0.215501	3	1.85	Q8CPE6	395	K	Logo2	Aerobic glycerol-3-phosphate dehydrogenase	glpD	xxxxxxxxxx_K_xExxxxxxxx_x000D_
map00564 Glycerophospholipid metabolism	0.215501	3	1.85	Q8CPE6	358	K	Logo2	Aerobic glycerol-3-phosphate dehydrogenase	glpD	xxxxxxxxxx_K_xExxxxxxxx_x000D_
map00564 Glycerophospholipid metabolism	0.215501	3	1.85	A0A0H2VF52	123	K	Logo2	Teichoic acid biosynthesis protein	SE_0415	xxxxxxxxxx_K_xExxxxxxxx_x000D_
map00430 Taurine and hypotaurine metabolism	0.524167	1	1.44	Q8CS60	357	K	Logo2	Acetate kinase	ackA	xxxxxxxxxx_K_xExxxxxxxx_x000D_
map00720 Carbon fixation pathways in prokaryotes	0.195124	5	1.6	A0A0H2VG08	534	K	Logo2	Succinate dehydrogenase flavoprotein subunit	SE_0841	xxxxxxxxxx_K_xExxxxxxxx_x000D_
map00720 Carbon fixation pathways in prokaryotes	0.195124	5	1.6	A0A0H2VIL4	383	K	Logo2	Acetate-CoA ligase	SE_2161	xxxxxxxxxx_K_xExxxxxxxx_x000D_
map00720 Carbon fixation pathways in prokaryotes	0.195124	5	1.6	Q8CPC2	391	K	Logo2	Aconitate hydratase A	acnA	xxxxxxxxxx_K_xExxxxxxxx_x000D_
map00720 Carbon fixation pathways in prokaryotes	0.195124	5	1.6	Q8CPC2	664	K	Logo2	Aconitate hydratase A	acnA	xxxxxxxxxx_K_xExxxxxxxx_x000D_
map00720 Carbon fixation pathways in prokaryotes	0.195124	5	1.6	Q8CS60	357	K	Logo2	Acetate kinase	ackA	xxxxxxxxxx_K_xExxxxxxxx_x000D_
map00720 Carbon fixation pathways in prokaryotes	0.195124	5	1.6	A0A0H2VGL1	34	K	Logo2	Acetyl-CoA carboxylase biotin carboxyl carrier subunit	SE_1208	xxxxxxxxxx_K_xExxxxxxxx_x000D_
map04112 Cell cycle - Caulobacter	0.326625	2	1.72	Q8CNY5	190	K	Logo2	ATP-dependent Clp protease ATP-binding subunit ClpX	clpX	xxxxxxxxxx_K_xExxxxxxxx_x000D_
map04112 Cell cycle - Caulobacter	0.326625	2	1.72	Q8CQK7	438	K	Logo2	Chromosomal replication initiator protein DnaA	dnaA	xxxxxxxxxx_K_xExxxxxxxx_x000D_
map00710 Carbon fixation in photosynthetic organisms	0.0535435	4	2.65	Q8CMY5	185	K	Logo2	Fructose-bisphosphate aldolase class 1	fda	xxxxxxxxxx_K_xExxxxxxxx_x000D_
map00710 Carbon fixation in photosynthetic organisms	0.0535435	4	2.65	Q8CNI3	185	K	Logo2	Fructose-bisphosphate aldolase	fba	xxxxxxxxxx_K_xExxxxxxxx_x000D_
map00710 Carbon fixation in photosynthetic organisms	0.0535435	4	2.65	Q8CNY0	57	K	Logo2	Glyceraldehyde-3-phosphate dehydrogenase 2	gapA2	xxxxxxxxxx_K_xExxxxxxxx_x000D_
map00710 Carbon fixation in photosynthetic organisms	0.0535435	4	2.65	Q8CTD6	99	K	Logo2	Phosphoglycerate kinase	pgk	xxxxxxxxxx_K_xExxxxxxxx_x000D_
map00710 Carbon fixation in photosynthetic organisms	0.0535435	4	2.65	Q8CTD6	126	K	Logo2	Phosphoglycerate kinase	pgk	xxxxxxxxxx_K_xExxxxxxxx_x000D_
map00340 Histidine metabolism	0.801333	1	0.66	Q8CNI5	351	K	Logo2	Putative aldehyde dehydrogenase SE_1720	SE_1720	xxxxxxxxxx_K_xExxxxxxxx_x000D_
map05111 Biofilm formation - Vibrio cholerae	0.524167	1	1.44	Q8CNI0	144	K	Logo2	S-ribosylhomocysteine lyase	luxS	xxxxxxxxxx_K_xExxxxxxxx_x000D_
map00230 Purine metabolism	0.656096	5	0.92	P0C0M9	190	K	Logo2	Guanylate kinase	gmk	xxxxxxxxxx_K_xExxxxxxxx_x000D_
map00230 Purine metabolism	0.656096	5	0.92	Q8CRI0	40	K	Logo2	Adenylate kinase	adk	xxxxxxxxxx_K_xExxxxxxxx_x000D_
map00230 Purine metabolism	0.656096	5	0.92	Q8CU42	271	K	Logo2	Carbamate kinase 2	arcC2	xxxxxxxxxx_K_xExxxxxxxx_x000D_
map00230 Purine metabolism	0.656096	5	0.92	Q8CN38	413	K	Logo2	Phosphoglucomutase	pgcA	xxxxxxxxxx_K_xExxxxxxxx_x000D_
map00230 Purine metabolism	0.656096	5	0.92	Q8CS69	139	K	Logo2	Pyruvate kinase	pyk	xxxxxxxxxx_K_xExxxxxxxx_x000D_
map00220 Arginine biosynthesis	0.695981	2	0.86	Q8CU42	271	K	Logo2	Carbamate kinase 2	arcC2	xxxxxxxxxx_K_xExxxxxxxx_x000D_
map00220 Arginine biosynthesis	0.695981	2	0.86	Q8CMW1	198	K	Logo2	Arginine deiminase 2	arcA2	xxxxxxxxxx_K_xExxxxxxxx_x000D_
map02010 ABC transporters	0.999836	2	0.2	A0A0H2VHD1	169	K	Logo2	Ferrichrome ABC transporter	SE_1768	xxxxxxxxxx_K_xExxxxxxxx_x000D_
map02010 ABC transporters	0.999836	2	0.2	A0A0H2VHD1	45	K	Logo2	Ferrichrome ABC transporter	SE_1768	xxxxxxxxxx_K_xExxxxxxxx_x000D_
map02010 ABC transporters	0.999836	2	0.2	A0A0H2VHZ4	71	K	Logo2	ABC transporter (Periplasmic amino acid-binding protein)	SE_1993	xxxxxxxxxx_K_xExxxxxxxx_x000D_
map00730 Thiamine metabolism	0.845425	1	0.57	Q8CRI0	40	K	Logo2	Adenylate kinase	adk	xxxxxxxxxx_K_xExxxxxxxx_x000D_
map00330 Arginine and proline metabolism	0.496958	2	1.23	Q8CT82	170	K	Logo2	Ornithine aminotransferase	rocD	xxxxxxxxxx_K_xExxxxxxxx_x000D_
map00330 Arginine and proline metabolism	0.496958	2	1.23	Q8CNI5	351	K	Logo2	Putative aldehyde dehydrogenase SE_1720	SE_1720	xxxxxxxxxx_K_xExxxxxxxx_x000D_
map00620 Pyruvate metabolism	0.00334211	12	2.3	A0A0H2VI31	111	K	Logo2	Dihydrolipoyl dehydrogenase	SE_0794	xxxxxxxxxx_K_xExxxxxxxx_x000D_
map00620 Pyruvate metabolism	0.00334211	12	2.3	Q8CNI5	351	K	Logo2	Putative aldehyde dehydrogenase SE_1720	SE_1720	xxxxxxxxxx_K_xExxxxxxxx_x000D_
map00620 Pyruvate metabolism	0.00334211	12	2.3	A0A0H2VIL4	383	K	Logo2	Acetate-CoA ligase	SE_2161	xxxxxxxxxx_K_xExxxxxxxx_x000D_
map00620 Pyruvate metabolism	0.00334211	12	2.3	A0A0H2VEG1	393	K	Logo2	Dihydrolipoyl dehydrogenase	SE_0253	xxxxxxxxxx_K_xExxxxxxxx_x000D_
map00620 Pyruvate metabolism	0.00334211	12	2.3	Q8CMY4	205	K	Logo2	Probable malate:quinone oxidoreductase 4	mqo4	xxxxxxxxxx_K_xExxxxxxxx_x000D_
map00620 Pyruvate metabolism	0.00334211	12	2.3	Q8CT13	97	K	Logo2	Dihydrolipoyllysine-residue acetyltransferase component of pyruvate dehydrogenase complex	pdhC	xxxxxxxxxx_K_xExxxxxxxx_x000D_
map00620 Pyruvate metabolism	0.00334211	12	2.3	Q8CQE8	218	K	Logo2	Probable malate:quinone oxidoreductase 3	mqo3	xxxxxxxxxx_K_xExxxxxxxx_x000D_
map00620 Pyruvate metabolism	0.00334211	12	2.3	Q8CTX6	670	K	Logo2	Formate acetyltransferase	pflB	xxxxxxxxxx_K_xExxxxxxxx_x000D_
map00620 Pyruvate metabolism	0.00334211	12	2.3	Q8CMZ0	42	K	Logo2	L-lactate dehydrogenase	ldh	xxxxxxxxxx_K_xExxxxxxxx_x000D_
map00620 Pyruvate metabolism	0.00334211	12	2.3	Q8CS60	357	K	Logo2	Acetate kinase	ackA	xxxxxxxxxx_K_xExxxxxxxx_x000D_
map00620 Pyruvate metabolism	0.00334211	12	2.3	A0A0H2VGL1	34	K	Logo2	Acetyl-CoA carboxylase biotin carboxyl carrier subunit	SE_1208	xxxxxxxxxx_K_xExxxxxxxx_x000D_
map00620 Pyruvate metabolism	0.00334211	12	2.3	Q8CS69	139	K	Logo2	Pyruvate kinase	pyk	xxxxxxxxxx_K_xExxxxxxxx_x000D_
map00300 Lysine biosynthesis	0.496958	2	1.23	A0A0H2VHF8	46	K	Logo2	UDP-N-acetylmuramoyl-tripeptide--D-alanyl-D-alanine ligase	murF	xxxxxxxxxx_K_xExxxxxxxx_x000D_
map00300 Lysine biosynthesis	0.496958	2	1.23	A0A0H2VHF8	208	K	Logo2	UDP-N-acetylmuramoyl-tripeptide--D-alanyl-D-alanine ligase	murF	xxxxxxxxxx_K_xExxxxxxxx_x000D_
map00300 Lysine biosynthesis	0.496958	2	1.23	Q8CNV2	356	K	Logo2	Putative dipeptidase SE_1424	SE_1424	xxxxxxxxxx_K_xExxxxxxxx_x000D_
map02020 Two-component system	0.997263	2	0.27	Q8CQK7	438	K	Logo2	Chromosomal replication initiator protein DnaA	dnaA	xxxxxxxxxx_K_xExxxxxxxx_x000D_
map02020 Two-component system	0.997263	2	0.27	Q8CQK0	71	K	Logo2	Transcriptional regulatory protein WalR	walR	xxxxxxxxxx_K_xExxxxxxxx_x000D_
map03018 RNA degradation	0.000681273	7	4.02	Q8CS68	77	K	Logo2	ATP-dependent 6-phosphofructokinase	pfkA	xxxxxxxxxx_K_xExxxxxxxx_x000D_
map03018 RNA degradation	0.000681273	7	4.02	Q8CSS7	93	K	Logo2	Ribonuclease Y	rny	xxxxxxxxxx_K_xExxxxxxxx_x000D_
map03018 RNA degradation	0.000681273	7	4.02	Q8CSS7	54	K	Logo2	Ribonuclease Y	rny	xxxxxxxxxx_K_xExxxxxxxx_x000D_
map03018 RNA degradation	0.000681273	7	4.02	Q8CST1	665	K	Logo2	Polyribonucleotide nucleotidyltransferase	pnp	xxxxxxxxxx_K_xExxxxxxxx_x000D_
map03018 RNA degradation	0.000681273	7	4.02	A0A0H2VGX0	127	K	Logo2	Ribonuclease R	rnr	xxxxxxxxxx_K_xExxxxxxxx_x000D_
map03018 RNA degradation	0.000681273	7	4.02	Q8CT16	107	K	Logo2	Ribonuclease J 1	rnj1	xxxxxxxxxx_K_xExxxxxxxx_x000D_
map03018 RNA degradation	0.000681273	7	4.02	P0C0N7	140	K	Logo2	60 kDa chaperonin	groL	xxxxxxxxxx_K_xExxxxxxxx_x000D_
map03018 RNA degradation	0.000681273	7	4.02	Q8CP17	274	K	Logo2	Chaperone protein DnaK	dnaK	xxxxxxxxxx_K_xExxxxxxxx_x000D_
map03018 RNA degradation	0.000681273	7	4.02	Q8CP17	157	K	Logo2	Chaperone protein DnaK	dnaK	xxxxxxxxxx_K_xExxxxxxxx_x000D_
map00760 Nicotinate and nicotinamide metabolism	0.524167	1	1.44	Q8CNP1	69	K	Logo2	NH(3)-dependent NAD(+) synthetase	nadE	xxxxxxxxxx_K_xExxxxxxxx_x000D_
map00970 Aminoacyl-tRNA biosynthesis	0.300562	4	1.44	Q8CS48	286	K	Logo2	Tyrosine--tRNA ligase	tyrS	xxxxxxxxxx_K_xExxxxxxxx_x000D_
map00970 Aminoacyl-tRNA biosynthesis	0.300562	4	1.44	Q8CRU3	54	K	Logo2	Glutamyl-tRNA(Gln) amidotransferase subunit A	gatA	xxxxxxxxxx_K_xExxxxxxxx_x000D_
map00970 Aminoacyl-tRNA biosynthesis	0.300562	4	1.44	Q8CU95	283	K	Logo2	Serine--tRNA ligase	serS	xxxxxxxxxx_K_xExxxxxxxx_x000D_
map00970 Aminoacyl-tRNA biosynthesis	0.300562	4	1.44	Q8CU95	220	K	Logo2	Serine--tRNA ligase	serS	xxxxxxxxxx_K_xExxxxxxxx_x000D_
map00970 Aminoacyl-tRNA biosynthesis	0.300562	4	1.44	Q8CU95	422	K	Logo2	Serine--tRNA ligase	serS	xxxxxxxxxx_K_xExxxxxxxx_x000D_
map00970 Aminoacyl-tRNA biosynthesis	0.300562	4	1.44	Q8CQU3	583	K	Logo2	Methionine--tRNA ligase	metG	xxxxxxxxxx_K_xExxxxxxxx_x000D_
map00190 Oxidative phosphorylation	0.808355	2	0.69	A0A0H2VG08	534	K	Logo2	Succinate dehydrogenase flavoprotein subunit	SE_0841	xxxxxxxxxx_K_xExxxxxxxx_x000D_
map00190 Oxidative phosphorylation	0.808355	2	0.69	Q8CNJ3	68	K	Logo2	ATP synthase subunit b	atpF	xxxxxxxxxx_K_xExxxxxxxx_x000D_
map02024 Quorum sensing	0.997088	1	0.19	Q8CNI0	144	K	Logo2	S-ribosylhomocysteine lyase	luxS	xxxxxxxxxx_K_xExxxxxxxx_x000D_
map00260 Glycine, serine and threonine metabolism	0.467513	4	1.15	A0A0H2VI31	111	K	Logo2	Dihydrolipoyl dehydrogenase	SE_0794	xxxxxxxxxx_K_xExxxxxxxx_x000D_
map00260 Glycine, serine and threonine metabolism	0.467513	4	1.15	Q8CMM1	487	K	Logo2	Probable glycine dehydrogenase (decarboxylating) subunit 2	gcvPB	xxxxxxxxxx_K_xExxxxxxxx_x000D_
map00260 Glycine, serine and threonine metabolism	0.467513	4	1.15	A0A0H2VEG1	393	K	Logo2	Dihydrolipoyl dehydrogenase	SE_0253	xxxxxxxxxx_K_xExxxxxxxx_x000D_
map00260 Glycine, serine and threonine metabolism	0.467513	4	1.15	Q8CMM0	369	K	Logo2	Probable glycine dehydrogenase (decarboxylating) subunit 1	gcvPA	xxxxxxxxxx_K_xExxxxxxxx_x000D_
map00260 Glycine, serine and threonine metabolism	0.467513	4	1.15	Q8CMM0	433	K	Logo2	Probable glycine dehydrogenase (decarboxylating) subunit 1	gcvPA	xxxxxxxxxx_K_xExxxxxxxx_x000D_
map00625 Chloroalkane and chloroalkene degradation	0.235541	2	2.15	Q8CNI5	351	K	Logo2	Putative aldehyde dehydrogenase SE_1720	SE_1720	xxxxxxxxxx_K_xExxxxxxxx_x000D_
map00625 Chloroalkane and chloroalkene degradation	0.235541	2	2.15	Q8CQ56	30	K	Logo2	Alcohol dehydrogenase	adh	xxxxxxxxxx_K_xExxxxxxxx_x000D_
map00903 Limonene and pinene degradation	0.309722	1	2.87	Q8CNI5	351	K	Logo2	Putative aldehyde dehydrogenase SE_1720	SE_1720	xxxxxxxxxx_K_xExxxxxxxx_x000D_
map05130 Pathogenic Escherichia coli infection	0.218825	1	4.31	Q8CNY0	57	K	Logo2	Glyceraldehyde-3-phosphate dehydrogenase 2	gapA2	xxxxxxxxxx_K_xExxxxxxxx_x000D_
map00061 Fatty acid biosynthesis	0.535251	2	1.15	Q8CPI3	39	K	Logo2	3-oxoacyl-[acyl-carrier-protein] reductase FabG	fabG	xxxxxxxxxx_K_xExxxxxxxx_x000D_
map00061 Fatty acid biosynthesis	0.535251	2	1.15	A0A0H2VGL1	34	K	Logo2	Acetyl-CoA carboxylase biotin carboxyl carrier subunit	SE_1208	xxxxxxxxxx_K_xExxxxxxxx_x000D_
map04626 Plant-pathogen interaction	0.0133593	2	8.61	Q8CQ81	306	K	Logo2	Elongation factor Tu	tuf	xxxxxxxxxx_K_xExxxxxxxx_x000D_
map04626 Plant-pathogen interaction	0.0133593	2	8.61	Q8CSS0	470	K	Logo2	Glycerol kinase	glpK	xxxxxxxxxx_K_xExxxxxxxx_x000D_
map04626 Plant-pathogen interaction	0.0133593	2	8.61	Q8CSS0	496	K	Logo2	Glycerol kinase	glpK	xxxxxxxxxx_K_xExxxxxxxx_x000D_
map00270 Cysteine and methionine metabolism	0.746257	2	0.78	Q8CNI0	144	K	Logo2	S-ribosylhomocysteine lyase	luxS	xxxxxxxxxx_K_xExxxxxxxx_x000D_
map00270 Cysteine and methionine metabolism	0.746257	2	0.78	Q8CMZ0	42	K	Logo2	L-lactate dehydrogenase	ldh	xxxxxxxxxx_K_xExxxxxxxx_x000D_
map00670 One carbon pool by folate	0.744823	1	0.78	P0C0M5	122	K	Logo2	Thymidylate synthase	thyA	xxxxxxxxxx_K_xExxxxxxxx_x000D_
map00071 Fatty acid degradation	0.326625	2	1.72	Q8CNI5	351	K	Logo2	Putative aldehyde dehydrogenase SE_1720	SE_1720	xxxxxxxxxx_K_xExxxxxxxx_x000D_
map00071 Fatty acid degradation	0.326625	2	1.72	Q8CQ56	30	K	Logo2	Alcohol dehydrogenase	adh	xxxxxxxxxx_K_xExxxxxxxx_x000D_

## Sheet: Logo1
KEGG pathway	Mapping	Background	All Mapping	All Background	Fold enrichment	Fisher's exact test p value	-log10(p value)	Related proteins
map03018 RNA degradation	3	15	42	870	4.14	0.0317465	1.5	Q8CRP6 Q8CR71 Q8CP17

## Sheet: Logo1 Pathway2Protein
KEGG pathway	Fisher's exact test p value	Mapping	Fold enrichment	Protein accession	Position	Amino acid	Logo ID	Protein names	Gene names	Motif logo_x000D_
map03010 Ribosome	0.148447	5	1.76	Q8CRH6	83	K	Logo1	50S ribosomal protein L18	rplR	xxxxxxxExx_K_Kxxxxxxxxx_x000D_
map03010 Ribosome	0.148447	5	1.76	Q8CRG1	150	K	Logo1	50S ribosomal protein L4	rplD	xxxxxxxExx_K_Kxxxxxxxxx_x000D_
map03010 Ribosome	0.148447	5	1.76	Q8CQP4	19	K	Logo1	30S ribosomal protein S6	rpsF	xxxxxxxExx_K_Kxxxxxxxxx_x000D_
map03010 Ribosome	0.148447	5	1.76	Q8CU90	103	K	Logo1	50S ribosomal protein L9	rplI	xxxxxxxExx_K_Kxxxxxxxxx_x000D_
map03010 Ribosome	0.148447	5	1.76	Q8CRH7	61	K	Logo1	30S ribosomal protein S5	rpsE	xxxxxxxExx_K_Kxxxxxxxxx_x000D_
map00051 Fructose and mannose metabolism	0.421614	1	1.88	Q8CTD5	113	K	Logo1	Triosephosphate isomerase	tpiA	xxxxxxxExx_K_Kxxxxxxxxx_x000D_
map00010 Glycolysis / Gluconeogenesis	0.587426	2	1.04	Q8CTD5	113	K	Logo1	Triosephosphate isomerase	tpiA	xxxxxxxExx_K_Kxxxxxxxxx_x000D_
map00010 Glycolysis / Gluconeogenesis	0.587426	2	1.04	A0A0H2VIL4	27	K	Logo1	Acetate-CoA ligase	SE_2161	xxxxxxxExx_K_Kxxxxxxxxx_x000D_
map00790 Folate biosynthesis	0.650596	1	0.99	Q8CNE1	243	K	Logo1	Molybdopterin molybdenumtransferase	moeA	xxxxxxxExx_K_Kxxxxxxxxx_x000D_
map00785 Lipoic acid metabolism	0.179852	1	5.18	A0A0H2VFK3	199	K	Logo1	Lipoate--protein ligase	SE_0728	xxxxxxxExx_K_Kxxxxxxxxx_x000D_
map00450 Selenocompound metabolism	0.293612	1	2.96	Q8CQU3	574	K	Logo1	Methionine--tRNA ligase	metG	xxxxxxxExx_K_Kxxxxxxxxx_x000D_
map00052 Galactose metabolism	0.526874	1	1.38	Q8CNF6	101	K	Logo1	PTS system lactose-specific EIIA component	lacF	xxxxxxxExx_K_Kxxxxxxxxx_x000D_
map00030 Pentose phosphate pathway	0.0850037	3	2.82	A0A0H2VJJ5	78	K	Logo1	Ribokinase	rbsK	xxxxxxxExx_K_Kxxxxxxxxx_x000D_
map00030 Pentose phosphate pathway	0.0850037	3	2.82	Q8CP47	313	K	Logo1	"6-phosphogluconate dehydrogenase, decarboxylating"	gnd	xxxxxxxExx_K_Kxxxxxxxxx_x000D_
map00030 Pentose phosphate pathway	0.0850037	3	2.82	A0A0H2VIQ5	285	K	Logo1	Glucose-6-phosphate 1-dehydrogenase	zwf	xxxxxxxExx_K_Kxxxxxxxxx_x000D_
map03070 Bacterial secretion system	0.126754	2	3.19	Q8CPZ2	58	K	Logo1	Protein translocase subunit SecA 1	secA1	xxxxxxxExx_K_Kxxxxxxxxx_x000D_
map03070 Bacterial secretion system	0.126754	2	3.19	Q8CMK8	124	K	Logo1	Membrane protein insertase YidC 1	yidC1	xxxxxxxExx_K_Kxxxxxxxxx_x000D_
map00250 Alanine, aspartate and glutamate metabolism	0.613351	1	1.09	Q8CN04	378	K	Logo1	1-pyrroline-5-carboxylate dehydrogenase	rocA	xxxxxxxExx_K_Kxxxxxxxxx_x000D_
map05134 Legionellosis	0.138099	1	6.9	A0A0H2VG08	477	K	Logo1	Succinate dehydrogenase flavoprotein subunit	SE_0841	xxxxxxxExx_K_Kxxxxxxxxx_x000D_
map00680 Methane metabolism	0.196108	2	2.44	A0A0H2VIL4	27	K	Logo1	Acetate-CoA ligase	SE_2161	xxxxxxxExx_K_Kxxxxxxxxx_x000D_
map00680 Methane metabolism	0.196108	2	2.44	Q8CRN3	243	K	Logo1	Serine hydroxymethyltransferase	glyA	xxxxxxxExx_K_Kxxxxxxxxx_x000D_
map00020 Citrate cycle (TCA cycle)	0.148307	3	2.22	A0A0H2VG08	477	K	Logo1	Succinate dehydrogenase flavoprotein subunit	SE_0841	xxxxxxxExx_K_Kxxxxxxxxx_x000D_
map00020 Citrate cycle (TCA cycle)	0.148307	3	2.22	Q8CPC2	416	K	Logo1	Aconitate hydratase A	acnA	xxxxxxxExx_K_Kxxxxxxxxx_x000D_
map00020 Citrate cycle (TCA cycle)	0.148307	3	2.22	Q8CN91	486	K	Logo1	Probable malate:quinone oxidoreductase 1	mqo1	xxxxxxxExx_K_Kxxxxxxxxx_x000D_
map00280 Valine, leucine and isoleucine degradation	0.143502	2	2.96	A0A0H2VIB1	68	K	Logo1	3-hydroxy-3-methylglutaryl CoA synthase	SE_2110	xxxxxxxExx_K_Kxxxxxxxxx_x000D_
map00280 Valine, leucine and isoleucine degradation	0.143502	2	2.96	A0A0H2VGB8	15	K	Logo1	Branched-chain alpha-keto acid dehydrogenase E1	SE_1198	xxxxxxxExx_K_Kxxxxxxxxx_x000D_
map00564 Glycerophospholipid metabolism	0.502462	1	1.48	Q8CPE6	179	K	Logo1	Aerobic glycerol-3-phosphate dehydrogenase	glpD	xxxxxxxExx_K_Kxxxxxxxxx_x000D_
map00333 Prodigiosin biosynthesis	0.219629	1	4.14	A0A0H2VHF4	179	K	Logo1	Malonyl CoA-acyl carrier protein transacylase	SE_0905	xxxxxxxExx_K_Kxxxxxxxxx_x000D_
map00720 Carbon fixation pathways in prokaryotes	0.136841	3	2.3	A0A0H2VG08	477	K	Logo1	Succinate dehydrogenase flavoprotein subunit	SE_0841	xxxxxxxExx_K_Kxxxxxxxxx_x000D_
map00720 Carbon fixation pathways in prokaryotes	0.136841	3	2.3	A0A0H2VIL4	27	K	Logo1	Acetate-CoA ligase	SE_2161	xxxxxxxExx_K_Kxxxxxxxxx_x000D_
map00720 Carbon fixation pathways in prokaryotes	0.136841	3	2.3	Q8CPC2	416	K	Logo1	Aconitate hydratase A	acnA	xxxxxxxExx_K_Kxxxxxxxxx_x000D_
map00650 Butanoate metabolism	0.214187	2	2.3	A0A0H2VG08	477	K	Logo1	Succinate dehydrogenase flavoprotein subunit	SE_0841	xxxxxxxExx_K_Kxxxxxxxxx_x000D_
map00650 Butanoate metabolism	0.214187	2	2.3	A0A0H2VIB1	68	K	Logo1	3-hydroxy-3-methylglutaryl CoA synthase	SE_2110	xxxxxxxExx_K_Kxxxxxxxxx_x000D_
map04112 Cell cycle - Caulobacter	0.391917	1	2.07	Q8CPK4	79	K	Logo1	Cell division protein FtsZ	ftsZ	xxxxxxxExx_K_Kxxxxxxxxx_x000D_
map00460 Cyanoamino acid metabolism	0.179852	1	5.18	Q8CRN3	243	K	Logo1	Serine hydroxymethyltransferase	glyA	xxxxxxxExx_K_Kxxxxxxxxx_x000D_
map00710 Carbon fixation in photosynthetic organisms	0.476822	1	1.59	Q8CTD5	113	K	Logo1	Triosephosphate isomerase	tpiA	xxxxxxxExx_K_Kxxxxxxxxx_x000D_
map03060 Protein export	0.196108	2	2.44	Q8CPZ2	58	K	Logo1	Protein translocase subunit SecA 1	secA1	xxxxxxxExx_K_Kxxxxxxxxx_x000D_
map03060 Protein export	0.196108	2	2.44	Q8CMK8	124	K	Logo1	Membrane protein insertase YidC 1	yidC1	xxxxxxxExx_K_Kxxxxxxxxx_x000D_
map00983 Drug metabolism - other enzymes	0.32799	1	2.59	Q8CMQ7	453	K	Logo1	Inosine-5'-monophosphate dehydrogenase	guaB	xxxxxxxExx_K_Kxxxxxxxxx_x000D_
map00230 Purine metabolism	0.67739	2	0.88	Q8CRI0	22	K	Logo1	Adenylate kinase	adk	xxxxxxxExx_K_Kxxxxxxxxx_x000D_
map00230 Purine metabolism	0.67739	2	0.88	Q8CMQ7	453	K	Logo1	Inosine-5'-monophosphate dehydrogenase	guaB	xxxxxxxExx_K_Kxxxxxxxxx_x000D_
map00220 Arginine biosynthesis	0.632434	1	1.04	Q8CU41	150	K	Logo1	"Ornithine carbamoyltransferase 1, catabolic"	arcB1	xxxxxxxExx_K_Kxxxxxxxxx_x000D_
map02010 ABC transporters	0.936698	2	0.48	A0A0H2VHD1	182	K	Logo1	Ferrichrome ABC transporter	SE_1768	xxxxxxxExx_K_Kxxxxxxxxx_x000D_
map02010 ABC transporters	0.936698	2	0.48	A0A0H2VHD1	174	K	Logo1	Ferrichrome ABC transporter	SE_1768	xxxxxxxExx_K_Kxxxxxxxxx_x000D_
map02010 ABC transporters	0.936698	2	0.48	A0A0H2VHD1	326	K	Logo1	Ferrichrome ABC transporter	SE_1768	xxxxxxxExx_K_Kxxxxxxxxx_x000D_
map02010 ABC transporters	0.936698	2	0.48	A0A0H2VHD1	188	K	Logo1	Ferrichrome ABC transporter	SE_1768	xxxxxxxExx_K_Kxxxxxxxxx_x000D_
map02010 ABC transporters	0.936698	2	0.48	A0A0H2VHC8	271	K	Logo1	Lipoprotein	SE_0405	xxxxxxxExx_K_Kxxxxxxxxx_x000D_
map00480 Glutathione metabolism	0.143502	2	2.96	Q8CP47	313	K	Logo1	"6-phosphogluconate dehydrogenase, decarboxylating"	gnd	xxxxxxxExx_K_Kxxxxxxxxx_x000D_
map00480 Glutathione metabolism	0.143502	2	2.96	A0A0H2VIQ5	285	K	Logo1	Glucose-6-phosphate 1-dehydrogenase	zwf	xxxxxxxExx_K_Kxxxxxxxxx_x000D_
map00630 Glyoxylate and dicarboxylate metabolism	0.0850037	3	2.82	A0A0H2VIL4	27	K	Logo1	Acetate-CoA ligase	SE_2161	xxxxxxxExx_K_Kxxxxxxxxx_x000D_
map00630 Glyoxylate and dicarboxylate metabolism	0.0850037	3	2.82	Q8CPC2	416	K	Logo1	Aconitate hydratase A	acnA	xxxxxxxExx_K_Kxxxxxxxxx_x000D_
map00630 Glyoxylate and dicarboxylate metabolism	0.0850037	3	2.82	Q8CRN3	243	K	Logo1	Serine hydroxymethyltransferase	glyA	xxxxxxxExx_K_Kxxxxxxxxx_x000D_
map00195 Photosynthesis	0.32799	1	2.59	Q8CNJ4	129	K	Logo1	ATP synthase subunit delta	atpH	xxxxxxxExx_K_Kxxxxxxxxx_x000D_
map00730 Thiamine metabolism	0.160695	2	2.76	Q8CRI0	22	K	Logo1	Adenylate kinase	adk	xxxxxxxExx_K_Kxxxxxxxxx_x000D_
map00730 Thiamine metabolism	0.160695	2	2.76	Q8CNK1	194	K	Logo1	Aminopyrimidine aminohydrolase	tenA	xxxxxxxExx_K_Kxxxxxxxxx_x000D_
map02060 Phosphotransferase system (PTS)	0.0949463	2	3.77	Q8CNF6	101	K	Logo1	PTS system lactose-specific EIIA component	lacF	xxxxxxxExx_K_Kxxxxxxxxx_x000D_
map02060 Phosphotransferase system (PTS)	0.0949463	2	3.77	Q8CT19	320	K	Logo1	Phosphoenolpyruvate-protein phosphotransferase	ptsI	xxxxxxxExx_K_Kxxxxxxxxx_x000D_
map00072 Synthesis and degradation of ketone bodies	0.138099	1	6.9	A0A0H2VIB1	68	K	Logo1	3-hydroxy-3-methylglutaryl CoA synthase	SE_2110	xxxxxxxExx_K_Kxxxxxxxxx_x000D_
map00330 Arginine and proline metabolism	0.502462	1	1.48	Q8CN04	378	K	Logo1	1-pyrroline-5-carboxylate dehydrogenase	rocA	xxxxxxxExx_K_Kxxxxxxxxx_x000D_
map00562 Inositol phosphate metabolism	0.179852	1	5.18	Q8CTD5	113	K	Logo1	Triosephosphate isomerase	tpiA	xxxxxxxExx_K_Kxxxxxxxxx_x000D_
map00750 Vitamin B6 metabolism	0.179852	1	5.18	Q8CTQ7	159	K	Logo1	Putative pyridoxine kinase	pdxK	xxxxxxxExx_K_Kxxxxxxxxx_x000D_
map00620 Pyruvate metabolism	0.371857	3	1.38	A0A0H2VI85	341	K	Logo1	Malate dehydrogenase-like protein	SE_1377	xxxxxxxExx_K_Kxxxxxxxxx_x000D_
map00620 Pyruvate metabolism	0.371857	3	1.38	A0A0H2VIL4	27	K	Logo1	Acetate-CoA ligase	SE_2161	xxxxxxxExx_K_Kxxxxxxxxx_x000D_
map00620 Pyruvate metabolism	0.371857	3	1.38	Q8CN91	486	K	Logo1	Probable malate:quinone oxidoreductase 1	mqo1	xxxxxxxExx_K_Kxxxxxxxxx_x000D_
map02020 Two-component system	0.962764	1	0.32	A0A0H2VI85	341	K	Logo1	Malate dehydrogenase-like protein	SE_1377	xxxxxxxExx_K_Kxxxxxxxxx_x000D_
map03018 RNA degradation	0.0317465	3	4.14	Q8CRP6	284	K	Logo1	DEAD-box ATP-dependent RNA helicase CshA	cshA	xxxxxxxExx_K_Kxxxxxxxxx_x000D_
map03018 RNA degradation	0.0317465	3	4.14	Q8CR71	705	K	Logo1	Polyphosphate kinase	ppk	xxxxxxxExx_K_Kxxxxxxxxx_x000D_
map03018 RNA degradation	0.0317465	3	4.14	Q8CP17	324	K	Logo1	Chaperone protein DnaK	dnaK	xxxxxxxExx_K_Kxxxxxxxxx_x000D_
map03018 RNA degradation	0.0317465	3	4.14	Q8CP17	497	K	Logo1	Chaperone protein DnaK	dnaK	xxxxxxxExx_K_Kxxxxxxxxx_x000D_
map00970 Aminoacyl-tRNA biosynthesis	0.104546	3	2.59	Q8CSW1	177	K	Logo1	Methionyl-tRNA formyltransferase	fmt	xxxxxxxExx_K_Kxxxxxxxxx_x000D_
map00970 Aminoacyl-tRNA biosynthesis	0.104546	3	2.59	Q8CSY8	793	K	Logo1	Phenylalanine--tRNA ligase beta subunit	pheT	xxxxxxxExx_K_Kxxxxxxxxx_x000D_
map00970 Aminoacyl-tRNA biosynthesis	0.104546	3	2.59	Q8CQU3	574	K	Logo1	Methionine--tRNA ligase	metG	xxxxxxxExx_K_Kxxxxxxxxx_x000D_
map00190 Oxidative phosphorylation	0.114937	3	2.49	A0A0H2VG08	477	K	Logo1	Succinate dehydrogenase flavoprotein subunit	SE_0841	xxxxxxxExx_K_Kxxxxxxxxx_x000D_
map00190 Oxidative phosphorylation	0.114937	3	2.49	Q8CNJ4	129	K	Logo1	ATP synthase subunit delta	atpH	xxxxxxxExx_K_Kxxxxxxxxx_x000D_
map00190 Oxidative phosphorylation	0.114937	3	2.49	Q8CR71	705	K	Logo1	Polyphosphate kinase	ppk	xxxxxxxExx_K_Kxxxxxxxxx_x000D_
map05152 Tuberculosis	0.138099	1	6.9	Q8CP17	324	K	Logo1	Chaperone protein DnaK	dnaK	xxxxxxxExx_K_Kxxxxxxxxx_x000D_
map05152 Tuberculosis	0.138099	1	6.9	Q8CP17	497	K	Logo1	Chaperone protein DnaK	dnaK	xxxxxxxExx_K_Kxxxxxxxxx_x000D_
map02024 Quorum sensing	0.665548	2	0.9	Q8CPZ2	58	K	Logo1	Protein translocase subunit SecA 1	secA1	xxxxxxxExx_K_Kxxxxxxxxx_x000D_
map02024 Quorum sensing	0.665548	2	0.9	Q8CMK8	124	K	Logo1	Membrane protein insertase YidC 1	yidC1	xxxxxxxExx_K_Kxxxxxxxxx_x000D_
map03430 Mismatch repair	0.572241	1	1.22	Q8CP38	289	K	Logo1	Exodeoxyribonuclease 7 large subunit	xseA	xxxxxxxExx_K_Kxxxxxxxxx_x000D_
map00260 Glycine, serine and threonine metabolism	0.779171	1	0.69	Q8CRN3	243	K	Logo1	Serine hydroxymethyltransferase	glyA	xxxxxxxExx_K_Kxxxxxxxxx_x000D_
map00061 Fatty acid biosynthesis	0.526874	1	1.38	A0A0H2VHF4	179	K	Logo1	Malonyl CoA-acyl carrier protein transacylase	SE_0905	xxxxxxxExx_K_Kxxxxxxxxx_x000D_
map00900 Terpenoid backbone biosynthesis	0.449894	1	1.73	A0A0H2VIB1	68	K	Logo1	3-hydroxy-3-methylglutaryl CoA synthase	SE_2110	xxxxxxxExx_K_Kxxxxxxxxx_x000D_
map00640 Propanoate metabolism	0.342516	2	1.66	A0A0H2VGB8	15	K	Logo1	Branched-chain alpha-keto acid dehydrogenase E1	SE_1198	xxxxxxxExx_K_Kxxxxxxxxx_x000D_
map00640 Propanoate metabolism	0.342516	2	1.66	A0A0H2VIL4	27	K	Logo1	Acetate-CoA ligase	SE_2161	xxxxxxxExx_K_Kxxxxxxxxx_x000D_
map00670 One carbon pool by folate	0.0949463	2	3.77	Q8CSW1	177	K	Logo1	Methionyl-tRNA formyltransferase	fmt	xxxxxxxExx_K_Kxxxxxxxxx_x000D_
map00670 One carbon pool by folate	0.0949463	2	3.77	Q8CRN3	243	K	Logo1	Serine hydroxymethyltransferase	glyA	xxxxxxxExx_K_Kxxxxxxxxx_x000D_
