# Supplementary material for: Comprehensive Succinylome Profiling Reveals the Pivotal Role of Lysine Succinylation in Energy Metabolism and Quorum Sensing of Staphylococcus epidermidis
Source: Front Microbiol. 2021 Feb 1;11:632367. doi: 10.3389/fmicb.2020.632367 (PMC7882547; doi:10.3389/fmicb.2020.632367)
Supplement: Supplementary file 8 [file Table_8.XLSX]

## Sheet: Logo3
Domain Description	Mapping	Background	All Mapping	All Backgroud	Fold enrichment	Fisher's exact test p value	-log10(P value)	Related Protein
Transketolase, pyrimidine binding domain	3	5	91	1080	7.12	0.00511427	2.29	A0A0H2VH58 Q8CPN2 Q8CP83
ATP synthase alpha/beta family, beta-barrel domain	2	2	91	1080	11.87	0.00702811	2.15	Q8CNJ7 Q8CNJ5
Alcohol dehydrogenase GroES-like domain	3	7	91	1080	5.09	0.0157923	1.8	A0A0H2VJK1 A0A0H2VJ66 Q8CQ56
Periplasmic binding protein	2	3	91	1080	7.91	0.0199239	1.7	A0A0H2VHD1 A0A0H2VF70
tRNA synthetases class II (D, K and N)	2	3	91	1080	7.91	0.0199239	1.7	Q8CQV5 Q8CS99
Peptidase S24-like	2	4	91	1080	5.93	0.037669	1.42	A0A0H2VIW2 A0A0H2VFF5
Transketolase, C-terminal domain	2	4	91	1080	5.93	0.037669	1.42	A0A0H2VH58 Q8CPN2

## Sheet: Logo3 Domain2Protein
Domain Description	Fisher's exact test p value	Protein accession	Position	Amino acid	Logo ID	Protein names	Gene names	Motif logo_x000D_
Periplasmic binding protein	0.0199239	A0A0H2VHD1	119	K	Logo3	Ferrichrome ABC transporter	SE_1768	xxxxxxxxxx_K_xDxxxxxxxx_x000D_
Periplasmic binding protein	0.0199239	A0A0H2VF70	191	K	Logo3	Ferrichrome ABC transporter	SE_0518	xxxxxxxxxx_K_xDxxxxxxxx_x000D_
Elongation factor Tu GTP binding domain	0.084255	Q8CST4	682	K	Logo3	Translation initiation factor IF-2	infB	xxxxxxxxxx_K_xDxxxxxxxx_x000D_
Elongation factor Tu GTP binding domain	0.084255	Q8CQ82	595	K	Logo3	Elongation factor G	fusA	xxxxxxxxxx_K_xDxxxxxxxx_x000D_
Elongation factor Tu GTP binding domain	0.084255	Q8CQ82	302	K	Logo3	Elongation factor G	fusA	xxxxxxxxxx_K_xDxxxxxxxx_x000D_
Peptidase S24-like	0.037669	A0A0H2VIW2	90	K	Logo3	Signal peptidase I	SE_2397	xxxxxxxxxx_K_xDxxxxxxxx_x000D_
Peptidase S24-like	0.037669	A0A0H2VFF5	71	K	Logo3	Signal peptidase I	SE_0662	xxxxxxxxxx_K_xDxxxxxxxx_x000D_
ATP synthase alpha/beta family, beta-barrel domain	0.00702811	Q8CNJ7	441	K	Logo3	ATP synthase subunit beta	atpD	xxxxxxxxxx_K_xDxxxxxxxx_x000D_
ATP synthase alpha/beta family, beta-barrel domain	0.00702811	Q8CNJ5	486	K	Logo3	ATP synthase subunit alpha	atpA	xxxxxxxxxx_K_xDxxxxxxxx_x000D_
Transketolase, C-terminal domain	0.037669	A0A0H2VH58	44	K	Logo3	Branched-chain alpha-keto acid dehydrogenase E1	SE_0255	xxxxxxxxxx_K_xDxxxxxxxx_x000D_
Transketolase, C-terminal domain	0.037669	Q8CPN2	190	K	Logo3	Pyruvate dehydrogenase E1 component subunit beta	pdhB	xxxxxxxxxx_K_xDxxxxxxxx_x000D_
Transketolase, C-terminal domain	0.037669	Q8CPN2	312	K	Logo3	Pyruvate dehydrogenase E1 component subunit beta	pdhB	xxxxxxxxxx_K_xDxxxxxxxx_x000D_
Transketolase, pyrimidine binding domain	0.00511427	A0A0H2VH58	44	K	Logo3	Branched-chain alpha-keto acid dehydrogenase E1	SE_0255	xxxxxxxxxx_K_xDxxxxxxxx_x000D_
Transketolase, pyrimidine binding domain	0.00511427	Q8CPN2	190	K	Logo3	Pyruvate dehydrogenase E1 component subunit beta	pdhB	xxxxxxxxxx_K_xDxxxxxxxx_x000D_
Transketolase, pyrimidine binding domain	0.00511427	Q8CPN2	312	K	Logo3	Pyruvate dehydrogenase E1 component subunit beta	pdhB	xxxxxxxxxx_K_xDxxxxxxxx_x000D_
Transketolase, pyrimidine binding domain	0.00511427	Q8CP83	898	K	Logo3	2-oxoglutarate dehydrogenase E1 component	odhA	xxxxxxxxxx_K_xDxxxxxxxx_x000D_
Transketolase, pyrimidine binding domain	0.00511427	Q8CP83	520	K	Logo3	2-oxoglutarate dehydrogenase E1 component	odhA	xxxxxxxxxx_K_xDxxxxxxxx_x000D_
OB-fold nucleic acid binding domain	0.084255	Q8CQV5	55	K	Logo3	Lysine--tRNA ligase	lysS	xxxxxxxxxx_K_xDxxxxxxxx_x000D_
OB-fold nucleic acid binding domain	0.084255	Q8CS99	290	K	Logo3	Aspartate--tRNA ligase	aspS	xxxxxxxxxx_K_xDxxxxxxxx_x000D_
tRNA synthetases class II (D, K and N)	0.0199239	Q8CQV5	55	K	Logo3	Lysine--tRNA ligase	lysS	xxxxxxxxxx_K_xDxxxxxxxx_x000D_
tRNA synthetases class II (D, K and N)	0.0199239	Q8CS99	290	K	Logo3	Aspartate--tRNA ligase	aspS	xxxxxxxxxx_K_xDxxxxxxxx_x000D_
Alcohol dehydrogenase GroES-like domain	0.0157923	A0A0H2VJK1	46	K	Logo3	Sorbitol dehydrogenase-like protein	SE_2098	xxxxxxxxxx_K_xDxxxxxxxx_x000D_
Alcohol dehydrogenase GroES-like domain	0.0157923	A0A0H2VJ66	27	K	Logo3	Uncharacterized protein	SE_1950	xxxxxxxxxx_K_xDxxxxxxxx_x000D_
Alcohol dehydrogenase GroES-like domain	0.0157923	Q8CQ56	266	K	Logo3	Alcohol dehydrogenase	adh	xxxxxxxxxx_K_xDxxxxxxxx_x000D_

## Sheet: Logo2
Domain Description	Mapping	Background	All Mapping	All Backgroud	Fold enrichment	Fisher's exact test p value	-log10(P value)	Related Protein
S1 RNA binding domain	4	7	100	1080	6.17	0.00195069	2.71	A0A0H2VFX3 A0A0H2VGI1 Q8CST1 A0A0H2VGX0
AAA domain (Cdc48 subfamily)	3	4	100	1080	8.1	0.0028806	2.54	Q8CNY5 Q8CPH0 Q8CQ88
C-terminal, D2-small domain, of ClpB protein	3	4	100	1080	8.1	0.0028806	2.54	Q8CNY5 Q8CPH0 Q8CQ88
Glycine cleavage system P-protein	2	2	100	1080	10.8	0.00849552	2.07	Q8CMM1 Q8CMM0
Pyridine nucleotide-disulphide oxidoreductase	5	16	100	1080	3.38	0.0117689	1.93	A0A0H2VI31 A0A0H2VHY0 A0A0H2VJQ8 A0A0H2VE16 A0A0H2VEG1
Putative tRNA binding domain	2	3	100	1080	7.2	0.0239419	1.62	Q8CQU3 A0A0H2VJ45
KH domain	2	4	100	1080	5.4	0.0450032	1.35	Q8CSS7 Q8CST1

## Sheet: Logo2 Domain2Protein
Domain Description	Fisher's exact test p value	Protein accession	Position	Amino acid	Logo ID	Protein names	Gene names	Motif logo_x000D_
AAA domain (Cdc48 subfamily)	0.0028806	Q8CNY5	190	K	Logo2	ATP-dependent Clp protease ATP-binding subunit ClpX	clpX	xxxxxxxxxx_K_xExxxxxxxx_x000D_
AAA domain (Cdc48 subfamily)	0.0028806	Q8CPH0	124	K	Logo2	ATP-dependent protease ATPase subunit HslU	hslU	xxxxxxxxxx_K_xExxxxxxxx_x000D_
AAA domain (Cdc48 subfamily)	0.0028806	Q8CPH0	45	K	Logo2	ATP-dependent protease ATPase subunit HslU	hslU	xxxxxxxxxx_K_xExxxxxxxx_x000D_
AAA domain (Cdc48 subfamily)	0.0028806	Q8CPH0	195	K	Logo2	ATP-dependent protease ATPase subunit HslU	hslU	xxxxxxxxxx_K_xExxxxxxxx_x000D_
AAA domain (Cdc48 subfamily)	0.0028806	Q8CQ88	716	K	Logo2	ATP-dependent Clp protease ATP-binding subunit ClpC	clpC	xxxxxxxxxx_K_xExxxxxxxx_x000D_
AAA domain (Cdc48 subfamily)	0.0028806	Q8CQ88	457	K	Logo2	ATP-dependent Clp protease ATP-binding subunit ClpC	clpC	xxxxxxxxxx_K_xExxxxxxxx_x000D_
Alcohol dehydrogenase GroES-like domain	0.131145	A0A0H2VI16	100	K	Logo2	Sorbitol dehydrogenase	SE_2019	xxxxxxxxxx_K_xExxxxxxxx_x000D_
Alcohol dehydrogenase GroES-like domain	0.131145	Q8CQ56	30	K	Logo2	Alcohol dehydrogenase	adh	xxxxxxxxxx_K_xExxxxxxxx_x000D_
C-terminal, D2-small domain, of ClpB protein	0.0028806	Q8CNY5	190	K	Logo2	ATP-dependent Clp protease ATP-binding subunit ClpX	clpX	xxxxxxxxxx_K_xExxxxxxxx_x000D_
C-terminal, D2-small domain, of ClpB protein	0.0028806	Q8CPH0	124	K	Logo2	ATP-dependent protease ATPase subunit HslU	hslU	xxxxxxxxxx_K_xExxxxxxxx_x000D_
C-terminal, D2-small domain, of ClpB protein	0.0028806	Q8CPH0	45	K	Logo2	ATP-dependent protease ATPase subunit HslU	hslU	xxxxxxxxxx_K_xExxxxxxxx_x000D_
C-terminal, D2-small domain, of ClpB protein	0.0028806	Q8CPH0	195	K	Logo2	ATP-dependent protease ATPase subunit HslU	hslU	xxxxxxxxxx_K_xExxxxxxxx_x000D_
C-terminal, D2-small domain, of ClpB protein	0.0028806	Q8CQ88	716	K	Logo2	ATP-dependent Clp protease ATP-binding subunit ClpC	clpC	xxxxxxxxxx_K_xExxxxxxxx_x000D_
C-terminal, D2-small domain, of ClpB protein	0.0028806	Q8CQ88	457	K	Logo2	ATP-dependent Clp protease ATP-binding subunit ClpC	clpC	xxxxxxxxxx_K_xExxxxxxxx_x000D_
Pyridine nucleotide-disulphide oxidoreductase	0.0117689	A0A0H2VI31	111	K	Logo2	Dihydrolipoyl dehydrogenase	SE_0794	xxxxxxxxxx_K_xExxxxxxxx_x000D_
Pyridine nucleotide-disulphide oxidoreductase	0.0117689	A0A0H2VHY0	605	K	Logo2	Nitrite reductase	SE_1978	xxxxxxxxxx_K_xExxxxxxxx_x000D_
Pyridine nucleotide-disulphide oxidoreductase	0.0117689	A0A0H2VJQ8	218	K	Logo2	Dihydrolipoamide dehydrogenase	SE_2184	xxxxxxxxxx_K_xExxxxxxxx_x000D_
Pyridine nucleotide-disulphide oxidoreductase	0.0117689	A0A0H2VE16	101	K	Logo2	Regulatory protein	SE_0080	xxxxxxxxxx_K_xExxxxxxxx_x000D_
Pyridine nucleotide-disulphide oxidoreductase	0.0117689	A0A0H2VEG1	393	K	Logo2	Dihydrolipoyl dehydrogenase	SE_0253	xxxxxxxxxx_K_xExxxxxxxx_x000D_
4Fe-4S single cluster domain	0.164666	A0A0H2VGI8	80	K	Logo2	Ferredoxin	SE_1172	xxxxxxxxxx_K_xExxxxxxxx_x000D_
4Fe-4S single cluster domain	0.164666	Q8CSW0	325	K	Logo2	Probable dual-specificity RNA methyltransferase RlmN	rlmN	xxxxxxxxxx_K_xExxxxxxxx_x000D_
KH domain	0.0450032	Q8CSS7	93	K	Logo2	Ribonuclease Y	rny	xxxxxxxxxx_K_xExxxxxxxx_x000D_
KH domain	0.0450032	Q8CSS7	54	K	Logo2	Ribonuclease Y	rny	xxxxxxxxxx_K_xExxxxxxxx_x000D_
KH domain	0.0450032	Q8CST1	665	K	Logo2	Polyribonucleotide nucleotidyltransferase	pnp	xxxxxxxxxx_K_xExxxxxxxx_x000D_
Putative tRNA binding domain	0.0239419	Q8CQU3	583	K	Logo2	Methionine--tRNA ligase	metG	xxxxxxxxxx_K_xExxxxxxxx_x000D_
Putative tRNA binding domain	0.0239419	A0A0H2VJ45	37	K	Logo2	Phenylalanyl-tRNA synthetase (Beta subunit)	SE_1415	xxxxxxxxxx_K_xExxxxxxxx_x000D_
Glycine cleavage system P-protein	0.00849552	Q8CMM1	487	K	Logo2	Probable glycine dehydrogenase (decarboxylating) subunit 2	gcvPB	xxxxxxxxxx_K_xExxxxxxxx_x000D_
Glycine cleavage system P-protein	0.00849552	Q8CMM0	369	K	Logo2	Probable glycine dehydrogenase (decarboxylating) subunit 1	gcvPA	xxxxxxxxxx_K_xExxxxxxxx_x000D_
Glycine cleavage system P-protein	0.00849552	Q8CMM0	433	K	Logo2	Probable glycine dehydrogenase (decarboxylating) subunit 1	gcvPA	xxxxxxxxxx_K_xExxxxxxxx_x000D_
Biotin-requiring enzyme	0.131145	A0A0H2VGL1	34	K	Logo2	Acetyl-CoA carboxylase biotin carboxyl carrier subunit	SE_1208	xxxxxxxxxx_K_xExxxxxxxx_x000D_
Biotin-requiring enzyme	0.131145	Q8CT13	97	K	Logo2	Dihydrolipoyllysine-residue acetyltransferase component of pyruvate dehydrogenase complex	pdhC	xxxxxxxxxx_K_xExxxxxxxx_x000D_
Enoyl-(Acyl carrier protein) reductase	0.270959	Q8CPI3	39	K	Logo2	3-oxoacyl-[acyl-carrier-protein] reductase FabG	fabG	xxxxxxxxxx_K_xExxxxxxxx_x000D_
Enoyl-(Acyl carrier protein) reductase	0.270959	A0A0H2VJL3	104	K	Logo2	Dehydrogenase	SE_2117	xxxxxxxxxx_K_xExxxxxxxx_x000D_
S1 RNA binding domain	0.00195069	A0A0H2VFX3	185	K	Logo2	Transcription termination/antitermination protein NusA	nusA	xxxxxxxxxx_K_xExxxxxxxx_x000D_
S1 RNA binding domain	0.00195069	A0A0H2VGI1	157	K	Logo2	30S ribosomal protein S1	SE_1165	xxxxxxxxxx_K_xExxxxxxxx_x000D_
S1 RNA binding domain	0.00195069	Q8CST1	665	K	Logo2	Polyribonucleotide nucleotidyltransferase	pnp	xxxxxxxxxx_K_xExxxxxxxx_x000D_
S1 RNA binding domain	0.00195069	A0A0H2VGX0	127	K	Logo2	Ribonuclease R	rnr	xxxxxxxxxx_K_xExxxxxxxx_x000D_

## Sheet: Logo4
Domain Description	Mapping	Background	All Mapping	All Backgroud	Fold enrichment	Fisher's exact test p value	-log10(P value)	Related Protein
Glycine cleavage system P-protein	2	2	69	1080	15.65	0.00402636	2.4	Q8CMM1 Q8CMM0
PEP-utilising enzyme, TIM barrel domain	2	2	69	1080	15.65	0.00402636	2.4	Q8CT19 A0A0H2VI54
Response regulator receiver domain	4	16	69	1080	3.91	0.0154787	1.81	A0A0H2VGA8 Q8CNM5 Q8CQK0 Q8CN92
Transcriptional regulatory protein, C terminal	3	9	69	1080	5.22	0.0158797	1.8	A0A0H2VGA8 Q8CQK0 Q8CN92
Universal stress protein family	2	4	69	1080	7.83	0.0222022	1.65	A0A0H2VJ31 Q8CS61
AAA domain (Cdc48 subfamily)	2	4	69	1080	7.83	0.0222022	1.65	Q8CQ88 Q8CPT5
C-terminal, D2-small domain, of ClpB protein	2	4	69	1080	7.83	0.0222022	1.65	Q8CQ88 Q8CPT5
Transketolase, pyrimidine binding domain	2	5	69	1080	6.26	0.035485	1.45	Q8CPC7 Q8CP83

## Sheet: Logo4 Domain2Protein
Domain Description	Fisher's exact test p value	Protein accession	Position	Amino acid	Logo ID	Protein names	Gene names	Motif logo_x000D_
Pyridine nucleotide-disulphide oxidoreductase	0.272435	A0A0H2VI31	161	K	Logo4	Dihydrolipoyl dehydrogenase	SE_0794	xxxxxxxxxx_K_Rxxxxxxxxx_x000D_
Pyridine nucleotide-disulphide oxidoreductase	0.272435	Q8CPV5	279	K	Logo4	NADH dehydrogenase-like protein SE_0635	SE_0635	xxxxxxxxxx_K_Rxxxxxxxxx_x000D_
PEP-utilising enzyme, TIM barrel domain	0.00402636	Q8CT19	329	K	Logo4	Phosphoenolpyruvate-protein phosphotransferase	ptsI	xxxxxxxxxx_K_Rxxxxxxxxx_x000D_
PEP-utilising enzyme, TIM barrel domain	0.00402636	A0A0H2VI54	30	K	Logo4	Phosphoenolpyruvate-protein phosphatase	SE_2160	xxxxxxxxxx_K_Rxxxxxxxxx_x000D_
Elongation factor Tu GTP binding domain	0.0510537	Q8CQ81	74	K	Logo4	Elongation factor Tu	tuf	xxxxxxxxxx_K_Rxxxxxxxxx_x000D_
Elongation factor Tu GTP binding domain	0.0510537	Q8CST4	448	K	Logo4	Translation initiation factor IF-2	infB	xxxxxxxxxx_K_Rxxxxxxxxx_x000D_
AAA domain (Cdc48 subfamily)	0.0222022	Q8CQ88	508	K	Logo4	ATP-dependent Clp protease ATP-binding subunit ClpC	clpC	xxxxxxxxxx_K_Rxxxxxxxxx_x000D_
AAA domain (Cdc48 subfamily)	0.0222022	Q8CPT5	572	K	Logo4	Chaperone protein ClpB	clpB	xxxxxxxxxx_K_Rxxxxxxxxx_x000D_
Transketolase, pyrimidine binding domain	0.035485	Q8CPC7	283	K	Logo4	Transketolase	tkt	xxxxxxxxxx_K_Rxxxxxxxxx_x000D_
Transketolase, pyrimidine binding domain	0.035485	Q8CP83	210	K	Logo4	2-oxoglutarate dehydrogenase E1 component	odhA	xxxxxxxxxx_K_Rxxxxxxxxx_x000D_
Transketolase, pyrimidine binding domain	0.035485	Q8CP83	73	K	Logo4	2-oxoglutarate dehydrogenase E1 component	odhA	xxxxxxxxxx_K_Rxxxxxxxxx_x000D_
Transcriptional regulatory protein, C terminal	0.0158797	A0A0H2VGA8	204	K	Logo4	Staphylococcal respiratory response protein SrrA	SE_1176	xxxxxxxxxx_K_Rxxxxxxxxx_x000D_
Transcriptional regulatory protein, C terminal	0.0158797	Q8CQK0	151	K	Logo4	Transcriptional regulatory protein WalR	walR	xxxxxxxxxx_K_Rxxxxxxxxx_x000D_
Transcriptional regulatory protein, C terminal	0.0158797	Q8CN92	195	K	Logo4	Heme response regulator HssR	hssR	xxxxxxxxxx_K_Rxxxxxxxxx_x000D_
Glycine cleavage system P-protein	0.00402636	Q8CMM1	204	K	Logo4	Probable glycine dehydrogenase (decarboxylating) subunit 2	gcvPB	xxxxxxxxxx_K_Rxxxxxxxxx_x000D_
Glycine cleavage system P-protein	0.00402636	Q8CMM0	39	K	Logo4	Probable glycine dehydrogenase (decarboxylating) subunit 1	gcvPA	xxxxxxxxxx_K_Rxxxxxxxxx_x000D_
Response regulator receiver domain	0.0154787	A0A0H2VGA8	204	K	Logo4	Staphylococcal respiratory response protein SrrA	SE_1176	xxxxxxxxxx_K_Rxxxxxxxxx_x000D_
Response regulator receiver domain	0.0154787	Q8CNM5	146	K	Logo4	Accessory gene regulator protein A	agrA	xxxxxxxxxx_K_Rxxxxxxxxx_x000D_
Response regulator receiver domain	0.0154787	Q8CQK0	151	K	Logo4	Transcriptional regulatory protein WalR	walR	xxxxxxxxxx_K_Rxxxxxxxxx_x000D_
Response regulator receiver domain	0.0154787	Q8CN92	195	K	Logo4	Heme response regulator HssR	hssR	xxxxxxxxxx_K_Rxxxxxxxxx_x000D_
Universal stress protein family	0.0222022	A0A0H2VJ31	59	K	Logo4	Uncharacterized protein	SE_1381	xxxxxxxxxx_K_Rxxxxxxxxx_x000D_
Universal stress protein family	0.0222022	Q8CS61	29	K	Logo4	Putative universal stress protein SE_1385	SE_1385	xxxxxxxxxx_K_Rxxxxxxxxx_x000D_
Alcohol dehydrogenase GroES-like domain	0.0685706	A0A0H2VJ66	214	K	Logo4	Uncharacterized protein	SE_1950	xxxxxxxxxx_K_Rxxxxxxxxx_x000D_
Alcohol dehydrogenase GroES-like domain	0.0685706	Q8CQ56	17	K	Logo4	Alcohol dehydrogenase	adh	xxxxxxxxxx_K_Rxxxxxxxxx_x000D_
C-terminal, D2-small domain, of ClpB protein	0.0222022	Q8CQ88	508	K	Logo4	ATP-dependent Clp protease ATP-binding subunit ClpC	clpC	xxxxxxxxxx_K_Rxxxxxxxxx_x000D_
C-terminal, D2-small domain, of ClpB protein	0.0222022	Q8CPT5	572	K	Logo4	Chaperone protein ClpB	clpB	xxxxxxxxxx_K_Rxxxxxxxxx_x000D_

## Sheet: Logo5
Domain Description	Mapping	Background	All Mapping	All Backgroud	Fold enrichment	Fisher's exact test p value	-log10(P value)	Related Protein
Metallopeptidase family M24	3	3	67	1080	16.12	0.000228806	3.64	Q8CNW9 Q8CRU9 A0A0H2VIR8
Creatinase/Prolidase N-terminal domain	2	2	67	1080	16.12	0.00379467	2.42	Q8CNW9 A0A0H2VIR8
Thioesterase superfamily	2	3	67	1080	10.75	0.0109264	1.96	A0A0H2VFH0 A0A0H2VG24
Anticodon-binding domain of tRNA	2	4	67	1080	8.06	0.0209783	1.68	Q8CS83 Q8CQU3

## Sheet: Logo5 Domain2Protein
Domain Description	Fisher's exact test p value	Protein accession	Position	Amino acid	Logo ID	Protein names	Gene names	Motif logo_x000D_
Metallopeptidase family M24	0.000228806	Q8CNW9	259	K	Logo5	Uncharacterized peptidase SE_1383	SE_1383	xxxxxxxxxx_K_Pxxxxxxxxx_x000D_
Metallopeptidase family M24	0.000228806	Q8CRU9	31	K	Logo5	Methionine aminopeptidase	map	xxxxxxxxxx_K_Pxxxxxxxxx_x000D_
Metallopeptidase family M24	0.000228806	A0A0H2VIR8	255	K	Logo5	Xaa-Pro dipeptidase	SE_1214	xxxxxxxxxx_K_Pxxxxxxxxx_x000D_
Creatinase/Prolidase N-terminal domain	0.00379467	Q8CNW9	259	K	Logo5	Uncharacterized peptidase SE_1383	SE_1383	xxxxxxxxxx_K_Pxxxxxxxxx_x000D_
Creatinase/Prolidase N-terminal domain	0.00379467	A0A0H2VIR8	255	K	Logo5	Xaa-Pro dipeptidase	SE_1214	xxxxxxxxxx_K_Pxxxxxxxxx_x000D_
CHAP domain	0.102926	A0A0H2VIH6	84	K	Logo5	Secretory antigen SsaA	SE_2108	xxxxxxxxxx_K_Pxxxxxxxxx_x000D_
CHAP domain	0.102926	A0A0H2VIS3	465	K	Logo5	Autolysin	SE_2231	xxxxxxxxxx_K_Pxxxxxxxxx_x000D_
Biotin-requiring enzyme	0.0650339	Q8CSL9	187	K	Logo5	Dihydrolipoyllysine-residue succinyltransferase component of 2-oxoglutarate dehydrogenase complex	odhB	xxxxxxxxxx_K_Pxxxxxxxxx_x000D_
Biotin-requiring enzyme	0.0650339	Q8CT13	382	K	Logo5	Dihydrolipoyllysine-residue acetyltransferase component of pyruvate dehydrogenase complex	pdhC	xxxxxxxxxx_K_Pxxxxxxxxx_x000D_
Thioesterase superfamily	0.0109264	A0A0H2VFH0	121	K	Logo5	Uncharacterized protein	SE_0638	xxxxxxxxxx_K_Pxxxxxxxxx_x000D_
Thioesterase superfamily	0.0109264	A0A0H2VG24	118	K	Logo5	Uncharacterized protein	SE_1033	xxxxxxxxxx_K_Pxxxxxxxxx_x000D_
Anticodon-binding domain of tRNA	0.0209783	Q8CS83	364	K	Logo5	Valine--tRNA ligase	valS	xxxxxxxxxx_K_Pxxxxxxxxx_x000D_
Anticodon-binding domain of tRNA	0.0209783	Q8CQU3	618	K	Logo5	Methionine--tRNA ligase	metG	xxxxxxxxxx_K_Pxxxxxxxxx_x000D_
Alcohol dehydrogenase GroES-like domain	0.0650339	A0A0H2VJK1	8	K	Logo5	Sorbitol dehydrogenase-like protein	SE_2098	xxxxxxxxxx_K_Pxxxxxxxxx_x000D_
Alcohol dehydrogenase GroES-like domain	0.0650339	A0A0H2VJK1	19	K	Logo5	Sorbitol dehydrogenase-like protein	SE_2098	xxxxxxxxxx_K_Pxxxxxxxxx_x000D_
Alcohol dehydrogenase GroES-like domain	0.0650339	A0A0H2VJ66	292	K	Logo5	Uncharacterized protein	SE_1950	xxxxxxxxxx_K_Pxxxxxxxxx_x000D_

## Sheet: Logo1
Domain Description	Mapping	Background	All Mapping	All Backgroud	Fold enrichment	Fisher's exact test p value	-log10(P value)	Related Protein
Putative tRNA binding domain	2	3	41	1080	17.56	0.00412019	2.39	Q8CSY8 Q8CQU3

## Sheet: Logo1 Domain2Protein
Domain Description	Fisher's exact test p value	Protein accession	Position	Amino acid	Logo ID	Protein names	Gene names	Motif logo_x000D_
Putative tRNA binding domain	0.00412019	Q8CSY8	793	K	Logo1	Phenylalanine--tRNA ligase beta subunit	pheT	xxxxxxxExx_K_Kxxxxxxxxx_x000D_
Putative tRNA binding domain	0.00412019	Q8CQU3	574	K	Logo1	Methionine--tRNA ligase	metG	xxxxxxxExx_K_Kxxxxxxxxx_x000D_
