# Supplementary material for: Comprehensive Succinylome Profiling Reveals the Pivotal Role of Lysine Succinylation in Energy Metabolism and Quorum Sensing of Staphylococcus epidermidis
Source: Front Microbiol. 2021 Feb 1;11:632367. doi: 10.3389/fmicb.2020.632367 (PMC7882547; doi:10.3389/fmicb.2020.632367)
Supplement: Supplementary file 9 [file Table_9.XLSX]

## Sheet: summary
	Motif	Score	Match	Fold	Species	Type
	xxxxxxxxxx_K_xDxxxxxxxx	16	166	2.3	This study	Conserved
	xxxxxxxxxx_K_Rxxxxxxxxx	16	120	2.5	This study	Conserved
	xxxxxxxxxx_K_Dxxxxxxxxx	16	149	2.1	This study	Conserved
	xxxxxxxxxx_K_Kxxxxxxxxx	16	132	2.2	This study	Conserved
	xxxxxxxxxx_K_Exxxxxxxxx	16	131	2.2	This study	Conserved
	xxxxxxxxxx_K_Kxxxxxxxxx	15.66	203	1.8	Escherichia_coli	Conserved
	xxxxxxxxxx_K_Dxxxxxxxxx	15.96	208	1.8	Escherichia_coli	Conserved
	xxxxxxxxxx_K_Exxxxxxxxx	9.11	180	1.6	Escherichia_coli	Conserved
	xxxxxxxxxx_K_Rxxxxxxxxx	8.91	161	1.6	Escherichia_coli	Conserved
	xxxxxxxxxx_K_xDxxxxxxxx	7.8	106	1.8	Escherichia_coli	Conserved
	xxxxxxxxxx_K_Dxxxxxxxxx	16	173	2.7	Homo_sapiens	Conserved
	xxxxxxxxxx_K_Exxxxxxxxx	11.31	128	1.9	Homo_sapiens	Conserved
	xxxxxxxxxx_K_Kxxxxxxxxx	14.24	119	2.1	Homo_sapiens	Conserved
	xxxxxxxxxx_K_xDxxxxxxxx	7.09	43	2.5	Homo_sapiens	Conserved
	xxxxxxxxxx_K_Rxxxxxxxxx	6.81	60	2	Homo_sapiens	Conserved
	xxxxxxxxxx_K_Dxxxxxxxxx	16	226	2.3	Mus_musculus	Conserved
	xxxxxxxxxx_K_Exxxxxxxxx	11.58	200	1.6	Mus_musculus	Conserved
	xxxxxxxxxx_K_Dxxxxxxxxx	16	192	2.5	Saccharomyces_cerevisiae	Conserved
	xxxxxxxxxx_K_xDxxxxxxxx	13.01	107	2.2	Saccharomyces_cerevisiae	Conserved
	xxxxxxxxxx_K_Kxxxxxxxxx	9.63	114	1.8	Saccharomyces_cerevisiae	Conserved
	xxxxxxxxxx_K_Exxxxxxxxx	8.59	94	1.9	Saccharomyces_cerevisiae	Conserved
	xxxxxxxExx_K_Kxxxxxxxxx	30.8	66	5.2	This study
	xxxxxxxxxx_K_xExxxxxxxx	16	195	2.1	This study
	xxxxxxxxxx_K_Pxxxxxxxxx	16	119	3.6	This study
	xxxxxxxxxR_K_xxxxxxxxxx	15.93	70	3.1	This study
	xxxxxxxxxK_K_xxxxxxxxxx	11.2	79	2.3	This study
	xxxxxxxxxD_K_xxxxxxxxxx	9.18	58	2.4	This study
	xxxxxxxxRx_K_xxxxxxxxxx	10.68	37	3.6	This study
	xxxxxxxxKx_K_xxxxxxxxxx	8.76	48	2.5	This study
	xxxxxxxxxx_K_xxxxxxxKxx	16	238	1.8	Escherichia_coli
	xxKxxxxxxx_K_xxxxxxxxxx	10.35	163	1.7	Escherichia_coli
	xxxxxxxxxx_K_xxxxxxxxxK	9.58	143	1.7	Escherichia_coli
	xxxxxxxxxx_K_xxxxxKxxxx	9.16	108	1.9	Escherichia_coli
	xxxxxxxxxx_K_xxxxxxxxKx	7.06	89	1.8	Escherichia_coli
	xxxxxxxxxx_K_xxxxxRxxxx	8.21	96	1.9	Escherichia_coli
	xxxxxxxxxx_K_xxxxxxKxxx	7.44	81	1.9	Escherichia_coli
	xxxxxxxxxx_K_xxxxxxxRxx	7.61	84	1.9	Escherichia_coli
	xxxxxxxxxx_K_Gxxxxxxxxx	6.07	104	1.6	Escherichia_coli
	xxxxxxxxxL_K_xxxxxxxxxx	16	284	1.7	Homo_sapiens
	xxxxxxxxxA_K_xxxxxxxxxx	16	196	2.2	Homo_sapiens
	xxxxxxxxxY_K_xxxxxxxxxx	16	105	3.2	Homo_sapiens
	xxxxxxxxDx_K_xxxxxxxxxx	12.91	95	2.3	Homo_sapiens
	xxxxxxxxNx_K_xxxxxxxxxx	13.17	80	2.5	Homo_sapiens
	xxxxxxxxxx_K_Gxxxxxxxxx	7.7	71	2	Homo_sapiens
	xxKxxxxxxx_K_xxxxxxxxxx	13.98	231	1.7	Magnaporthe_oryzae
	xxxxKxxxxx_K_xxxxxxxxxx	11.42	191	1.7	Magnaporthe_oryzae
	xxxKxxxxxx_K_xxxxxxxxxx	9.94	172	1.7	Magnaporthe_oryzae
	Kxxxxxxxxx_K_xxxxxxxxxx	9.38	145	1.7	Magnaporthe_oryzae
	xxxxxxxxxx_K_xxxxxxxKxx	9.08	142	1.7	Magnaporthe_oryzae
	xxxxxKxxxx_K_xxxxxxxxxx	8.5	122	1.7	Magnaporthe_oryzae
	xKxxxxxxxx_K_xxxxxxxxxx	7.99	103	1.8	Magnaporthe_oryzae
	xxxxxxxKxx_K_xxxxxxxxxx	8.17	107	1.8	Magnaporthe_oryzae
	xxxxxxKxxx_K_xxxxxxxxxx	7.85	93	1.9	Magnaporthe_oryzae
	xxxxRxxxxx_K_xxxxxxxxxx	7.97	97	1.8	Magnaporthe_oryzae
	xxxRxxxxxx_K_xxxxxxxxxx	8.84	91	1.9	Magnaporthe_oryzae
	xxxxxxxxDx_K_xxxxxxxxxx	16	172	2.3	Mus_musculus
	xxxxxxxxxY_K_xxxxxxxxxx	13.59	87	2.5	Mus_musculus
	xxxxxxxxxA_K_Kxxxxxxxxx	19.02	30	4.7	Mus_musculus
	xxxxxxxxxF_K_xxxxxxxxxx	9.29	74	2.2	Mus_musculus
	xxxxxxxxxG_K_xxxxxxxxxx	9.74	124	1.8	Mus_musculus
	xxxxxxxYxx_K_xxxxxxxxxx	8.63	56	2.4	Mus_musculus
	xxxxxxxxxA_K_xxxxxxxxxx	7.52	93	1.8	Mus_musculus
	xxxxxxxxxL_K_xxxxxxxxxx	6.84	136	1.6	Mus_musculus
	xxxxxxxxxV_K_xxxxxxxxxx	7.43	88	1.8	Mus_musculus
	xKxxxxxxxL_K_xxxxxxxxxx	29.96	112	3.5	Oryza_sativa
	xxxKxxxxxL_K_xxxxxxxxxx	25.86	97	3	Oryza_sativa
	KxxxxxxxxE_K_xxxxxxxxxx	28.43	102	3.7	Oryza_sativa
	xxKxxxxxxL_K_xxxxxxxxxx	25.84	78	3.1	Oryza_sativa
	xKxxxxxxxE_K_xxxxxxxxxx	27.74	87	3.7	Oryza_sativa
	xxxKxxxxxF_K_xxxxxxxxxx	26.94	81	8.1	Oryza_sativa
	xxKxxxxxxF_K_xxxxxxxxxx	32	72	7.8	Oryza_sativa
	xxxxxxxxVE_K_xxxxxxxxxx	26.33	78	3.4	Oryza_sativa
	xRxxxxxxxY_K_xxxxxxxxxx	31.44	47	6.8	Oryza_sativa
	KxxxxxxxxL_K_xxxxxxxxxx	23.93	68	3	Oryza_sativa
	xxxxxxExxM_K_xxxxxxxxxx	27.46	43	5	Oryza_sativa
	xxRxxxxxxY_K_xxxxxxxxxx	32	55	7.9	Oryza_sativa
	xKxxxxxxxF_K_xxxxxxxxxx	32	56	8	Oryza_sativa
	xxKxxxxxxY_K_xxxxxxxxxx	32	59	9	Oryza_sativa
	xRxxxxxxxF_K_xxxxxxxxxx	30.29	45	6.4	Oryza_sativa
	xxKxxxxxxE_K_xxxxxxxxxx	24.01	64	3.2	Oryza_sativa
	RxxxxxxxxF_K_xxxxxxxxxx	30.27	40	6.9	Oryza_sativa
	KxxxxxxxxF_K_xxxxxxxxxx	27.44	38	6.6	Oryza_sativa
	xKxxxxxxxY_K_xxxxxxxxxx	29.14	39	7.6	Oryza_sativa
	xxRxxxxxxL_K_xxxxxxxxxx	23.87	66	3.1	Oryza_sativa
	xxxxxxxxxQ_K_xxxxxxxxxx	16	351	2.2	Oryza_sativa
	xxxxxxxxxM_K_xxxxxxxxxx	16	325	3.4	Oryza_sativa
	xRxxxxxxxL_K_xxxxxxxxxx	25.08	60	3.6	Oryza_sativa
	KxxxxxxxxV_K_xxxxxxxxxx	26.36	61	4	Oryza_sativa
	xxxxxxxxxE_K_xxxxxxxxxx	16	364	1.7	Oryza_sativa
	xRxxxxxxxI_K_xxxxxxxxxx	22.92	41	4.4	Oryza_sativa
	xxxxxxxxxY_K_xxxxxxxxxx	16	276	4	Oryza_sativa
	RxxxxxxxxL_K_xxxxxxxxxx	23.51	48	3.9	Oryza_sativa
	xKxxxxxxxV_K_xxxxxxxxxx	23.97	47	4.1	Oryza_sativa
	xxxxxxxxxI_K_xxxxxxxxxx	16	252	1.8	Oryza_sativa
	xxxRxxxxxL_K_xxxxxxxxxx	22.73	44	3.8	Oryza_sativa
	xxxxxxxxxF_K_xxxxxxxxxx	16	226	3.5	Oryza_sativa
	xxxxxxxxxV_K_xxxxxxxxxx	16	287	1.8	Oryza_sativa
	xxxxxxxxxL_K_xxxxxxxxxx	16	268	1.7	Oryza_sativa
	xKxxxxxxxH_K_xxxxxxxxxx	25.12	26	8.4	Oryza_sativa
	xxxxxxxxxK_K_Yxxxxxxxxx	22.83	39	8.5	Oryza_sativa
	xxxxxxxxxx_K_Yxxxxxxxxx	16	100	3	Oryza_sativa
	xxxxxxExxK_K_xxxxxxxxxx	23.82	63	4	Oryza_sativa
	xKxxxxxxxx_K_xxxxxxxxxx	11.5	141	1.9	Oryza_sativa
	Kxxxxxxxxx_K_xxxxxxxxxx	8.79	120	1.8	Oryza_sativa
	xxKxxxxxxx_K_xxxxxxxxxx	8.51	112	1.8	Oryza_sativa
	xxxKxxxxxx_K_xxxxxxxxxx	8.58	100	1.9	Oryza_sativa
	xRxxxxxxxx_K_xxxxxxxxxx	7.75	95	1.8	Oryza_sativa
	xxRxxxxxxx_K_xxxxxxxxxx	7.96	86	1.9	Oryza_sativa
	Rxxxxxxxxx_K_xxxxxxxxxx	7.35	73	2	Oryza_sativa
	xxxxxxYxxx_K_Kxxxxxxxxx	22.97	25	6.3	Saccharomyces_cerevisiae
	xxxxxxxAxx_K_Kxxxxxxxxx	23.19	31	5.6	Saccharomyces_cerevisiae
	xxxxxxxxxA_K_xxxxxxxxxx	16	131	2.3	Saccharomyces_cerevisiae
	xxxxxxxxDx_K_xxxxxxxxxx	11.93	101	2.1	Saccharomyces_cerevisiae
	xxxxxxxxxx_K_xYxxxxxxxx	9.27	64	2.4	Saccharomyces_cerevisiae
	xxxxxxxxxY_K_xxxxxxxxxx	8.39	42	2.8	Saccharomyces_cerevisiae
	xxxxxxxxxx_K_xxxxAxxxxx	6.68	50	2.2	Saccharomyces_cerevisiae
	xxxxxAxxxx_K_xxxxxxxxxx	7.07	46	2.4	Saccharomyces_cerevisiae
	xxxxxxxxxx_K_xxxxxxKxxx	8.76	132	1.7	Trypanosoma_brucei
	xxxxxxxxxx_K_xxxxKxxxxx	6.69	105	1.7	Trypanosoma_brucei
	xxxKxxxxxx_K_xxxxxxxxxx	6.02	98	1.7	Trypanosoma_brucei
	xxxRxxxxxx_K_xxxxxxxxxx	7.72	147	1.6	Vibrio_parahaemolyticus
	xxxAxxxxxx_K_xxxxxxxxxx	7.29	214	1.4	Vibrio_parahaemolyticus
	xxxxxxxAxx_K_xxxxxxxxxx	6.62	182	1.5	Vibrio_parahaemolyticus

## Sheet: This study annot
Protein accession	Position	Amino acid	Protein names	Gene names	Motif logo	Logo ID	Type
A0A0H2VE45	54	K	Uncharacterized protein	SE_0110	xxxxxxxxxx_K_xDxxxxxxxx	Logo3	Conserved
A0A0H2VE63	128	K	Uncharacterized protein	SE_0128	xxxxxxxxxx_K_Kxxxxxxxxx	Logo7	Conserved
A0A0H2VE83	71	K	Uncharacterized protein	SE_0095	xxxxxxxxxx_K_Exxxxxxxxx	Logo9	Conserved
A0A0H2VE83	80	K	Uncharacterized protein	SE_0095	xxxxxxxxxx_K_Kxxxxxxxxx	Logo7	Conserved
A0A0H2VEF4	2016	K	Surfactin synthetase	SE_0243	xxxxxxxxxx_K_Rxxxxxxxxx	Logo4	Conserved
A0A0H2VEK0	116	K	Uncharacterized protein	SE_0329	xxxxxxxxxx_K_xDxxxxxxxx	Logo3	Conserved
A0A0H2VEK5	141	K	Dihydroxyacetone kinase	SE_0236	xxxxxxxxxx_K_Rxxxxxxxxx	Logo4	Conserved
A0A0H2VEK5	239	K	Dihydroxyacetone kinase	SE_0236	xxxxxxxxxx_K_Exxxxxxxxx	Logo9	Conserved
A0A0H2VEM3	96	K	Dihydrolipoamide acetyltransferase component of pyruvate dehydrogenase complex	SE_0256	xxxxxxxxxx_K_xDxxxxxxxx	Logo3	Conserved
A0A0H2VEM3	103	K	Dihydrolipoamide acetyltransferase component of pyruvate dehydrogenase complex	SE_0256	xxxxxxxxxx_K_Exxxxxxxxx	Logo9	Conserved
A0A0H2VEM4	10	K	Uncharacterized protein	SE_0368	xxxxxxxxxx_K_Dxxxxxxxxx	Logo6	Conserved
A0A0H2VES9	133	K	Uncharacterized protein	SE_0431	xxxxxxxxxx_K_Kxxxxxxxxx	Logo7	Conserved
A0A0H2VES9	177	K	Uncharacterized protein	SE_0431	xxxxxxxxxx_K_Dxxxxxxxxx	Logo6	Conserved
A0A0H2VEU3	269	K	Uncharacterized protein	SE_0219	xxxxxxxxxx_K_Rxxxxxxxxx	Logo4	Conserved
A0A0H2VEV0	12	K	Uncharacterized protein	SE_0448	xxxxxxxxxx_K_Kxxxxxxxxx	Logo7	Conserved
A0A0H2VEV0	32	K	Uncharacterized protein	SE_0448	xxxxxxxxxx_K_Dxxxxxxxxx	Logo6	Conserved
A0A0H2VEV0	39	K	Uncharacterized protein	SE_0448	xxxxxxxxxx_K_Rxxxxxxxxx	Logo4	Conserved
A0A0H2VEV0	83	K	Uncharacterized protein	SE_0448	xxxxxxxxxx_K_Exxxxxxxxx	Logo9	Conserved
A0A0H2VF00	29	K	Uncharacterized protein	SE_0452	xxxxxxxxxx_K_Exxxxxxxxx	Logo9	Conserved
A0A0H2VF00	66	K	Uncharacterized protein	SE_0452	xxxxxxxxxx_K_Kxxxxxxxxx	Logo7	Conserved
A0A0H2VF26	18	K	Uncharacterized protein	SE_0369	xxxxxxxxxx_K_Dxxxxxxxxx	Logo6	Conserved
A0A0H2VF36	40	K	Uncharacterized protein	SE_0387	xxxxxxxxxx_K_xDxxxxxxxx	Logo3	Conserved
A0A0H2VF70	156	K	Ferrichrome ABC transporter	SE_0518	xxxxxxxxxx_K_Kxxxxxxxxx	Logo7	Conserved
A0A0H2VF70	191	K	Ferrichrome ABC transporter	SE_0518	xxxxxxxxxx_K_xDxxxxxxxx	Logo3	Conserved
A0A0H2VF81	141	K	Uncharacterized protein	SE_0531	xxxxxxxxxx_K_xDxxxxxxxx	Logo3	Conserved
A0A0H2VF88	200	K	Phosphoglycerate mutase	SE_0587	xxxxxxxxxx_K_Kxxxxxxxxx	Logo7	Conserved
A0A0H2VF99	52	K	Uncharacterized protein	SE_0607	xxxxxxxxxx_K_xDxxxxxxxx	Logo3	Conserved
A0A0H2VF99	422	K	Uncharacterized protein	SE_0607	xxxxxxxxxx_K_Rxxxxxxxxx	Logo4	Conserved
A0A0H2VFB1	27	K	Uncharacterized protein	SE_0620	xxxxxxxxxx_K_Rxxxxxxxxx	Logo4	Conserved
A0A0H2VFC5	114	K	Uncharacterized protein	SE_0647	xxxxxxxxxx_K_xDxxxxxxxx	Logo3	Conserved
A0A0H2VFF0	36	K	Uncharacterized protein	SE_0522	xxxxxxxxxx_K_Exxxxxxxxx	Logo9	Conserved
A0A0H2VFF5	71	K	Signal peptidase I	SE_0662	xxxxxxxxxx_K_xDxxxxxxxx	Logo3	Conserved
A0A0H2VFF5	163	K	Signal peptidase I	SE_0662	xxxxxxxxxx_K_Dxxxxxxxxx	Logo6	Conserved
A0A0H2VFK1	243	K	Thimet oligopeptidase-like protein	SE_0690	xxxxxxxxxx_K_Kxxxxxxxxx	Logo7	Conserved
A0A0H2VFK4	51	K	Lipoprotein	SE_0602	xxxxxxxxxx_K_Kxxxxxxxxx	Logo7	Conserved
A0A0H2VFK4	171	K	Lipoprotein	SE_0602	xxxxxxxxxx_K_xDxxxxxxxx	Logo3	Conserved
A0A0H2VFK4	261	K	Lipoprotein	SE_0602	xxxxxxxxxx_K_xDxxxxxxxx	Logo3	Conserved
A0A0H2VFL9	70	K	Putative menaquinone-specific isochorismate synthase	SE_0743	xxxxxxxxxx_K_xDxxxxxxxx	Logo3	Conserved
A0A0H2VFL9	205	K	Putative menaquinone-specific isochorismate synthase	SE_0743	xxxxxxxxxx_K_Kxxxxxxxxx	Logo7	Conserved
A0A0H2VFL9	275	K	Putative menaquinone-specific isochorismate synthase	SE_0743	xxxxxxxxxx_K_Rxxxxxxxxx	Logo4	Conserved
A0A0H2VFQ9	634	K	Pyruvate carboxylase	SE_0813	xxxxxxxxxx_K_Kxxxxxxxxx	Logo7	Conserved
A0A0H2VFR3	159	K	GTP pyrophosphokinase	SE_0695	xxxxxxxxxx_K_xDxxxxxxxx	Logo3	Conserved
A0A0H2VFT4	48	K	Uncharacterized protein	SE_0810	xxxxxxxxxx_K_Exxxxxxxxx	Logo9	Conserved
A0A0H2VFW3	84	K	Chromosome partition protein Smc	smc	xxxxxxxxxx_K_xDxxxxxxxx	Logo3	Conserved
A0A0H2VFW5	144	K	67 kDa myosin-crossreactive streptococcal antigen-like protein	SE_0776	xxxxxxxxxx_K_Kxxxxxxxxx	Logo7	Conserved
A0A0H2VFW5	355	K	67 kDa myosin-crossreactive streptococcal antigen-like protein	SE_0776	xxxxxxxxxx_K_Kxxxxxxxxx	Logo7	Conserved
A0A0H2VFW5	574	K	67 kDa myosin-crossreactive streptococcal antigen-like protein	SE_0776	xxxxxxxxxx_K_Kxxxxxxxxx	Logo7	Conserved
A0A0H2VFX3	206	K	Transcription termination/antitermination protein NusA	nusA	xxxxxxxxxx_K_Rxxxxxxxxx	Logo4	Conserved
A0A0H2VFX5	29	K	Uncharacterized protein	SE_0790	xxxxxxxxxx_K_xDxxxxxxxx	Logo3	Conserved
A0A0H2VFX5	103	K	Uncharacterized protein	SE_0790	xxxxxxxxxx_K_Exxxxxxxxx	Logo9	Conserved
A0A0H2VFX5	181	K	Uncharacterized protein	SE_0790	xxxxxxxxxx_K_Exxxxxxxxx	Logo9	Conserved
A0A0H2VFX5	201	K	Uncharacterized protein	SE_0790	xxxxxxxxxx_K_xDxxxxxxxx	Logo3	Conserved
A0A0H2VFY4	405	K	Putative 2-oxoacid ferredoxin oxidoreductase alpha subunit	SE_0967	xxxxxxxxxx_K_Rxxxxxxxxx	Logo4	Conserved
A0A0H2VG08	38	K	Succinate dehydrogenase flavoprotein subunit	SE_0841	xxxxxxxxxx_K_Rxxxxxxxxx	Logo4	Conserved
A0A0H2VG21	122	K	Cell-divisio initiation protein	SE_0867	xxxxxxxxxx_K_Rxxxxxxxxx	Logo4	Conserved
A0A0H2VG37	100	K	Uncharacterized protein	SE_1064	xxxxxxxxxx_K_xDxxxxxxxx	Logo3	Conserved
A0A0H2VG41	105	K	ABC transporter (ATP-binding protein)	SE_1072	xxxxxxxxxx_K_xDxxxxxxxx	Logo3	Conserved
A0A0H2VG41	263	K	ABC transporter (ATP-binding protein)	SE_1072	xxxxxxxxxx_K_Exxxxxxxxx	Logo9	Conserved
A0A0H2VG62	189	K	Uncharacterized protein	SE_1055	xxxxxxxxxx_K_xDxxxxxxxx	Logo3	Conserved
A0A0H2VG64	60	K	Uncharacterized protein	SE_0230	xxxxxxxxxx_K_Dxxxxxxxxx	Logo6	Conserved
A0A0H2VG69	48	K	Uncharacterized protein	SE_0237	xxxxxxxxxx_K_Exxxxxxxxx	Logo9	Conserved
A0A0H2VG69	100	K	Uncharacterized protein	SE_0237	xxxxxxxxxx_K_Exxxxxxxxx	Logo9	Conserved
A0A0H2VG78	233	K	Bicyclomycin resistance protein TcaB	SE_0247	xxxxxxxxxx_K_Exxxxxxxxx	Logo9	Conserved
A0A0H2VGA8	204	K	Staphylococcal respiratory response protein SrrA	SE_1176	xxxxxxxxxx_K_Rxxxxxxxxx	Logo4	Conserved
A0A0H2VGB1	293	K	Uncharacterized protein	SE_1184	xxxxxxxxxx_K_Dxxxxxxxxx	Logo6	Conserved
A0A0H2VGB4	206	K	Alpha-amylase	SE_1191	xxxxxxxxxx_K_Kxxxxxxxxx	Logo7	Conserved
A0A0H2VGB4	220	K	Alpha-amylase	SE_1191	xxxxxxxxxx_K_Kxxxxxxxxx	Logo7	Conserved
A0A0H2VGB4	468	K	Alpha-amylase	SE_1191	xxxxxxxxxx_K_xDxxxxxxxx	Logo3	Conserved
A0A0H2VGC2	174	K	Acetyl-CoA carboxylase (Biotin carboxylase subunit) accC	SE_1207	xxxxxxxxxx_K_Exxxxxxxxx	Logo9	Conserved
A0A0H2VGC6	208	K	Octanoyltransferase LipM	lipM	xxxxxxxxxx_K_Exxxxxxxxx	Logo9	Conserved
A0A0H2VGD2	174	K	Dihydrolipoamide acetyltransferase component of pyruvate dehydrogenase complex	SE_1196	xxxxxxxxxx_K_Exxxxxxxxx	Logo9	Conserved
A0A0H2VGD4	173	K	5-bromo-4-chloroindolyl phosphate hydrolysis protein XpaC	SE_1088	xxxxxxxxxx_K_Rxxxxxxxxx	Logo4	Conserved
A0A0H2VGF2	238	K	Oxidoreductase ion channel	SE_0367	xxxxxxxxxx_K_Dxxxxxxxxx	Logo6	Conserved
A0A0H2VGG2	98	K	Penicillin-binding protein	SE_1138	xxxxxxxxxx_K_Dxxxxxxxxx	Logo6	Conserved
A0A0H2VGG2	125	K	Penicillin-binding protein	SE_1138	xxxxxxxxxx_K_Rxxxxxxxxx	Logo4	Conserved
A0A0H2VGG8	187	K	Lipopolysaccharide biosynthesis-related pr-like protein	SE_1146	xxxxxxxxxx_K_Dxxxxxxxxx	Logo6	Conserved
A0A0H2VGH7	82	K	Staphylococcal accessory regulator A	SE_0390	xxxxxxxxxx_K_Kxxxxxxxxx	Logo7	Conserved
A0A0H2VGH7	103	K	Staphylococcal accessory regulator A	SE_0390	xxxxxxxxxx_K_xDxxxxxxxx	Logo3	Conserved
A0A0H2VGH7	109	K	Staphylococcal accessory regulator A	SE_0390	xxxxxxxxxx_K_Rxxxxxxxxx	Logo4	Conserved
A0A0H2VGI1	183	K	30S ribosomal protein S1	SE_1165	xxxxxxxxxx_K_Kxxxxxxxxx	Logo7	Conserved
A0A0H2VGI5	58	K	Uncharacterized protein	SE_1281	xxxxxxxxxx_K_xDxxxxxxxx	Logo3	Conserved
A0A0H2VGJ7	230	K	Teichoic acid biosynthesis protein B	SE_0413	xxxxxxxxxx_K_Exxxxxxxxx	Logo9	Conserved
A0A0H2VGK1	226	K	ATP-binding cassette transporter A	SE_0418	xxxxxxxxxx_K_Kxxxxxxxxx	Logo7	Conserved
A0A0H2VGK6	24	K	ADP-dependent (S)-NAD(P)H-hydrate dehydratase	nnrD	xxxxxxxxxx_K_xDxxxxxxxx	Logo3	Conserved
A0A0H2VGP0	102	K	Primosomal protein	SE_1358	xxxxxxxxxx_K_xDxxxxxxxx	Logo3	Conserved
A0A0H2VGP0	128	K	Primosomal protein	SE_1358	xxxxxxxxxx_K_Dxxxxxxxxx	Logo6	Conserved
A0A0H2VGP0	205	K	Primosomal protein	SE_1358	xxxxxxxxxx_K_Dxxxxxxxxx	Logo6	Conserved
A0A0H2VGQ3	61	K	Ribosomal silencing factor RsfS	rsfS	xxxxxxxxxx_K_xDxxxxxxxx	Logo3	Conserved
A0A0H2VGQ3	67	K	Ribosomal silencing factor RsfS	rsfS	xxxxxxxxxx_K_Rxxxxxxxxx	Logo4	Conserved
A0A0H2VGR2	405	K	Smooth muscle caldesmon	SE_1411	xxxxxxxxxx_K_Rxxxxxxxxx	Logo4	Conserved
A0A0H2VGR9	40	K	Uncharacterized protein	SE_1425	xxxxxxxxxx_K_xDxxxxxxxx	Logo3	Conserved
A0A0H2VGR9	69	K	Uncharacterized protein	SE_1425	xxxxxxxxxx_K_Kxxxxxxxxx	Logo7	Conserved
A0A0H2VGR9	97	K	Uncharacterized protein	SE_1425	xxxxxxxxxx_K_xDxxxxxxxx	Logo3	Conserved
A0A0H2VGR9	141	K	Uncharacterized protein	SE_1425	xxxxxxxxxx_K_Exxxxxxxxx	Logo9	Conserved
A0A0H2VGS8	185	K	Lysophospholipase-like protein	SE_1436	xxxxxxxxxx_K_Exxxxxxxxx	Logo9	Conserved
A0A0H2VGT2	276	K	Uncharacterized protein	SE_1443	xxxxxxxxxx_K_xDxxxxxxxx	Logo3	Conserved
A0A0H2VGU2	307	K	Aldehyde-alcohol dehydrogenase	SE_0506	xxxxxxxxxx_K_xDxxxxxxxx	Logo3	Conserved
A0A0H2VGU2	760	K	Aldehyde-alcohol dehydrogenase	SE_0506	xxxxxxxxxx_K_Dxxxxxxxxx	Logo6	Conserved
A0A0H2VGU7	220	K	Ribonucleoside-diphosphate reductase minor subunit	SE_0514	xxxxxxxxxx_K_xDxxxxxxxx	Logo3	Conserved
A0A0H2VGW9	443	K	Protein-export membrane protein SecDF	SE_1320	xxxxxxxxxx_K_Dxxxxxxxxx	Logo6	Conserved
A0A0H2VGX0	621	K	Ribonuclease R	rnr	xxxxxxxxxx_K_Kxxxxxxxxx	Logo7	Conserved
A0A0H2VGZ6	235	K	ABC transporter (ATP-binding protein)	SE_0606	xxxxxxxxxx_K_Rxxxxxxxxx	Logo4	Conserved
A0A0H2VH07	35	K	Uncharacterized protein	SE_1567	xxxxxxxxxx_K_Dxxxxxxxxx	Logo6	Conserved
A0A0H2VH09	50	K	Uncharacterized protein	SE_1536	xxxxxxxxxx_K_Kxxxxxxxxx	Logo7	Conserved
A0A0H2VH25	88	K	3-oxoacyl-[acyl-carrier-protein] synthase 2	SE_0678	xxxxxxxxxx_K_Dxxxxxxxxx	Logo6	Conserved
A0A0H2VH29	124	K	Acylglycerol-3-phosphate O-acyltransferase-like protein	SE_1404	xxxxxxxxxx_K_Rxxxxxxxxx	Logo4	Conserved
A0A0H2VH29	206	K	Acylglycerol-3-phosphate O-acyltransferase-like protein	SE_1404	xxxxxxxxxx_K_Kxxxxxxxxx	Logo7	Conserved
A0A0H2VH35	949	K	DNA translocase stage III sporulation prot	SE_1414	xxxxxxxxxx_K_Kxxxxxxxxx	Logo7	Conserved
A0A0H2VH58	44	K	Branched-chain alpha-keto acid dehydrogenase E1	SE_0255	xxxxxxxxxx_K_xDxxxxxxxx	Logo3	Conserved
A0A0H2VH58	266	K	Branched-chain alpha-keto acid dehydrogenase E1	SE_0255	xxxxxxxxxx_K_Kxxxxxxxxx	Logo7	Conserved
A0A0H2VH58	342	K	Branched-chain alpha-keto acid dehydrogenase E1	SE_0255	xxxxxxxxxx_K_Kxxxxxxxxx	Logo7	Conserved
A0A0H2VH59	52	K	Uncharacterized protein	SE_0727	xxxxxxxxxx_K_Rxxxxxxxxx	Logo4	Conserved
A0A0H2VH68	374	K	Pyrimidine nucleoside transport protein	SE_0283	xxxxxxxxxx_K_xDxxxxxxxx	Logo3	Conserved
A0A0H2VH73	203	K	Phosphomethylpyrimidine kinase	SE_1692	xxxxxxxxxx_K_Rxxxxxxxxx	Logo4	Conserved
A0A0H2VHA1	148	K	Putative myo-inositol-1(Or 4)-monophosphatase	SE_0805	xxxxxxxxxx_K_Rxxxxxxxxx	Logo4	Conserved
A0A0H2VHB0	46	K	Uncharacterized protein	SE_1615	xxxxxxxxxx_K_Exxxxxxxxx	Logo9	Conserved
A0A0H2VHB8	293	K	D-3-phosphoglycerate dehydrogenase	SE_1546	xxxxxxxxxx_K_Kxxxxxxxxx	Logo7	Conserved
A0A0H2VHD1	119	K	Ferrichrome ABC transporter	SE_1768	xxxxxxxxxx_K_xDxxxxxxxx	Logo3	Conserved
A0A0H2VHD1	135	K	Ferrichrome ABC transporter	SE_1768	xxxxxxxxxx_K_Dxxxxxxxxx	Logo6	Conserved
A0A0H2VHD4	24	K	Fructokinase	SE_1639	xxxxxxxxxx_K_Dxxxxxxxxx	Logo6	Conserved
A0A0H2VHE4	64	K	Fibrinogen binding protein	SE_0884	xxxxxxxxxx_K_xDxxxxxxxx	Logo3	Conserved
A0A0H2VHF4	242	K	Malonyl CoA-acyl carrier protein transacylase	SE_0905	xxxxxxxxxx_K_Rxxxxxxxxx	Logo4	Conserved
A0A0H2VHG2	5	K	Putative flavohemoprotein	SE_0440	xxxxxxxxxx_K_Exxxxxxxxx	Logo9	Conserved
A0A0H2VHG4	63	K	ModA protein	SE_1852	xxxxxxxxxx_K_xDxxxxxxxx	Logo3	Conserved
A0A0H2VHG9	267	K	Inosine-adenosine-guanosine-nucleoside hydrolase	SE_1857	xxxxxxxxxx_K_xDxxxxxxxx	Logo3	Conserved
A0A0H2VHH8	128	K	Transcriptional regulator	SE_0457	xxxxxxxxxx_K_Exxxxxxxxx	Logo9	Conserved
A0A0H2VHL1	180	K	Quinone oxidoreductase	SE_1778	xxxxxxxxxx_K_Kxxxxxxxxx	Logo7	Conserved
A0A0H2VHL1	198	K	Quinone oxidoreductase	SE_1778	xxxxxxxxxx_K_xDxxxxxxxx	Logo3	Conserved
A0A0H2VHL1	253	K	Quinone oxidoreductase	SE_1778	xxxxxxxxxx_K_Dxxxxxxxxx	Logo6	Conserved
A0A0H2VHV0	3	K	DNA-binding protein II	SE_1160	xxxxxxxxxx_K_xDxxxxxxxx	Logo3	Conserved
A0A0H2VHV0	19	K	DNA-binding protein II	SE_1160	xxxxxxxxxx_K_Exxxxxxxxx	Logo9	Conserved
A0A0H2VHV0	67	K	DNA-binding protein II	SE_1160	xxxxxxxxxx_K_Exxxxxxxxx	Logo9	Conserved
A0A0H2VHV0	86	K	DNA-binding protein II	SE_1160	xxxxxxxxxx_K_Dxxxxxxxxx	Logo6	Conserved
A0A0H2VHV5	137	K	Putative NADH-dependent flavin oxidoreductase	SE_0650	xxxxxxxxxx_K_Exxxxxxxxx	Logo9	Conserved
A0A0H2VHW9	81	K	Transcription regulator AraC/XylS family	SE_1190	xxxxxxxxxx_K_Kxxxxxxxxx	Logo7	Conserved
A0A0H2VHX6	194	K	Nitrate reductase delta chain	SE_1973	xxxxxxxxxx_K_Exxxxxxxxx	Logo9	Conserved
A0A0H2VHY0	217	K	Nitrite reductase	SE_1978	xxxxxxxxxx_K_Dxxxxxxxxx	Logo6	Conserved
A0A0H2VHY0	765	K	Nitrite reductase	SE_1978	xxxxxxxxxx_K_Exxxxxxxxx	Logo9	Conserved
A0A0H2VHZ4	133	K	ABC transporter (Periplasmic amino acid-binding protein)	SE_1993	xxxxxxxxxx_K_Dxxxxxxxxx	Logo6	Conserved
A0A0H2VHZ9	188	K	Glycerate kinase	SE_1999	xxxxxxxxxx_K_Dxxxxxxxxx	Logo6	Conserved
A0A0H2VI12	319	K	Uncharacterized protein	SE_0753	xxxxxxxxxx_K_xDxxxxxxxx	Logo3	Conserved
A0A0H2VI16	10	K	Sorbitol dehydrogenase	SE_2019	xxxxxxxxxx_K_Dxxxxxxxxx	Logo6	Conserved
A0A0H2VI16	23	K	Sorbitol dehydrogenase	SE_2019	xxxxxxxxxx_K_Dxxxxxxxxx	Logo6	Conserved
A0A0H2VI23	4	K	Uncharacterized protein	SE_0777	xxxxxxxxxx_K_Exxxxxxxxx	Logo9	Conserved
A0A0H2VI23	22	K	Uncharacterized protein	SE_0777	xxxxxxxxxx_K_Exxxxxxxxx	Logo9	Conserved
A0A0H2VI23	28	K	Uncharacterized protein	SE_0777	xxxxxxxxxx_K_xDxxxxxxxx	Logo3	Conserved
A0A0H2VI25	16	K	Uncharacterized protein	SE_2112	xxxxxxxxxx_K_Kxxxxxxxxx	Logo7	Conserved
A0A0H2VI31	161	K	Dihydrolipoyl dehydrogenase	SE_0794	xxxxxxxxxx_K_Rxxxxxxxxx	Logo4	Conserved
A0A0H2VI31	224	K	Dihydrolipoyl dehydrogenase	SE_0794	xxxxxxxxxx_K_Kxxxxxxxxx	Logo7	Conserved
A0A0H2VI39	15	K	Uncharacterized protein	SE_1307	xxxxxxxxxx_K_Dxxxxxxxxx	Logo6	Conserved
A0A0H2VI39	41	K	Uncharacterized protein	SE_1307	xxxxxxxxxx_K_xDxxxxxxxx	Logo3	Conserved
A0A0H2VI51	316	K	Nickel ABC transporter nickel-binding protein	SE_1981	xxxxxxxxxx_K_Rxxxxxxxxx	Logo4	Conserved
A0A0H2VI52	300	K	Glycine oxidase	SE_2058	xxxxxxxxxx_K_Kxxxxxxxxx	Logo7	Conserved
A0A0H2VI54	30	K	Phosphoenolpyruvate-protein phosphatase	SE_2160	xxxxxxxxxx_K_Rxxxxxxxxx	Logo4	Conserved
A0A0H2VI57	7	K	Succinate dehydrogenase iron-sulfur protein subunit	SE_0842	xxxxxxxxxx_K_Exxxxxxxxx	Logo9	Conserved
A0A0H2VI57	146	K	Succinate dehydrogenase iron-sulfur protein subunit	SE_0842	xxxxxxxxxx_K_Rxxxxxxxxx	Logo4	Conserved
A0A0H2VI64	19	K	Uncharacterized protein	SE_0863	xxxxxxxxxx_K_Kxxxxxxxxx	Logo7	Conserved
A0A0H2VI72	66	K	Uncharacterized protein	SE_0882	xxxxxxxxxx_K_Rxxxxxxxxx	Logo4	Conserved
A0A0H2VI90	424	K	Signal recognition particle protein	ffh	xxxxxxxxxx_K_Kxxxxxxxxx	Logo7	Conserved
A0A0H2VI93	59	K	Ribosome biogenesis GTPase A	SE_0921	xxxxxxxxxx_K_xDxxxxxxxx	Logo3	Conserved
A0A0H2VI93	107	K	Ribosome biogenesis GTPase A	SE_0921	xxxxxxxxxx_K_xDxxxxxxxx	Logo3	Conserved
A0A0H2VI93	222	K	Ribosome biogenesis GTPase A	SE_0921	xxxxxxxxxx_K_Rxxxxxxxxx	Logo4	Conserved
A0A0H2VI98	117	K	Uncharacterized protein	SE_1402	xxxxxxxxxx_K_Exxxxxxxxx	Logo9	Conserved
A0A0H2VI98	204	K	Uncharacterized protein	SE_1402	xxxxxxxxxx_K_Kxxxxxxxxx	Logo7	Conserved
A0A0H2VI99	225	K	Acetoin(Diacetyl)reductase	SE_2225	xxxxxxxxxx_K_Rxxxxxxxxx	Logo4	Conserved
A0A0H2VIA3	231	K	Phospho-2-dehydro-3-deoxyheptonate aldolase	SE_1410	xxxxxxxxxx_K_Rxxxxxxxxx	Logo4	Conserved
A0A0H2VIA4	96	K	Phage infection protein	SE_2230	xxxxxxxxxx_K_xDxxxxxxxx	Logo3	Conserved
A0A0H2VIA5	171	K	Pyruvate oxidase	SE_2103	xxxxxxxxxx_K_Dxxxxxxxxx	Logo6	Conserved
A0A0H2VIB2	201	K	Glucarate transporter	SE_2056	xxxxxxxxxx_K_Rxxxxxxxxx	Logo4	Conserved
A0A0H2VIC1	135	K	Proline dehydrohenase-like protein	SE_1437	xxxxxxxxxx_K_xDxxxxxxxx	Logo3	Conserved
A0A0H2VIC1	187	K	Proline dehydrohenase-like protein	SE_1437	xxxxxxxxxx_K_xDxxxxxxxx	Logo3	Conserved
A0A0H2VID3	266	K	Plant metabolite dehydrogenase-like protein	SE_1456	xxxxxxxxxx_K_Rxxxxxxxxx	Logo4	Conserved
A0A0H2VID5	263	K	Uncharacterized protein	SE_2278	xxxxxxxxxx_K_Rxxxxxxxxx	Logo4	Conserved
A0A0H2VIE5	99	K	Abortive phage resistance protein	SE_1475	xxxxxxxxxx_K_Kxxxxxxxxx	Logo7	Conserved
A0A0H2VIE9	96	K	Uncharacterized protein	SE_1014	xxxxxxxxxx_K_xDxxxxxxxx	Logo3	Conserved
A0A0H2VIF2	172	K	Sortase	SE_2076	xxxxxxxxxx_K_Kxxxxxxxxx	Logo7	Conserved
A0A0H2VIG7	53	K	Uncharacterized protein	SE_2095	xxxxxxxxxx_K_Kxxxxxxxxx	Logo7	Conserved
A0A0H2VII2	260	K	Uncharacterized protein	SE_2346	xxxxxxxxxx_K_xDxxxxxxxx	Logo3	Conserved
A0A0H2VII9	105	K	Uncharacterized protein	SE_2128	xxxxxxxxxx_K_xDxxxxxxxx	Logo3	Conserved
A0A0H2VIJ0	241	K	Uncharacterized protein	SE_1524	xxxxxxxxxx_K_Exxxxxxxxx	Logo9	Conserved
A0A0H2VIJ0	338	K	Uncharacterized protein	SE_1524	xxxxxxxxxx_K_Dxxxxxxxxx	Logo6	Conserved
A0A0H2VIJ0	445	K	Uncharacterized protein	SE_1524	xxxxxxxxxx_K_Exxxxxxxxx	Logo9	Conserved
A0A0H2VIK3	93	K	Uncharacterized protein	SE_2239	xxxxxxxxxx_K_Kxxxxxxxxx	Logo7	Conserved
A0A0H2VIL4	103	K	Acetate-CoA ligase	SE_2161	xxxxxxxxxx_K_Dxxxxxxxxx	Logo6	Conserved
A0A0H2VIL4	137	K	Acetate-CoA ligase	SE_2161	xxxxxxxxxx_K_Kxxxxxxxxx	Logo7	Conserved
A0A0H2VIM4	602	K	Anaerobic ribonucleoside-triphosphate reductase	SE_2172	xxxxxxxxxx_K_Exxxxxxxxx	Logo9	Conserved
A0A0H2VIQ1	75	K	Recombinase	SE_p303	xxxxxxxxxx_K_xDxxxxxxxx	Logo3	Conserved
A0A0H2VIQ5	146	K	Glucose-6-phosphate 1-dehydrogenase	zwf	xxxxxxxxxx_K_Rxxxxxxxxx	Logo4	Conserved
A0A0H2VIR8	200	K	Xaa-Pro dipeptidase	SE_1214	xxxxxxxxxx_K_Rxxxxxxxxx	Logo4	Conserved
A0A0H2VIT6	611	K	Streptococcal hemagglutinin protein	SE_2249	xxxxxxxxxx_K_Dxxxxxxxxx	Logo6	Conserved
A0A0H2VIT7	22	K	Glucokinase	SE_1233	xxxxxxxxxx_K_Dxxxxxxxxx	Logo6	Conserved
A0A0H2VIU8	126	K	Uncharacterized protein	SE_1251	xxxxxxxxxx_K_Exxxxxxxxx	Logo9	Conserved
A0A0H2VIV0	411	K	ATP-dependent zinc metalloprotease FtsH	ftsH	xxxxxxxxxx_K_Kxxxxxxxxx	Logo7	Conserved
A0A0H2VIV7	92	K	Uncharacterized protein	SE_1733	xxxxxxxxxx_K_Exxxxxxxxx	Logo9	Conserved
A0A0H2VIW2	90	K	Signal peptidase I	SE_2397	xxxxxxxxxx_K_xDxxxxxxxx	Logo3	Conserved
A0A0H2VIW5	41	K	Uncharacterized protein	SE_1279	xxxxxxxxxx_K_Kxxxxxxxxx	Logo7	Conserved
A0A0H2VIW5	160	K	Uncharacterized protein	SE_1279	xxxxxxxxxx_K_Rxxxxxxxxx	Logo4	Conserved
A0A0H2VIY3	613	K	Uncharacterized protein	SE_1772	xxxxxxxxxx_K_Rxxxxxxxxx	Logo4	Conserved
A0A0H2VIY4	139	K	DNA-directed DNA polymerase	SE_p301	xxxxxxxxxx_K_xDxxxxxxxx	Logo3	Conserved
A0A0H2VIZ7	47	K	Uncharacterized protein	SE_2360	xxxxxxxxxx_K_Dxxxxxxxxx	Logo6	Conserved
A0A0H2VIZ7	122	K	Uncharacterized protein	SE_2360	xxxxxxxxxx_K_Kxxxxxxxxx	Logo7	Conserved
A0A0H2VIZ7	135	K	Uncharacterized protein	SE_2360	xxxxxxxxxx_K_Dxxxxxxxxx	Logo6	Conserved
A0A0H2VJ04	13	K	Single-stranded DNA-binding protein	SE_2371	xxxxxxxxxx_K_Dxxxxxxxxx	Logo6	Conserved
A0A0H2VJ10	73	K	SarR protein	SE_1868	xxxxxxxxxx_K_Dxxxxxxxxx	Logo6	Conserved
A0A0H2VJ27	64	K	Citrate synthase	SE_1371	xxxxxxxxxx_K_Exxxxxxxxx	Logo9	Conserved
A0A0H2VJ27	117	K	Citrate synthase	SE_1371	xxxxxxxxxx_K_xDxxxxxxxx	Logo3	Conserved
A0A0H2VJ27	262	K	Citrate synthase	SE_1371	xxxxxxxxxx_K_Dxxxxxxxxx	Logo6	Conserved
A0A0H2VJ31	59	K	Uncharacterized protein	SE_1381	xxxxxxxxxx_K_Rxxxxxxxxx	Logo4	Conserved
A0A0H2VJ33	464	K	PTS system arbutin-like IIBC component	SE_1897	xxxxxxxxxx_K_Dxxxxxxxxx	Logo6	Conserved
A0A0H2VJ42	345	K	Serine proteinase Do	SE_1405	xxxxxxxxxx_K_xDxxxxxxxx	Logo3	Conserved
A0A0H2VJ42	358	K	Serine proteinase Do	SE_1405	xxxxxxxxxx_K_xDxxxxxxxx	Logo3	Conserved
A0A0H2VJ52	21	K	Uncharacterized protein	SE_p304	xxxxxxxxxx_K_Dxxxxxxxxx	Logo6	Conserved
A0A0H2VJ52	50	K	Uncharacterized protein	SE_p304	xxxxxxxxxx_K_xDxxxxxxxx	Logo3	Conserved
A0A0H2VJ54	117	K	Uncharacterized protein	SE_1928	xxxxxxxxxx_K_xDxxxxxxxx	Logo3	Conserved
A0A0H2VJ66	27	K	Uncharacterized protein	SE_1950	xxxxxxxxxx_K_xDxxxxxxxx	Logo3	Conserved
A0A0H2VJ66	214	K	Uncharacterized protein	SE_1950	xxxxxxxxxx_K_Rxxxxxxxxx	Logo4	Conserved
A0A0H2VJ83	70	K	Nitrate reductase beta chain narH	SE_1974	xxxxxxxxxx_K_Kxxxxxxxxx	Logo7	Conserved
A0A0H2VJ83	290	K	Nitrate reductase beta chain narH	SE_1974	xxxxxxxxxx_K_Dxxxxxxxxx	Logo6	Conserved
A0A0H2VJ98	263	K	FmhA protein	SE_1989	xxxxxxxxxx_K_Dxxxxxxxxx	Logo6	Conserved
A0A0H2VJ98	382	K	FmhA protein	SE_1989	xxxxxxxxxx_K_Exxxxxxxxx	Logo9	Conserved
A0A0H2VJA5	12	K	Uncharacterized protein	SE_2000	xxxxxxxxxx_K_xDxxxxxxxx	Logo3	Conserved
A0A0H2VJD8	81	K	Uncharacterized protein	SE_1547	xxxxxxxxxx_K_Kxxxxxxxxx	Logo7	Conserved
A0A0H2VJG4	257	K	Aldehyde dehydrogenase	SE_1603	xxxxxxxxxx_K_xDxxxxxxxx	Logo3	Conserved
A0A0H2VJH4	78	K	Uncharacterized protein	SE_1619	xxxxxxxxxx_K_Kxxxxxxxxx	Logo7	Conserved
A0A0H2VJJ0	285	K	Putative L-serine dehydratase	SE_2080	xxxxxxxxxx_K_Rxxxxxxxxx	Logo4	Conserved
A0A0H2VJK1	46	K	Sorbitol dehydrogenase-like protein	SE_2098	xxxxxxxxxx_K_xDxxxxxxxx	Logo3	Conserved
A0A0H2VJK1	227	K	Sorbitol dehydrogenase-like protein	SE_2098	xxxxxxxxxx_K_Kxxxxxxxxx	Logo7	Conserved
A0A0H2VJL5	88	K	Transcription termination factor Rho	rho	xxxxxxxxxx_K_Dxxxxxxxxx	Logo6	Conserved
A0A0H2VJU6	271	K	Lyt divergon expression attenuator LytR	SE_1883	xxxxxxxxxx_K_Dxxxxxxxxx	Logo6	Conserved
A0A0H2VJV1	160	K	Uncharacterized protein	SE_1888	xxxxxxxxxx_K_xDxxxxxxxx	Logo3	Conserved
A0A0H2VJX0	11	K	Dehydrogenase	SE_1905	xxxxxxxxxx_K_xDxxxxxxxx	Logo3	Conserved
A0A0H2VK03	83	K	Uncharacterized protein	SE_2317	xxxxxxxxxx_K_Kxxxxxxxxx	Logo7	Conserved
A0A0H2VK04	538	K	Teichoic acid biosynthesis protein F	SE_1948	xxxxxxxxxx_K_Kxxxxxxxxx	Logo7	Conserved
A0A0H2VK22	92	K	Uncharacterized protein	SE_1963	xxxxxxxxxx_K_xDxxxxxxxx	Logo3	Conserved
A0A0H2VK93	215	K	Replication initiator protein	SE_p203	xxxxxxxxxx_K_Rxxxxxxxxx	Logo4	Conserved
A0A0H2VK94	52	K	Mutator protein mutT	SE_2040	xxxxxxxxxx_K_Dxxxxxxxxx	Logo6	Conserved
A0A0H2VKA5	104	K	Uncharacterized protein	SE_p307	xxxxxxxxxx_K_Kxxxxxxxxx	Logo7	Conserved
A0A0H2VKA6	195	K	GTP-pyrophosphokinase	SE_2052	xxxxxxxxxx_K_xDxxxxxxxx	Logo3	Conserved
A0A0H2VKD4	83	K	Uncharacterized protein	SE_2069	xxxxxxxxxx_K_xDxxxxxxxx	Logo3	Conserved
A0A0H2VKH0	80	K	Alpha-acetolactate decarboxylase	SE_2143	xxxxxxxxxx_K_xDxxxxxxxx	Logo3	Conserved
A0A0H2VKH0	100	K	Alpha-acetolactate decarboxylase	SE_2143	xxxxxxxxxx_K_Kxxxxxxxxx	Logo7	Conserved
A0A0H2VKH0	119	K	Alpha-acetolactate decarboxylase	SE_2143	xxxxxxxxxx_K_Kxxxxxxxxx	Logo7	Conserved
A0A0H2VKH8	149	K	Replication protein	SE_p608	xxxxxxxxxx_K_xDxxxxxxxx	Logo3	Conserved
A0A0H2VKI0	380	K	Coenzyme A disulfide reductase	SE_2154	xxxxxxxxxx_K_Dxxxxxxxxx	Logo6	Conserved
A0A0H2VKP3	394	K	Uncharacterized protein	SE_2232	xxxxxxxxxx_K_Rxxxxxxxxx	Logo4	Conserved
A0A0H2VKQ9	240	K	Alkylphosphonate ABC tranporter	SE_2256	xxxxxxxxxx_K_Dxxxxxxxxx	Logo6	Conserved
A0A0H2VKS1	74	K	Polyribonucleotide nucleotidyltransferase	SE_2275	xxxxxxxxxx_K_Kxxxxxxxxx	Logo7	Conserved
A0A0H2VKS1	102	K	Polyribonucleotide nucleotidyltransferase	SE_2275	xxxxxxxxxx_K_Kxxxxxxxxx	Logo7	Conserved
A0A0H2VKZ1	267	K	Transcription terminator	SE_2378	xxxxxxxxxx_K_Rxxxxxxxxx	Logo4	Conserved
A0A0H2VL57	308	K	Uncharacterized protein	SE_p513	xxxxxxxxxx_K_xDxxxxxxxx	Logo3	Conserved
P0A041	38	K	Penicillinase repressor	blaI	xxxxxxxxxx_K_Exxxxxxxxx	Logo9	Conserved
P0C0M5	140	K	Thymidylate synthase	thyA	xxxxxxxxxx_K_Kxxxxxxxxx	Logo7	Conserved
P0C0N1	54	K	Ornithine carbamoyltransferase	argF	xxxxxxxxxx_K_Dxxxxxxxxx	Logo6	Conserved
P0C0N7	360	K	60 kDa chaperonin	groL	xxxxxxxxxx_K_Exxxxxxxxx	Logo9	Conserved
P0C0N7	388	K	60 kDa chaperonin	groL	xxxxxxxxxx_K_Exxxxxxxxx	Logo9	Conserved
P0C0Q6	103	K	Superoxide dismutase [Mn/Fe]	sodA	xxxxxxxxxx_K_Exxxxxxxxx	Logo9	Conserved
P0C0R4	246	K	Lipase	lip	xxxxxxxxxx_K_xDxxxxxxxx	Logo3	Conserved
P66255	10	K	50S ribosomal protein L34	rpmH	xxxxxxxxxx_K_Rxxxxxxxxx	Logo4	Conserved
P66336	30	K	30S ribosomal protein S10	rpsJ	xxxxxxxxxx_K_Rxxxxxxxxx	Logo4	Conserved
P66618	35	K	30S ribosomal protein S7	rpsG	xxxxxxxxxx_K_Rxxxxxxxxx	Logo4	Conserved
Q7CCJ4	460	K	PTS system glucose-specific EIICBA component	ptsG	xxxxxxxxxx_K_xDxxxxxxxx	Logo3	Conserved
Q7CCJ4	493	K	PTS system glucose-specific EIICBA component	ptsG	xxxxxxxxxx_K_xDxxxxxxxx	Logo3	Conserved
Q8CMM0	39	K	Probable glycine dehydrogenase (decarboxylating) subunit 1	gcvPA	xxxxxxxxxx_K_Rxxxxxxxxx	Logo4	Conserved
Q8CMM1	204	K	Probable glycine dehydrogenase (decarboxylating) subunit 2	gcvPB	xxxxxxxxxx_K_Rxxxxxxxxx	Logo4	Conserved
Q8CMM1	312	K	Probable glycine dehydrogenase (decarboxylating) subunit 2	gcvPB	xxxxxxxxxx_K_xDxxxxxxxx	Logo3	Conserved
Q8CMM1	492	K	Probable glycine dehydrogenase (decarboxylating) subunit 2	gcvPB	xxxxxxxxxx_K_Exxxxxxxxx	Logo9	Conserved
Q8CMM3	93	K	UDP-N-acetylglucosamine--N-acetylmuramyl-(pentapeptide) pyrophosphoryl-undecaprenol N-acetylglucosamine transferase	murG	xxxxxxxxxx_K_xDxxxxxxxx	Logo3	Conserved
Q8CMM3	234	K	UDP-N-acetylglucosamine--N-acetylmuramyl-(pentapeptide) pyrophosphoryl-undecaprenol N-acetylglucosamine transferase	murG	xxxxxxxxxx_K_Kxxxxxxxxx	Logo7	Conserved
Q8CMN5	161	K	tRNA modification GTPase MnmE	mnmE	xxxxxxxxxx_K_Kxxxxxxxxx	Logo7	Conserved
Q8CMN6	501	K	tRNA uridine 5-carboxymethylaminomethyl modification enzyme MnmG	mnmG	xxxxxxxxxx_K_Dxxxxxxxxx	Logo6	Conserved
Q8CMQ2	24	K	Alkyl hydroperoxide reductase subunit C	ahpC	xxxxxxxxxx_K_Exxxxxxxxx	Logo9	Conserved
Q8CMQ4	186	K	NADPH-dependent oxidoreductase	nfrA	xxxxxxxxxx_K_Dxxxxxxxxx	Logo6	Conserved
Q8CMQ4	244	K	NADPH-dependent oxidoreductase	nfrA	xxxxxxxxxx_K_Kxxxxxxxxx	Logo7	Conserved
Q8CMW1	249	K	Arginine deiminase 2	arcA2	xxxxxxxxxx_K_Dxxxxxxxxx	Logo6	Conserved
Q8CMY2	237	K	Oxygen-dependent choline dehydrogenase	betA	xxxxxxxxxx_K_Kxxxxxxxxx	Logo7	Conserved
Q8CMY2	245	K	Oxygen-dependent choline dehydrogenase	betA	xxxxxxxxxx_K_Kxxxxxxxxx	Logo7	Conserved
Q8CMY2	470	K	Oxygen-dependent choline dehydrogenase	betA	xxxxxxxxxx_K_Dxxxxxxxxx	Logo6	Conserved
Q8CMY4	81	K	Probable malate:quinone oxidoreductase 4	mqo4	xxxxxxxxxx_K_Exxxxxxxxx	Logo9	Conserved
Q8CMY4	290	K	Probable malate:quinone oxidoreductase 4	mqo4	xxxxxxxxxx_K_Exxxxxxxxx	Logo9	Conserved
Q8CMY4	401	K	Probable malate:quinone oxidoreductase 4	mqo4	xxxxxxxxxx_K_Dxxxxxxxxx	Logo6	Conserved
Q8CMY4	455	K	Probable malate:quinone oxidoreductase 4	mqo4	xxxxxxxxxx_K_Dxxxxxxxxx	Logo6	Conserved
Q8CMY5	3	K	Fructose-bisphosphate aldolase class 1	fda	xxxxxxxxxx_K_Exxxxxxxxx	Logo9	Conserved
Q8CMY5	101	K	Fructose-bisphosphate aldolase class 1	fda	xxxxxxxxxx_K_xDxxxxxxxx	Logo3	Conserved
Q8CMY5	223	K	Fructose-bisphosphate aldolase class 1	fda	xxxxxxxxxx_K_Dxxxxxxxxx	Logo6	Conserved
Q8CMY5	251	K	Fructose-bisphosphate aldolase class 1	fda	xxxxxxxxxx_K_Dxxxxxxxxx	Logo6	Conserved
Q8CMZ0	72	K	L-lactate dehydrogenase	ldh	xxxxxxxxxx_K_Dxxxxxxxxx	Logo6	Conserved
Q8CMZ0	133	K	L-lactate dehydrogenase	ldh	xxxxxxxxxx_K_Exxxxxxxxx	Logo9	Conserved
Q8CN04	281	K	1-pyrroline-5-carboxylate dehydrogenase	rocA	xxxxxxxxxx_K_Rxxxxxxxxx	Logo4	Conserved
Q8CN23	25	K	Putative NAD(P)H nitroreductase SE_2073	SE_2073	xxxxxxxxxx_K_Kxxxxxxxxx	Logo7	Conserved
Q8CN24	312	K	Putative aldehyde dehydrogenase AldA	aldA	xxxxxxxxxx_K_Exxxxxxxxx	Logo9	Conserved
Q8CN24	463	K	Putative aldehyde dehydrogenase AldA	aldA	xxxxxxxxxx_K_Kxxxxxxxxx	Logo7	Conserved
Q8CN24	473	K	Putative aldehyde dehydrogenase AldA	aldA	xxxxxxxxxx_K_Dxxxxxxxxx	Logo6	Conserved
Q8CN61	98	K	2,3-bisphosphoglycerate-dependent phosphoglycerate mutase	gpmA	xxxxxxxxxx_K_xDxxxxxxxx	Logo3	Conserved
Q8CN89	187	K	Uncharacterized lipoprotein SE_1947	SE_1947	xxxxxxxxxx_K_Dxxxxxxxxx	Logo6	Conserved
Q8CN91	33	K	Probable malate:quinone oxidoreductase 1	mqo1	xxxxxxxxxx_K_Dxxxxxxxxx	Logo6	Conserved
Q8CN91	212	K	Probable malate:quinone oxidoreductase 1	mqo1	xxxxxxxxxx_K_Kxxxxxxxxx	Logo7	Conserved
Q8CN91	401	K	Probable malate:quinone oxidoreductase 1	mqo1	xxxxxxxxxx_K_Dxxxxxxxxx	Logo6	Conserved
Q8CN91	461	K	Probable malate:quinone oxidoreductase 1	mqo1	xxxxxxxxxx_K_Exxxxxxxxx	Logo9	Conserved
Q8CN92	195	K	Heme response regulator HssR	hssR	xxxxxxxxxx_K_Rxxxxxxxxx	Logo4	Conserved
Q8CNB8	305	K	Putative 2-hydroxyacid dehydrogenase SE_1879	SE_1879	xxxxxxxxxx_K_Kxxxxxxxxx	Logo7	Conserved
Q8CNC8	40	K	Urease accessory protein UreE	ureE	xxxxxxxxxx_K_xDxxxxxxxx	Logo3	Conserved
Q8CND0	77	K	Urease subunit beta	ureB	xxxxxxxxxx_K_Kxxxxxxxxx	Logo7	Conserved
Q8CNE6	2	K	GTP 3',8-cyclase	moaA	xxxxxxxxxx_K_Exxxxxxxxx	Logo9	Conserved
Q8CNF5	117	K	Tagatose 1,6-diphosphate aldolase	lacD	xxxxxxxxxx_K_Exxxxxxxxx	Logo9	Conserved
Q8CNF7	432	K	PTS system lactose-specific EIICB component	lacE	xxxxxxxxxx_K_Exxxxxxxxx	Logo9	Conserved
Q8CNF8	363	K	6-phospho-beta-galactosidase	lacG	xxxxxxxxxx_K_Dxxxxxxxxx	Logo6	Conserved
Q8CNF8	387	K	6-phospho-beta-galactosidase	lacG	xxxxxxxxxx_K_Exxxxxxxxx	Logo9	Conserved
Q8CNG6	390	K	Probable uridylyltransferase SE_1761	SE_1761	xxxxxxxxxx_K_Rxxxxxxxxx	Logo4	Conserved
Q8CNH7	13	K	Deoxyribose-phosphate aldolase	deoC	xxxxxxxxxx_K_xDxxxxxxxx	Logo3	Conserved
Q8CNH7	170	K	Deoxyribose-phosphate aldolase	deoC	xxxxxxxxxx_K_Dxxxxxxxxx	Logo6	Conserved
Q8CNH8	162	K	Pyrimidine-nucleoside phosphorylase	pdp	xxxxxxxxxx_K_Kxxxxxxxxx	Logo7	Conserved
Q8CNH9	185	K	Phosphopentomutase	deoB	xxxxxxxxxx_K_Dxxxxxxxxx	Logo6	Conserved
Q8CNI2	322	K	CTP synthase	pyrG	xxxxxxxxxx_K_xDxxxxxxxx	Logo3	Conserved
Q8CNI2	453	K	CTP synthase	pyrG	xxxxxxxxxx_K_xDxxxxxxxx	Logo3	Conserved
Q8CNI3	7	K	Fructose-bisphosphate aldolase	fba	xxxxxxxxxx_K_Exxxxxxxxx	Logo9	Conserved
Q8CNI3	252	K	Fructose-bisphosphate aldolase	fba	xxxxxxxxxx_K_Dxxxxxxxxx	Logo6	Conserved
Q8CNI3	269	K	Fructose-bisphosphate aldolase	fba	xxxxxxxxxx_K_Exxxxxxxxx	Logo9	Conserved
Q8CNI5	292	K	Putative aldehyde dehydrogenase SE_1720	SE_1720	xxxxxxxxxx_K_xDxxxxxxxx	Logo3	Conserved
Q8CNJ3	78	K	ATP synthase subunit b	atpF	xxxxxxxxxx_K_Exxxxxxxxx	Logo9	Conserved
Q8CNJ3	158	K	ATP synthase subunit b	atpF	xxxxxxxxxx_K_Exxxxxxxxx	Logo9	Conserved
Q8CNJ5	486	K	ATP synthase subunit alpha	atpA	xxxxxxxxxx_K_xDxxxxxxxx	Logo3	Conserved
Q8CNJ5	495	K	ATP synthase subunit alpha	atpA	xxxxxxxxxx_K_Kxxxxxxxxx	Logo7	Conserved
Q8CNJ7	74	K	ATP synthase subunit beta	atpD	xxxxxxxxxx_K_Dxxxxxxxxx	Logo6	Conserved
Q8CNJ7	206	K	ATP synthase subunit beta	atpD	xxxxxxxxxx_K_Kxxxxxxxxx	Logo7	Conserved
Q8CNJ7	441	K	ATP synthase subunit beta	atpD	xxxxxxxxxx_K_xDxxxxxxxx	Logo3	Conserved
Q8CNJ9	33	K	3-hydroxyacyl-[acyl-carrier-protein] dehydratase FabZ	fabZ	xxxxxxxxxx_K_Rxxxxxxxxx	Logo4	Conserved
Q8CNK3	268	K	Cardiolipin synthase 2	cls2	xxxxxxxxxx_K_xDxxxxxxxx	Logo3	Conserved
Q8CNM5	146	K	Accessory gene regulator protein A	agrA	xxxxxxxxxx_K_Rxxxxxxxxx	Logo4	Conserved
Q8CNN7	271	K	Probable manganese-dependent inorganic pyrophosphatase	ppaC	xxxxxxxxxx_K_Dxxxxxxxxx	Logo6	Conserved
Q8CNP5	88	K	Bacterial non-heme ferritin	ftnA	xxxxxxxxxx_K_Dxxxxxxxxx	Logo6	Conserved
Q8CNQ7	73	K	Peroxide-responsive repressor PerR	perR	xxxxxxxxxx_K_Dxxxxxxxxx	Logo6	Conserved
Q8CNR1	172	K	Fumarate hydratase class II	fumC	xxxxxxxxxx_K_xDxxxxxxxx	Logo3	Conserved
Q8CNR4	48	K	Foldase protein PrsA	prsA	xxxxxxxxxx_K_Kxxxxxxxxx	Logo7	Conserved
Q8CNR4	83	K	Foldase protein PrsA	prsA	xxxxxxxxxx_K_Dxxxxxxxxx	Logo6	Conserved
Q8CNR4	113	K	Foldase protein PrsA	prsA	xxxxxxxxxx_K_Exxxxxxxxx	Logo9	Conserved
Q8CNR4	135	K	Foldase protein PrsA	prsA	xxxxxxxxxx_K_Exxxxxxxxx	Logo9	Conserved
Q8CNR4	164	K	Foldase protein PrsA	prsA	xxxxxxxxxx_K_Kxxxxxxxxx	Logo7	Conserved
Q8CNR4	175	K	Foldase protein PrsA	prsA	xxxxxxxxxx_K_Exxxxxxxxx	Logo9	Conserved
Q8CNR4	224	K	Foldase protein PrsA	prsA	xxxxxxxxxx_K_Exxxxxxxxx	Logo9	Conserved
Q8CNR4	284	K	Foldase protein PrsA	prsA	xxxxxxxxxx_K_xDxxxxxxxx	Logo3	Conserved
Q8CNS1	131	K	Ferrochelatase	hemH	xxxxxxxxxx_K_xDxxxxxxxx	Logo3	Conserved
Q8CNS1	243	K	Ferrochelatase	hemH	xxxxxxxxxx_K_Exxxxxxxxx	Logo9	Conserved
Q8CNT5	279	K	S-adenosylmethionine synthase	metK	xxxxxxxxxx_K_Dxxxxxxxxx	Logo6	Conserved
Q8CNU8	108	K	Leucine--tRNA ligase	leuS	xxxxxxxxxx_K_Rxxxxxxxxx	Logo4	Conserved
Q8CNU8	557	K	Leucine--tRNA ligase	leuS	xxxxxxxxxx_K_Exxxxxxxxx	Logo9	Conserved
Q8CNU8	643	K	Leucine--tRNA ligase	leuS	xxxxxxxxxx_K_Kxxxxxxxxx	Logo7	Conserved
Q8CNV8	42	K	Catabolite control protein A	ccpA	xxxxxxxxxx_K_Rxxxxxxxxx	Logo4	Conserved
Q8CNV8	150	K	Catabolite control protein A	ccpA	xxxxxxxxxx_K_xDxxxxxxxx	Logo3	Conserved
Q8CNV9	368	K	Formate--tetrahydrofolate ligase	fhs	xxxxxxxxxx_K_Kxxxxxxxxx	Logo7	Conserved
Q8CNW5	65	K	Septation ring formation regulator EzrA	ezrA	xxxxxxxxxx_K_xDxxxxxxxx	Logo3	Conserved
Q8CNW5	226	K	Septation ring formation regulator EzrA	ezrA	xxxxxxxxxx_K_Exxxxxxxxx	Logo9	Conserved
Q8CNW5	563	K	Septation ring formation regulator EzrA	ezrA	xxxxxxxxxx_K_Exxxxxxxxx	Logo9	Conserved
Q8CNW7	404	K	Probable tRNA sulfurtransferase	thiI	xxxxxxxxxx_K_Dxxxxxxxxx	Logo6	Conserved
Q8CNW8	7	K	Alanine dehydrogenase	ald	xxxxxxxxxx_K_Exxxxxxxxx	Logo9	Conserved
Q8CNW8	74	K	Alanine dehydrogenase	ald	xxxxxxxxxx_K_Exxxxxxxxx	Logo9	Conserved
Q8CNW9	140	K	Uncharacterized peptidase SE_1383	SE_1383	xxxxxxxxxx_K_Kxxxxxxxxx	Logo7	Conserved
Q8CNW9	175	K	Uncharacterized peptidase SE_1383	SE_1383	xxxxxxxxxx_K_Kxxxxxxxxx	Logo7	Conserved
Q8CNX4	58	K	Isocitrate dehydrogenase [NADP]	icd	xxxxxxxxxx_K_Exxxxxxxxx	Logo9	Conserved
Q8CNX4	132	K	Isocitrate dehydrogenase [NADP]	icd	xxxxxxxxxx_K_Rxxxxxxxxx	Logo4	Conserved
Q8CNX4	163	K	Isocitrate dehydrogenase [NADP]	icd	xxxxxxxxxx_K_Kxxxxxxxxx	Logo7	Conserved
Q8CNX4	262	K	Isocitrate dehydrogenase [NADP]	icd	xxxxxxxxxx_K_Dxxxxxxxxx	Logo6	Conserved
Q8CNY0	194	K	Glyceraldehyde-3-phosphate dehydrogenase 2	gapA2	xxxxxxxxxx_K_Dxxxxxxxxx	Logo6	Conserved
Q8CNY4	8	K	Trigger factor	tig	xxxxxxxxxx_K_Exxxxxxxxx	Logo9	Conserved
Q8CNY4	33	K	Trigger factor	tig	xxxxxxxxxx_K_Kxxxxxxxxx	Logo7	Conserved
Q8CNY4	213	K	Trigger factor	tig	xxxxxxxxxx_K_Dxxxxxxxxx	Logo6	Conserved
Q8CNY4	350	K	Trigger factor	tig	xxxxxxxxxx_K_xDxxxxxxxx	Logo3	Conserved
Q8CNY4	408	K	Trigger factor	tig	xxxxxxxxxx_K_xDxxxxxxxx	Logo3	Conserved
Q8CNY4	431	K	Trigger factor	tig	xxxxxxxxxx_K_xDxxxxxxxx	Logo3	Conserved
Q8CNZ1	337	K	Glutamate-1-semialdehyde 2,1-aminomutase 1	hemL1	xxxxxxxxxx_K_Exxxxxxxxx	Logo9	Conserved
Q8CP08	126	K	5'-methylthioadenosine/S-adenosylhomocysteine nucleosidase	mtnN	xxxxxxxxxx_K_Kxxxxxxxxx	Logo7	Conserved
Q8CP16	90	K	Protein GrpE	grpE	xxxxxxxxxx_K_Rxxxxxxxxx	Logo4	Conserved
Q8CP17	54	K	Chaperone protein DnaK	dnaK	xxxxxxxxxx_K_Rxxxxxxxxx	Logo4	Conserved
Q8CP17	68	K	Chaperone protein DnaK	dnaK	xxxxxxxxxx_K_Rxxxxxxxxx	Logo4	Conserved
Q8CP17	76	K	Chaperone protein DnaK	dnaK	xxxxxxxxxx_K_xDxxxxxxxx	Logo3	Conserved
Q8CP17	129	K	Chaperone protein DnaK	dnaK	xxxxxxxxxx_K_Dxxxxxxxxx	Logo6	Conserved
Q8CP17	233	K	Chaperone protein DnaK	dnaK	xxxxxxxxxx_K_Dxxxxxxxxx	Logo6	Conserved
Q8CP17	284	K	Chaperone protein DnaK	dnaK	xxxxxxxxxx_K_Kxxxxxxxxx	Logo7	Conserved
Q8CP17	329	K	Chaperone protein DnaK	dnaK	xxxxxxxxxx_K_Exxxxxxxxx	Logo9	Conserved
Q8CP17	487	K	Chaperone protein DnaK	dnaK	xxxxxxxxxx_K_Dxxxxxxxxx	Logo6	Conserved
Q8CP17	532	K	Chaperone protein DnaK	dnaK	xxxxxxxxxx_K_Kxxxxxxxxx	Logo7	Conserved
Q8CP18	22	K	Chaperone protein DnaJ	dnaJ	xxxxxxxxxx_K_Kxxxxxxxxx	Logo7	Conserved
Q8CP18	138	K	Chaperone protein DnaJ	dnaJ	xxxxxxxxxx_K_xDxxxxxxxx	Logo3	Conserved
Q8CP23	350	K	DNA primase	dnaG	xxxxxxxxxx_K_xDxxxxxxxx	Logo3	Conserved
Q8CP24	174	K	RNA polymerase sigma factor SigA	sigA	xxxxxxxxxx_K_xDxxxxxxxx	Logo3	Conserved
Q8CP25	266	K	Probable endonuclease 4	nfo	xxxxxxxxxx_K_Kxxxxxxxxx	Logo7	Conserved
Q8CP25	284	K	Probable endonuclease 4	nfo	xxxxxxxxxx_K_xDxxxxxxxx	Logo3	Conserved
Q8CP38	37	K	Exodeoxyribonuclease 7 large subunit	xseA	xxxxxxxxxx_K_Kxxxxxxxxx	Logo7	Conserved
Q8CP40	28	K	Arginine repressor	argR	xxxxxxxxxx_K_Rxxxxxxxxx	Logo4	Conserved
Q8CP47	37	K	6-phosphogluconate dehydrogenase, decarboxylating	gnd	xxxxxxxxxx_K_xDxxxxxxxx	Logo3	Conserved
Q8CP59	7	K	Probable elastin-binding protein EbpS	ebpS	xxxxxxxxxx_K_xDxxxxxxxx	Logo3	Conserved
Q8CP59	196	K	Probable elastin-binding protein EbpS	ebpS	xxxxxxxxxx_K_Rxxxxxxxxx	Logo4	Conserved
Q8CP63	89	K	Glycerol-3-phosphate dehydrogenase [NAD(P)+]	gpsA	xxxxxxxxxx_K_Dxxxxxxxxx	Logo6	Conserved
Q8CP63	114	K	Glycerol-3-phosphate dehydrogenase [NAD(P)+]	gpsA	xxxxxxxxxx_K_Rxxxxxxxxx	Logo4	Conserved
Q8CP67	34	K	Chorismate synthase	aroC	xxxxxxxxxx_K_Exxxxxxxxx	Logo9	Conserved
Q8CP83	73	K	2-oxoglutarate dehydrogenase E1 component	odhA	xxxxxxxxxx_K_Rxxxxxxxxx	Logo4	Conserved
Q8CP83	210	K	2-oxoglutarate dehydrogenase E1 component	odhA	xxxxxxxxxx_K_Rxxxxxxxxx	Logo4	Conserved
Q8CP83	520	K	2-oxoglutarate dehydrogenase E1 component	odhA	xxxxxxxxxx_K_xDxxxxxxxx	Logo3	Conserved
Q8CP83	572	K	2-oxoglutarate dehydrogenase E1 component	odhA	xxxxxxxxxx_K_Kxxxxxxxxx	Logo7	Conserved
Q8CP83	859	K	2-oxoglutarate dehydrogenase E1 component	odhA	xxxxxxxxxx_K_Exxxxxxxxx	Logo9	Conserved
Q8CP83	898	K	2-oxoglutarate dehydrogenase E1 component	odhA	xxxxxxxxxx_K_xDxxxxxxxx	Logo3	Conserved
Q8CPA9	268	K	Aminoacyltransferase FemA	femA	xxxxxxxxxx_K_Dxxxxxxxxx	Logo6	Conserved
Q8CPB7	18	K	Probable tautomerase SE_1045	SE_1045	xxxxxxxxxx_K_Dxxxxxxxxx	Logo6	Conserved
Q8CPB7	48	K	Probable tautomerase SE_1045	SE_1045	xxxxxxxxxx_K_Dxxxxxxxxx	Logo6	Conserved
Q8CPC2	6	K	Aconitate hydratase A	acnA	xxxxxxxxxx_K_Exxxxxxxxx	Logo9	Conserved
Q8CPC7	5	K	Transketolase	tkt	xxxxxxxxxx_K_Dxxxxxxxxx	Logo6	Conserved
Q8CPC7	283	K	Transketolase	tkt	xxxxxxxxxx_K_Rxxxxxxxxx	Logo4	Conserved
Q8CPC7	396	K	Transketolase	tkt	xxxxxxxxxx_K_Dxxxxxxxxx	Logo6	Conserved
Q8CPC9	251	K	GMP reductase	guaC	xxxxxxxxxx_K_Exxxxxxxxx	Logo9	Conserved
Q8CPD0	470	K	Catalase	katA	xxxxxxxxxx_K_xDxxxxxxxx	Logo3	Conserved
Q8CPE6	7	K	Aerobic glycerol-3-phosphate dehydrogenase	glpD	xxxxxxxxxx_K_xDxxxxxxxx	Logo3	Conserved
Q8CPE6	148	K	Aerobic glycerol-3-phosphate dehydrogenase	glpD	xxxxxxxxxx_K_Exxxxxxxxx	Logo9	Conserved
Q8CPE6	203	K	Aerobic glycerol-3-phosphate dehydrogenase	glpD	xxxxxxxxxx_K_Kxxxxxxxxx	Logo7	Conserved
Q8CPE6	276	K	Aerobic glycerol-3-phosphate dehydrogenase	glpD	xxxxxxxxxx_K_Dxxxxxxxxx	Logo6	Conserved
Q8CPE6	350	K	Aerobic glycerol-3-phosphate dehydrogenase	glpD	xxxxxxxxxx_K_Dxxxxxxxxx	Logo6	Conserved
Q8CPF0	182	K	DNA mismatch repair protein MutS	mutS	xxxxxxxxxx_K_Rxxxxxxxxx	Logo4	Conserved
Q8CPG2	113	K	Ribosome-binding factor A	rbfA	xxxxxxxxxx_K_xDxxxxxxxx	Logo3	Conserved
Q8CPG6	611	K	DNA polymerase III PolC-type	polC	xxxxxxxxxx_K_Rxxxxxxxxx	Logo4	Conserved
Q8CPG8	23	K	Elongation factor Ts	tsf	xxxxxxxxxx_K_Kxxxxxxxxx	Logo7	Conserved
Q8CPG8	126	K	Elongation factor Ts	tsf	xxxxxxxxxx_K_Exxxxxxxxx	Logo9	Conserved
Q8CPG8	146	K	Elongation factor Ts	tsf	xxxxxxxxxx_K_xDxxxxxxxx	Logo3	Conserved
Q8CPG8	178	K	Elongation factor Ts	tsf	xxxxxxxxxx_K_Dxxxxxxxxx	Logo6	Conserved
Q8CPG9	63	K	GTP-sensing transcriptional pleiotropic repressor CodY	codY	xxxxxxxxxx_K_Dxxxxxxxxx	Logo6	Conserved
Q8CPG9	164	K	GTP-sensing transcriptional pleiotropic repressor CodY	codY	xxxxxxxxxx_K_Exxxxxxxxx	Logo9	Conserved
Q8CPH0	119	K	ATP-dependent protease ATPase subunit HslU	hslU	xxxxxxxxxx_K_Kxxxxxxxxx	Logo7	Conserved
Q8CPH4	144	K	Succinate--CoA ligase [ADP-forming] subunit alpha	sucD	xxxxxxxxxx_K_Kxxxxxxxxx	Logo7	Conserved
Q8CPH4	243	K	Succinate--CoA ligase [ADP-forming] subunit alpha	sucD	xxxxxxxxxx_K_Rxxxxxxxxx	Logo4	Conserved
Q8CPH4	301	K	Succinate--CoA ligase [ADP-forming] subunit alpha	sucD	xxxxxxxxxx_K_Kxxxxxxxxx	Logo7	Conserved
Q8CPH5	146	K	Succinate--CoA ligase [ADP-forming] subunit beta	sucC	xxxxxxxxxx_K_Exxxxxxxxx	Logo9	Conserved
Q8CPH5	227	K	Succinate--CoA ligase [ADP-forming] subunit beta	sucC	xxxxxxxxxx_K_Dxxxxxxxxx	Logo6	Conserved
Q8CPI2	8	K	Acyl carrier protein	acpP	xxxxxxxxxx_K_Dxxxxxxxxx	Logo6	Conserved
Q8CPI5	261	K	Phosphate acyltransferase	plsX	xxxxxxxxxx_K_xDxxxxxxxx	Logo3	Conserved
Q8CPJ6	70	K	Dihydroorotase	pyrC	xxxxxxxxxx_K_Exxxxxxxxx	Logo9	Conserved
Q8CPK4	373	K	Cell division protein FtsZ	ftsZ	xxxxxxxxxx_K_xDxxxxxxxx	Logo3	Conserved
Q8CPK5	57	K	Cell division protein FtsA	ftsA	xxxxxxxxxx_K_Dxxxxxxxxx	Logo6	Conserved
Q8CPK5	72	K	Cell division protein FtsA	ftsA	xxxxxxxxxx_K_Dxxxxxxxxx	Logo6	Conserved
Q8CPK5	115	K	Cell division protein FtsA	ftsA	xxxxxxxxxx_K_xDxxxxxxxx	Logo3	Conserved
Q8CPK5	135	K	Cell division protein FtsA	ftsA	xxxxxxxxxx_K_Dxxxxxxxxx	Logo6	Conserved
Q8CPK5	411	K	Cell division protein FtsA	ftsA	xxxxxxxxxx_K_Rxxxxxxxxx	Logo4	Conserved
Q8CPL5	54	K	Thioredoxin	trxA	xxxxxxxxxx_K_xDxxxxxxxx	Logo3	Conserved
Q8CPL6	614	K	Endonuclease MutS2	mutS2	xxxxxxxxxx_K_Kxxxxxxxxx	Logo7	Conserved
Q8CPN2	46	K	Pyruvate dehydrogenase E1 component subunit beta	pdhB	xxxxxxxxxx_K_Exxxxxxxxx	Logo9	Conserved
Q8CPN2	190	K	Pyruvate dehydrogenase E1 component subunit beta	pdhB	xxxxxxxxxx_K_xDxxxxxxxx	Logo3	Conserved
Q8CPN2	312	K	Pyruvate dehydrogenase E1 component subunit beta	pdhB	xxxxxxxxxx_K_xDxxxxxxxx	Logo3	Conserved
Q8CPN3	315	K	Pyruvate dehydrogenase E1 component subunit alpha	pdhA	xxxxxxxxxx_K_Exxxxxxxxx	Logo9	Conserved
Q8CPN4	51	K	Peptide deformylase	def	xxxxxxxxxx_K_Rxxxxxxxxx	Logo4	Conserved
Q8CPP4	117	K	Bifunctional protein FolD	folD	xxxxxxxxxx_K_Dxxxxxxxxx	Logo6	Conserved
Q8CPP4	240	K	Bifunctional protein FolD	folD	xxxxxxxxxx_K_xDxxxxxxxx	Logo3	Conserved
Q8CPP6	284	K	Probable quinol oxidase subunit 2	qoxA	xxxxxxxxxx_K_Dxxxxxxxxx	Logo6	Conserved
Q8CPP6	296	K	Probable quinol oxidase subunit 2	qoxA	xxxxxxxxxx_K_Dxxxxxxxxx	Logo6	Conserved
Q8CPP6	365	K	Probable quinol oxidase subunit 2	qoxA	xxxxxxxxxx_K_Exxxxxxxxx	Logo9	Conserved
Q8CPQ1	261	K	Bifunctional autolysin	atl	xxxxxxxxxx_K_Exxxxxxxxx	Logo9	Conserved
Q8CPQ1	747	K	Bifunctional autolysin	atl	xxxxxxxxxx_K_Kxxxxxxxxx	Logo7	Conserved
Q8CPQ1	1143	K	Bifunctional autolysin	atl	xxxxxxxxxx_K_Rxxxxxxxxx	Logo4	Conserved
Q8CPQ4	77	K	1,4-dihydroxy-2-naphthoyl-CoA synthase	menB	xxxxxxxxxx_K_Kxxxxxxxxx	Logo7	Conserved
Q8CPT5	572	K	Chaperone protein ClpB	clpB	xxxxxxxxxx_K_Rxxxxxxxxx	Logo4	Conserved
Q8CPT5	858	K	Chaperone protein ClpB	clpB	xxxxxxxxxx_K_Exxxxxxxxx	Logo9	Conserved
Q8CPT6	70	K	Coenzyme A disulfide reductase	cdr	xxxxxxxxxx_K_Kxxxxxxxxx	Logo7	Conserved
Q8CPV5	279	K	NADH dehydrogenase-like protein SE_0635	SE_0635	xxxxxxxxxx_K_Rxxxxxxxxx	Logo4	Conserved
Q8CPV5	379	K	NADH dehydrogenase-like protein SE_0635	SE_0635	xxxxxxxxxx_K_Kxxxxxxxxx	Logo7	Conserved
Q8CPV5	398	K	NADH dehydrogenase-like protein SE_0635	SE_0635	xxxxxxxxxx_K_Kxxxxxxxxx	Logo7	Conserved
Q8CPW4	29	K	Lipoyl synthase	lipA	xxxxxxxxxx_K_Kxxxxxxxxx	Logo7	Conserved
Q8CPY3	268	K	Enolase	eno	xxxxxxxxxx_K_Rxxxxxxxxx	Logo4	Conserved
Q8CPY5	115	K	Glyceraldehyde-3-phosphate dehydrogenase 1	gapA1	xxxxxxxxxx_K_Kxxxxxxxxx	Logo7	Conserved
Q8CPY5	124	K	Glyceraldehyde-3-phosphate dehydrogenase 1	gapA1	xxxxxxxxxx_K_xDxxxxxxxx	Logo3	Conserved
Q8CPY8	89	K	Thioredoxin reductase	trxB	xxxxxxxxxx_K_xDxxxxxxxx	Logo3	Conserved
Q8CPY8	191	K	Thioredoxin reductase	trxB	xxxxxxxxxx_K_xDxxxxxxxx	Logo3	Conserved
Q8CPY9	173	K	UvrABC system protein A	uvrA	xxxxxxxxxx_K_Kxxxxxxxxx	Logo7	Conserved
Q8CPZ2	809	K	Protein translocase subunit SecA 1	secA1	xxxxxxxxxx_K_Exxxxxxxxx	Logo9	Conserved
Q8CPZ6	337	K	Peptidase T	pepT	xxxxxxxxxx_K_Rxxxxxxxxx	Logo4	Conserved
Q8CPZ7	26	K	UDP-N-acetylenolpyruvoylglucosamine reductase	murB	xxxxxxxxxx_K_Rxxxxxxxxx	Logo4	Conserved
Q8CQ56	8	K	Alcohol dehydrogenase	adh	xxxxxxxxxx_K_Dxxxxxxxxx	Logo6	Conserved
Q8CQ56	17	K	Alcohol dehydrogenase	adh	xxxxxxxxxx_K_Rxxxxxxxxx	Logo4	Conserved
Q8CQ56	266	K	Alcohol dehydrogenase	adh	xxxxxxxxxx_K_xDxxxxxxxx	Logo3	Conserved
Q8CQ62	210	K	Phosphate acetyltransferase	pta	xxxxxxxxxx_K_xDxxxxxxxx	Logo3	Conserved
Q8CQ69	169	K	3-hexulose-6-phosphate synthase	SE_0341	xxxxxxxxxx_K_xDxxxxxxxx	Logo3	Conserved
Q8CQ81	10	K	Elongation factor Tu	tuf	xxxxxxxxxx_K_Exxxxxxxxx	Logo9	Conserved
Q8CQ81	57	K	Elongation factor Tu	tuf	xxxxxxxxxx_K_Exxxxxxxxx	Logo9	Conserved
Q8CQ81	74	K	Elongation factor Tu	tuf	xxxxxxxxxx_K_Rxxxxxxxxx	Logo4	Conserved
Q8CQ82	241	K	Elongation factor G	fusA	xxxxxxxxxx_K_Dxxxxxxxxx	Logo6	Conserved
Q8CQ82	302	K	Elongation factor G	fusA	xxxxxxxxxx_K_xDxxxxxxxx	Logo3	Conserved
Q8CQ82	595	K	Elongation factor G	fusA	xxxxxxxxxx_K_xDxxxxxxxx	Logo3	Conserved
Q8CQ83	56	K	DNA-directed RNA polymerase subunit beta'	rpoC	xxxxxxxxxx_K_Dxxxxxxxxx	Logo6	Conserved
Q8CQ83	648	K	DNA-directed RNA polymerase subunit beta'	rpoC	xxxxxxxxxx_K_Dxxxxxxxxx	Logo6	Conserved
Q8CQ84	606	K	DNA-directed RNA polymerase subunit beta	rpoB	xxxxxxxxxx_K_xDxxxxxxxx	Logo3	Conserved
Q8CQ84	1166	K	DNA-directed RNA polymerase subunit beta	rpoB	xxxxxxxxxx_K_xDxxxxxxxx	Logo3	Conserved
Q8CQ88	326	K	ATP-dependent Clp protease ATP-binding subunit ClpC	clpC	xxxxxxxxxx_K_Dxxxxxxxxx	Logo6	Conserved
Q8CQ88	508	K	ATP-dependent Clp protease ATP-binding subunit ClpC	clpC	xxxxxxxxxx_K_Rxxxxxxxxx	Logo4	Conserved
Q8CQ88	532	K	ATP-dependent Clp protease ATP-binding subunit ClpC	clpC	xxxxxxxxxx_K_Dxxxxxxxxx	Logo6	Conserved
Q8CQ88	799	K	ATP-dependent Clp protease ATP-binding subunit ClpC	clpC	xxxxxxxxxx_K_Exxxxxxxxx	Logo9	Conserved
Q8CQ97	259	K	Lactonase drp35	drp35	xxxxxxxxxx_K_Rxxxxxxxxx	Logo4	Conserved
Q8CQD9	251	K	Accumulation-associated protein	SE_0175	xxxxxxxxxx_K_Dxxxxxxxxx	Logo6	Conserved
Q8CQD9	280	K	Accumulation-associated protein	SE_0175	xxxxxxxxxx_K_Dxxxxxxxxx	Logo6	Conserved
Q8CQG5	21	K	Arginine deiminase 1	arcA1	xxxxxxxxxx_K_Rxxxxxxxxx	Logo4	Conserved
Q8CQG5	96	K	Arginine deiminase 1	arcA1	xxxxxxxxxx_K_Kxxxxxxxxx	Logo7	Conserved
Q8CQG5	107	K	Arginine deiminase 1	arcA1	xxxxxxxxxx_K_Exxxxxxxxx	Logo9	Conserved
Q8CQG5	198	K	Arginine deiminase 1	arcA1	xxxxxxxxxx_K_Dxxxxxxxxx	Logo6	Conserved
Q8CQG5	200	K	Arginine deiminase 1	arcA1	xxxxxxxxxx_K_Dxxxxxxxxx	Logo6	Conserved
Q8CQG5	249	K	Arginine deiminase 1	arcA1	xxxxxxxxxx_K_Dxxxxxxxxx	Logo6	Conserved
Q8CQG5	256	K	Arginine deiminase 1	arcA1	xxxxxxxxxx_K_Kxxxxxxxxx	Logo7	Conserved
Q8CQG5	308	K	Arginine deiminase 1	arcA1	xxxxxxxxxx_K_xDxxxxxxxx	Logo3	Conserved
Q8CQK0	151	K	Transcriptional regulatory protein WalR	walR	xxxxxxxxxx_K_Rxxxxxxxxx	Logo4	Conserved
Q8CQK1	153	K	Adenylosuccinate synthetase	purA	xxxxxxxxxx_K_Exxxxxxxxx	Logo9	Conserved
Q8CQK1	197	K	Adenylosuccinate synthetase	purA	xxxxxxxxxx_K_Dxxxxxxxxx	Logo6	Conserved
Q8CQK7	4	K	Chromosomal replication initiator protein DnaA	dnaA	xxxxxxxxxx_K_Exxxxxxxxx	Logo9	Conserved
Q8CQP6	35	K	30S ribosomal protein S18	rpsR	xxxxxxxxxx_K_Rxxxxxxxxx	Logo4	Conserved
Q8CQP6	65	K	30S ribosomal protein S18	rpsR	xxxxxxxxxx_K_Rxxxxxxxxx	Logo4	Conserved
Q8CQQ7	177	K	Uncharacterized protein SE_2353	SE_2353	xxxxxxxxxx_K_Dxxxxxxxxx	Logo6	Conserved
Q8CQU3	609	K	Methionine--tRNA ligase	metG	xxxxxxxxxx_K_Kxxxxxxxxx	Logo7	Conserved
Q8CQU7	202	K	Ribose-phosphate pyrophosphokinase	prs	xxxxxxxxxx_K_Rxxxxxxxxx	Logo4	Conserved
Q8CQU8	42	K	50S ribosomal protein L25	rplY	xxxxxxxxxx_K_xDxxxxxxxx	Logo3	Conserved
Q8CQV5	55	K	Lysine--tRNA ligase	lysS	xxxxxxxxxx_K_xDxxxxxxxx	Logo3	Conserved
Q8CQV5	237	K	Lysine--tRNA ligase	lysS	xxxxxxxxxx_K_Rxxxxxxxxx	Logo4	Conserved
Q8CQV7	119	K	Pyridoxal 5'-phosphate synthase subunit PdxS	pdxS	xxxxxxxxxx_K_Dxxxxxxxxx	Logo6	Conserved
Q8CR12	2	K	Putative pyruvate, phosphate dikinase regulatory protein 2	SE_2159	xxxxxxxxxx_K_Dxxxxxxxxx	Logo6	Conserved
Q8CR67	83	K	UTP--glucose-1-phosphate uridylyltransferase	gtaB	xxxxxxxxxx_K_xDxxxxxxxx	Logo3	Conserved
Q8CRF7	591	K	DNA topoisomerase 3	topB	xxxxxxxxxx_K_xDxxxxxxxx	Logo3	Conserved
Q8CRG0	78	K	50S ribosomal protein L3	rplC	xxxxxxxxxx_K_Kxxxxxxxxx	Logo7	Conserved
Q8CRG0	79	K	50S ribosomal protein L3	rplC	xxxxxxxxxx_K_xDxxxxxxxx	Logo3	Conserved
Q8CRG0	132	K	50S ribosomal protein L3	rplC	xxxxxxxxxx_K_Rxxxxxxxxx	Logo4	Conserved
Q8CRG0	205	K	50S ribosomal protein L3	rplC	xxxxxxxxxx_K_Kxxxxxxxxx	Logo7	Conserved
Q8CRG2	8	K	50S ribosomal protein L23	rplW	xxxxxxxxxx_K_Rxxxxxxxxx	Logo4	Conserved
Q8CRG2	74	K	50S ribosomal protein L23	rplW	xxxxxxxxxx_K_Rxxxxxxxxx	Logo4	Conserved
Q8CRG2	83	K	50S ribosomal protein L23	rplW	xxxxxxxxxx_K_Exxxxxxxxx	Logo9	Conserved
Q8CRG3	71	K	50S ribosomal protein L2	rplB	xxxxxxxxxx_K_Dxxxxxxxxx	Logo6	Conserved
Q8CRG4	17	K	30S ribosomal protein S19	rpsS	xxxxxxxxxx_K_Kxxxxxxxxx	Logo7	Conserved
Q8CRG4	27	K	30S ribosomal protein S19	rpsS	xxxxxxxxxx_K_Kxxxxxxxxx	Logo7	Conserved
Q8CRG4	88	K	30S ribosomal protein S19	rpsS	xxxxxxxxxx_K_Kxxxxxxxxx	Logo7	Conserved
Q8CRG5	83	K	50S ribosomal protein L22	rplV	xxxxxxxxxx_K_Rxxxxxxxxx	Logo4	Conserved
Q8CRG5	98	K	50S ribosomal protein L22	rplV	xxxxxxxxxx_K_Rxxxxxxxxx	Logo4	Conserved
Q8CRG6	26	K	30S ribosomal protein S3	rpsC	xxxxxxxxxx_K_Dxxxxxxxxx	Logo6	Conserved
Q8CRG6	47	K	30S ribosomal protein S3	rpsC	xxxxxxxxxx_K_Exxxxxxxxx	Logo9	Conserved
Q8CRG6	96	K	30S ribosomal protein S3	rpsC	xxxxxxxxxx_K_Kxxxxxxxxx	Logo7	Conserved
Q8CRG6	106	K	30S ribosomal protein S3	rpsC	xxxxxxxxxx_K_Kxxxxxxxxx	Logo7	Conserved
Q8CRG6	107	K	30S ribosomal protein S3	rpsC	xxxxxxxxxx_K_xDxxxxxxxx	Logo3	Conserved
Q8CRG8	18	K	30S ribosomal protein S17	rpsQ	xxxxxxxxxx_K_xDxxxxxxxx	Logo3	Conserved
Q8CRG8	73	K	30S ribosomal protein S17	rpsQ	xxxxxxxxxx_K_Rxxxxxxxxx	Logo4	Conserved
Q8CRG9	53	K	50S ribosomal protein L14	rplN	xxxxxxxxxx_K_Kxxxxxxxxx	Logo7	Conserved
Q8CRH1	29	K	50S ribosomal protein L24	rplX	xxxxxxxxxx_K_xDxxxxxxxx	Logo3	Conserved
Q8CRH1	42	K	50S ribosomal protein L24	rplX	xxxxxxxxxx_K_Kxxxxxxxxx	Logo7	Conserved
Q8CRH2	18	K	50S ribosomal protein L5	rplE	xxxxxxxxxx_K_Kxxxxxxxxx	Logo7	Conserved
Q8CRH4	34	K	30S ribosomal protein S8	rpsH	xxxxxxxxxx_K_Exxxxxxxxx	Logo9	Conserved
Q8CRH4	78	K	30S ribosomal protein S8	rpsH	xxxxxxxxxx_K_Rxxxxxxxxx	Logo4	Conserved
Q8CRH5	59	K	50S ribosomal protein L6	rplF	xxxxxxxxxx_K_xDxxxxxxxx	Logo3	Conserved
Q8CRH6	61	K	50S ribosomal protein L18	rplR	xxxxxxxxxx_K_Dxxxxxxxxx	Logo6	Conserved
Q8CRH7	9	K	30S ribosomal protein S5	rpsE	xxxxxxxxxx_K_Exxxxxxxxx	Logo9	Conserved
Q8CRH7	69	K	30S ribosomal protein S5	rpsE	xxxxxxxxxx_K_Dxxxxxxxxx	Logo6	Conserved
Q8CRH8	29	K	50S ribosomal protein L30	rpmD	xxxxxxxxxx_K_Kxxxxxxxxx	Logo7	Conserved
Q8CRH9	119	K	50S ribosomal protein L15	rplO	xxxxxxxxxx_K_Kxxxxxxxxx	Logo7	Conserved
Q8CRI3	46	K	30S ribosomal protein S13	rpsM	xxxxxxxxxx_K_Dxxxxxxxxx	Logo6	Conserved
Q8CRI3	78	K	30S ribosomal protein S13	rpsM	xxxxxxxxxx_K_Rxxxxxxxxx	Logo4	Conserved
Q8CRI4	267	K	DNA-directed RNA polymerase subunit alpha	rpoA	xxxxxxxxxx_K_Rxxxxxxxxx	Logo4	Conserved
Q8CRI5	52	K	50S ribosomal protein L17	rplQ	xxxxxxxxxx_K_Kxxxxxxxxx	Logo7	Conserved
Q8CRI5	53	K	50S ribosomal protein L17	rplQ	xxxxxxxxxx_K_xDxxxxxxxx	Logo3	Conserved
Q8CRI9	69	K	50S ribosomal protein L13	rplM	xxxxxxxxxx_K_Exxxxxxxxx	Logo9	Conserved
Q8CRI9	94	K	50S ribosomal protein L13	rplM	xxxxxxxxxx_K_Rxxxxxxxxx	Logo4	Conserved
Q8CRJ2	12	K	Galactose-6-phosphate isomerase subunit LacA	lacA	xxxxxxxxxx_K_Rxxxxxxxxx	Logo4	Conserved
Q8CRK5	7	K	UPF0457 protein SE_1763	SE_1763	xxxxxxxxxx_K_xDxxxxxxxx	Logo3	Conserved
Q8CRK5	46	K	UPF0457 protein SE_1763	SE_1763	xxxxxxxxxx_K_Exxxxxxxxx	Logo9	Conserved
Q8CRL1	216	K	Glutamine--fructose-6-phosphate aminotransferase [isomerizing]	glmS	xxxxxxxxxx_K_xDxxxxxxxx	Logo3	Conserved
Q8CRL1	223	K	Glutamine--fructose-6-phosphate aminotransferase [isomerizing]	glmS	xxxxxxxxxx_K_Dxxxxxxxxx	Logo6	Conserved
Q8CRL1	531	K	Glutamine--fructose-6-phosphate aminotransferase [isomerizing]	glmS	xxxxxxxxxx_K_Exxxxxxxxx	Logo9	Conserved
Q8CRN3	184	K	Serine hydroxymethyltransferase	glyA	xxxxxxxxxx_K_Exxxxxxxxx	Logo9	Conserved
Q8CRN3	348	K	Serine hydroxymethyltransferase	glyA	xxxxxxxxxx_K_Exxxxxxxxx	Logo9	Conserved
Q8CRT6	115	K	Adenylosuccinate lyase	purB	xxxxxxxxxx_K_Dxxxxxxxxx	Logo6	Conserved
Q8CRT6	268	K	Adenylosuccinate lyase	purB	xxxxxxxxxx_K_Rxxxxxxxxx	Logo4	Conserved
Q8CRU3	48	K	Glutamyl-tRNA(Gln) amidotransferase subunit A	gatA	xxxxxxxxxx_K_Exxxxxxxxx	Logo9	Conserved
Q8CRU3	386	K	Glutamyl-tRNA(Gln) amidotransferase subunit A	gatA	xxxxxxxxxx_K_xDxxxxxxxx	Logo3	Conserved
Q8CRU4	261	K	Aspartyl/glutamyl-tRNA(Asn/Gln) amidotransferase subunit B	gatB	xxxxxxxxxx_K_Exxxxxxxxx	Logo9	Conserved
Q8CRY0	26	K	UPF0342 protein SE_1526	SE_1526	xxxxxxxxxx_K_Dxxxxxxxxx	Logo6	Conserved
Q8CS25	513	K	Phosphoenolpyruvate carboxykinase [ATP]	pckA	xxxxxxxxxx_K_Kxxxxxxxxx	Logo7	Conserved
Q8CS46	98	K	UPF0354 protein SE_1416	SE_1416	xxxxxxxxxx_K_Exxxxxxxxx	Logo9	Conserved
Q8CS46	265	K	UPF0354 protein SE_1416	SE_1416	xxxxxxxxxx_K_xDxxxxxxxx	Logo3	Conserved
Q8CS48	341	K	Tyrosine--tRNA ligase	tyrS	xxxxxxxxxx_K_Dxxxxxxxxx	Logo6	Conserved
Q8CS54	28	K	30S ribosomal protein S4	rpsD	xxxxxxxxxx_K_Rxxxxxxxxx	Logo4	Conserved
Q8CS60	79	K	Acetate kinase	ackA	xxxxxxxxxx_K_Dxxxxxxxxx	Logo6	Conserved
Q8CS61	29	K	Putative universal stress protein SE_1385	SE_1385	xxxxxxxxxx_K_Rxxxxxxxxx	Logo4	Conserved
Q8CS61	72	K	Putative universal stress protein SE_1385	SE_1385	xxxxxxxxxx_K_Exxxxxxxxx	Logo9	Conserved
Q8CS62	97	K	UPF0173 metal-dependent hydrolase SE_1382	SE_1382	xxxxxxxxxx_K_xDxxxxxxxx	Logo3	Conserved
Q8CS66	188	K	Acetyl-coenzyme A carboxylase carboxyl transferase subunit beta	accD	xxxxxxxxxx_K_Rxxxxxxxxx	Logo4	Conserved
Q8CS67	14	K	Acetyl-coenzyme A carboxylase carboxyl transferase subunit alpha	accA	xxxxxxxxxx_K_xDxxxxxxxx	Logo3	Conserved
Q8CS68	212	K	ATP-dependent 6-phosphofructokinase	pfkA	xxxxxxxxxx_K_Rxxxxxxxxx	Logo4	Conserved
Q8CS69	173	K	Pyruvate kinase	pyk	xxxxxxxxxx_K_Dxxxxxxxxx	Logo6	Conserved
Q8CS69	341	K	Pyruvate kinase	pyk	xxxxxxxxxx_K_Kxxxxxxxxx	Logo7	Conserved
Q8CS69	563	K	Pyruvate kinase	pyk	xxxxxxxxxx_K_xDxxxxxxxx	Logo3	Conserved
Q8CS73	76	K	Transcriptional repressor NrdR	nrdR	xxxxxxxxxx_K_Rxxxxxxxxx	Logo4	Conserved
Q8CS74	225	K	Threonine--tRNA ligase	thrS	xxxxxxxxxx_K_xDxxxxxxxx	Logo3	Conserved
Q8CS75	149	K	Translation initiation factor IF-3	infC	xxxxxxxxxx_K_Dxxxxxxxxx	Logo6	Conserved
Q8CS76	65	K	50S ribosomal protein L35	rpmI	xxxxxxxxxx_K_Kxxxxxxxxx	Logo7	Conserved
Q8CS83	854	K	Valine--tRNA ligase	valS	xxxxxxxxxx_K_Exxxxxxxxx	Logo9	Conserved
Q8CS99	290	K	Aspartate--tRNA ligase	aspS	xxxxxxxxxx_K_xDxxxxxxxx	Logo3	Conserved
Q8CS99	315	K	Aspartate--tRNA ligase	aspS	xxxxxxxxxx_K_Dxxxxxxxxx	Logo6	Conserved
Q8CSA5	91	K	tRNA-specific 2-thiouridylase MnmA	mnmA	xxxxxxxxxx_K_Kxxxxxxxxx	Logo7	Conserved
Q8CSA8	17	K	UPF0297 protein SE_1300	SE_1300	xxxxxxxxxx_K_xDxxxxxxxx	Logo3	Conserved
Q8CSC6	70	K	30S ribosomal protein S20	rpsT	xxxxxxxxxx_K_xDxxxxxxxx	Logo3	Conserved
Q8CSD9	211	K	GTP cyclohydrolase 1 type 2 homolog	SE_1246	xxxxxxxxxx_K_Rxxxxxxxxx	Logo4	Conserved
Q8CSI0	9	K	Nucleoside diphosphate kinase	ndk	xxxxxxxxxx_K_xDxxxxxxxx	Logo3	Conserved
Q8CSI0	140	K	Nucleoside diphosphate kinase	ndk	xxxxxxxxxx_K_Exxxxxxxxx	Logo9	Conserved
Q8CSJ3	16	K	Cell cycle protein GpsB	gpsB	xxxxxxxxxx_K_Dxxxxxxxxx	Logo6	Conserved
Q8CSJ3	100	K	Cell cycle protein GpsB	gpsB	xxxxxxxxxx_K_Rxxxxxxxxx	Logo4	Conserved
Q8CSK2	75	K	UPF0403 protein SE_1123	SE_1123	xxxxxxxxxx_K_xDxxxxxxxx	Logo3	Conserved
Q8CSL9	239	K	Dihydrolipoyllysine-residue succinyltransferase component of 2-oxoglutarate dehydrogenase complex	odhB	xxxxxxxxxx_K_Dxxxxxxxxx	Logo6	Conserved
Q8CSN0	78	K	Conserved virulence factor B	cvfB	xxxxxxxxxx_K_xDxxxxxxxx	Logo3	Conserved
Q8CSN0	113	K	Conserved virulence factor B	cvfB	xxxxxxxxxx_K_Exxxxxxxxx	Logo9	Conserved
Q8CSN8	304	K	DNA topoisomerase 4 subunit A	parC	xxxxxxxxxx_K_xDxxxxxxxx	Logo3	Conserved
Q8CSN9	171	K	DNA topoisomerase 4 subunit B	parE	xxxxxxxxxx_K_xDxxxxxxxx	Logo3	Conserved
Q8CSN9	278	K	DNA topoisomerase 4 subunit B	parE	xxxxxxxxxx_K_Dxxxxxxxxx	Logo6	Conserved
Q8CSP0	96	K	Uncharacterized protein SE_1034	SE_1034	xxxxxxxxxx_K_Rxxxxxxxxx	Logo4	Conserved
Q8CSP4	3	K	UPF0291 protein SE_1024	SE_1024	xxxxxxxxxx_K_Exxxxxxxxx	Logo9	Conserved
Q8CSR9	53	K	Glutathione peroxidase homolog BsaA	bsaA	xxxxxxxxxx_K_Dxxxxxxxxx	Logo6	Conserved
Q8CSR9	145	K	Glutathione peroxidase homolog BsaA	bsaA	xxxxxxxxxx_K_Kxxxxxxxxx	Logo7	Conserved
Q8CSS0	372	K	Glycerol kinase	glpK	xxxxxxxxxx_K_Exxxxxxxxx	Logo9	Conserved
Q8CSS0	486	K	Glycerol kinase	glpK	xxxxxxxxxx_K_Kxxxxxxxxx	Logo7	Conserved
Q8CST0	363	K	Ribonuclease J 2	rnj2	xxxxxxxxxx_K_Kxxxxxxxxx	Logo7	Conserved
Q8CST1	613	K	Polyribonucleotide nucleotidyltransferase	pnp	xxxxxxxxxx_K_Exxxxxxxxx	Logo9	Conserved
Q8CST2	13	K	30S ribosomal protein S15	rpsO	xxxxxxxxxx_K_Exxxxxxxxx	Logo9	Conserved
Q8CST4	18	K	Translation initiation factor IF-2	infB	xxxxxxxxxx_K_Exxxxxxxxx	Logo9	Conserved
Q8CST4	165	K	Translation initiation factor IF-2	infB	xxxxxxxxxx_K_Kxxxxxxxxx	Logo7	Conserved
Q8CST4	448	K	Translation initiation factor IF-2	infB	xxxxxxxxxx_K_Rxxxxxxxxx	Logo4	Conserved
Q8CST4	682	K	Translation initiation factor IF-2	infB	xxxxxxxxxx_K_xDxxxxxxxx	Logo3	Conserved
Q8CST6	33	K	Ribosome maturation factor RimP	rimP	xxxxxxxxxx_K_Dxxxxxxxxx	Logo6	Conserved
Q8CSU0	6	K	Ribosome-recycling factor	frr	xxxxxxxxxx_K_Dxxxxxxxxx	Logo6	Conserved
Q8CSU0	139	K	Ribosome-recycling factor	frr	xxxxxxxxxx_K_xDxxxxxxxx	Logo3	Conserved
Q8CSU2	73	K	30S ribosomal protein S2	rpsB	xxxxxxxxxx_K_Kxxxxxxxxx	Logo7	Conserved
Q8CSU2	132	K	30S ribosomal protein S2	rpsB	xxxxxxxxxx_K_Exxxxxxxxx	Logo9	Conserved
Q8CSU3	221	K	DNA topoisomerase 1	topA	xxxxxxxxxx_K_xDxxxxxxxx	Logo3	Conserved
Q8CSV4	461	K	Uncharacterized protein SE_0901	SE_0901	xxxxxxxxxx_K_xDxxxxxxxx	Logo3	Conserved
Q8CSV6	26	K	50S ribosomal protein L28	rpmB	xxxxxxxxxx_K_Rxxxxxxxxx	Logo4	Conserved
Q8CSW1	49	K	Methionyl-tRNA formyltransferase	fmt	xxxxxxxxxx_K_Rxxxxxxxxx	Logo4	Conserved
Q8CSX1	74	K	Isoleucine--tRNA ligase	ileS	xxxxxxxxxx_K_Dxxxxxxxxx	Logo6	Conserved
Q8CSX1	136	K	Isoleucine--tRNA ligase	ileS	xxxxxxxxxx_K_xDxxxxxxxx	Logo3	Conserved
Q8CSX1	381	K	Isoleucine--tRNA ligase	ileS	xxxxxxxxxx_K_Dxxxxxxxxx	Logo6	Conserved
Q8CSX7	66	K	Ribosomal RNA small subunit methyltransferase H	rsmH	xxxxxxxxxx_K_Exxxxxxxxx	Logo9	Conserved
Q8CSY0	129	K	Uncharacterized N-acetyltransferase SE_0851	SE_0851	xxxxxxxxxx_K_Dxxxxxxxxx	Logo6	Conserved
Q8CSY5	92	K	Non-canonical purine NTP pyrophosphatase	SE_0844	xxxxxxxxxx_K_xDxxxxxxxx	Logo3	Conserved
Q8CT08	179	K	UPF0637 protein SE_0804	SE_0804	xxxxxxxxxx_K_Rxxxxxxxxx	Logo4	Conserved
Q8CT13	248	K	Dihydrolipoyllysine-residue acetyltransferase component of pyruvate dehydrogenase complex	pdhC	xxxxxxxxxx_K_Exxxxxxxxx	Logo9	Conserved
Q8CT13	273	K	Dihydrolipoyllysine-residue acetyltransferase component of pyruvate dehydrogenase complex	pdhC	xxxxxxxxxx_K_Kxxxxxxxxx	Logo7	Conserved
Q8CT13	420	K	Dihydrolipoyllysine-residue acetyltransferase component of pyruvate dehydrogenase complex	pdhC	xxxxxxxxxx_K_Rxxxxxxxxx	Logo4	Conserved
Q8CT16	509	K	Ribonuclease J 1	rnj1	xxxxxxxxxx_K_xDxxxxxxxx	Logo3	Conserved
Q8CT19	329	K	Phosphoenolpyruvate-protein phosphotransferase	ptsI	xxxxxxxxxx_K_Rxxxxxxxxx	Logo4	Conserved
Q8CT19	342	K	Phosphoenolpyruvate-protein phosphotransferase	ptsI	xxxxxxxxxx_K_Exxxxxxxxx	Logo9	Conserved
Q8CT19	412	K	Phosphoenolpyruvate-protein phosphotransferase	ptsI	xxxxxxxxxx_K_Exxxxxxxxx	Logo9	Conserved
Q8CT69	192	K	Tryptophan--tRNA ligase	trpS	xxxxxxxxxx_K_Kxxxxxxxxx	Logo7	Conserved
Q8CT69	230	K	Tryptophan--tRNA ligase	trpS	xxxxxxxxxx_K_xDxxxxxxxx	Logo3	Conserved
Q8CT80	24	K	Glucose-6-phosphate isomerase	pgi	xxxxxxxxxx_K_Dxxxxxxxxx	Logo6	Conserved
Q8CT80	67	K	Glucose-6-phosphate isomerase	pgi	xxxxxxxxxx_K_Rxxxxxxxxx	Logo4	Conserved
Q8CT80	289	K	Glucose-6-phosphate isomerase	pgi	xxxxxxxxxx_K_Dxxxxxxxxx	Logo6	Conserved
Q8CT80	330	K	Glucose-6-phosphate isomerase	pgi	xxxxxxxxxx_K_xDxxxxxxxx	Logo3	Conserved
Q8CTA3	100	K	UPF0051 protein SE_0610	SE_0610	xxxxxxxxxx_K_Rxxxxxxxxx	Logo4	Conserved
Q8CTA4	13	K	Probable cysteine desulfurase	csd	xxxxxxxxxx_K_Dxxxxxxxxx	Logo6	Conserved
Q8CTA8	14	K	UPF0337 protein SE_0604	SE_0604	xxxxxxxxxx_K_Exxxxxxxxx	Logo9	Conserved
Q8CTA8	24	K	UPF0337 protein SE_0604	SE_0604	xxxxxxxxxx_K_Exxxxxxxxx	Logo9	Conserved
Q8CTA8	28	K	UPF0337 protein SE_0604	SE_0604	xxxxxxxxxx_K_Dxxxxxxxxx	Logo6	Conserved
Q8CTA8	40	K	UPF0337 protein SE_0604	SE_0604	xxxxxxxxxx_K_Exxxxxxxxx	Logo9	Conserved
Q8CTA8	47	K	UPF0337 protein SE_0604	SE_0604	xxxxxxxxxx_K_Exxxxxxxxx	Logo9	Conserved
Q8CTD5	150	K	Triosephosphate isomerase	tpiA	xxxxxxxxxx_K_Kxxxxxxxxx	Logo7	Conserved
Q8CTD6	27	K	Phosphoglycerate kinase	pgk	xxxxxxxxxx_K_Dxxxxxxxxx	Logo6	Conserved
Q8CTD6	130	K	Phosphoglycerate kinase	pgk	xxxxxxxxxx_K_xDxxxxxxxx	Logo3	Conserved
Q8CTD6	272	K	Phosphoglycerate kinase	pgk	xxxxxxxxxx_K_Exxxxxxxxx	Logo9	Conserved
Q8CTF2	61	K	Ribosome hibernation promotion factor	hpf	xxxxxxxxxx_K_Dxxxxxxxxx	Logo6	Conserved
Q8CTN9	37	K	Arginine--tRNA ligase	argS	xxxxxxxxxx_K_Dxxxxxxxxx	Logo6	Conserved
Q8CTN9	221	K	Arginine--tRNA ligase	argS	xxxxxxxxxx_K_Dxxxxxxxxx	Logo6	Conserved
Q8CTN9	298	K	Arginine--tRNA ligase	argS	xxxxxxxxxx_K_xDxxxxxxxx	Logo3	Conserved
Q8CTN9	301	K	Arginine--tRNA ligase	argS	xxxxxxxxxx_K_Dxxxxxxxxx	Logo6	Conserved
Q8CTN9	475	K	Arginine--tRNA ligase	argS	xxxxxxxxxx_K_Kxxxxxxxxx	Logo7	Conserved
Q8CTS8	43	K	30S ribosomal protein S12	rpsL	xxxxxxxxxx_K_Rxxxxxxxxx	Logo4	Conserved
Q8CTS8	101	K	30S ribosomal protein S12	rpsL	xxxxxxxxxx_K_Dxxxxxxxxx	Logo6	Conserved
Q8CTT1	97	K	50S ribosomal protein L7/L12	rplL	xxxxxxxxxx_K_Exxxxxxxxx	Logo9	Conserved
Q8CTT1	102	K	50S ribosomal protein L7/L12	rplL	xxxxxxxxxx_K_xDxxxxxxxx	Logo3	Conserved
Q8CTT1	109	K	50S ribosomal protein L7/L12	rplL	xxxxxxxxxx_K_Exxxxxxxxx	Logo9	Conserved
Q8CTT2	101	K	50S ribosomal protein L10	rplJ	xxxxxxxxxx_K_Exxxxxxxxx	Logo9	Conserved
Q8CTT4	14	K	50S ribosomal protein L1	rplA	xxxxxxxxxx_K_xDxxxxxxxx	Logo3	Conserved
Q8CTT4	54	K	50S ribosomal protein L1	rplA	xxxxxxxxxx_K_xDxxxxxxxx	Logo3	Conserved
Q8CTT4	150	K	50S ribosomal protein L1	rplA	xxxxxxxxxx_K_Kxxxxxxxxx	Logo7	Conserved
Q8CTT5	80	K	50S ribosomal protein L11	rplK	xxxxxxxxxx_K_Kxxxxxxxxx	Logo7	Conserved
Q8CTT9	209	K	Putative TrmH family tRNA/rRNA methyltransferase	SE_0294	xxxxxxxxxx_K_xDxxxxxxxx	Logo3	Conserved
Q8CTU3	358	K	Glutamate--tRNA ligase	gltX	xxxxxxxxxx_K_Dxxxxxxxxx	Logo6	Conserved
Q8CTU3	430	K	Glutamate--tRNA ligase	gltX	xxxxxxxxxx_K_Kxxxxxxxxx	Logo7	Conserved
Q8CTU3	438	K	Glutamate--tRNA ligase	gltX	xxxxxxxxxx_K_Exxxxxxxxx	Logo9	Conserved
Q8CTX1	210	K	Carbamate kinase 1	arcC1	xxxxxxxxxx_K_Dxxxxxxxxx	Logo6	Conserved
Q8CTX6	91	K	Formate acetyltransferase	pflB	xxxxxxxxxx_K_Dxxxxxxxxx	Logo6	Conserved
Q8CTX6	106	K	Formate acetyltransferase	pflB	xxxxxxxxxx_K_Rxxxxxxxxx	Logo4	Conserved
Q8CTX6	198	K	Formate acetyltransferase	pflB	xxxxxxxxxx_K_Dxxxxxxxxx	Logo6	Conserved
Q8CTX6	229	K	Formate acetyltransferase	pflB	xxxxxxxxxx_K_Exxxxxxxxx	Logo9	Conserved
Q8CU41	31	K	Ornithine carbamoyltransferase 1, catabolic	arcB1	xxxxxxxxxx_K_Rxxxxxxxxx	Logo4	Conserved
Q8CU41	54	K	Ornithine carbamoyltransferase 1, catabolic	arcB1	xxxxxxxxxx_K_Dxxxxxxxxx	Logo6	Conserved
Q8CU41	91	K	Ornithine carbamoyltransferase 1, catabolic	arcB1	xxxxxxxxxx_K_Dxxxxxxxxx	Logo6	Conserved
Q8CU42	141	K	Carbamate kinase 2	arcC2	xxxxxxxxxx_K_Exxxxxxxxx	Logo9	Conserved
Q8CU42	255	K	Carbamate kinase 2	arcC2	xxxxxxxxxx_K_Kxxxxxxxxx	Logo7	Conserved
Q8CU87	264	K	Sensor protein kinase WalK	walK	xxxxxxxxxx_K_Rxxxxxxxxx	Logo4	Conserved
Q8CU90	52	K	50S ribosomal protein L9	rplI	xxxxxxxxxx_K_Rxxxxxxxxx	Logo4	Conserved
Q8CU90	69	K	50S ribosomal protein L9	rplI	xxxxxxxxxx_K_Exxxxxxxxx	Logo9	Conserved
Q8CU90	73	K	50S ribosomal protein L9	rplI	xxxxxxxxxx_K_Dxxxxxxxxx	Logo6	Conserved
Q8CU90	109	K	50S ribosomal protein L9	rplI	xxxxxxxxxx_K_xDxxxxxxxx	Logo3	Conserved
Q8CU95	62	K	Serine--tRNA ligase	serS	xxxxxxxxxx_K_Kxxxxxxxxx	Logo7	Conserved
Q8CU95	84	K	Serine--tRNA ligase	serS	xxxxxxxxxx_K_Dxxxxxxxxx	Logo6	Conserved
Q8CU95	125	K	Serine--tRNA ligase	serS	xxxxxxxxxx_K_Kxxxxxxxxx	Logo7	Conserved
Q8CUG0	213	K	Plasmid recombination enzyme type 3	SE_p102	xxxxxxxxxx_K_xDxxxxxxxx	Logo3	Conserved
A0A0H2VDY3	131	K	Uncharacterized protein	SE_0040	xxxxxxxxxx_K_Pxxxxxxxxx	Logo5
A0A0H2VE12	34	K	Cadmium resistance protein B	SE_0075	xxxxxxxxxK_K_xxxxxxxxxx	Logo10
A0A0H2VE12	76	K	Cadmium resistance protein B	SE_0075	xxxxxxxxxx_K_Pxxxxxxxxx	Logo5
A0A0H2VE12	154	K	Cadmium resistance protein B	SE_0075	xxxxxxxxxx_K_Pxxxxxxxxx	Logo5
A0A0H2VE16	101	K	Regulatory protein	SE_0080	xxxxxxxxxx_K_xExxxxxxxx	Logo2
A0A0H2VE62	34	K	Cadmium efflux system accesory protein	SE_0073	xxxxxxxExx_K_Kxxxxxxxxx	Logo1
A0A0H2VE83	198	K	Uncharacterized protein	SE_0095	xxxxxxxxRx_K_xxxxxxxxxx	Logo12
A0A0H2VEE8	85	K	Outer membrane protein	SE_0232	xxxxxxxExx_K_Kxxxxxxxxx	Logo1
A0A0H2VEG1	393	K	Dihydrolipoyl dehydrogenase	SE_0253	xxxxxxxxxx_K_xExxxxxxxx	Logo2
A0A0H2VEG5	80	K	Immunodominant antigen B	SE_0258	xxxxxxxxxx_K_xExxxxxxxx	Logo2
A0A0H2VEK5	8	K	Dihydroxyacetone kinase	SE_0236	xxxxxxxxxD_K_xxxxxxxxxx	Logo11
A0A0H2VEK5	171	K	Dihydroxyacetone kinase	SE_0236	xxxxxxxxxx_K_xExxxxxxxx	Logo2
A0A0H2VEM3	152	K	Dihydrolipoamide acetyltransferase component of pyruvate dehydrogenase complex	SE_0256	xxxxxxxxKx_K_xxxxxxxxxx	Logo13
A0A0H2VEN7	62	K	2-hydroxy-6-oxo-6-phenylhexa-2,4-dienoic acid hydrolase	SE_0386	xxxxxxxxxx_K_Pxxxxxxxxx	Logo5
A0A0H2VES5	654	K	Putative NADH-dependent flavin oxidoreductase	SE_0195	xxxxxxxxxD_K_xxxxxxxxxx	Logo11
A0A0H2VEX3	226	K	Branched-chain alpha-keto acid dehydrogenase E1	SE_0254	xxxxxxxxxx_K_xExxxxxxxx	Logo2
A0A0H2VEX3	240	K	Branched-chain alpha-keto acid dehydrogenase E1	SE_0254	xxxxxxxxxR_K_xxxxxxxxxx	Logo8
A0A0H2VEX3	252	K	Branched-chain alpha-keto acid dehydrogenase E1	SE_0254	xxxxxxxxKx_K_xxxxxxxxxx	Logo13
A0A0H2VEX3	261	K	Branched-chain alpha-keto acid dehydrogenase E1	SE_0254	xxxxxxxxxD_K_xxxxxxxxxx	Logo11
A0A0H2VF00	67	K	Uncharacterized protein	SE_0452	xxxxxxxxxx_K_xExxxxxxxx	Logo2
A0A0H2VF00	73	K	Uncharacterized protein	SE_0452	xxxxxxxxxx_K_xExxxxxxxx	Logo2
A0A0H2VF00	141	K	Uncharacterized protein	SE_0452	xxxxxxxxxx_K_xExxxxxxxx	Logo2
A0A0H2VF00	207	K	Uncharacterized protein	SE_0452	xxxxxxxxxx_K_xExxxxxxxx	Logo2
A0A0H2VF13	100	K	ABC transporter ATP-binding protein	SE_0500	xxxxxxxxxx_K_xExxxxxxxx	Logo2
A0A0H2VF20	50	K	Uncharacterized protein	SE_0481	xxxxxxxxxK_K_xxxxxxxxxx	Logo10
A0A0H2VF20	102	K	Uncharacterized protein	SE_0481	xxxxxxxxxK_K_xxxxxxxxxx	Logo10
A0A0H2VF36	60	K	Uncharacterized protein	SE_0387	xxxxxxxxxK_K_xxxxxxxxxx	Logo10
A0A0H2VF52	123	K	Teichoic acid biosynthesis protein	SE_0415	xxxxxxxxxx_K_xExxxxxxxx	Logo2
A0A0H2VF65	8	K	Ribonucleoside-diphosphate reductase	SE_0513	xxxxxxxxxK_K_xxxxxxxxxx	Logo10
A0A0H2VF92	82	K	Thioredoxin	SE_0594	xxxxxxxxxK_K_xxxxxxxxxx	Logo10
A0A0H2VFA5	50	K	Uncharacterized protein	SE_0580	xxxxxxxxxx_K_xExxxxxxxx	Logo2
A0A0H2VFH0	121	K	Uncharacterized protein	SE_0638	xxxxxxxxxx_K_Pxxxxxxxxx	Logo5
A0A0H2VFH6	47	K	Uncharacterized protein	SE_0693	xxxxxxxxKx_K_xxxxxxxxxx	Logo13
A0A0H2VFH6	177	K	Uncharacterized protein	SE_0693	xxxxxxxxxx_K_Pxxxxxxxxx	Logo5
A0A0H2VFK1	92	K	Thimet oligopeptidase-like protein	SE_0690	xxxxxxxxxD_K_xxxxxxxxxx	Logo11
A0A0H2VFK1	244	K	Thimet oligopeptidase-like protein	SE_0690	xxxxxxxxxK_K_xxxxxxxxxx	Logo10
A0A0H2VFK1	316	K	Thimet oligopeptidase-like protein	SE_0690	xxxxxxxxxx_K_xExxxxxxxx	Logo2
A0A0H2VFK1	558	K	Thimet oligopeptidase-like protein	SE_0690	xxxxxxxExx_K_Kxxxxxxxxx	Logo1
A0A0H2VFK3	199	K	Lipoate--protein ligase	SE_0728	xxxxxxxExx_K_Kxxxxxxxxx	Logo1
A0A0H2VFL9	33	K	Putative menaquinone-specific isochorismate synthase	SE_0743	xxxxxxxxxx_K_Pxxxxxxxxx	Logo5
A0A0H2VFN9	120	K	Uncharacterized protein	SE_0780	xxxxxxxxxR_K_xxxxxxxxxx	Logo8
A0A0H2VFQ1	252	K	Autolysis and methicillin resistant-related protein	SE_0754	xxxxxxxxxx_K_Pxxxxxxxxx	Logo5
A0A0H2VFR3	46	K	GTP pyrophosphokinase	SE_0695	xxxxxxxxxx_K_Pxxxxxxxxx	Logo5
A0A0H2VFT4	25	K	Uncharacterized protein	SE_0810	xxxxxxxxxR_K_xxxxxxxxxx	Logo8
A0A0H2VFT7	575	K	Penicillin-binding protein 1	SE_0856	xxxxxxxxxx_K_Pxxxxxxxxx	Logo5
A0A0H2VFV7	280	K	Protein kinase	SE_0895	xxxxxxxxxx_K_xExxxxxxxx	Logo2
A0A0H2VFW5	16	K	67 kDa myosin-crossreactive streptococcal antigen-like protein	SE_0776	xxxxxxxxxx_K_xExxxxxxxx	Logo2
A0A0H2VFX3	185	K	Transcription termination/antitermination protein NusA	nusA	xxxxxxxxxx_K_xExxxxxxxx	Logo2
A0A0H2VFX5	93	K	Uncharacterized protein	SE_0790	xxxxxxxxxx_K_xExxxxxxxx	Logo2
A0A0H2VFY6	480	K	GTP-binding elongation factor	SE_0807	xxxxxxxxRx_K_xxxxxxxxxx	Logo12
A0A0H2VG08	477	K	Succinate dehydrogenase flavoprotein subunit	SE_0841	xxxxxxxExx_K_Kxxxxxxxxx	Logo1
A0A0H2VG08	534	K	Succinate dehydrogenase flavoprotein subunit	SE_0841	xxxxxxxxxx_K_xExxxxxxxx	Logo2
A0A0H2VG24	118	K	Uncharacterized protein	SE_1033	xxxxxxxxxx_K_Pxxxxxxxxx	Logo5
A0A0H2VG41	435	K	ABC transporter (ATP-binding protein)	SE_1072	xxxxxxxExx_K_Kxxxxxxxxx	Logo1
A0A0H2VG48	4	K	Acylphosphatase	SE_1087	xxxxxxxxxR_K_xxxxxxxxxx	Logo8
A0A0H2VG50	325	K	Processing proteinase-like protein	SE_0955	xxxxxxxxxK_K_xxxxxxxxxx	Logo10
A0A0H2VG65	75	K	Glycerol uptake operon antiterminator regulatory protein	SE_0976	xxxxxxxxxx_K_Pxxxxxxxxx	Logo5
A0A0H2VG82	14	K	Uncharacterized protein	SE_1093	xxxxxxxxxx_K_xExxxxxxxx	Logo2
A0A0H2VGA0	49	K	30S ribosomal protein S1	SE_1164	xxxxxxxxKx_K_xxxxxxxxxx	Logo13
A0A0H2VGA8	102	K	Staphylococcal respiratory response protein SrrA	SE_1176	xxxxxxxxxx_K_Pxxxxxxxxx	Logo5
A0A0H2VGA8	234	K	Staphylococcal respiratory response protein SrrA	SE_1176	xxxxxxxxxx_K_Pxxxxxxxxx	Logo5
A0A0H2VGB4	167	K	Alpha-amylase	SE_1191	xxxxxxxxxK_K_xxxxxxxxxx	Logo10
A0A0H2VGB4	393	K	Alpha-amylase	SE_1191	xxxxxxxxxx_K_xExxxxxxxx	Logo2
A0A0H2VGB4	405	K	Alpha-amylase	SE_1191	xxxxxxxxxD_K_xxxxxxxxxx	Logo11
A0A0H2VGB8	15	K	Branched-chain alpha-keto acid dehydrogenase E1	SE_1198	xxxxxxxExx_K_Kxxxxxxxxx	Logo1
A0A0H2VGB8	267	K	Branched-chain alpha-keto acid dehydrogenase E1	SE_1198	xxxxxxxxxx_K_xExxxxxxxx	Logo2
A0A0H2VGC3	74	K	Ferric uptake regulator-like protein	SE_1182	xxxxxxxxxD_K_xxxxxxxxxx	Logo11
A0A0H2VGC6	164	K	Octanoyltransferase LipM	lipM	xxxxxxxxxR_K_xxxxxxxxxx	Logo8
A0A0H2VGC6	248	K	Octanoyltransferase LipM	lipM	xxxxxxxxxx_K_Pxxxxxxxxx	Logo5
A0A0H2VGE6	26	K	DEAD-box ATP-dependent RNA helicase CshB	cshB	xxxxxxxxxx_K_Pxxxxxxxxx	Logo5
A0A0H2VGE6	365	K	DEAD-box ATP-dependent RNA helicase CshB	cshB	xxxxxxxxxx_K_xExxxxxxxx	Logo2
A0A0H2VGG2	166	K	Penicillin-binding protein	SE_1138	xxxxxxxxxR_K_xxxxxxxxxx	Logo8
A0A0H2VGG2	264	K	Penicillin-binding protein	SE_1138	xxxxxxxxxD_K_xxxxxxxxxx	Logo11
A0A0H2VGI1	157	K	30S ribosomal protein S1	SE_1165	xxxxxxxxxx_K_xExxxxxxxx	Logo2
A0A0H2VGI1	173	K	30S ribosomal protein S1	SE_1165	xxxxxxxxxR_K_xxxxxxxxxx	Logo8
A0A0H2VGI8	80	K	Ferredoxin	SE_1172	xxxxxxxxxx_K_xExxxxxxxx	Logo2
A0A0H2VGK1	563	K	ATP-binding cassette transporter A	SE_0418	xxxxxxxxxD_K_xxxxxxxxxx	Logo11
A0A0H2VGK2	292	K	Uncharacterized protein	SE_1306	xxxxxxxxxx_K_xExxxxxxxx	Logo2
A0A0H2VGK6	141	K	ADP-dependent (S)-NAD(P)H-hydrate dehydratase	nnrD	xxxxxxxxxx_K_Pxxxxxxxxx	Logo5
A0A0H2VGL1	34	K	Acetyl-CoA carboxylase biotin carboxyl carrier subunit	SE_1208	xxxxxxxxxx_K_xExxxxxxxx	Logo2
A0A0H2VGL8	35	K	Uncharacterized protein	SE_0447	xxxxxxxxxx_K_xExxxxxxxx	Logo2
A0A0H2VGN1	231	K	Penicillin-binding protein 3	SE_1238	xxxxxxxxxR_K_xxxxxxxxxx	Logo8
A0A0H2VGP9	384	K	D-serine/D-alanine/glycine transporter	SE_1372	xxxxxxxxxR_K_xxxxxxxxxx	Logo8
A0A0H2VGR2	93	K	Smooth muscle caldesmon	SE_1411	xxxxxxxxxx_K_xExxxxxxxx	Logo2
A0A0H2VGR3	204	K	Uncharacterized protein	SE_0493	xxxxxxxExx_K_Kxxxxxxxxx	Logo1
A0A0H2VGR7	14	K	Thioredoxin-like protein	SE_1417	xxxxxxxExx_K_Kxxxxxxxxx	Logo1
A0A0H2VGR9	33	K	Uncharacterized protein	SE_1425	xxxxxxxxxx_K_xExxxxxxxx	Logo2
A0A0H2VGR9	140	K	Uncharacterized protein	SE_1425	xxxxxxxxxx_K_xExxxxxxxx	Logo2
A0A0H2VGT2	98	K	Uncharacterized protein	SE_1443	xxxxxxxxxD_K_xxxxxxxxxx	Logo11
A0A0H2VGT2	197	K	Uncharacterized protein	SE_1443	xxxxxxxxxK_K_xxxxxxxxxx	Logo10
A0A0H2VGT2	280	K	Uncharacterized protein	SE_1443	xxxxxxxxxD_K_xxxxxxxxxx	Logo11
A0A0H2VGU2	105	K	Aldehyde-alcohol dehydrogenase	SE_0506	xxxxxxxxxD_K_xxxxxxxxxx	Logo11
A0A0H2VGU2	703	K	Aldehyde-alcohol dehydrogenase	SE_0506	xxxxxxxxxD_K_xxxxxxxxxx	Logo11
A0A0H2VGX0	127	K	Ribonuclease R	rnr	xxxxxxxxxx_K_xExxxxxxxx	Logo2
A0A0H2VGX0	695	K	Ribonuclease R	rnr	xxxxxxxxKx_K_xxxxxxxxxx	Logo13
A0A0H2VGX0	775	K	Ribonuclease R	rnr	xxxxxxxxxx_K_Pxxxxxxxxx	Logo5
A0A0H2VGX2	35	K	Uncharacterized protein	SE_1333	xxxxxxxExx_K_Kxxxxxxxxx	Logo1
A0A0H2VGY2	388	K	Uncharacterized protein	SE_1525	xxxxxxxxxx_K_xExxxxxxxx	Logo2
A0A0H2VH28	211	K	Uncharacterized protein	SE_1549	xxxxxxxxxK_K_xxxxxxxxxx	Logo10
A0A0H2VH40	85	K	Glycerol dehydrogenase	SE_0235	xxxxxxxxKx_K_xxxxxxxxxx	Logo13
A0A0H2VH40	196	K	Glycerol dehydrogenase	SE_0235	xxxxxxxxxx_K_Pxxxxxxxxx	Logo5
A0A0H2VH93	376	K	Uncharacterized protein	SE_0779	xxxxxxxxxx_K_Pxxxxxxxxx	Logo5
A0A0H2VHC8	271	K	Lipoprotein	SE_0405	xxxxxxxExx_K_Kxxxxxxxxx	Logo1
A0A0H2VHD1	45	K	Ferrichrome ABC transporter	SE_1768	xxxxxxxxxx_K_xExxxxxxxx	Logo2
A0A0H2VHD1	169	K	Ferrichrome ABC transporter	SE_1768	xxxxxxxxxx_K_xExxxxxxxx	Logo2
A0A0H2VHD1	174	K	Ferrichrome ABC transporter	SE_1768	xxxxxxxExx_K_Kxxxxxxxxx	Logo1
A0A0H2VHD1	182	K	Ferrichrome ABC transporter	SE_1768	xxxxxxxExx_K_Kxxxxxxxxx	Logo1
A0A0H2VHD1	188	K	Ferrichrome ABC transporter	SE_1768	xxxxxxxExx_K_Kxxxxxxxxx	Logo1
A0A0H2VHD1	326	K	Ferrichrome ABC transporter	SE_1768	xxxxxxxExx_K_Kxxxxxxxxx	Logo1
A0A0H2VHD7	37	K	Uncharacterized protein	SE_1594	xxxxxxxxxx_K_Pxxxxxxxxx	Logo5
A0A0H2VHE0	170	K	Pseudouridine synthase	SE_0872	xxxxxxxxxR_K_xxxxxxxxxx	Logo8
A0A0H2VHF4	179	K	Malonyl CoA-acyl carrier protein transacylase	SE_0905	xxxxxxxExx_K_Kxxxxxxxxx	Logo1
A0A0H2VHF8	46	K	UDP-N-acetylmuramoyl-tripeptide--D-alanyl-D-alanine ligase	murF	xxxxxxxxxx_K_xExxxxxxxx	Logo2
A0A0H2VHF8	208	K	UDP-N-acetylmuramoyl-tripeptide--D-alanyl-D-alanine ligase	murF	xxxxxxxxxx_K_xExxxxxxxx	Logo2
A0A0H2VHG9	70	K	Inosine-adenosine-guanosine-nucleoside hydrolase	SE_1857	xxxxxxxxRx_K_xxxxxxxxxx	Logo12
A0A0H2VHH3	14	K	Cytokinin riboside 5'-monophosphate phosphoribohydrolase	SE_0450	xxxxxxxxKx_K_xxxxxxxxxx	Logo13
A0A0H2VHH3	180	K	Cytokinin riboside 5'-monophosphate phosphoribohydrolase	SE_0450	xxxxxxxxxx_K_Pxxxxxxxxx	Logo5
A0A0H2VHH8	83	K	Transcriptional regulator	SE_0457	xxxxxxxxxx_K_xExxxxxxxx	Logo2
A0A0H2VHH9	3	K	Uncharacterized protein	SE_1875	xxxxxxxxxD_K_xxxxxxxxxx	Logo11
A0A0H2VHI2	229	K	Uncharacterized protein	SE_1740	xxxxxxxxxx_K_Pxxxxxxxxx	Logo5
A0A0H2VHL7	504	K	Glycine betaine transporter	SE_1031	xxxxxxxxxR_K_xxxxxxxxxx	Logo8
A0A0H2VHM0	6	K	Mannnose-6 phospate isomelase pmi	SE_1743	xxxxxxxxxx_K_Pxxxxxxxxx	Logo5
A0A0H2VHM2	42	K	Esterase	SE_1929	xxxxxxxxxK_K_xxxxxxxxxx	Logo10
A0A0H2VHP1	10	K	Respiratory nitrate reductase alpha chain	SE_1975	xxxxxxxxxx_K_Pxxxxxxxxx	Logo5
A0A0H2VHP1	107	K	Respiratory nitrate reductase alpha chain	SE_1975	xxxxxxxxRx_K_xxxxxxxxxx	Logo12
A0A0H2VHP1	1070	K	Respiratory nitrate reductase alpha chain	SE_1975	xxxxxxxxKx_K_xxxxxxxxxx	Logo13
A0A0H2VHP9	160	K	Suppressor protein suhB	SE_1884	xxxxxxxxxx_K_Pxxxxxxxxx	Logo5
A0A0H2VHT6	120	K	Uncharacterized protein	SE_1133	xxxxxxxxRx_K_xxxxxxxxxx	Logo12
A0A0H2VHV0	18	K	DNA-binding protein II	SE_1160	xxxxxxxxxx_K_xExxxxxxxx	Logo2
A0A0H2VHV5	4	K	Putative NADH-dependent flavin oxidoreductase	SE_0650	xxxxxxxxxx_K_xExxxxxxxx	Logo2
A0A0H2VHY0	584	K	Nitrite reductase	SE_1978	xxxxxxxxxK_K_xxxxxxxxxx	Logo10
A0A0H2VHY0	605	K	Nitrite reductase	SE_1978	xxxxxxxxxx_K_xExxxxxxxx	Logo2
A0A0H2VHZ4	71	K	ABC transporter (Periplasmic amino acid-binding protein)	SE_1993	xxxxxxxxxx_K_xExxxxxxxx	Logo2
A0A0H2VHZ4	252	K	ABC transporter (Periplasmic amino acid-binding protein)	SE_1993	xxxxxxxxxK_K_xxxxxxxxxx	Logo10
A0A0H2VI04	216	K	Putative beta-subunit of L-serine dehydratas	SE_2081	xxxxxxxxxD_K_xxxxxxxxxx	Logo11
A0A0H2VI08	190	K	Sodium/glutamate symporter	SE_1924	xxxxxxxxxx_K_xExxxxxxxx	Logo2
A0A0H2VI16	100	K	Sorbitol dehydrogenase	SE_2019	xxxxxxxxxx_K_xExxxxxxxx	Logo2
A0A0H2VI23	8	K	Uncharacterized protein	SE_0777	xxxxxxxExx_K_Kxxxxxxxxx	Logo1
A0A0H2VI23	36	K	Uncharacterized protein	SE_0777	xxxxxxxExx_K_Kxxxxxxxxx	Logo1
A0A0H2VI31	111	K	Dihydrolipoyl dehydrogenase	SE_0794	xxxxxxxxxx_K_xExxxxxxxx	Logo2
A0A0H2VI31	230	K	Dihydrolipoyl dehydrogenase	SE_0794	xxxxxxxxKx_K_xxxxxxxxxx	Logo13
A0A0H2VI37	400	K	Poly (Glycerol-phosphate) alpha-glucosyltransferase	SE_2041	xxxxxxxExx_K_Kxxxxxxxxx	Logo1
A0A0H2VI37	480	K	Poly (Glycerol-phosphate) alpha-glucosyltransferase	SE_2041	xxxxxxxxxx_K_xExxxxxxxx	Logo2
A0A0H2VI39	28	K	Uncharacterized protein	SE_1307	xxxxxxxxxD_K_xxxxxxxxxx	Logo11
A0A0H2VI40	6	K	Dihydroorotate dehydrogenase (quinone)	SE_2132	xxxxxxxxxx_K_Pxxxxxxxxx	Logo5
A0A0H2VI54	122	K	Phosphoenolpyruvate-protein phosphatase	SE_2160	xxxxxxxxxD_K_xxxxxxxxxx	Logo11
A0A0H2VI54	193	K	Phosphoenolpyruvate-protein phosphatase	SE_2160	xxxxxxxxxx_K_Pxxxxxxxxx	Logo5
A0A0H2VI56	180	K	Glycine betaine aldehyde dehydrogenase gbsA	SE_2166	xxxxxxxxxx_K_Pxxxxxxxxx	Logo5
A0A0H2VI78	20	K	Uncharacterized protein	SE_2200	xxxxxxxxxK_K_xxxxxxxxxx	Logo10
A0A0H2VI81	403	K	DNA polymerase I	SE_1367	xxxxxxxxxK_K_xxxxxxxxxx	Logo10
A0A0H2VI81	668	K	DNA polymerase I	SE_1367	xxxxxxxxxx_K_Pxxxxxxxxx	Logo5
A0A0H2VI85	341	K	Malate dehydrogenase-like protein	SE_1377	xxxxxxxExx_K_Kxxxxxxxxx	Logo1
A0A0H2VI90	22	K	Signal recognition particle protein	ffh	xxxxxxxxKx_K_xxxxxxxxxx	Logo13
A0A0H2VI90	269	K	Signal recognition particle protein	ffh	xxxxxxxxxx_K_Pxxxxxxxxx	Logo5
A0A0H2VI93	187	K	Ribosome biogenesis GTPase A	SE_0921	xxxxxxxExx_K_Kxxxxxxxxx	Logo1
A0A0H2VIA3	100	K	Phospho-2-dehydro-3-deoxyheptonate aldolase	SE_1410	xxxxxxxxxx_K_xExxxxxxxx	Logo2
A0A0H2VIA3	155	K	Phospho-2-dehydro-3-deoxyheptonate aldolase	SE_1410	xxxxxxxxxx_K_Pxxxxxxxxx	Logo5
A0A0H2VIA5	205	K	Pyruvate oxidase	SE_2103	xxxxxxxxxx_K_Pxxxxxxxxx	Logo5
A0A0H2VIA5	306	K	Pyruvate oxidase	SE_2103	xxxxxxxxRx_K_xxxxxxxxxx	Logo12
A0A0H2VIA5	561	K	Pyruvate oxidase	SE_2103	xxxxxxxxxD_K_xxxxxxxxxx	Logo11
A0A0H2VIA7	219	K	Precessing proteinase	SE_0956	xxxxxxxxxx_K_xExxxxxxxx	Logo2
A0A0H2VIA8	270	K	Endo-1,4-beta-glucanase	SE_1418	xxxxxxxxxx_K_Pxxxxxxxxx	Logo5
A0A0H2VIB1	68	K	3-hydroxy-3-methylglutaryl CoA synthase	SE_2110	xxxxxxxExx_K_Kxxxxxxxxx	Logo1
A0A0H2VID5	46	K	Uncharacterized protein	SE_2278	xxxxxxxxxx_K_xExxxxxxxx	Logo2
A0A0H2VIG3	143	K	Uncharacterized protein	SE_2325	xxxxxxxxKx_K_xxxxxxxxxx	Logo13
A0A0H2VIG7	218	K	Uncharacterized protein	SE_2095	xxxxxxxxxx_K_xExxxxxxxx	Logo2
A0A0H2VIG7	318	K	Uncharacterized protein	SE_2095	xxxxxxxExx_K_Kxxxxxxxxx	Logo1
A0A0H2VIH6	84	K	Secretory antigen SsaA	SE_2108	xxxxxxxxxx_K_Pxxxxxxxxx	Logo5
A0A0H2VIH6	87	K	Secretory antigen SsaA	SE_2108	xxxxxxxxxR_K_xxxxxxxxxx	Logo8
A0A0H2VIJ0	176	K	Uncharacterized protein	SE_1524	xxxxxxxExx_K_Kxxxxxxxxx	Logo1
A0A0H2VIJ0	619	K	Uncharacterized protein	SE_1524	xxxxxxxxxD_K_xxxxxxxxxx	Logo11
A0A0H2VIK2	36	K	Uncharacterized protein	SE_2376	xxxxxxxxxx_K_xExxxxxxxx	Logo2
A0A0H2VIL1	148	K	Peptide methionine sulfoxide reductase MsrA	msrA	xxxxxxxxxK_K_xxxxxxxxxx	Logo10
A0A0H2VIL1	163	K	Peptide methionine sulfoxide reductase MsrA	msrA	xxxxxxxxxR_K_xxxxxxxxxx	Logo8
A0A0H2VIL4	27	K	Acetate-CoA ligase	SE_2161	xxxxxxxExx_K_Kxxxxxxxxx	Logo1
A0A0H2VIL4	383	K	Acetate-CoA ligase	SE_2161	xxxxxxxxxx_K_xExxxxxxxx	Logo2
A0A0H2VIL4	525	K	Acetate-CoA ligase	SE_2161	xxxxxxxxKx_K_xxxxxxxxxx	Logo13
A0A0H2VIL9	68	K	Aminopeptidase ampS	SE_1564	xxxxxxxxxx_K_xExxxxxxxx	Logo2
A0A0H2VIM4	211	K	Anaerobic ribonucleoside-triphosphate reductase	SE_2172	xxxxxxxxxR_K_xxxxxxxxxx	Logo8
A0A0H2VIN7	135	K	DNA-binding protein Spo0J-like protein	SE_2414	xxxxxxxExx_K_Kxxxxxxxxx	Logo1
A0A0H2VIQ1	154	K	Recombinase	SE_p303	xxxxxxxxxK_K_xxxxxxxxxx	Logo10
A0A0H2VIQ5	152	K	Glucose-6-phosphate 1-dehydrogenase	zwf	xxxxxxxxxx_K_Pxxxxxxxxx	Logo5
A0A0H2VIQ5	173	K	Glucose-6-phosphate 1-dehydrogenase	zwf	xxxxxxxxxx_K_xExxxxxxxx	Logo2
A0A0H2VIQ5	285	K	Glucose-6-phosphate 1-dehydrogenase	zwf	xxxxxxxExx_K_Kxxxxxxxxx	Logo1
A0A0H2VIR5	523	K	DNA repair protein RecN	SE_1200	xxxxxxxxxx_K_xExxxxxxxx	Logo2
A0A0H2VIR8	6	K	Xaa-Pro dipeptidase	SE_1214	xxxxxxxxxR_K_xxxxxxxxxx	Logo8
A0A0H2VIR8	255	K	Xaa-Pro dipeptidase	SE_1214	xxxxxxxxxx_K_Pxxxxxxxxx	Logo5
A0A0H2VIS3	465	K	Autolysin	SE_2231	xxxxxxxxxx_K_Pxxxxxxxxx	Logo5
A0A0H2VIS5	192	K	Glycoprotein endopeptidase	SE_1652	xxxxxxxxxx_K_xExxxxxxxx	Logo2
A0A0H2VIT3	70	K	Uncharacterized protein	SE_p504	xxxxxxxxxR_K_xxxxxxxxxx	Logo8
A0A0H2VIV0	254	K	ATP-dependent zinc metalloprotease FtsH	ftsH	xxxxxxxExx_K_Kxxxxxxxxx	Logo1
A0A0H2VIV0	351	K	ATP-dependent zinc metalloprotease FtsH	ftsH	xxxxxxxxxx_K_Pxxxxxxxxx	Logo5
A0A0H2VIV1	52	K	Conserved hypothetical proetin	SE_p521	xxxxxxxxxK_K_xxxxxxxxxx	Logo10
A0A0H2VIW5	134	K	Uncharacterized protein	SE_1279	xxxxxxxxxR_K_xxxxxxxxxx	Logo8
A0A0H2VIX7	44	K	Iron-sulfur cofactor synthesis protein-like protein	SE_1305	xxxxxxxxxR_K_xxxxxxxxxx	Logo8
A0A0H2VJ02	21	K	Uncharacterized protein	SE_1310	xxxxxxxxKx_K_xxxxxxxxxx	Logo13
A0A0H2VJ10	61	K	SarR protein	SE_1868	xxxxxxxxxx_K_Pxxxxxxxxx	Logo5
A0A0H2VJ27	357	K	Citrate synthase	SE_1371	xxxxxxxxRx_K_xxxxxxxxxx	Logo12
A0A0H2VJ27	365	K	Citrate synthase	SE_1371	xxxxxxxxxR_K_xxxxxxxxxx	Logo8
A0A0H2VJ31	14	K	Uncharacterized protein	SE_1381	xxxxxxxxxx_K_xExxxxxxxx	Logo2
A0A0H2VJ31	55	K	Uncharacterized protein	SE_1381	xxxxxxxxxD_K_xxxxxxxxxx	Logo11
A0A0H2VJ31	88	K	Uncharacterized protein	SE_1381	xxxxxxxxxx_K_xExxxxxxxx	Logo2
A0A0H2VJ33	117	K	PTS system arbutin-like IIBC component	SE_1897	xxxxxxxxxK_K_xxxxxxxxxx	Logo10
A0A0H2VJ45	37	K	Phenylalanyl-tRNA synthetase (Beta subunit)	SE_1415	xxxxxxxxxx_K_xExxxxxxxx	Logo2
A0A0H2VJ45	103	K	Phenylalanyl-tRNA synthetase (Beta subunit)	SE_1415	xxxxxxxxKx_K_xxxxxxxxxx	Logo13
A0A0H2VJ66	292	K	Uncharacterized protein	SE_1950	xxxxxxxxxx_K_Pxxxxxxxxx	Logo5
A0A0H2VJ81	109	K	Uncharacterized protein	SE_1965	xxxxxxxxKx_K_xxxxxxxxxx	Logo13
A0A0H2VJ98	165	K	FmhA protein	SE_1989	xxxxxxxxxx_K_xExxxxxxxx	Logo2
A0A0H2VJB0	524	K	Uncharacterized protein	SE_2005	xxxxxxxxxK_K_xxxxxxxxxx	Logo10
A0A0H2VJD8	75	K	Uncharacterized protein	SE_1547	xxxxxxxxxK_K_xxxxxxxxxx	Logo10
A0A0H2VJE0	211	K	Gluconate permease	SE_2044	xxxxxxxxxx_K_xExxxxxxxx	Logo2
A0A0H2VJF6	45	K	Uncharacterized protein	SE_2059	xxxxxxxxxx_K_xExxxxxxxx	Logo2
A0A0H2VJJ0	287	K	Putative L-serine dehydratase	SE_2080	xxxxxxxxxR_K_xxxxxxxxxx	Logo8
A0A0H2VJJ5	78	K	Ribokinase	rbsK	xxxxxxxExx_K_Kxxxxxxxxx	Logo1
A0A0H2VJJ5	290	K	Ribokinase	rbsK	xxxxxxxxxR_K_xxxxxxxxxx	Logo8
A0A0H2VJK1	8	K	Sorbitol dehydrogenase-like protein	SE_2098	xxxxxxxxxx_K_Pxxxxxxxxx	Logo5
A0A0H2VJK1	19	K	Sorbitol dehydrogenase-like protein	SE_2098	xxxxxxxxxx_K_Pxxxxxxxxx	Logo5
A0A0H2VJK1	230	K	Sorbitol dehydrogenase-like protein	SE_2098	xxxxxxxxKx_K_xxxxxxxxxx	Logo13
A0A0H2VJL3	104	K	Dehydrogenase	SE_2117	xxxxxxxxxx_K_xExxxxxxxx	Logo2
A0A0H2VJL5	414	K	Transcription termination factor Rho	rho	xxxxxxxxRx_K_xxxxxxxxxx	Logo12
A0A0H2VJQ4	177	K	Uncharacterized protein	SE_1776	xxxxxxxxxx_K_xExxxxxxxx	Logo2
A0A0H2VJQ8	218	K	Dihydrolipoamide dehydrogenase	SE_2184	xxxxxxxxxx_K_xExxxxxxxx	Logo2
A0A0H2VJQ8	234	K	Dihydrolipoamide dehydrogenase	SE_2184	xxxxxxxxxx_K_Pxxxxxxxxx	Logo5
A0A0H2VJR5	23	K	Uncharacterized protein	SE_1832	xxxxxxxxxx_K_xExxxxxxxx	Logo2
A0A0H2VJU6	269	K	Lyt divergon expression attenuator LytR	SE_1883	xxxxxxxxRx_K_xxxxxxxxxx	Logo12
A0A0H2VK04	433	K	Teichoic acid biosynthesis protein F	SE_1948	xxxxxxxxxx_K_xExxxxxxxx	Logo2
A0A0H2VK22	80	K	Uncharacterized protein	SE_1963	xxxxxxxxxx_K_xExxxxxxxx	Logo2
A0A0H2VK71	171	K	Uncharacterized protein	SE_2398	xxxxxxxxxx_K_Pxxxxxxxxx	Logo5
A0A0H2VK98	55	K	Uncharacterized protein	SE_p302	xxxxxxxxxx_K_xExxxxxxxx	Logo2
A0A0H2VKS1	18	K	Polyribonucleotide nucleotidyltransferase	SE_2275	xxxxxxxxxK_K_xxxxxxxxxx	Logo10
A0A0H2VL23	7	K	Uncharacterized protein	SE_p305	xxxxxxxxKx_K_xxxxxxxxxx	Logo13
A0A0H2VL23	132	K	Uncharacterized protein	SE_p305	xxxxxxxxxR_K_xxxxxxxxxx	Logo8
A0A0H2VL79	6	K	Mobilization protein	SE_p606	xxxxxxxxxD_K_xxxxxxxxxx	Logo11
A0A0H2VL79	77	K	Mobilization protein	SE_p606	xxxxxxxxxx_K_xExxxxxxxx	Logo2
P0C0M5	122	K	Thymidylate synthase	thyA	xxxxxxxxxx_K_xExxxxxxxx	Logo2
P0C0M9	190	K	Guanylate kinase	gmk	xxxxxxxxxx_K_xExxxxxxxx	Logo2
P0C0N1	34	K	Ornithine carbamoyltransferase	argF	xxxxxxxxRx_K_xxxxxxxxxx	Logo12
P0C0N1	40	K	Ornithine carbamoyltransferase	argF	xxxxxxxxxx_K_Pxxxxxxxxx	Logo5
P0C0N1	251	K	Ornithine carbamoyltransferase	argF	xxxxxxxxxx_K_Pxxxxxxxxx	Logo5
P0C0N3	3	K	10 kDa chaperonin	groS	xxxxxxxxxx_K_Pxxxxxxxxx	Logo5
P0C0N3	33	K	10 kDa chaperonin	groS	xxxxxxxxKx_K_xxxxxxxxxx	Logo13
P0C0N7	140	K	60 kDa chaperonin	groL	xxxxxxxxxx_K_xExxxxxxxx	Logo2
P0C0P4	33	K	Ferric uptake regulation protein	fur	xxxxxxxxxD_K_xxxxxxxxxx	Logo11
P0C0Q6	30	K	Superoxide dismutase [Mn/Fe]	sodA	xxxxxxxxxD_K_xxxxxxxxxx	Logo11
P0C0Q6	113	K	Superoxide dismutase [Mn/Fe]	sodA	xxxxxxxxxx_K_xExxxxxxxx	Logo2
P0C0Q6	119	K	Superoxide dismutase [Mn/Fe]	sodA	xxxxxxxxxD_K_xxxxxxxxxx	Logo11
P0C0R0	43	K	DNA gyrase subunit A	gyrA	xxxxxxxxxx_K_Pxxxxxxxxx	Logo5
P59253	193	K	Glycerol-3-phosphate acyltransferase	plsY	xxxxxxxxxx_K_xExxxxxxxx	Logo2
P66175	22	K	50S ribosomal protein L29	rpmC	xxxxxxxxxx_K_xExxxxxxxx	Logo2
P66336	11	K	30S ribosomal protein S10	rpsJ	xxxxxxxxRx_K_xxxxxxxxxx	Logo12
P66523	8	K	30S ribosomal protein S21	rpsU	xxxxxxxxxx_K_xExxxxxxxx	Logo2
P66523	40	K	30S ribosomal protein S21	rpsU	xxxxxxxxxx_K_Pxxxxxxxxx	Logo5
Q8CMK8	124	K	Membrane protein insertase YidC 1	yidC1	xxxxxxxExx_K_Kxxxxxxxxx	Logo1
Q8CML1	10	K	Putative septation protein SpoVG	spoVG	xxxxxxxxxR_K_xxxxxxxxxx	Logo8
Q8CMM0	369	K	Probable glycine dehydrogenase (decarboxylating) subunit 1	gcvPA	xxxxxxxxxx_K_xExxxxxxxx	Logo2
Q8CMM0	433	K	Probable glycine dehydrogenase (decarboxylating) subunit 1	gcvPA	xxxxxxxxxx_K_xExxxxxxxx	Logo2
Q8CMM1	487	K	Probable glycine dehydrogenase (decarboxylating) subunit 2	gcvPB	xxxxxxxxxx_K_xExxxxxxxx	Logo2
Q8CMN6	483	K	tRNA uridine 5-carboxymethylaminomethyl modification enzyme MnmG	mnmG	xxxxxxxxxx_K_Pxxxxxxxxx	Logo5
Q8CMN6	565	K	tRNA uridine 5-carboxymethylaminomethyl modification enzyme MnmG	mnmG	xxxxxxxxxK_K_xxxxxxxxxx	Logo10
Q8CMN6	590	K	tRNA uridine 5-carboxymethylaminomethyl modification enzyme MnmG	mnmG	xxxxxxxxxx_K_Pxxxxxxxxx	Logo5
Q8CMQ1	318	K	Alkyl hydroperoxide reductase subunit F	ahpF	xxxxxxxxxR_K_xxxxxxxxxx	Logo8
Q8CMQ2	20	K	Alkyl hydroperoxide reductase subunit C	ahpC	xxxxxxxxxx_K_xExxxxxxxx	Logo2
Q8CMQ2	155	K	Alkyl hydroperoxide reductase subunit C	ahpC	xxxxxxxxKx_K_xxxxxxxxxx	Logo13
Q8CMQ2	171	K	Alkyl hydroperoxide reductase subunit C	ahpC	xxxxxxxxxx_K_xExxxxxxxx	Logo2
Q8CMQ7	409	K	Inosine-5'-monophosphate dehydrogenase	guaB	xxxxxxxxxD_K_xxxxxxxxxx	Logo11
Q8CMQ7	413	K	Inosine-5'-monophosphate dehydrogenase	guaB	xxxxxxxxxR_K_xxxxxxxxxx	Logo8
Q8CMQ7	453	K	Inosine-5'-monophosphate dehydrogenase	guaB	xxxxxxxExx_K_Kxxxxxxxxx	Logo1
Q8CMT6	64	K	Cysteine synthase	cysK	xxxxxxxxxx_K_Pxxxxxxxxx	Logo5
Q8CMW1	16	K	Arginine deiminase 2	arcA2	xxxxxxxxKx_K_xxxxxxxxxx	Logo13
Q8CMW1	97	K	Arginine deiminase 2	arcA2	xxxxxxxxxR_K_xxxxxxxxxx	Logo8
Q8CMW1	108	K	Arginine deiminase 2	arcA2	xxxxxxxxxK_K_xxxxxxxxxx	Logo10
Q8CMW1	198	K	Arginine deiminase 2	arcA2	xxxxxxxxxx_K_xExxxxxxxx	Logo2
Q8CMW1	257	K	Arginine deiminase 2	arcA2	xxxxxxxxxK_K_xxxxxxxxxx	Logo10
Q8CMW2	40	K	Ornithine carbamoyltransferase 2, catabolic	arcB2	xxxxxxxxKx_K_xxxxxxxxxx	Logo13
Q8CMX5	283	K	Sulfite reductase [NADPH] hemoprotein beta-component	cysI	xxxxxxxxKx_K_xxxxxxxxxx	Logo13
Q8CMY2	32	K	Oxygen-dependent choline dehydrogenase	betA	xxxxxxxxxD_K_xxxxxxxxxx	Logo11
Q8CMY2	238	K	Oxygen-dependent choline dehydrogenase	betA	xxxxxxxxxK_K_xxxxxxxxxx	Logo10
Q8CMY2	339	K	Oxygen-dependent choline dehydrogenase	betA	xxxxxxxxxR_K_xxxxxxxxxx	Logo8
Q8CMY4	155	K	Probable malate:quinone oxidoreductase 4	mqo4	xxxxxxxxxR_K_xxxxxxxxxx	Logo8
Q8CMY4	167	K	Probable malate:quinone oxidoreductase 4	mqo4	xxxxxxxxxD_K_xxxxxxxxxx	Logo11
Q8CMY4	189	K	Probable malate:quinone oxidoreductase 4	mqo4	xxxxxxxxxR_K_xxxxxxxxxx	Logo8
Q8CMY4	205	K	Probable malate:quinone oxidoreductase 4	mqo4	xxxxxxxxxx_K_xExxxxxxxx	Logo2
Q8CMY5	104	K	Fructose-bisphosphate aldolase class 1	fda	xxxxxxxxxD_K_xxxxxxxxxx	Logo11
Q8CMY5	117	K	Fructose-bisphosphate aldolase class 1	fda	xxxxxxxxxx_K_Pxxxxxxxxx	Logo5
Q8CMY5	185	K	Fructose-bisphosphate aldolase class 1	fda	xxxxxxxxxx_K_xExxxxxxxx	Logo2
Q8CMZ0	42	K	L-lactate dehydrogenase	ldh	xxxxxxxxxx_K_xExxxxxxxx	Logo2
Q8CMZ0	86	K	L-lactate dehydrogenase	ldh	xxxxxxxxxx_K_Pxxxxxxxxx	Logo5
Q8CN01	7	K	Copper chaperone CopZ	copZ	xxxxxxxxxx_K_xExxxxxxxx	Logo2
Q8CN04	378	K	1-pyrroline-5-carboxylate dehydrogenase	rocA	xxxxxxxExx_K_Kxxxxxxxxx	Logo1
Q8CN23	26	K	Putative NAD(P)H nitroreductase SE_2073	SE_2073	xxxxxxxxxK_K_xxxxxxxxxx	Logo10
Q8CN23	89	K	Putative NAD(P)H nitroreductase SE_2073	SE_2073	xxxxxxxxxR_K_xxxxxxxxxx	Logo8
Q8CN23	107	K	Putative NAD(P)H nitroreductase SE_2073	SE_2073	xxxxxxxxxx_K_xExxxxxxxx	Logo2
Q8CN24	354	K	Putative aldehyde dehydrogenase AldA	aldA	xxxxxxxxxD_K_xxxxxxxxxx	Logo11
Q8CN27	292	K	Fructose-1,6-bisphosphatase class 3	fbp	xxxxxxxxxx_K_Pxxxxxxxxx	Logo5
Q8CN38	44	K	Phosphoglucomutase	pgcA	xxxxxxxxRx_K_xxxxxxxxxx	Logo12
Q8CN38	413	K	Phosphoglucomutase	pgcA	xxxxxxxxxx_K_xExxxxxxxx	Logo2
Q8CN91	275	K	Probable malate:quinone oxidoreductase 1	mqo1	xxxxxxxxRx_K_xxxxxxxxxx	Logo12
Q8CN91	486	K	Probable malate:quinone oxidoreductase 1	mqo1	xxxxxxxExx_K_Kxxxxxxxxx	Logo1
Q8CNC8	137	K	Urease accessory protein UreE	ureE	xxxxxxxxxR_K_xxxxxxxxxx	Logo8
Q8CNE1	243	K	Molybdopterin molybdenumtransferase	moeA	xxxxxxxExx_K_Kxxxxxxxxx	Logo1
Q8CNF5	186	K	Tagatose 1,6-diphosphate aldolase	lacD	xxxxxxxxxR_K_xxxxxxxxxx	Logo8
Q8CNF6	101	K	PTS system lactose-specific EIIA component	lacF	xxxxxxxExx_K_Kxxxxxxxxx	Logo1
Q8CNG0	24	K	Alkaline shock protein 23	asp23	xxxxxxxxxR_K_xxxxxxxxxx	Logo8
Q8CNG6	4	K	Probable uridylyltransferase SE_1761	SE_1761	xxxxxxxxxD_K_xxxxxxxxxx	Logo11
Q8CNH0	370	K	Phosphoglucosamine mutase	glmM	xxxxxxxxxK_K_xxxxxxxxxx	Logo10
Q8CNH8	123	K	Pyrimidine-nucleoside phosphorylase	pdp	xxxxxxxxxx_K_xExxxxxxxx	Logo2
Q8CNH8	390	K	Pyrimidine-nucleoside phosphorylase	pdp	xxxxxxxxxx_K_xExxxxxxxx	Logo2
Q8CNH9	218	K	Phosphopentomutase	deoB	xxxxxxxxxx_K_Pxxxxxxxxx	Logo5
Q8CNI0	144	K	S-ribosylhomocysteine lyase	luxS	xxxxxxxxxx_K_xExxxxxxxx	Logo2
Q8CNI2	100	K	CTP synthase	pyrG	xxxxxxxxxx_K_xExxxxxxxx	Logo2
Q8CNI2	232	K	CTP synthase	pyrG	xxxxxxxxxx_K_xExxxxxxxx	Logo2
Q8CNI3	185	K	Fructose-bisphosphate aldolase	fba	xxxxxxxxxx_K_xExxxxxxxx	Logo2
Q8CNI3	259	K	Fructose-bisphosphate aldolase	fba	xxxxxxxxxR_K_xxxxxxxxxx	Logo8
Q8CNI5	270	K	Putative aldehyde dehydrogenase SE_1720	SE_1720	xxxxxxxxxK_K_xxxxxxxxxx	Logo10
Q8CNI5	351	K	Putative aldehyde dehydrogenase SE_1720	SE_1720	xxxxxxxxxx_K_xExxxxxxxx	Logo2
Q8CNJ3	68	K	ATP synthase subunit b	atpF	xxxxxxxxxx_K_xExxxxxxxx	Logo2
Q8CNJ3	97	K	ATP synthase subunit b	atpF	xxxxxxxxxR_K_xxxxxxxxxx	Logo8
Q8CNJ4	129	K	ATP synthase subunit delta	atpH	xxxxxxxExx_K_Kxxxxxxxxx	Logo1
Q8CNJ9	116	K	3-hydroxyacyl-[acyl-carrier-protein] dehydratase FabZ	fabZ	xxxxxxxxKx_K_xxxxxxxxxx	Logo13
Q8CNK1	194	K	Aminopyrimidine aminohydrolase	tenA	xxxxxxxExx_K_Kxxxxxxxxx	Logo1
Q8CNP1	69	K	NH(3)-dependent NAD(+) synthetase	nadE	xxxxxxxxxx_K_xExxxxxxxx	Logo2
Q8CNR4	71	K	Foldase protein PrsA	prsA	xxxxxxxxxD_K_xxxxxxxxxx	Logo11
Q8CNR4	86	K	Foldase protein PrsA	prsA	xxxxxxxxxx_K_xExxxxxxxx	Logo2
Q8CNR4	143	K	Foldase protein PrsA	prsA	xxxxxxxxxK_K_xxxxxxxxxx	Logo10
Q8CNR4	189	K	Foldase protein PrsA	prsA	xxxxxxxExx_K_Kxxxxxxxxx	Logo1
Q8CNR4	259	K	Foldase protein PrsA	prsA	xxxxxxxxKx_K_xxxxxxxxxx	Logo13
Q8CNR4	305	K	Foldase protein PrsA	prsA	xxxxxxxxxD_K_xxxxxxxxxx	Logo11
Q8CNR9	85	K	Signal transduction protein TRAP	traP	xxxxxxxxxK_K_xxxxxxxxxx	Logo10
Q8CNR9	106	K	Signal transduction protein TRAP	traP	xxxxxxxxxx_K_Pxxxxxxxxx	Logo5
Q8CNT5	345	K	S-adenosylmethionine synthase	metK	xxxxxxxxxR_K_xxxxxxxxxx	Logo8
Q8CNV2	356	K	Putative dipeptidase SE_1424	SE_1424	xxxxxxxxxx_K_xExxxxxxxx	Logo2
Q8CNV2	382	K	Putative dipeptidase SE_1424	SE_1424	xxxxxxxxxx_K_Pxxxxxxxxx	Logo5
Q8CNV8	30	K	Catabolite control protein A	ccpA	xxxxxxxxxx_K_xExxxxxxxx	Logo2
Q8CNV8	36	K	Catabolite control protein A	ccpA	xxxxxxxxRx_K_xxxxxxxxxx	Logo12
Q8CNW5	38	K	Septation ring formation regulator EzrA	ezrA	xxxxxxxxxx_K_xExxxxxxxx	Logo2
Q8CNW8	169	K	Alanine dehydrogenase	ald	xxxxxxxxKx_K_xxxxxxxxxx	Logo13
Q8CNW9	259	K	Uncharacterized peptidase SE_1383	SE_1383	xxxxxxxxxx_K_Pxxxxxxxxx	Logo5
Q8CNX4	189	K	Isocitrate dehydrogenase [NADP]	icd	xxxxxxxxxx_K_Pxxxxxxxxx	Logo5
Q8CNY0	57	K	Glyceraldehyde-3-phosphate dehydrogenase 2	gapA2	xxxxxxxxxx_K_xExxxxxxxx	Logo2
Q8CNY4	7	K	Trigger factor	tig	xxxxxxxxxx_K_xExxxxxxxx	Logo2
Q8CNY5	190	K	ATP-dependent Clp protease ATP-binding subunit ClpX	clpX	xxxxxxxxxx_K_xExxxxxxxx	Logo2
Q8CNZ7	26	K	GTPase Obg	obg	xxxxxxxxRx_K_xxxxxxxxxx	Logo12
Q8CNZ7	359	K	GTPase Obg	obg	xxxxxxxxxD_K_xxxxxxxxxx	Logo11
Q8CP02	175	K	Probable cell wall amidase LytH	lytH	xxxxxxxxxD_K_xxxxxxxxxx	Logo11
Q8CP17	157	K	Chaperone protein DnaK	dnaK	xxxxxxxxxx_K_xExxxxxxxx	Logo2
Q8CP17	274	K	Chaperone protein DnaK	dnaK	xxxxxxxxxx_K_xExxxxxxxx	Logo2
Q8CP17	324	K	Chaperone protein DnaK	dnaK	xxxxxxxExx_K_Kxxxxxxxxx	Logo1
Q8CP17	497	K	Chaperone protein DnaK	dnaK	xxxxxxxExx_K_Kxxxxxxxxx	Logo1
Q8CP18	31	K	Chaperone protein DnaJ	dnaJ	xxxxxxxxxK_K_xxxxxxxxxx	Logo10
Q8CP18	38	K	Chaperone protein DnaJ	dnaJ	xxxxxxxxxx_K_xExxxxxxxx	Logo2
Q8CP18	254	K	Chaperone protein DnaJ	dnaJ	xxxxxxxxxx_K_Pxxxxxxxxx	Logo5
Q8CP24	23	K	RNA polymerase sigma factor SigA	sigA	xxxxxxxExx_K_Kxxxxxxxxx	Logo1
Q8CP25	210	K	Probable endonuclease 4	nfo	xxxxxxxxRx_K_xxxxxxxxxx	Logo12
Q8CP34	59	K	Elongation factor P	efp	xxxxxxxxxx_K_xExxxxxxxx	Logo2
Q8CP37	64	K	N utilization substance protein B homolog	nusB	xxxxxxxxxx_K_Pxxxxxxxxx	Logo5
Q8CP38	289	K	Exodeoxyribonuclease 7 large subunit	xseA	xxxxxxxExx_K_Kxxxxxxxxx	Logo1
Q8CP47	292	K	6-phosphogluconate dehydrogenase, decarboxylating	gnd	xxxxxxxxxx_K_xExxxxxxxx	Logo2
Q8CP47	313	K	6-phosphogluconate dehydrogenase, decarboxylating	gnd	xxxxxxxExx_K_Kxxxxxxxxx	Logo1
Q8CP47	341	K	6-phosphogluconate dehydrogenase, decarboxylating	gnd	xxxxxxxxxR_K_xxxxxxxxxx	Logo8
Q8CP62	308	K	GTPase Der	der	xxxxxxxxxK_K_xxxxxxxxxx	Logo10
Q8CP63	99	K	Glycerol-3-phosphate dehydrogenase [NAD(P)+]	gpsA	xxxxxxxxxK_K_xxxxxxxxxx	Logo10
Q8CP68	29	K	3-dehydroquinate synthase	aroB	xxxxxxxxxx_K_xExxxxxxxx	Logo2
Q8CP79	14	K	PTS system glucose-specific EIIA component	crr	xxxxxxxxxD_K_xxxxxxxxxx	Logo11
Q8CP83	149	K	2-oxoglutarate dehydrogenase E1 component	odhA	xxxxxxxxRx_K_xxxxxxxxxx	Logo12
Q8CP83	191	K	2-oxoglutarate dehydrogenase E1 component	odhA	xxxxxxxxxK_K_xxxxxxxxxx	Logo10
Q8CPA8	95	K	Aminoacyltransferase FemB	femB	xxxxxxxxxD_K_xxxxxxxxxx	Logo11
Q8CPA8	172	K	Aminoacyltransferase FemB	femB	xxxxxxxxxR_K_xxxxxxxxxx	Logo8
Q8CPA8	290	K	Aminoacyltransferase FemB	femB	xxxxxxxxxx_K_xExxxxxxxx	Logo2
Q8CPC0	304	K	Phosphatidylglycerol lysyltransferase	mprF	xxxxxxxxxK_K_xxxxxxxxxx	Logo10
Q8CPC2	82	K	Aconitate hydratase A	acnA	xxxxxxxxxx_K_Pxxxxxxxxx	Logo5
Q8CPC2	105	K	Aconitate hydratase A	acnA	xxxxxxxxxR_K_xxxxxxxxxx	Logo8
Q8CPC2	391	K	Aconitate hydratase A	acnA	xxxxxxxxxx_K_xExxxxxxxx	Logo2
Q8CPC2	416	K	Aconitate hydratase A	acnA	xxxxxxxExx_K_Kxxxxxxxxx	Logo1
Q8CPC2	664	K	Aconitate hydratase A	acnA	xxxxxxxxxx_K_xExxxxxxxx	Logo2
Q8CPC9	272	K	GMP reductase	guaC	xxxxxxxxxK_K_xxxxxxxxxx	Logo10
Q8CPE6	179	K	Aerobic glycerol-3-phosphate dehydrogenase	glpD	xxxxxxxExx_K_Kxxxxxxxxx	Logo1
Q8CPE6	225	K	Aerobic glycerol-3-phosphate dehydrogenase	glpD	xxxxxxxxxK_K_xxxxxxxxxx	Logo10
Q8CPE6	358	K	Aerobic glycerol-3-phosphate dehydrogenase	glpD	xxxxxxxxxx_K_xExxxxxxxx	Logo2
Q8CPE6	395	K	Aerobic glycerol-3-phosphate dehydrogenase	glpD	xxxxxxxxxx_K_xExxxxxxxx	Logo2
Q8CPE9	134	K	DNA mismatch repair protein MutL	mutL	xxxxxxxxxx_K_Pxxxxxxxxx	Logo5
Q8CPE9	489	K	DNA mismatch repair protein MutL	mutL	xxxxxxxxxx_K_xExxxxxxxx	Logo2
Q8CPG6	560	K	DNA polymerase III PolC-type	polC	xxxxxxxxxK_K_xxxxxxxxxx	Logo10
Q8CPG8	14	K	Elongation factor Ts	tsf	xxxxxxxxRx_K_xxxxxxxxxx	Logo12
Q8CPG8	24	K	Elongation factor Ts	tsf	xxxxxxxxxK_K_xxxxxxxxxx	Logo10
Q8CPG8	218	K	Elongation factor Ts	tsf	xxxxxxxxxx_K_xExxxxxxxx	Logo2
Q8CPG8	233	K	Elongation factor Ts	tsf	xxxxxxxxxR_K_xxxxxxxxxx	Logo8
Q8CPG8	278	K	Elongation factor Ts	tsf	xxxxxxxxxx_K_xExxxxxxxx	Logo2
Q8CPG9	158	K	GTP-sensing transcriptional pleiotropic repressor CodY	codY	xxxxxxxxRx_K_xxxxxxxxxx	Logo12
Q8CPG9	223	K	GTP-sensing transcriptional pleiotropic repressor CodY	codY	xxxxxxxxxx_K_xExxxxxxxx	Logo2
Q8CPG9	248	K	GTP-sensing transcriptional pleiotropic repressor CodY	codY	xxxxxxxxxD_K_xxxxxxxxxx	Logo11
Q8CPH0	45	K	ATP-dependent protease ATPase subunit HslU	hslU	xxxxxxxxxx_K_xExxxxxxxx	Logo2
Q8CPH0	124	K	ATP-dependent protease ATPase subunit HslU	hslU	xxxxxxxxxx_K_xExxxxxxxx	Logo2
Q8CPH0	129	K	ATP-dependent protease ATPase subunit HslU	hslU	xxxxxxxExx_K_Kxxxxxxxxx	Logo1
Q8CPH0	195	K	ATP-dependent protease ATPase subunit HslU	hslU	xxxxxxxxxx_K_xExxxxxxxx	Logo2
Q8CPH2	245	K	Methylenetetrahydrofolate--tRNA-(uracil-5-)-methyltransferase TrmFO	trmFO	xxxxxxxxxx_K_Pxxxxxxxxx	Logo5
Q8CPH4	7	K	Succinate--CoA ligase [ADP-forming] subunit alpha	sucD	xxxxxxxxxD_K_xxxxxxxxxx	Logo11
Q8CPH4	145	K	Succinate--CoA ligase [ADP-forming] subunit alpha	sucD	xxxxxxxxxK_K_xxxxxxxxxx	Logo10
Q8CPH5	297	K	Succinate--CoA ligase [ADP-forming] subunit beta	sucC	xxxxxxxxKx_K_xxxxxxxxxx	Logo13
Q8CPI2	6	K	Acyl carrier protein	acpP	xxxxxxxxxD_K_xxxxxxxxxx	Logo11
Q8CPI3	39	K	3-oxoacyl-[acyl-carrier-protein] reductase FabG	fabG	xxxxxxxxxx_K_xExxxxxxxx	Logo2
Q8CPK4	79	K	Cell division protein FtsZ	ftsZ	xxxxxxxExx_K_Kxxxxxxxxx	Logo1
Q8CPL5	102	K	Thioredoxin	trxA	xxxxxxxxxD_K_xxxxxxxxxx	Logo11
Q8CPL6	298	K	Endonuclease MutS2	mutS2	xxxxxxxxxx_K_xExxxxxxxx	Logo2
Q8CPN2	109	K	Pyruvate dehydrogenase E1 component subunit beta	pdhB	xxxxxxxxxx_K_Pxxxxxxxxx	Logo5
Q8CPN3	214	K	Pyruvate dehydrogenase E1 component subunit alpha	pdhA	xxxxxxxxRx_K_xxxxxxxxxx	Logo12
Q8CPP4	20	K	Bifunctional protein FolD	folD	xxxxxxxxRx_K_xxxxxxxxxx	Logo12
Q8CPP6	224	K	Probable quinol oxidase subunit 2	qoxA	xxxxxxxxxD_K_xxxxxxxxxx	Logo11
Q8CPP6	304	K	Probable quinol oxidase subunit 2	qoxA	xxxxxxxxxx_K_Pxxxxxxxxx	Logo5
Q8CPP6	308	K	Probable quinol oxidase subunit 2	qoxA	xxxxxxxxxR_K_xxxxxxxxxx	Logo8
Q8CPP6	322	K	Probable quinol oxidase subunit 2	qoxA	xxxxxxxxxx_K_Pxxxxxxxxx	Logo5
Q8CPQ1	787	K	Bifunctional autolysin	atl	xxxxxxxxxx_K_Pxxxxxxxxx	Logo5
Q8CPQ1	1053	K	Bifunctional autolysin	atl	xxxxxxxxxx_K_Pxxxxxxxxx	Logo5
Q8CPQ1	1118	K	Bifunctional autolysin	atl	xxxxxxxxxx_K_Pxxxxxxxxx	Logo5
Q8CPQ1	1176	K	Bifunctional autolysin	atl	xxxxxxxxKx_K_xxxxxxxxxx	Logo13
Q8CPR1	11	K	Peptide chain release factor 3	prfC	xxxxxxxxxR_K_xxxxxxxxxx	Logo8
Q8CPT8	62	K	Uncharacterized protein SE_0665	SE_0665	xxxxxxxxxR_K_xxxxxxxxxx	Logo8
Q8CPT9	314	K	ATP-dependent helicase/nuclease subunit A	addA	xxxxxxxxxD_K_xxxxxxxxxx	Logo11
Q8CPW4	35	K	Lipoyl synthase	lipA	xxxxxxxxRx_K_xxxxxxxxxx	Logo12
Q8CPY4	30	K	2,3-bisphosphoglycerate-independent phosphoglycerate mutase	gpmI	xxxxxxxxxx_K_Pxxxxxxxxx	Logo5
Q8CPY4	170	K	2,3-bisphosphoglycerate-independent phosphoglycerate mutase	gpmI	xxxxxxxxxD_K_xxxxxxxxxx	Logo11
Q8CPY5	116	K	Glyceraldehyde-3-phosphate dehydrogenase 1	gapA1	xxxxxxxxxK_K_xxxxxxxxxx	Logo10
Q8CPY7	152	K	Epimerase family protein SE_0553	SE_0553	xxxxxxxxKx_K_xxxxxxxxxx	Logo13
Q8CPY8	73	K	Thioredoxin reductase	trxB	xxxxxxxxxK_K_xxxxxxxxxx	Logo10
Q8CPY8	117	K	Thioredoxin reductase	trxB	xxxxxxxxxK_K_xxxxxxxxxx	Logo10
Q8CPZ2	58	K	Protein translocase subunit SecA 1	secA1	xxxxxxxExx_K_Kxxxxxxxxx	Logo1
Q8CPZ2	838	K	Protein translocase subunit SecA 1	secA1	xxxxxxxxKx_K_xxxxxxxxxx	Logo13
Q8CQ10	591	K	Lipoteichoic acid synthase	ltaS	xxxxxxxxxx_K_Pxxxxxxxxx	Logo5
Q8CQ10	633	K	Lipoteichoic acid synthase	ltaS	xxxxxxxxxx_K_xExxxxxxxx	Logo2
Q8CQ56	30	K	Alcohol dehydrogenase	adh	xxxxxxxxxx_K_xExxxxxxxx	Logo2
Q8CQ56	198	K	Alcohol dehydrogenase	adh	xxxxxxxxxD_K_xxxxxxxxxx	Logo11
Q8CQ81	264	K	Elongation factor Tu	tuf	xxxxxxxxxR_K_xxxxxxxxxx	Logo8
Q8CQ81	306	K	Elongation factor Tu	tuf	xxxxxxxxxx_K_xExxxxxxxx	Logo2
Q8CQ82	688	K	Elongation factor G	fusA	xxxxxxxExx_K_Kxxxxxxxxx	Logo1
Q8CQ83	30	K	DNA-directed RNA polymerase subunit beta'	rpoC	xxxxxxxxxx_K_xExxxxxxxx	Logo2
Q8CQ83	71	K	DNA-directed RNA polymerase subunit beta'	rpoC	xxxxxxxxRx_K_xxxxxxxxxx	Logo12
Q8CQ83	161	K	DNA-directed RNA polymerase subunit beta'	rpoC	xxxxxxxxxD_K_xxxxxxxxxx	Logo11
Q8CQ83	367	K	DNA-directed RNA polymerase subunit beta'	rpoC	xxxxxxxxxx_K_Pxxxxxxxxx	Logo5
Q8CQ83	789	K	DNA-directed RNA polymerase subunit beta'	rpoC	xxxxxxxxxR_K_xxxxxxxxxx	Logo8
Q8CQ83	1015	K	DNA-directed RNA polymerase subunit beta'	rpoC	xxxxxxxxxx_K_xExxxxxxxx	Logo2
Q8CQ84	918	K	DNA-directed RNA polymerase subunit beta	rpoB	xxxxxxxxxR_K_xxxxxxxxxx	Logo8
Q8CQ85	156	K	Transcription termination/antitermination protein NusG	nusG	xxxxxxxxxD_K_xxxxxxxxxx	Logo11
Q8CQ88	457	K	ATP-dependent Clp protease ATP-binding subunit ClpC	clpC	xxxxxxxxxx_K_xExxxxxxxx	Logo2
Q8CQ88	716	K	ATP-dependent Clp protease ATP-binding subunit ClpC	clpC	xxxxxxxxxx_K_xExxxxxxxx	Logo2
Q8CQD9	552	K	Accumulation-associated protein	SE_0175	xxxxxxxxxx_K_Pxxxxxxxxx	Logo5
Q8CQD9	601	K	Accumulation-associated protein	SE_0175	xxxxxxxxxx_K_Pxxxxxxxxx	Logo5
Q8CQD9	610	K	Accumulation-associated protein	SE_0175	xxxxxxxxxx_K_xExxxxxxxx	Logo2
Q8CQD9	680	K	Accumulation-associated protein	SE_0175	xxxxxxxxxx_K_Pxxxxxxxxx	Logo5
Q8CQD9	738	K	Accumulation-associated protein	SE_0175	xxxxxxxxxx_K_xExxxxxxxx	Logo2
Q8CQE8	218	K	Probable malate:quinone oxidoreductase 3	mqo3	xxxxxxxxxx_K_xExxxxxxxx	Logo2
Q8CQG5	16	K	Arginine deiminase 1	arcA1	xxxxxxxxKx_K_xxxxxxxxxx	Logo13
Q8CQG5	55	K	Arginine deiminase 1	arcA1	xxxxxxxxxD_K_xxxxxxxxxx	Logo11
Q8CQG5	97	K	Arginine deiminase 1	arcA1	xxxxxxxxxK_K_xxxxxxxxxx	Logo10
Q8CQG5	257	K	Arginine deiminase 1	arcA1	xxxxxxxxxK_K_xxxxxxxxxx	Logo10
Q8CQK0	71	K	Transcriptional regulatory protein WalR	walR	xxxxxxxxxx_K_xExxxxxxxx	Logo2
Q8CQK6	189	K	DNA polymerase III subunit beta	dnaN	xxxxxxxxxR_K_xxxxxxxxxx	Logo8
Q8CQK7	438	K	Chromosomal replication initiator protein DnaA	dnaA	xxxxxxxxxx_K_xExxxxxxxx	Logo2
Q8CQP4	19	K	30S ribosomal protein S6	rpsF	xxxxxxxExx_K_Kxxxxxxxxx	Logo1
Q8CQP6	77	K	30S ribosomal protein S18	rpsR	xxxxxxxxxx_K_xExxxxxxxx	Logo2
Q8CQQ7	19	K	Uncharacterized protein SE_2353	SE_2353	xxxxxxxxxR_K_xxxxxxxxxx	Logo8
Q8CQT5	20	K	Nucleoid-associated protein SE_2306	SE_2306	xxxxxxxxxK_K_xxxxxxxxxx	Logo10
Q8CQU3	102	K	Methionine--tRNA ligase	metG	xxxxxxxxRx_K_xxxxxxxxxx	Logo12
Q8CQU3	574	K	Methionine--tRNA ligase	metG	xxxxxxxExx_K_Kxxxxxxxxx	Logo1
Q8CQU3	583	K	Methionine--tRNA ligase	metG	xxxxxxxxxx_K_xExxxxxxxx	Logo2
Q8CQU3	618	K	Methionine--tRNA ligase	metG	xxxxxxxxxx_K_Pxxxxxxxxx	Logo5
Q8CQU7	188	K	Ribose-phosphate pyrophosphokinase	prs	xxxxxxxxxR_K_xxxxxxxxxx	Logo8
Q8CQV5	148	K	Lysine--tRNA ligase	lysS	xxxxxxxxxD_K_xxxxxxxxxx	Logo11
Q8CQV7	150	K	Pyridoxal 5'-phosphate synthase subunit PdxS	pdxS	xxxxxxxxxx_K_xExxxxxxxx	Logo2
Q8CR67	191	K	UTP--glucose-1-phosphate uridylyltransferase	gtaB	xxxxxxxxxx_K_Pxxxxxxxxx	Logo5
Q8CR71	705	K	Polyphosphate kinase	ppk	xxxxxxxExx_K_Kxxxxxxxxx	Logo1
Q8CRA9	85	K	Putative hemin transport system permease protein HrtB	hrtB	xxxxxxxxxx_K_Pxxxxxxxxx	Logo5
Q8CRC6	512	K	Ribulokinase	araB	xxxxxxxxxx_K_Pxxxxxxxxx	Logo5
Q8CRD1	309	K	Lysostaphin resistance protein A	lyrA	xxxxxxxxxD_K_xxxxxxxxxx	Logo11
Q8CRG0	39	K	50S ribosomal protein L3	rplC	xxxxxxxxxx_K_xExxxxxxxx	Logo2
Q8CRG0	71	K	50S ribosomal protein L3	rplC	xxxxxxxxxx_K_Pxxxxxxxxx	Logo5
Q8CRG0	125	K	50S ribosomal protein L3	rplC	xxxxxxxxKx_K_xxxxxxxxxx	Logo13
Q8CRG1	150	K	50S ribosomal protein L4	rplD	xxxxxxxExx_K_Kxxxxxxxxx	Logo1
Q8CRG1	201	K	50S ribosomal protein L4	rplD	xxxxxxxxxx_K_xExxxxxxxx	Logo2
Q8CRG2	24	K	50S ribosomal protein L23	rplW	xxxxxxxxxD_K_xxxxxxxxxx	Logo11
Q8CRG2	59	K	50S ribosomal protein L23	rplW	xxxxxxxxxx_K_Pxxxxxxxxx	Logo5
Q8CRG3	7	K	50S ribosomal protein L2	rplB	xxxxxxxxxx_K_Pxxxxxxxxx	Logo5
Q8CRG3	252	K	50S ribosomal protein L2	rplB	xxxxxxxxxx_K_Pxxxxxxxxx	Logo5
Q8CRG3	268	K	50S ribosomal protein L2	rplB	xxxxxxxxxD_K_xxxxxxxxxx	Logo11
Q8CRG4	7	K	30S ribosomal protein S19	rpsS	xxxxxxxxxK_K_xxxxxxxxxx	Logo10
Q8CRG4	18	K	30S ribosomal protein S19	rpsS	xxxxxxxxxx_K_xExxxxxxxx	Logo2
Q8CRG4	56	K	30S ribosomal protein S19	rpsS	xxxxxxxxxR_K_xxxxxxxxxx	Logo8
Q8CRG5	27	K	50S ribosomal protein L22	rplV	xxxxxxxxRx_K_xxxxxxxxxx	Logo12
Q8CRG5	111	K	50S ribosomal protein L22	rplV	xxxxxxxxxx_K_xExxxxxxxx	Logo2
Q8CRG6	40	K	30S ribosomal protein S3	rpsC	xxxxxxxxxR_K_xxxxxxxxxx	Logo8
Q8CRG6	89	K	30S ribosomal protein S3	rpsC	xxxxxxxxRx_K_xxxxxxxxxx	Logo12
Q8CRG6	97	K	30S ribosomal protein S3	rpsC	xxxxxxxxxK_K_xxxxxxxxxx	Logo10
Q8CRG7	98	K	50S ribosomal protein L16	rplP	xxxxxxxxxx_K_Pxxxxxxxxx	Logo5
Q8CRG8	47	K	30S ribosomal protein S17	rpsQ	xxxxxxxxKx_K_xxxxxxxxxx	Logo13
Q8CRG9	9	K	50S ribosomal protein L14	rplN	xxxxxxxxRx_K_xxxxxxxxxx	Logo12
Q8CRH1	96	K	50S ribosomal protein L24	rplX	xxxxxxxxxK_K_xxxxxxxxxx	Logo10
Q8CRH2	7	K	50S ribosomal protein L5	rplE	xxxxxxxxKx_K_xxxxxxxxxx	Logo13
Q8CRH2	19	K	50S ribosomal protein L5	rplE	xxxxxxxxxK_K_xxxxxxxxxx	Logo10
Q8CRH2	72	K	50S ribosomal protein L5	rplE	xxxxxxxxxK_K_xxxxxxxxxx	Logo10
Q8CRH4	24	K	30S ribosomal protein S8	rpsH	xxxxxxxxxx_K_xExxxxxxxx	Logo2
Q8CRH4	33	K	30S ribosomal protein S8	rpsH	xxxxxxxxxx_K_xExxxxxxxx	Logo2
Q8CRH4	41	K	30S ribosomal protein S8	rpsH	xxxxxxxxxx_K_xExxxxxxxx	Logo2
Q8CRH4	56	K	30S ribosomal protein S8	rpsH	xxxxxxxxxD_K_xxxxxxxxxx	Logo11
Q8CRH4	82	K	30S ribosomal protein S8	rpsH	xxxxxxxxxx_K_Pxxxxxxxxx	Logo5
Q8CRH5	44	K	50S ribosomal protein L6	rplF	xxxxxxxxxx_K_xExxxxxxxx	Logo2
Q8CRH6	21	K	50S ribosomal protein L18	rplR	xxxxxxxxRx_K_xxxxxxxxxx	Logo12
Q8CRH6	28	K	50S ribosomal protein L18	rplR	xxxxxxxxxx_K_Pxxxxxxxxx	Logo5
Q8CRH6	83	K	50S ribosomal protein L18	rplR	xxxxxxxExx_K_Kxxxxxxxxx	Logo1
Q8CRH6	107	K	50S ribosomal protein L18	rplR	xxxxxxxxRx_K_xxxxxxxxxx	Logo12
Q8CRH7	61	K	30S ribosomal protein S5	rpsE	xxxxxxxExx_K_Kxxxxxxxxx	Logo1
Q8CRH7	97	K	30S ribosomal protein S5	rpsE	xxxxxxxxxx_K_Pxxxxxxxxx	Logo5
Q8CRH7	159	K	30S ribosomal protein S5	rpsE	xxxxxxxxRx_K_xxxxxxxxxx	Logo12
Q8CRH8	21	K	50S ribosomal protein L30	rpmD	xxxxxxxxxR_K_xxxxxxxxxx	Logo8
Q8CRH8	30	K	50S ribosomal protein L30	rpmD	xxxxxxxxxK_K_xxxxxxxxxx	Logo10
Q8CRH8	51	K	50S ribosomal protein L30	rpmD	xxxxxxxxKx_K_xxxxxxxxxx	Logo13
Q8CRI0	22	K	Adenylate kinase	adk	xxxxxxxExx_K_Kxxxxxxxxx	Logo1
Q8CRI0	23	K	Adenylate kinase	adk	xxxxxxxxxK_K_xxxxxxxxxx	Logo10
Q8CRI0	40	K	Adenylate kinase	adk	xxxxxxxxxx_K_xExxxxxxxx	Logo2
Q8CRI2	8	K	50S ribosomal protein L36	rpmJ	xxxxxxxxxx_K_Pxxxxxxxxx	Logo5
Q8CRI3	64	K	30S ribosomal protein S13	rpsM	xxxxxxxxxx_K_xExxxxxxxx	Logo2
Q8CRI4	6	K	DNA-directed RNA polymerase subunit alpha	rpoA	xxxxxxxxxx_K_Pxxxxxxxxx	Logo5
Q8CRI4	294	K	DNA-directed RNA polymerase subunit alpha	rpoA	xxxxxxxxxR_K_xxxxxxxxxx	Logo8
Q8CRI4	302	K	DNA-directed RNA polymerase subunit alpha	rpoA	xxxxxxxxxx_K_xExxxxxxxx	Logo2
Q8CRI9	15	K	50S ribosomal protein L13	rplM	xxxxxxxxxR_K_xxxxxxxxxx	Logo8
Q8CRI9	122	K	50S ribosomal protein L13	rplM	xxxxxxxxxK_K_xxxxxxxxxx	Logo10
Q8CRJ3	166	K	Galactose-6-phosphate isomerase subunit LacB	lacB	xxxxxxxxxx_K_xExxxxxxxx	Logo2
Q8CRL1	56	K	Glutamine--fructose-6-phosphate aminotransferase [isomerizing]	glmS	xxxxxxxxxR_K_xxxxxxxxxx	Logo8
Q8CRL1	590	K	Glutamine--fructose-6-phosphate aminotransferase [isomerizing]	glmS	xxxxxxxxxx_K_Pxxxxxxxxx	Logo5
Q8CRM7	15	K	UDP-N-acetylglucosamine 1-carboxyvinyltransferase 2	murA2	xxxxxxxxxx_K_xExxxxxxxx	Logo2
Q8CRM7	335	K	UDP-N-acetylglucosamine 1-carboxyvinyltransferase 2	murA2	xxxxxxxxRx_K_xxxxxxxxxx	Logo12
Q8CRM8	63	K	50S ribosomal protein L31 type B	rpmE2	xxxxxxxxRx_K_xxxxxxxxxx	Logo12
Q8CRM9	43	K	Thymidine kinase	tdk	xxxxxxxxxx_K_Pxxxxxxxxx	Logo5
Q8CRM9	196	K	Thymidine kinase	tdk	xxxxxxxxxx_K_xExxxxxxxx	Logo2
Q8CRN3	243	K	Serine hydroxymethyltransferase	glyA	xxxxxxxExx_K_Kxxxxxxxxx	Logo1
Q8CRN3	350	K	Serine hydroxymethyltransferase	glyA	xxxxxxxxxx_K_Pxxxxxxxxx	Logo5
Q8CRN4	71	K	Uracil phosphoribosyltransferase	upp	xxxxxxxxxK_K_xxxxxxxxxx	Logo10
Q8CRP5	157	K	D-alanine--D-alanine ligase	ddl	xxxxxxxxxx_K_xExxxxxxxx	Logo2
Q8CRP6	284	K	DEAD-box ATP-dependent RNA helicase CshA	cshA	xxxxxxxExx_K_Kxxxxxxxxx	Logo1
Q8CRU3	21	K	Glutamyl-tRNA(Gln) amidotransferase subunit A	gatA	xxxxxxxxxx_K_Pxxxxxxxxx	Logo5
Q8CRU3	54	K	Glutamyl-tRNA(Gln) amidotransferase subunit A	gatA	xxxxxxxxxx_K_xExxxxxxxx	Logo2
Q8CRU3	192	K	Glutamyl-tRNA(Gln) amidotransferase subunit A	gatA	xxxxxxxxxx_K_Pxxxxxxxxx	Logo5
Q8CRU4	222	K	Aspartyl/glutamyl-tRNA(Asn/Gln) amidotransferase subunit B	gatB	xxxxxxxxxK_K_xxxxxxxxxx	Logo10
Q8CRU9	31	K	Methionine aminopeptidase	map	xxxxxxxxxx_K_Pxxxxxxxxx	Logo5
Q8CRY0	79	K	UPF0342 protein SE_1526	SE_1526	xxxxxxxxxx_K_xExxxxxxxx	Logo2
Q8CS48	286	K	Tyrosine--tRNA ligase	tyrS	xxxxxxxxxx_K_xExxxxxxxx	Logo2
Q8CS54	134	K	30S ribosomal protein S4	rpsD	xxxxxxxxxx_K_Pxxxxxxxxx	Logo5
Q8CS54	144	K	30S ribosomal protein S4	rpsD	xxxxxxxxRx_K_xxxxxxxxxx	Logo12
Q8CS60	175	K	Acetate kinase	ackA	xxxxxxxxxR_K_xxxxxxxxxx	Logo8
Q8CS60	357	K	Acetate kinase	ackA	xxxxxxxxxx_K_xExxxxxxxx	Logo2
Q8CS61	61	K	Putative universal stress protein SE_1385	SE_1385	xxxxxxxxKx_K_xxxxxxxxxx	Logo13
Q8CS67	6	K	Acetyl-coenzyme A carboxylase carboxyl transferase subunit alpha	accA	xxxxxxxxxx_K_Pxxxxxxxxx	Logo5
Q8CS68	77	K	ATP-dependent 6-phosphofructokinase	pfkA	xxxxxxxxxx_K_xExxxxxxxx	Logo2
Q8CS69	139	K	Pyruvate kinase	pyk	xxxxxxxxxx_K_xExxxxxxxx	Logo2
Q8CS69	156	K	Pyruvate kinase	pyk	xxxxxxxxxK_K_xxxxxxxxxx	Logo10
Q8CS75	70	K	Translation initiation factor IF-3	infC	xxxxxxxxxx_K_xExxxxxxxx	Logo2
Q8CS75	75	K	Translation initiation factor IF-3	infC	xxxxxxxExx_K_Kxxxxxxxxx	Logo1
Q8CS75	85	K	Translation initiation factor IF-3	infC	xxxxxxxxKx_K_xxxxxxxxxx	Logo13
Q8CS75	157	K	Translation initiation factor IF-3	infC	xxxxxxxxxx_K_Pxxxxxxxxx	Logo5
Q8CS77	5	K	50S ribosomal protein L20	rplT	xxxxxxxxRx_K_xxxxxxxxxx	Logo12
Q8CS77	85	K	50S ribosomal protein L20	rplT	xxxxxxxxxx_K_xExxxxxxxx	Logo2
Q8CS83	156	K	Valine--tRNA ligase	valS	xxxxxxxxxR_K_xxxxxxxxxx	Logo8
Q8CS83	364	K	Valine--tRNA ligase	valS	xxxxxxxxxx_K_Pxxxxxxxxx	Logo5
Q8CS87	70	K	50S ribosomal protein L21	rplU	xxxxxxxxxK_K_xxxxxxxxxx	Logo10
Q8CS87	99	K	50S ribosomal protein L21	rplU	xxxxxxxxxD_K_xxxxxxxxxx	Logo11
Q8CS89	76	K	50S ribosomal protein L27	rpmA	xxxxxxxxxx_K_xExxxxxxxx	Logo2
Q8CS95	47	K	Adenine phosphoribosyltransferase	apt	xxxxxxxxKx_K_xxxxxxxxxx	Logo13
Q8CS95	109	K	Adenine phosphoribosyltransferase	apt	xxxxxxxxxx_K_Pxxxxxxxxx	Logo5
Q8CSA7	735	K	Alanine--tRNA ligase	alaS	xxxxxxxxKx_K_xxxxxxxxxx	Logo13
Q8CSB0	43	K	UPF0473 protein SE_1298	SE_1298	xxxxxxxxxx_K_xExxxxxxxx	Logo2
Q8CSC6	46	K	30S ribosomal protein S20	rpsT	xxxxxxxxxx_K_xExxxxxxxx	Logo2
Q8CSD5	193	K	Glycine--tRNA ligase	glyQS	xxxxxxxxxK_K_xxxxxxxxxx	Logo10
Q8CSD5	381	K	Glycine--tRNA ligase	glyQS	xxxxxxxxxK_K_xxxxxxxxxx	Logo10
Q8CSG4	71	K	UPF0403 protein SE_1195	SE_1195	xxxxxxxxxD_K_xxxxxxxxxx	Logo11
Q8CSH9	39	K	Demethylmenaquinone methyltransferase	menG	xxxxxxxxxR_K_xxxxxxxxxx	Logo8
Q8CSI1	130	K	3-phosphoshikimate 1-carboxyvinyltransferase	aroA	xxxxxxxxxx_K_Pxxxxxxxxx	Logo5
Q8CSK8	467	K	Probable CtpA-like serine protease	SE_1113	xxxxxxxxxD_K_xxxxxxxxxx	Logo11
Q8CSL9	187	K	Dihydrolipoyllysine-residue succinyltransferase component of 2-oxoglutarate dehydrogenase complex	odhB	xxxxxxxxxx_K_Pxxxxxxxxx	Logo5
Q8CSL9	262	K	Dihydrolipoyllysine-residue succinyltransferase component of 2-oxoglutarate dehydrogenase complex	odhB	xxxxxxxxxK_K_xxxxxxxxxx	Logo10
Q8CSN8	39	K	DNA topoisomerase 4 subunit A	parC	xxxxxxxxxx_K_Pxxxxxxxxx	Logo5
Q8CSP3	35	K	UPF0154 protein SE_1026	SE_1026	xxxxxxxxxK_K_xxxxxxxxxx	Logo10
Q8CSR8	13	K	Glutamine synthetase	glnA	xxxxxxxxxR_K_xxxxxxxxxx	Logo8
Q8CSR8	226	K	Glutamine synthetase	glnA	xxxxxxxxxR_K_xxxxxxxxxx	Logo8
Q8CSR9	123	K	Glutathione peroxidase homolog BsaA	bsaA	xxxxxxxxKx_K_xxxxxxxxxx	Logo13
Q8CSR9	151	K	Glutathione peroxidase homolog BsaA	bsaA	xxxxxxxxxx_K_xExxxxxxxx	Logo2
Q8CSS0	141	K	Glycerol kinase	glpK	xxxxxxxxKx_K_xxxxxxxxxx	Logo13
Q8CSS0	470	K	Glycerol kinase	glpK	xxxxxxxxxx_K_xExxxxxxxx	Logo2
Q8CSS0	496	K	Glycerol kinase	glpK	xxxxxxxxxx_K_xExxxxxxxx	Logo2
Q8CSS7	54	K	Ribonuclease Y	rny	xxxxxxxxxx_K_xExxxxxxxx	Logo2
Q8CSS7	93	K	Ribonuclease Y	rny	xxxxxxxxxx_K_xExxxxxxxx	Logo2
Q8CST0	512	K	Ribonuclease J 2	rnj2	xxxxxxxxxR_K_xxxxxxxxxx	Logo8
Q8CST1	665	K	Polyribonucleotide nucleotidyltransferase	pnp	xxxxxxxxxx_K_xExxxxxxxx	Logo2
Q8CST4	272	K	Translation initiation factor IF-2	infB	xxxxxxxxxK_K_xxxxxxxxxx	Logo10
Q8CST4	335	K	Translation initiation factor IF-2	infB	xxxxxxxxxx_K_Pxxxxxxxxx	Logo5
Q8CSU0	118	K	Ribosome-recycling factor	frr	xxxxxxxxxK_K_xxxxxxxxxx	Logo10
Q8CSU2	29	K	30S ribosomal protein S2	rpsB	xxxxxxxxxK_K_xxxxxxxxxx	Logo10
Q8CSU2	49	K	30S ribosomal protein S2	rpsB	xxxxxxxxxx_K_xExxxxxxxx	Logo2
Q8CSU2	74	K	30S ribosomal protein S2	rpsB	xxxxxxxxxK_K_xxxxxxxxxx	Logo10
Q8CSU2	81	K	30S ribosomal protein S2	rpsB	xxxxxxxxxx_K_xExxxxxxxx	Logo2
Q8CSU2	138	K	30S ribosomal protein S2	rpsB	xxxxxxxxxx_K_xExxxxxxxx	Logo2
Q8CSU9	65	K	50S ribosomal protein L19	rplS	xxxxxxxxxR_K_xxxxxxxxxx	Logo8
Q8CSU9	85	K	50S ribosomal protein L19	rplS	xxxxxxxxxx_K_xExxxxxxxx	Logo2
Q8CSV0	66	K	30S ribosomal protein S16	rpsP	xxxxxxxxxx_K_Pxxxxxxxxx	Logo5
Q8CSV4	126	K	Uncharacterized protein SE_0901	SE_0901	xxxxxxxxxx_K_Pxxxxxxxxx	Logo5
Q8CSV4	252	K	Uncharacterized protein SE_0901	SE_0901	xxxxxxxxxK_K_xxxxxxxxxx	Logo10
Q8CSV4	305	K	Uncharacterized protein SE_0901	SE_0901	xxxxxxxxxx_K_xExxxxxxxx	Logo2
Q8CSV6	43	K	50S ribosomal protein L28	rpmB	xxxxxxxxxx_K_Pxxxxxxxxx	Logo5
Q8CSV6	46	K	50S ribosomal protein L28	rpmB	xxxxxxxxxK_K_xxxxxxxxxx	Logo10
Q8CSW0	325	K	Probable dual-specificity RNA methyltransferase RlmN	rlmN	xxxxxxxxxx_K_xExxxxxxxx	Logo2
Q8CSW1	177	K	Methionyl-tRNA formyltransferase	fmt	xxxxxxxExx_K_Kxxxxxxxxx	Logo1
Q8CSX1	613	K	Isoleucine--tRNA ligase	ileS	xxxxxxxxKx_K_xxxxxxxxxx	Logo13
Q8CSX8	95	K	Transcriptional regulator MraZ	mraZ	xxxxxxxxxR_K_xxxxxxxxxx	Logo8
Q8CSX9	242	K	Putative cysteine ligase BshC	bshC	xxxxxxxxxx_K_Pxxxxxxxxx	Logo5
Q8CSY8	793	K	Phenylalanine--tRNA ligase beta subunit	pheT	xxxxxxxExx_K_Kxxxxxxxxx	Logo1
Q8CSZ8	24	K	UPF0298 protein SE_0821	SE_0821	xxxxxxxxxR_K_xxxxxxxxxx	Logo8
Q8CT08	119	K	UPF0637 protein SE_0804	SE_0804	xxxxxxxxxD_K_xxxxxxxxxx	Logo11
Q8CT08	165	K	UPF0637 protein SE_0804	SE_0804	xxxxxxxxxx_K_xExxxxxxxx	Logo2
Q8CT13	97	K	Dihydrolipoyllysine-residue acetyltransferase component of pyruvate dehydrogenase complex	pdhC	xxxxxxxxxx_K_xExxxxxxxx	Logo2
Q8CT13	274	K	Dihydrolipoyllysine-residue acetyltransferase component of pyruvate dehydrogenase complex	pdhC	xxxxxxxxxK_K_xxxxxxxxxx	Logo10
Q8CT13	382	K	Dihydrolipoyllysine-residue acetyltransferase component of pyruvate dehydrogenase complex	pdhC	xxxxxxxxxx_K_Pxxxxxxxxx	Logo5
Q8CT15	12	K	UPF0356 protein SE_0788	SE_0788	xxxxxxxxxx_K_xExxxxxxxx	Logo2
Q8CT16	107	K	Ribonuclease J 1	rnj1	xxxxxxxxxx_K_xExxxxxxxx	Logo2
Q8CT19	320	K	Phosphoenolpyruvate-protein phosphotransferase	ptsI	xxxxxxxExx_K_Kxxxxxxxxx	Logo1
Q8CT54	63	K	Putative phosphoesterase SE_0715	SE_0715	xxxxxxxxxx_K_Pxxxxxxxxx	Logo5
Q8CT80	17	K	Glucose-6-phosphate isomerase	pgi	xxxxxxxxxx_K_xExxxxxxxx	Logo2
Q8CT80	163	K	Glucose-6-phosphate isomerase	pgi	xxxxxxxxxx_K_xExxxxxxxx	Logo2
Q8CT82	170	K	Ornithine aminotransferase	rocD	xxxxxxxxxx_K_xExxxxxxxx	Logo2
Q8CTA3	41	K	UPF0051 protein SE_0610	SE_0610	xxxxxxxxxx_K_xExxxxxxxx	Logo2
Q8CTA8	5	K	UPF0337 protein SE_0604	SE_0604	xxxxxxxxxx_K_xExxxxxxxx	Logo2
Q8CTA8	49	K	UPF0337 protein SE_0604	SE_0604	xxxxxxxxKx_K_xxxxxxxxxx	Logo13
Q8CTA8	56	K	UPF0337 protein SE_0604	SE_0604	xxxxxxxxxD_K_xxxxxxxxxx	Logo11
Q8CTB6	16	K	Organic hydroperoxide resistance protein-like 1	SE_0591	xxxxxxxxxR_K_xxxxxxxxxx	Logo8
Q8CTB6	101	K	Organic hydroperoxide resistance protein-like 1	SE_0591	xxxxxxxxKx_K_xxxxxxxxxx	Logo13
Q8CTD5	113	K	Triosephosphate isomerase	tpiA	xxxxxxxExx_K_Kxxxxxxxxx	Logo1
Q8CTD5	151	K	Triosephosphate isomerase	tpiA	xxxxxxxxxK_K_xxxxxxxxxx	Logo10
Q8CTD5	217	K	Triosephosphate isomerase	tpiA	xxxxxxxxxx_K_Pxxxxxxxxx	Logo5
Q8CTD6	4	K	Phosphoglycerate kinase	pgk	xxxxxxxxxK_K_xxxxxxxxxx	Logo10
Q8CTD6	75	K	Phosphoglycerate kinase	pgk	xxxxxxxxxx_K_Pxxxxxxxxx	Logo5
Q8CTD6	99	K	Phosphoglycerate kinase	pgk	xxxxxxxxxx_K_xExxxxxxxx	Logo2
Q8CTD6	126	K	Phosphoglycerate kinase	pgk	xxxxxxxxxx_K_xExxxxxxxx	Logo2
Q8CTD6	206	K	Phosphoglycerate kinase	pgk	xxxxxxxxxD_K_xxxxxxxxxx	Logo11
Q8CTH8	220	K	7-cyano-7-deazaguanine synthase	queC	xxxxxxxxxx_K_xExxxxxxxx	Logo2
Q8CTK9	72	K	Probable transcriptional regulatory protein SE_0437	SE_0437	xxxxxxxxKx_K_xxxxxxxxxx	Logo13
Q8CTN9	21	K	Arginine--tRNA ligase	argS	xxxxxxxxxR_K_xxxxxxxxxx	Logo8
Q8CTQ7	159	K	Putative pyridoxine kinase	pdxK	xxxxxxxExx_K_Kxxxxxxxxx	Logo1
Q8CTS8	17	K	30S ribosomal protein S12	rpsL	xxxxxxxxKx_K_xxxxxxxxxx	Logo13
Q8CTT2	9	K	50S ribosomal protein L10	rplJ	xxxxxxxxxK_K_xxxxxxxxxx	Logo10
Q8CTT4	7	K	50S ribosomal protein L1	rplA	xxxxxxxxxK_K_xxxxxxxxxx	Logo10
Q8CTT4	151	K	50S ribosomal protein L1	rplA	xxxxxxxxxK_K_xxxxxxxxxx	Logo10
Q8CTT4	160	K	50S ribosomal protein L1	rplA	xxxxxxxxxx_K_xExxxxxxxx	Logo2
Q8CTT5	81	K	50S ribosomal protein L11	rplK	xxxxxxxxxK_K_xxxxxxxxxx	Logo10
Q8CTU1	12	K	Cysteine--tRNA ligase	cysS	xxxxxxxxxR_K_xxxxxxxxxx	Logo8
Q8CTV7	18	K	UPF0312 protein SE_0264	SE_0264	xxxxxxxxKx_K_xxxxxxxxxx	Logo13
Q8CTX6	103	K	Formate acetyltransferase	pflB	xxxxxxxxxx_K_Pxxxxxxxxx	Logo5
Q8CTX6	142	K	Formate acetyltransferase	pflB	xxxxxxxxxR_K_xxxxxxxxxx	Logo8
Q8CTX6	161	K	Formate acetyltransferase	pflB	xxxxxxxxxR_K_xxxxxxxxxx	Logo8
Q8CTX6	539	K	Formate acetyltransferase	pflB	xxxxxxxxxx_K_Pxxxxxxxxx	Logo5
Q8CTX6	609	K	Formate acetyltransferase	pflB	xxxxxxxxxK_K_xxxxxxxxxx	Logo10
Q8CTX6	618	K	Formate acetyltransferase	pflB	xxxxxxxxxR_K_xxxxxxxxxx	Logo8
Q8CTX6	670	K	Formate acetyltransferase	pflB	xxxxxxxxxx_K_xExxxxxxxx	Logo2
Q8CU41	34	K	Ornithine carbamoyltransferase 1, catabolic	arcB1	xxxxxxxxRx_K_xxxxxxxxxx	Logo12
Q8CU41	46	K	Ornithine carbamoyltransferase 1, catabolic	arcB1	xxxxxxxxKx_K_xxxxxxxxxx	Logo13
Q8CU41	150	K	Ornithine carbamoyltransferase 1, catabolic	arcB1	xxxxxxxExx_K_Kxxxxxxxxx	Logo1
Q8CU41	151	K	Ornithine carbamoyltransferase 1, catabolic	arcB1	xxxxxxxxxx_K_Pxxxxxxxxx	Logo5
Q8CU41	248	K	Ornithine carbamoyltransferase 1, catabolic	arcB1	xxxxxxxxRx_K_xxxxxxxxxx	Logo12
Q8CU42	138	K	Carbamate kinase 2	arcC2	xxxxxxxxxD_K_xxxxxxxxxx	Logo11
Q8CU42	143	K	Carbamate kinase 2	arcC2	xxxxxxxxKx_K_xxxxxxxxxx	Logo13
Q8CU42	256	K	Carbamate kinase 2	arcC2	xxxxxxxxxK_K_xxxxxxxxxx	Logo10
Q8CU42	271	K	Carbamate kinase 2	arcC2	xxxxxxxxxx_K_xExxxxxxxx	Logo2
Q8CU90	34	K	50S ribosomal protein L9	rplI	xxxxxxxxKx_K_xxxxxxxxxx	Logo13
Q8CU90	103	K	50S ribosomal protein L9	rplI	xxxxxxxExx_K_Kxxxxxxxxx	Logo1
Q8CU95	54	K	Serine--tRNA ligase	serS	xxxxxxxxRx_K_xxxxxxxxxx	Logo12
Q8CU95	220	K	Serine--tRNA ligase	serS	xxxxxxxxxx_K_xExxxxxxxx	Logo2
Q8CU95	283	K	Serine--tRNA ligase	serS	xxxxxxxxxx_K_xExxxxxxxx	Logo2
Q8CU95	422	K	Serine--tRNA ligase	serS	xxxxxxxxxx_K_xExxxxxxxx	Logo2
Q8CU95	425	K	Serine--tRNA ligase	serS	xxxxxxxxxx_K_Pxxxxxxxxx	Logo5

## Sheet: This study
	Motif Logo	Motif	Motif Score	Foreground		Background		Fold Increase	Logo ID	Type
				Matches	Size	Matches	Size
		xxxxxxxExx_K_Kxxxxxxxxx	30.8	66	1556	390	48165	5.2	Logo1
		xxxxxxxxxx_K_xExxxxxxxx	16	195	1490	3043	47775	2.1	Logo2
		xxxxxxxxxx_K_xDxxxxxxxx	16	166	1295	2492	44732	2.3	Logo3	Conserved
		xxxxxxxxxx_K_Rxxxxxxxxx	16	120	1129	1805	42240	2.5	Logo4	Conserved
		xxxxxxxxxx_K_Pxxxxxxxxx	16	119	1009	1317	40435	3.6	Logo5
		xxxxxxxxxx_K_Dxxxxxxxxx	16	149	890	3057	39118	2.1	Logo6	Conserved
		xxxxxxxxxx_K_Kxxxxxxxxx	16	132	741	2931	36061	2.2	Logo7	Conserved
		xxxxxxxxxR_K_xxxxxxxxxx	15.93	70	609	1221	33130	3.1	Logo8
		xxxxxxxxxx_K_Exxxxxxxxx	16	131	539	3530	31909	2.2	Logo9	Conserved
		xxxxxxxxxK_K_xxxxxxxxxx	11.2	79	408	2422	28379	2.3	Logo10
		xxxxxxxxxD_K_xxxxxxxxxx	9.18	58	329	1915	25957	2.4	Logo11
		xxxxxxxxRx_K_xxxxxxxxxx	10.68	37	271	908	24042	3.6	Logo12
		xxxxxxxxKx_K_xxxxxxxxxx	8.76	48	234	1861	23134	2.5	Logo13

## Sheet: Escherichia_coli
	Motif Logo	Motif	Motif Score	Foreground		Background		Fold Increase
				Matches	Size	Matches	Size
		xxxxxxxxxx_K_xxxxxxxKxx	16	238	2568	2699	52796	1.8
		xxxxxxxxxx_K_Kxxxxxxxxx	15.66	203	2330	2368	50097	1.8
		xxxxxxxxxx_K_Dxxxxxxxxx	15.96	208	2127	2542	47729	1.8
		xxKxxxxxxx_K_xxxxxxxxxx	10.35	163	1919	2239	45187	1.7
		xxxxxxxxxx_K_xxxxxxxxxK	9.58	143	1756	2011	42948	1.7
		xxxxxxxxxx_K_Exxxxxxxxx	9.11	180	1613	2864	40937	1.6
		xxxxxxxxxx_K_Rxxxxxxxxx	8.91	161	1433	2622	38073	1.6
		xxxxxxxxxx_K_xxxxxKxxxx	9.16	108	1272	1605	35451	1.9
		xxxxxxxxxx_K_xDxxxxxxxx	7.8	106	1164	1737	33846	1.8
		xxxxxxxxxx_K_xxxxxxxxKx	7.06	89	1058	1489	32109	1.8
		xxxxxxxxxx_K_xxxxxRxxxx	8.21	96	969	1625	30620	1.9
		xxxxxxxxxx_K_xxxxxxKxxx	7.44	81	873	1409	28995	1.9
		xxxxxxxxxx_K_xxxxxxxRxx	7.61	84	792	1543	27586	1.9
		xxxxxxxxxx_K_Gxxxxxxxxx	6.07	104	708	2360	26043	1.6

## Sheet: Escherichia_coli list
Protein accession	Position	Amino acid	Motif logo
P69797	286	K	xxxxxxxxxx_K_Dxxxxxxxxx
P0A8T7	521	K	xxxxxxxxxx_K_xxxxxxxxxK
P15288	438	K	xxxxxxxxxx_K_Kxxxxxxxxx
P0C8J6	86	K	xxxxxxxxxx_K_xDxxxxxxxx
P0A7L0	157	K	xxxxxxxxxx_K_xxxxxxxxxK
P77718	442	K	xxxxxxxxxx_K_xxxxxxxKxx
P0ABA6	64	K	xxxxxxxxxx_K_xxxxxxxxxK
P60664	168	K	xxxxxxxxxx_K_Rxxxxxxxxx
P0A8P3	45	K	xxxxxxxxxx_K_xxxxxxxKxx
P0A7F6	220	K	xxxxxxxxxx_K_Exxxxxxxxx
P0ABZ6	134	K	xxxxxxxxxx_K_Exxxxxxxxx
P28635	97	K	xxxxxxxxxx_K_Dxxxxxxxxx
P0A6T1	194	K	xxxxxxxxxx_K_Kxxxxxxxxx
P37903	104	K	xxxxxxxxxx_K_Kxxxxxxxxx
P42632	111	K	xxxxxxxxxx_K_Rxxxxxxxxx
P0ADZ0	33	K	xxxxxxxxxx_K_xxxxxxKxxx
P0AGJ5	179	K	xxxxxxxxxx_K_Kxxxxxxxxx
P0A8N3	114	K	xxxxxxxxxx_K_Kxxxxxxxxx
P0A9U3	433	K	xxxxxxxxxx_K_Kxxxxxxxxx
P0A6Z3	229	K	xxxxxxxxxx_K_xxxxxxxxKx
P77735	8	K	xxxxxxxxxx_K_xDxxxxxxxx
P37747	297	K	xxxxxxxxxx_K_Exxxxxxxxx
P33570	396	K	xxxxxxxxxx_K_Exxxxxxxxx
P15640	109	K	xxxxxxxxxx_K_Dxxxxxxxxx
P16700	299	K	xxxxxxxxxx_K_xxxxxxxRxx
P69910	192	K	xxxxxxxxxx_K_Rxxxxxxxxx
P0A7D7	3	K	xxxxxxxxxx_K_xxxxxxxKxx
P0A850	342	K	xxxxxxxxxx_K_Rxxxxxxxxx
P0A7Z4	95	K	xxxxxxxxxx_K_Dxxxxxxxxx
P33570	234	K	xxxxxxxxxx_K_Dxxxxxxxxx
P35340	53	K	xxxxxxxxxx_K_Exxxxxxxxx
P69797	55	K	xxxxxxxxxx_K_xDxxxxxxxx
P0A9P0	403	K	xxxxxxxxxx_K_Exxxxxxxxx
P37590	6	K	xxxxxxxxxx_K_Kxxxxxxxxx
P0AEI1	463	K	xxxxxxxxxx_K_Exxxxxxxxx
P0AD96	153	K	xxxxxxxxxx_K_xxxxxxKxxx
P0AD49	102	K	xxxxxxxxxx_K_Dxxxxxxxxx
P07639	298	K	xxxxxxxxxx_K_Rxxxxxxxxx
P0A7T3	13	K	xxxxxxxxxx_K_Rxxxxxxxxx
P25665	174	K	xxxxxxxxxx_K_xxxxxRxxxx
P0A7W1	159	K	xxxxxxxxxx_K_xxxxxxxKxx
P0ACJ0	154	K	xxxxxxxxxx_K_xxxxxxxKxx
P08622	3	K	xxxxxxxxxx_K_xDxxxxxxxx
P75691	12	K	xxKxxxxxxx_K_xxxxxxxxxx
P09831	1468	K	xxxxxxxxxx_K_xxxxxRxxxx
P00452	9	K	xxxxxxxxxx_K_Rxxxxxxxxx
P0A799	179	K	xxxxxxxxxx_K_Exxxxxxxxx
P0A8T7	332	K	xxxxxxxxxx_K_Gxxxxxxxxx
P0AC41	320	K	xxKxxxxxxx_K_xxxxxxxxxx
P0AD96	273	K	xxxxxxxxxx_K_xxxxxxxxKx
P76344	152	K	xxxxxxxxxx_K_xxxxxxxKxx
P0A6A6	253	K	xxxxxxxxxx_K_Dxxxxxxxxx
P33219	86	K	xxxxxxxxxx_K_xxxxxxxxxK
P09373	135	K	xxxxxxxxxx_K_xxxxxxxKxx
P05459	184	K	xxxxxxxxxx_K_xxxxxxxKxx
P0AFI7	77	K	xxxxxxxxxx_K_Gxxxxxxxxx
P0ACJ8	27	K	xxxxxxxxxx_K_xxxxxxxxKx
P77737	27	K	xxxxxxxxxx_K_xxxxxxxKxx
P0ACP7	114	K	xxxxxxxxxx_K_Rxxxxxxxxx
P0A867	307	K	xxxxxxxxxx_K_xxxxxxxKxx
P0A8N5	326	K	xxxxxxxxxx_K_xxxxxxxKxx
P22259	106	K	xxxxxxxxxx_K_xxxxxxxxxK
P33136	126	K	xxxxxxxxxx_K_xxxxxxxKxx
P0A7N1	2	K	xxxxxxxxxx_K_xxxxxxxRxx
P69786	434	K	xxxxxxxxxx_K_xxxxxxxKxx
P76440	57	K	xxxxxxxxxx_K_Gxxxxxxxxx
P63284	408	K	xxxxxxxxxx_K_xxxxxRxxxx
P10346	69	K	xxxxxxxxxx_K_xDxxxxxxxx
P67603	82	K	xxxxxxxxxx_K_Kxxxxxxxxx
P06988	218	K	xxxxxxxxxx_K_Rxxxxxxxxx
P0A9D8	89	K	xxxxxxxxxx_K_xxxxxxxRxx
P0AE18	218	K	xxxxxxxxxx_K_xxxxxxxKxx
P63284	163	K	xxxxxxxxxx_K_xxxxxxxRxx
P0AEB2	215	K	xxxxxxxxxx_K_Exxxxxxxxx
P38489	9	K	xxxxxxxxxx_K_Rxxxxxxxxx
P60785	473	K	xxxxxxxxxx_K_Rxxxxxxxxx
P0ACG1	117	K	xxxxxxxxxx_K_xxxxxxxxxK
P05055	571	K	xxxxxxxxxx_K_xxxxxRxxxx
P0AC19	22	K	xxxxxxxxxx_K_Exxxxxxxxx
P45577	54	K	xxxxxxxxxx_K_xxxxxxxRxx
P08331	327	K	xxxxxxxxxx_K_Kxxxxxxxxx
P0ADE6	102	K	xxxxxxxxxx_K_xxxxxxxxxK
P04949	42	K	xxxxxxxxxx_K_Dxxxxxxxxx
P24203	159	K	xxxxxxxxxx_K_xDxxxxxxxx
P0AD96	71	K	xxxxxxxxxx_K_xxxxxxxKxx
P76177	174	K	xxxxxxxxxx_K_Kxxxxxxxxx
P37689	172	K	xxxxxxxxxx_K_xxxxxKxxxx
P31808	6	K	xxxxxxxxxx_K_xDxxxxxxxx
P0A6M8	370	K	xxxxxxxxxx_K_Rxxxxxxxxx
P0A9B2	217	K	xxxxxxxxxx_K_xxxxxxxKxx
P0AGE9	43	K	xxxxxxxxxx_K_Gxxxxxxxxx
P0AE52	153	K	xxxxxxxxxx_K_Exxxxxxxxx
P0A9E5	163	K	xxxxxxxxxx_K_Kxxxxxxxxx
P0ACE3	8	K	xxxxxxxxxx_K_xDxxxxxxxx
P0A6T1	228	K	xxxxxxxxxx_K_xxxxxxxxxK
P0AAX8	156	K	xxxxxxxxxx_K_xxxxxRxxxx
P24186	251	K	xxxxxxxxxx_K_Rxxxxxxxxx
P0A7E9	166	K	xxxxxxxxxx_K_xDxxxxxxxx
P0A738	51	K	xxxxxxxxxx_K_xDxxxxxxxx
P0A853	219	K	xxKxxxxxxx_K_xxxxxxxxxx
P00957	361	K	xxxxxxxxxx_K_xxxxxxxRxx
P0AD61	413	K	xxxxxxxxxx_K_xxxxxxxKxx
P0A850	203	K	xxxxxxxxxx_K_Gxxxxxxxxx
P0C0K3	55	K	xxxxxxxxxx_K_xxxxxRxxxx
P0A8X2	113	K	xxxxxxxxxx_K_Kxxxxxxxxx
P77318	512	K	xxxxxxxxxx_K_Dxxxxxxxxx
P0A707	97	K	xxKxxxxxxx_K_xxxxxxxxxx
P0AFG8	558	K	xxxxxxxxxx_K_Exxxxxxxxx
P21888	3	K	xxxxxxxxxx_K_xxxxxxxxKx
P0CE48	249	K	xxxxxxxxxx_K_Exxxxxxxxx
P08997	305	K	xxxxxxxxxx_K_xxxxxxxRxx
P0AGG0	188	K	xxxxxxxxxx_K_Rxxxxxxxxx
P0AG07	107	K	xxxxxxxxxx_K_Exxxxxxxxx
P25516	18	K	xxKxxxxxxx_K_xxxxxxxxxx
P0A8L1	43	K	xxxxxxxxxx_K_xxxxxxxRxx
P62768	67	K	xxxxxxxxxx_K_Exxxxxxxxx
P0AGD7	386	K	xxxxxxxxxx_K_Exxxxxxxxx
P27298	581	K	xxxxxxxxxx_K_Kxxxxxxxxx
P0A7R1	41	K	xxxxxxxxxx_K_Kxxxxxxxxx
P04391	287	K	xxxxxxxxxx_K_Kxxxxxxxxx
P05824	71	K	xxxxxxxxxx_K_Dxxxxxxxxx
P0A9C5	321	K	xxxxxxxxxx_K_Rxxxxxxxxx
P0ADY7	127	K	xxxxxxxxxx_K_xxxxxKxxxx
P0AE06	78	K	xxxxxxxxxx_K_Rxxxxxxxxx
P0AFH8	118	K	xxxxxxxxxx_K_xxxxxxKxxx
P52060	70	K	xxxxxxxxxx_K_xxxxxxxxxK
P0A910	94	K	xxxxxxxxxx_K_xxxxxxxxKx
P77754	135	K	xxxxxxxxxx_K_Kxxxxxxxxx
P0AEU7	75	K	xxKxxxxxxx_K_xxxxxxxxxx
Q47147	115	K	xxxxxxxxxx_K_xxxxxxxRxx
P09394	140	K	xxxxxxxxxx_K_xDxxxxxxxx
P11447	95	K	xxxxxxxxxx_K_xxxxxKxxxx
P0AC13	260	K	xxxxxxxxxx_K_Exxxxxxxxx
P0A9W3	434	K	xxxxxxxxxx_K_xxxxxKxxxx
P0A8M3	226	K	xxxxxxxxxx_K_Kxxxxxxxxx
P0A7T3	46	K	xxxxxxxxxx_K_Exxxxxxxxx
P60906	370	K	xxxxxxxxxx_K_xxxxxxxKxx
P18956	136	K	xxxxxxxxxx_K_Kxxxxxxxxx
P0A953	53	K	xxxxxxxxxx_K_xxxxxxxxxK
P12758	235	K	xxxxxxxxxx_K_xxxxxxxKxx
P0A817	266	K	xxxxxxxxxx_K_Dxxxxxxxxx
P0A7J7	81	K	xxxxxxxxxx_K_Kxxxxxxxxx
P0AD61	76	K	xxKxxxxxxx_K_xxxxxxxxxx
P33599	401	K	xxxxxxxxxx_K_Gxxxxxxxxx
P0AEQ3	240	K	xxxxxxxxxx_K_xxxxxxxKxx
P52697	147	K	xxxxxxxxxx_K_xDxxxxxxxx
P02925	285	K	xxxxxxxxxx_K_xxxxxxxxxK
P06959	366	K	xxxxxxxxxx_K_Exxxxxxxxx
P76316	305	K	xxxxxxxxxx_K_Dxxxxxxxxx
P77806	236	K	xxxxxxxxxx_K_xxxxxxxKxx
P04949	360	K	xxxxxxxxxx_K_xxxxxxKxxx
P0A6F5	321	K	xxxxxxxxxx_K_Rxxxxxxxxx
P00509	236	K	xxxxxxxxxx_K_xxxxxxxxxK
P0AC41	281	K	xxxxxxxxxx_K_Dxxxxxxxxx
P0AGJ9	321	K	xxxxxxxxxx_K_Rxxxxxxxxx
P0C0V0	304	K	xxxxxxxxxx_K_xxxxxxxRxx
P16700	171	K	xxxxxxxxxx_K_xxxxxxxKxx
P0AAX8	224	K	xxxxxxxxxx_K_xxxxxRxxxx
P0A8V2	161	K	xxxxxxxxxx_K_xxxxxxxKxx
P0A7E5	246	K	xxxxxxxxxx_K_xxxxxKxxxx
P0ADV1	83	K	xxxxxxxxxx_K_xxxxxxxKxx
P0A9M2	84	K	xxxxxxxxxx_K_Dxxxxxxxxx
P0A7U3	70	K	xxxxxxxxxx_K_xxxxxxxRxx
P0A6Y1	20	K	xxxxxxxxxx_K_xxxxxxKxxx
P0AFG8	393	K	xxxxxxxxxx_K_Gxxxxxxxxx
P0A7V0	37	K	xxxxxxxxxx_K_xxxxxxxKxx
P07012	302	K	xxxxxxxxxx_K_Kxxxxxxxxx
P0A7R5	59	K	xxxxxxxxxx_K_Dxxxxxxxxx
P0AEG6	223	K	xxxxxxxxxx_K_xxxxxxxKxx
P62768	44	K	xxKxxxxxxx_K_xxxxxxxxxx
P78067	106	K	xxxxxxxxxx_K_Dxxxxxxxxx
P05793	184	K	xxxxxxxxxx_K_xxxxxxxKxx
P24228	98	K	xxxxxxxxxx_K_xDxxxxxxxx
P00547	227	K	xxxxxxxxxx_K_Dxxxxxxxxx
P75823	215	K	xxxxxxxxxx_K_Rxxxxxxxxx
P0A972	15	K	xxxxxxxxxx_K_Gxxxxxxxxx
P43672	115	K	xxxxxxxxxx_K_xxxxxxKxxx
P0A9P0	284	K	xxxxxxxxxx_K_xxxxxxxRxx
P0AGD7	28	K	xxxxxxxxxx_K_Dxxxxxxxxx
P76268	170	K	xxxxxxxxxx_K_Rxxxxxxxxx
P18335	351	K	xxxxxxxxxx_K_Gxxxxxxxxx
P0CE48	283	K	xxxxxxxxxx_K_Rxxxxxxxxx
P0A7K6	87	K	xxxxxxxxxx_K_Rxxxxxxxxx
P0A6C1	221	K	xxxxxxxxxx_K_xxxxxRxxxx
P0AB71	319	K	xxxxxxxxxx_K_xxxxxxxKxx
P0A6Y8	121	K	xxxxxxxxxx_K_Kxxxxxxxxx
P0AE18	252	K	xxxxxxxxxx_K_Dxxxxxxxxx
P0A9H7	109	K	xxxxxxxxxx_K_xxxxxxxKxx
P0AG30	367	K	xxxxxxxxxx_K_Exxxxxxxxx
P0A7V0	66	K	xxxxxxxxxx_K_xxxxxxKxxx
P39172	130	K	xxxxxxxxxx_K_xDxxxxxxxx
P33644	63	K	xxxxxxxxxx_K_xxxxxxxxxK
P0A8T7	964	K	xxxxxxxxxx_K_xxxxxxxKxx
P25665	466	K	xxxxxxxxxx_K_xxxxxxxRxx
P0A6W5	43	K	xxxxxxxxxx_K_Exxxxxxxxx
P0A6M8	609	K	xxxxxxxxxx_K_xxxxxxxxKx
P0A7G2	118	K	xxxxxxxxxx_K_xDxxxxxxxx
P0A9R7	9	K	xxxxxxxxxx_K_xxxxxRxxxx
P0A7D4	82	K	xxxxxxxxxx_K_Exxxxxxxxx
P68919	73	K	xxxxxxxxxx_K_xxxxxxxxxK
P22259	87	K	xxxxxxxxxx_K_xxxxxxxKxx
P37634	30	K	xxxxxxxxxx_K_Exxxxxxxxx
P37747	120	K	xxxxxxxxxx_K_Kxxxxxxxxx
P02925	143	K	xxxxxxxxxx_K_Kxxxxxxxxx
P0A6T3	288	K	xxxxxxxxxx_K_Rxxxxxxxxx
P39325	205	K	xxKxxxxxxx_K_xxxxxxxxxx
P0A853	259	K	xxxxxxxxxx_K_xxxxxxxxxK
P0CE48	295	K	xxxxxxxxxx_K_xxxxxxxxKx
P0AAJ8	109	K	xxxxxxxxxx_K_Kxxxxxxxxx
P04816	327	K	xxxxxxxxxx_K_Dxxxxxxxxx
P31806	243	K	xxxxxxxxxx_K_xxxxxxxKxx
P0AC69	22	K	xxxxxxxxxx_K_Gxxxxxxxxx
P0AFG8	383	K	xxKxxxxxxx_K_xxxxxxxxxx
P62707	128	K	xxxxxxxxxx_K_Dxxxxxxxxx
P0A6P1	247	K	xxxxxxxxxx_K_Exxxxxxxxx
P60785	283	K	xxxxxxxxxx_K_xxxxxKxxxx
P23847	227	K	xxxxxxxxxx_K_xxxxxxxxKx
P0A7Y4	122	K	xxxxxxxxxx_K_Gxxxxxxxxx
P0A7D7	203	K	xxxxxxxxxx_K_xxxxxxxKxx
P0A7M6	54	K	xxxxxxxxxx_K_xxxxxKxxxx
P69441	192	K	xxxxxxxxxx_K_xxxxxxxKxx
P36548	210	K	xxxxxxxxxx_K_Kxxxxxxxxx
P0A6E4	391	K	xxKxxxxxxx_K_xxxxxxxxxx
P0A7Z4	304	K	xxxxxxxxxx_K_Dxxxxxxxxx
P0A9P0	172	K	xxxxxxxxxx_K_Exxxxxxxxx
P77808	240	K	xxxxxxxxxx_K_Rxxxxxxxxx
P21362	160	K	xxxxxxxxxx_K_Kxxxxxxxxx
P0AG67	155	K	xxxxxxxxxx_K_xxxxxxKxxx
P0AEZ3	104	K	xxxxxxxxxx_K_xxxxxKxxxx
P0ADE6	24	K	xxxxxxxxxx_K_Dxxxxxxxxx
P0A9A6	140	K	xxxxxxxxxx_K_Kxxxxxxxxx
P0AB24	162	K	xxxxxxxxxx_K_xxxxxxxKxx
P0AB71	276	K	xxxxxxxxxx_K_Dxxxxxxxxx
P0A7B8	81	K	xxxxxxxxxx_K_Dxxxxxxxxx
P0AEU7	97	K	xxxxxxxxxx_K_xxxxxxxRxx
P0ACF8	120	K	xxxxxxxxxx_K_xxxxxxxKxx
P52598	79	K	xxKxxxxxxx_K_xxxxxxxxxx
P0A8T7	649	K	xxxxxxxxxx_K_Kxxxxxxxxx
P0A9B2	225	K	xxKxxxxxxx_K_xxxxxxxxxx
P27298	679	K	xxxxxxxxxx_K_Gxxxxxxxxx
P0A8I3	209	K	xxxxxxxxxx_K_Kxxxxxxxxx
P17854	136	K	xxxxxxxxxx_K_xxxxxxxxKx
P26646	188	K	xxxxxxxxxx_K_xxxxxRxxxx
P0A7A9	143	K	xxxxxxxxxx_K_Dxxxxxxxxx
P0AAT2	55	K	xxxxxxxxxx_K_xDxxxxxxxx
P0ACR9	39	K	xxxxxxxxxx_K_xxxxxxxxxK
P11447	319	K	xxxxxxxxxx_K_Dxxxxxxxxx
P0A7D7	103	K	xxxxxxxxxx_K_Rxxxxxxxxx
P0A8N3	326	K	xxxxxxxxxx_K_xxxxxxxKxx
P75876	96	K	xxxxxxxxxx_K_Dxxxxxxxxx
P0ADN2	49	K	xxxxxxxxxx_K_Rxxxxxxxxx
P0A972	9	K	xxxxxxxxxx_K_xxxxxKxxxx
P0AG14	259	K	xxxxxxxxxx_K_Dxxxxxxxxx
P0A6T5	205	K	xxxxxxxxxx_K_xxxxxRxxxx
P0A761	225	K	xxxxxxxxxx_K_Kxxxxxxxxx
P05055	657	K	xxxxxxxxxx_K_Rxxxxxxxxx
P0AC59	81	K	xxxxxxxxxx_K_Rxxxxxxxxx
Q46829	100	K	xxxxxxxxxx_K_xDxxxxxxxx
P77737	24	K	xxxxxxxxxx_K_Dxxxxxxxxx
P25524	110	K	xxKxxxxxxx_K_xxxxxxxxxx
P30178	75	K	xxxxxxxxxx_K_Exxxxxxxxx
P0A879	76	K	xxxxxxxxxx_K_Rxxxxxxxxx
P0A6Y1	84	K	xxxxxxxxxx_K_Exxxxxxxxx
P39172	172	K	xxxxxxxxxx_K_xxxxxKxxxx
P21165	415	K	xxxxxxxxxx_K_xxxxxRxxxx
P21599	177	K	xxxxxxxxxx_K_Dxxxxxxxxx
P00350	49	K	xxxxxxxxxx_K_Kxxxxxxxxx
P0AEQ3	188	K	xxxxxxxxxx_K_xxxxxxxKxx
P0AAR3	109	K	xxxxxxxxxx_K_Kxxxxxxxxx
P0AFM2	128	K	xxxxxxxxxx_K_xxxxxxxKxx
P02358	104	K	xxxxxxxxxx_K_xxxxxRxxxx
P0AFD1	41	K	xxxxxxxxxx_K_xxxxxRxxxx
P0A8M3	130	K	xxxxxxxxxx_K_xxxxxxxKxx
P0A6C8	60	K	xxxxxxxxxx_K_Kxxxxxxxxx
P0AFK9	98	K	xxxxxxxxxx_K_xDxxxxxxxx
P0A8T7	531	K	xxxxxxxxxx_K_Exxxxxxxxx
P00864	676	K	xxxxxxxxxx_K_Dxxxxxxxxx
P23839	233	K	xxxxxxxxxx_K_Kxxxxxxxxx
P33599	61	K	xxxxxxxxxx_K_Kxxxxxxxxx
P13009	460	K	xxxxxxxxxx_K_Exxxxxxxxx
P0A6I9	139	K	xxxxxxxxxx_K_Rxxxxxxxxx
P0AEU7	158	K	xxKxxxxxxx_K_xxxxxxxxxx
P0A6L0	201	K	xxxxxxxxxx_K_xxxxxRxxxx
P0AED0	101	K	xxxxxxxxxx_K_xDxxxxxxxx
P0A7V3	108	K	xxxxxxxxxx_K_xxxxxKxxxx
P0AC59	53	K	xxxxxxxxxx_K_Dxxxxxxxxx
P0A7L0	186	K	xxxxxxxxxx_K_Exxxxxxxxx
P0ABB4	70	K	xxxxxxxxxx_K_Dxxxxxxxxx
P09551	42	K	xxxxxxxxxx_K_Dxxxxxxxxx
P0AG59	19	K	xxxxxxxxxx_K_xxxxxxxxKx
P69441	157	K	xxxxxxxxxx_K_Dxxxxxxxxx
P0AFD6	134	K	xxKxxxxxxx_K_xxxxxxxxxx
P37659	518	K	xxxxxxxxxx_K_Kxxxxxxxxx
P15639	460	K	xxxxxxxxxx_K_xxxxxxxxKx
P37902	268	K	xxxxxxxxxx_K_xxxxxxxxKx
P08200	230	K	xxxxxxxxxx_K_Gxxxxxxxxx
P0A805	169	K	xxxxxxxxxx_K_Kxxxxxxxxx
P0A8N5	156	K	xxKxxxxxxx_K_xxxxxxxxxx
P37747	215	K	xxxxxxxxxx_K_xxxxxxxKxx
P0AEJ6	23	K	xxKxxxxxxx_K_xxxxxxxxxx
P07395	655	K	xxxxxxxxxx_K_Gxxxxxxxxx
P08200	242	K	xxxxxxxxxx_K_Dxxxxxxxxx
P0AEQ1	73	K	xxxxxxxxxx_K_Gxxxxxxxxx
P32176	795	K	xxxxxxxxxx_K_xxxxxxxxxK
P0A9Z1	3	K	xxxxxxxxxx_K_xxxxxKxxxx
P76502	39	K	xxxxxxxxxx_K_xxxxxxxRxx
P0A9L3	94	K	xxKxxxxxxx_K_xxxxxxxxxx
P0A6T5	95	K	xxxxxxxxxx_K_xDxxxxxxxx
P08200	235	K	xxxxxxxxxx_K_xxxxxxKxxx
P0A8M3	294	K	xxKxxxxxxx_K_xxxxxxxxxx
P33219	83	K	xxxxxxxxxx_K_Dxxxxxxxxx
P0ABD5	99	K	xxxxxxxxxx_K_xxxxxxxRxx
P0ACJ8	101	K	xxxxxxxxxx_K_Kxxxxxxxxx
P0A6Y8	359	K	xxKxxxxxxx_K_xxxxxxxxxx
P00961	607	K	xxxxxxxxxx_K_Exxxxxxxxx
P23843	501	K	xxxxxxxxxx_K_Dxxxxxxxxx
P0A825	331	K	xxxxxxxxxx_K_Exxxxxxxxx
P23857	59	K	xxxxxxxxxx_K_xDxxxxxxxx
P07813	675	K	xxxxxxxxxx_K_xxxxxxxKxx
P75694	65	K	xxxxxxxxxx_K_Gxxxxxxxxx
P0A6M8	643	K	xxxxxxxxxx_K_xxxxxxxxxK
P36649	470	K	xxxxxxxxxx_K_Dxxxxxxxxx
P37051	17	K	xxxxxxxxxx_K_Gxxxxxxxxx
Q46863	416	K	xxxxxxxxxx_K_xxxxxRxxxx
P23847	482	K	xxxxxxxxxx_K_Rxxxxxxxxx
P33599	49	K	xxxxxxxxxx_K_Rxxxxxxxxx
P0A6P9	62	K	xxxxxxxxxx_K_Gxxxxxxxxx
P0A749	144	K	xxxxxxxxxx_K_xxxxxxxKxx
P21599	343	K	xxxxxxxxxx_K_xxxxxxxKxx
P0A7D4	343	K	xxxxxxxxxx_K_xxxxxRxxxx
P31554	486	K	xxxxxxxxxx_K_xDxxxxxxxx
P0AC33	116	K	xxxxxxxxxx_K_Kxxxxxxxxx
P30871	432	K	xxxxxxxxxx_K_Rxxxxxxxxx
P0AG30	224	K	xxxxxxxxxx_K_Gxxxxxxxxx
P0AEU7	51	K	xxxxxxxxxx_K_xxxxxxxRxx
P39401	270	K	xxxxxxxxxx_K_Dxxxxxxxxx
P00954	214	K	xxxxxxxxxx_K_xxxxxxKxxx
P0A8N5	245	K	xxxxxxxxxx_K_Rxxxxxxxxx
P0AD59	55	K	xxxxxxxxxx_K_xxxxxxKxxx
P0AEE1	101	K	xxKxxxxxxx_K_xxxxxxxxxx
P08200	55	K	xxKxxxxxxx_K_xxxxxxxxxx
P0AC33	15	K	xxxxxxxxxx_K_Kxxxxxxxxx
P0AC33	192	K	xxxxxxxxxx_K_xxxxxxxKxx
P0AEE5	170	K	xxxxxxxxxx_K_Gxxxxxxxxx
P0AEU0	98	K	xxxxxxxxxx_K_xxxxxxxxxK
P0AEE5	308	K	xxxxxxxxxx_K_xDxxxxxxxx
P0A7J3	162	K	xxxxxxxxxx_K_Exxxxxxxxx
P0A799	120	K	xxxxxxxxxx_K_xxxxxxxKxx
P07813	145	K	xxxxxxxxxx_K_Kxxxxxxxxx
P0ACZ4	159	K	xxxxxxxxxx_K_xxxxxxxKxx
P23847	319	K	xxxxxxxxxx_K_Dxxxxxxxxx
P77735	241	K	xxxxxxxxxx_K_Exxxxxxxxx
P0A910	85	K	xxxxxxxxxx_K_xxxxxxxxKx
P0A8F0	70	K	xxxxxxxxxx_K_xxxxxxxRxx
P0A7W1	86	K	xxxxxxxxxx_K_Gxxxxxxxxx
P22259	262	K	xxKxxxxxxx_K_xxxxxxxxxx
P04983	112	K	xxxxxxxxxx_K_xDxxxxxxxx
P31825	16	K	xxxxxxxxxx_K_xxxxxxxRxx
P07118	861	K	xxxxxxxxxx_K_xxxxxxKxxx
P0A870	187	K	xxxxxxxxxx_K_xxxxxKxxxx
P0A9G6	13	K	xxxxxxxxxx_K_Exxxxxxxxx
P0A853	218	K	xxxxxxxxxx_K_Kxxxxxxxxx
P36673	8	K	xxxxxxxxxx_K_Dxxxxxxxxx
P0A717	194	K	xxxxxxxxxx_K_Rxxxxxxxxx
P68206	56	K	xxxxxxxxxx_K_Exxxxxxxxx
P0AEU0	223	K	xxxxxxxxxx_K_Exxxxxxxxx
P0A7R9	87	K	xxxxxxxxxx_K_xxxxxRxxxx
P0A825	54	K	xxxxxxxxxx_K_xxxxxxxKxx
P31663	259	K	xxxxxxxxxx_K_Rxxxxxxxxx
P0A9C5	252	K	xxxxxxxxxx_K_xxxxxxKxxx
P0A8V2	1035	K	xxKxxxxxxx_K_xxxxxxxxxx
P77252	147	K	xxxxxxxxxx_K_xxxxxxxKxx
P0C8J6	93	K	xxxxxxxxxx_K_xxxxxRxxxx
P0AD53	56	K	xxxxxxxxxx_K_Exxxxxxxxx
P23869	65	K	xxxxxxxxxx_K_Exxxxxxxxx
P33136	134	K	xxxxxxxxxx_K_xxxxxxxKxx
P0AFF6	111	K	xxxxxxxxxx_K_xxxxxKxxxx
P0A887	80	K	xxxxxxxxxx_K_xxxxxxxxxK
P30750	184	K	xxxxxxxxxx_K_Dxxxxxxxxx
P06149	323	K	xxxxxxxxxx_K_xxxxxxxKxx
P21369	111	K	xxKxxxxxxx_K_xxxxxxxxxx
P15288	212	K	xxxxxxxxxx_K_Gxxxxxxxxx
P10408	237	K	xxxxxxxxxx_K_Rxxxxxxxxx
P31663	206	K	xxxxxxxxxx_K_xxxxxxxKxx
P0A7E9	222	K	xxxxxxxxxx_K_xxxxxRxxxx
P04951	27	K	xxKxxxxxxx_K_xxxxxxxxxx
P0A7E9	10	K	xxxxxxxxxx_K_Rxxxxxxxxx
P0A7D1	118	K	xxxxxxxxxx_K_Dxxxxxxxxx
P45579	43	K	xxxxxxxxxx_K_Rxxxxxxxxx
P0A6P1	24	K	xxxxxxxxxx_K_Kxxxxxxxxx
P0AEI4	179	K	xxxxxxxxxx_K_xxxxxxxKxx
P0AFM6	81	K	xxxxxxxxxx_K_Exxxxxxxxx
P06715	112	K	xxxxxxxxxx_K_xxxxxxxxKx
P0ADG7	428	K	xxxxxxxxxx_K_Exxxxxxxxx
P0AG67	247	K	xxxxxxxxxx_K_xDxxxxxxxx
P0A9S3	23	K	xxxxxxxxxx_K_xxxxxxxKxx
P77695	43	K	xxxxxxxxxx_K_xxxxxxxxxK
P0A7K2	60	K	xxKxxxxxxx_K_xxxxxxxxxx
P22259	453	K	xxxxxxxxxx_K_Dxxxxxxxxx
P14175	277	K	xxxxxxxxxx_K_Dxxxxxxxxx
P22106	493	K	xxxxxxxxxx_K_Exxxxxxxxx
P25665	304	K	xxxxxxxxxx_K_xxxxxxxxxK
P0A836	79	K	xxxxxxxxxx_K_Rxxxxxxxxx
P0A7A2	90	K	xxxxxxxxxx_K_Rxxxxxxxxx
P00370	184	K	xxxxxxxxxx_K_Kxxxxxxxxx
P0A8V2	900	K	xxxxxxxxxx_K_xxxxxxxxKx
P0A7Z4	291	K	xxxxxxxxxx_K_xxxxxKxxxx
P0AFH8	130	K	xxxxxxxxxx_K_Gxxxxxxxxx
P21169	169	K	xxxxxxxxxx_K_xxxxxxxKxx
P0A825	250	K	xxxxxxxxxx_K_Kxxxxxxxxx
P0A799	119	K	xxxxxxxxxx_K_xxxxxxxKxx
P03018	389	K	xxxxxxxxxx_K_Dxxxxxxxxx
P0ACS9	53	K	xxxxxxxxxx_K_Dxxxxxxxxx
P0A6A6	244	K	xxxxxxxxxx_K_xxxxxxxxKx
P0A6P9	85	K	xxxxxxxxxx_K_Dxxxxxxxxx
P09373	235	K	xxxxxxxxxx_K_Exxxxxxxxx
P0AA25	83	K	xxxxxxxxxx_K_xxxxxxxKxx
P0A6F1	202	K	xxxxxxxxxx_K_Rxxxxxxxxx
P00864	123	K	xxxxxxxxxx_K_Kxxxxxxxxx
P0A955	24	K	xxxxxxxxxx_K_Kxxxxxxxxx
P0A8L1	166	K	xxxxxxxxxx_K_xxxxxxxRxx
P0A8M0	286	K	xxxxxxxxxx_K_xxxxxxxKxx
P12758	3	K	xxxxxxxxxx_K_xxxxxxxxxK
P17315	293	K	xxxxxxxxxx_K_xxxxxxxxKx
P0A6Y1	81	K	xxxxxxxxxx_K_xxxxxRxxxx
P0A9Z1	90	K	xxxxxxxxxx_K_xxxxxxxRxx
P21889	315	K	xxxxxxxxxx_K_Gxxxxxxxxx
P0A870	250	K	xxxxxxxxxx_K_Exxxxxxxxx
P0A9B2	192	K	xxxxxxxxxx_K_Dxxxxxxxxx
P0AG82	182	K	xxxxxxxxxx_K_xxxxxxxxxK
P21169	52	K	xxxxxxxxxx_K_Rxxxxxxxxx
P46887	66	K	xxxxxxxxxx_K_Dxxxxxxxxx
P77399	230	K	xxxxxxxxxx_K_xxxxxxxxKx
P0ABR1	57	K	xxxxxxxxxx_K_Exxxxxxxxx
P0C8J6	244	K	xxKxxxxxxx_K_xxxxxxxxxx
P0A9Q7	81	K	xxxxxxxxxx_K_Dxxxxxxxxx
P00579	257	K	xxxxxxxxxx_K_xxxxxxKxxx
P37028	225	K	xxxxxxxxxx_K_xxxxxxxKxx
P00968	321	K	xxKxxxxxxx_K_xxxxxxxxxx
P0AG78	252	K	xxxxxxxxxx_K_Gxxxxxxxxx
P0A6P5	458	K	xxxxxxxxxx_K_Exxxxxxxxx
P0A799	82	K	xxxxxxxxxx_K_Dxxxxxxxxx
P00363	479	K	xxxxxxxxxx_K_xxxxxxxxKx
P30863	188	K	xxxxxxxxxx_K_Dxxxxxxxxx
P0AD61	286	K	xxxxxxxxxx_K_xxxxxRxxxx
P0A8A0	205	K	xxxxxxxxxx_K_xxxxxxxxxK
P0A877	12	K	xxxxxxxxxx_K_Exxxxxxxxx
P0A7D4	85	K	xxxxxxxxxx_K_Exxxxxxxxx
P0AEZ1	270	K	xxxxxxxxxx_K_Dxxxxxxxxx
P0AFH8	195	K	xxxxxxxxxx_K_xxxxxKxxxx
P0A784	138	K	xxxxxxxxxx_K_Exxxxxxxxx
P64581	63	K	xxxxxxxxxx_K_xxxxxxxRxx
P0AFK9	73	K	xxxxxxxxxx_K_Dxxxxxxxxx
P0ABQ2	228	K	xxxxxxxxxx_K_xxxxxxxxxK
P77721	11	K	xxxxxxxxxx_K_xxxxxxxKxx
P64588	172	K	xxxxxxxxxx_K_xxxxxRxxxx
P64455	60	K	xxxxxxxxxx_K_Exxxxxxxxx
P07003	334	K	xxKxxxxxxx_K_xxxxxxxxxx
P0A7K6	14	K	xxKxxxxxxx_K_xxxxxxxxxx
P0AEU0	132	K	xxxxxxxxxx_K_Gxxxxxxxxx
P13029	654	K	xxxxxxxxxx_K_xxxxxKxxxx
P75876	267	K	xxxxxxxxxx_K_xDxxxxxxxx
P69910	21	K	xxxxxxxxxx_K_xxxxxxxxKx
P0CE49	27	K	xxxxxxxxxx_K_Rxxxxxxxxx
P23843	96	K	xxxxxxxxxx_K_xxxxxxxKxx
P21599	75	K	xxxxxxxxxx_K_xxxxxxxxxK
P0A7L0	154	K	xxxxxxxxxx_K_xxxxxxxRxx
P0A8A2	11	K	xxxxxxxxxx_K_Kxxxxxxxxx
P0AE08	171	K	xxxxxxxxxx_K_Exxxxxxxxx
P13035	243	K	xxxxxxxxxx_K_xxxxxxxxxK
P04825	286	K	xxxxxxxxxx_K_Dxxxxxxxxx
P0A7V3	38	K	xxxxxxxxxx_K_xxxxxxKxxx
P0A794	228	K	xxxxxxxxxx_K_Dxxxxxxxxx
P08839	404	K	xxxxxxxxxx_K_Exxxxxxxxx
P76231	76	K	xxxxxxxxxx_K_xxxxxxxKxx
P76002	125	K	xxxxxxxxxx_K_xxxxxxxKxx
P0A6Q6	128	K	xxxxxxxxxx_K_xxxxxxxKxx
Q46915	201	K	xxxxxxxxxx_K_Dxxxxxxxxx
P30864	178	K	xxxxxxxxxx_K_xxxxxxxKxx
P0AD61	368	K	xxxxxxxxxx_K_xDxxxxxxxx
P0AF93	67	K	xxxxxxxxxx_K_xxxxxKxxxx
P04949	59	K	xxxxxxxxxx_K_Gxxxxxxxxx
P0A825	242	K	xxxxxxxxxx_K_xxxxxxxKxx
P02359	17	K	xxxxxxxxxx_K_xxxxxxxKxx
P0A825	375	K	xxxxxxxxxx_K_Exxxxxxxxx
P69913	38	K	xxxxxxxxxx_K_Exxxxxxxxx
P14175	23	K	xxxxxxxxxx_K_xxxxxxxKxx
P0A805	66	K	xxxxxxxxxx_K_xxxxxRxxxx
P0A853	467	K	xxKxxxxxxx_K_xxxxxxxxxx
P21338	206	K	xxxxxxxxxx_K_xxxxxxxKxx
P00954	268	K	xxxxxxxxxx_K_xxxxxKxxxx
P68206	11	K	xxKxxxxxxx_K_xxxxxxxxxx
P0A858	103	K	xxxxxxxxxx_K_xxxxxxxKxx
P03841	281	K	xxKxxxxxxx_K_xxxxxxxxxx
P17169	255	K	xxxxxxxxxx_K_xxxxxxxxxK
P21338	185	K	xxxxxxxxxx_K_xxxxxxxKxx
P21362	137	K	xxxxxxxxxx_K_Exxxxxxxxx
P0AFM6	160	K	xxxxxxxxxx_K_xDxxxxxxxx
P0A7W1	62	K	xxxxxxxxxx_K_xxxxxRxxxx
P08622	369	K	xxKxxxxxxx_K_xxxxxxxxxx
P37760	164	K	xxxxxxxxxx_K_xxxxxxKxxx
P0A9Q7	480	K	xxxxxxxxxx_K_Rxxxxxxxxx
P0A8M3	227	K	xxxxxxxxxx_K_xxxxxxxRxx
P0A855	160	K	xxxxxxxxxx_K_xxxxxRxxxx
P00959	609	K	xxxxxxxxxx_K_Rxxxxxxxxx
P0A7W1	6	K	xxxxxxxxxx_K_xxxxxxxKxx
P24216	382	K	xxxxxxxxxx_K_Kxxxxxxxxx
P0A9G6	193	K	xxxxxxxxxx_K_xxxxxxxKxx
P33221	355	K	xxxxxxxxxx_K_xxxxxxxRxx
P07395	282	K	xxxxxxxxxx_K_Exxxxxxxxx
P0ABB4	142	K	xxxxxxxxxx_K_Gxxxxxxxxx
P60438	190	K	xxxxxxxxxx_K_Gxxxxxxxxx
P28904	207	K	xxxxxxxxxx_K_Dxxxxxxxxx
P09551	198	K	xxxxxxxxxx_K_Dxxxxxxxxx
P0AGJ9	399	K	xxxxxxxxxx_K_Exxxxxxxxx
P37903	77	K	xxxxxxxxxx_K_Kxxxxxxxxx
P25665	729	K	xxxxxxxxxx_K_xxxxxxxRxx
P00452	584	K	xxxxxxxxxx_K_Kxxxxxxxxx
P27302	347	K	xxxxxxxxxx_K_xxxxxxKxxx
P30850	52	K	xxxxxxxxxx_K_Kxxxxxxxxx
P0AFY8	60	K	xxxxxxxxxx_K_xxxxxxxKxx
P0ABB4	99	K	xxxxxxxxxx_K_xxxxxxxRxx
P12995	229	K	xxxxxxxxxx_K_Rxxxxxxxxx
P0ABZ6	269	K	xxxxxxxxxx_K_xxxxxxxxKx
P0A853	450	K	xxxxxxxxxx_K_xxxxxxxxKx
P06721	42	K	xxxxxxxxxx_K_Kxxxxxxxxx
P0ABB4	422	K	xxxxxxxxxx_K_Dxxxxxxxxx
P0A887	21	K	xxxxxxxxxx_K_xDxxxxxxxx
P0A799	14	K	xxxxxxxxxx_K_Rxxxxxxxxx
P63284	233	K	xxxxxxxxxx_K_Gxxxxxxxxx
P0A786	179	K	xxxxxxxxxx_K_xDxxxxxxxx
P0AEM9	99	K	xxxxxxxxxx_K_Rxxxxxxxxx
P0ADZ4	65	K	xxxxxxxxxx_K_xxxxxxxKxx
P0A7V0	28	K	xxxxxxxxxx_K_xxxxxxxxKx
P0A6Y8	183	K	xxxxxxxxxx_K_Gxxxxxxxxx
P11349	237	K	xxxxxxxxxx_K_xxxxxKxxxx
P0A705	866	K	xxxxxxxxxx_K_xxxxxRxxxx
P0AC59	75	K	xxxxxxxxxx_K_xxxxxKxxxx
P04949	311	K	xxxxxxxxxx_K_xxxxxxxxxK
P0AFK9	190	K	xxxxxxxxxx_K_xxxxxxxxxK
P0A6N8	57	K	xxxxxxxxxx_K_xDxxxxxxxx
P0ADN2	30	K	xxxxxxxxxx_K_Exxxxxxxxx
P62399	69	K	xxxxxxxxxx_K_xxxxxxxxKx
P0AG78	147	K	xxxxxxxxxx_K_xxxxxRxxxx
P0A6F5	371	K	xxxxxxxxxx_K_xxxxxxxxKx
P21599	85	K	xxxxxxxxxx_K_xxxxxxxKxx
P0AE88	188	K	xxxxxxxxxx_K_Rxxxxxxxxx
P0AB46	68	K	xxxxxxxxxx_K_xxxxxxxxxK
P21156	109	K	xxxxxxxxxx_K_xxxxxKxxxx
P62399	14	K	xxxxxxxxxx_K_Kxxxxxxxxx
P0AET8	88	K	xxxxxxxxxx_K_xDxxxxxxxx
P77202	111	K	xxxxxxxxxx_K_Kxxxxxxxxx
P06989	50	K	xxxxxxxxxx_K_xxxxxxxKxx
P0ACB2	302	K	xxxxxxxxxx_K_Rxxxxxxxxx
P0A799	272	K	xxxxxxxxxx_K_xxxxxKxxxx
P0AE91	137	K	xxxxxxxxxx_K_xxxxxxKxxx
P0A799	127	K	xxxxxxxxxx_K_Kxxxxxxxxx
P23843	494	K	xxxxxxxxxx_K_xxxxxxKxxx
P0A8T7	570	K	xxxxxxxxxx_K_Dxxxxxxxxx
P05458	462	K	xxxxxxxxxx_K_Exxxxxxxxx
P21165	265	K	xxxxxxxxxx_K_xxxxxxxxxK
P0ABA0	58	K	xxxxxxxxxx_K_xxxxxxxKxx
P27298	660	K	xxxxxxxxxx_K_Rxxxxxxxxx
P0AGJ9	249	K	xxxxxxxxxx_K_Kxxxxxxxxx
P0A8P3	28	K	xxxxxxxxxx_K_xxxxxxxKxx
P0A9X9	50	K	xxxxxxxxxx_K_xxxxxxxxxK
P63284	522	K	xxxxxxxxxx_K_xxxxxxxKxx
P0A6P1	159	K	xxxxxxxxxx_K_xxxxxxxKxx
P0A6P9	360	K	xxxxxxxxxx_K_Dxxxxxxxxx
P37902	185	K	xxxxxxxxxx_K_Dxxxxxxxxx
P0AAB4	96	K	xxxxxxxxxx_K_Exxxxxxxxx
P0A9Z1	9	K	xxxxxxxxxx_K_xxxxxxxRxx
Q46845	253	K	xxxxxxxxxx_K_Rxxxxxxxxx
P27298	77	K	xxxxxxxxxx_K_xxxxxRxxxx
P28304	301	K	xxKxxxxxxx_K_xxxxxxxxxx
P19926	191	K	xxxxxxxxxx_K_xxxxxxxKxx
P76576	139	K	xxxxxxxxxx_K_xxxxxxKxxx
P0A894	203	K	xxxxxxxxxx_K_xxxxxxxRxx
P0A6K6	220	K	xxxxxxxxxx_K_xxxxxRxxxx
P00961	214	K	xxxxxxxxxx_K_xxxxxxxxKx
P0A6K6	271	K	xxxxxxxxxx_K_Kxxxxxxxxx
P37747	169	K	xxKxxxxxxx_K_xxxxxxxxxx
P39099	393	K	xxxxxxxxxx_K_xxxxxKxxxx
P0A853	20	K	xxxxxxxxxx_K_Rxxxxxxxxx
P09373	745	K	xxxxxxxxxx_K_Exxxxxxxxx
P0A7A9	122	K	xxxxxxxxxx_K_Dxxxxxxxxx
P06989	137	K	xxxxxxxxxx_K_xxxxxxKxxx
P0AGC3	491	K	xxxxxxxxxx_K_Exxxxxxxxx
P0CE48	325	K	xxxxxxxxxx_K_Gxxxxxxxxx
P60438	55	K	xxxxxxxxxx_K_Kxxxxxxxxx
P0A729	141	K	xxxxxxxxxx_K_Exxxxxxxxx
P0AGC3	178	K	xxxxxxxxxx_K_xDxxxxxxxx
P0ADR6	306	K	xxxxxxxxxx_K_xxxxxRxxxx
P23721	108	K	xxxxxxxxxx_K_Exxxxxxxxx
P27245	24	K	xxxxxxxxxx_K_Kxxxxxxxxx
P0A6P9	180	K	xxxxxxxxxx_K_Exxxxxxxxx
P0AC47	234	K	xxxxxxxxxx_K_xxxxxxxKxx
P77202	45	K	xxxxxxxxxx_K_Gxxxxxxxxx
P0A6F5	168	K	xxKxxxxxxx_K_xxxxxxxxxx
P0A799	27	K	xxxxxxxxxx_K_Dxxxxxxxxx
P23522	85	K	xxxxxxxxxx_K_Rxxxxxxxxx
P0A7K2	101	K	xxxxxxxxxx_K_xxxxxxxKxx
P0A7V8	183	K	xxxxxxxxxx_K_Rxxxxxxxxx
P11458	179	K	xxxxxxxxxx_K_xxxxxxxKxx
P10408	8	K	xxxxxxxxxx_K_xxxxxxxRxx
P0A790	115	K	xxxxxxxxxx_K_Rxxxxxxxxx
P0C018	68	K	xxxxxxxxxx_K_xxxxxxxKxx
P35340	11	K	xxxxxxxxxx_K_xxxxxxxKxx
P0A6M8	249	K	xxxxxxxxxx_K_xxxxxRxxxx
P0A9C3	253	K	xxxxxxxxxx_K_xDxxxxxxxx
P0A7E5	479	K	xxxxxxxxxx_K_xxxxxxxRxx
P21889	399	K	xxxxxxxxxx_K_Kxxxxxxxxx
P0ADE6	8	K	xxxxxxxxxx_K_Dxxxxxxxxx
P13009	978	K	xxxxxxxxxx_K_xxxxxxxKxx
P00959	403	K	xxxxxxxxxx_K_Rxxxxxxxxx
P0A8V2	1048	K	xxxxxxxxxx_K_xxxxxxxxKx
P0AEQ3	62	K	xxxxxxxxxx_K_xxxxxKxxxx
P75792	34	K	xxxxxxxxxx_K_Kxxxxxxxxx
P23865	581	K	xxxxxxxxxx_K_Dxxxxxxxxx
P32157	213	K	xxxxxxxxxx_K_xxxxxRxxxx
P08956	824	K	xxxxxxxxxx_K_Gxxxxxxxxx
P30744	40	K	xxxxxxxxxx_K_Dxxxxxxxxx
P23869	69	K	xxxxxxxxxx_K_xxxxxxxKxx
P52697	314	K	xxxxxxxxxx_K_Gxxxxxxxxx
P16700	146	K	xxxxxxxxxx_K_xxxxxxKxxx
P37177	430	K	xxxxxxxxxx_K_xxxxxKxxxx
P76170	51	K	xxxxxxxxxx_K_Exxxxxxxxx
P62399	9	K	xxxxxxxxxx_K_Dxxxxxxxxx
P0A7K6	96	K	xxxxxxxxxx_K_xxxxxxxxxK
P0A6P9	82	K	xxxxxxxxxx_K_Dxxxxxxxxx
P0A6I6	42	K	xxxxxxxxxx_K_Kxxxxxxxxx
P0A6F5	122	K	xxxxxxxxxx_K_xxxxxxxxxK
P28635	269	K	xxKxxxxxxx_K_xxxxxxxxxx
P77804	79	K	xxxxxxxxxx_K_Exxxxxxxxx
P30125	150	K	xxxxxxxxxx_K_xxxxxxxxxK
P0AF18	139	K	xxxxxxxxxx_K_Kxxxxxxxxx
P61889	107	K	xxKxxxxxxx_K_xxxxxxxxxx
P0A9Y6	5	K	xxxxxxxxxx_K_xxxxxxxxxK
P46837	341	K	xxxxxxxxxx_K_xxxxxxxxKx
P10384	261	K	xxxxxxxxxx_K_Gxxxxxxxxx
P0C0V0	307	K	xxxxxxxxxx_K_xDxxxxxxxx
P0ACP7	41	K	xxxxxxxxxx_K_Exxxxxxxxx
P0A7A7	98	K	xxxxxxxxxx_K_Exxxxxxxxx
P76270	157	K	xxxxxxxxxx_K_Kxxxxxxxxx
P0AF93	58	K	xxxxxxxxxx_K_xxxxxxxxKx
P0AG16	195	K	xxxxxxxxxx_K_Rxxxxxxxxx
P0AEG6	167	K	xxxxxxxxxx_K_xxxxxxxxKx
P0A9G8	14	K	xxxxxxxxxx_K_xxxxxRxxxx
P0AEM9	134	K	xxxxxxxxxx_K_xxxxxxxKxx
P0A7R1	89	K	xxxxxxxxxx_K_xxxxxxxRxx
P0AAI9	211	K	xxxxxxxxxx_K_xxxxxxKxxx
P08839	20	K	xxxxxxxxxx_K_xxxxxxxxxK
P52647	593	K	xxxxxxxxxx_K_Gxxxxxxxxx
P0A7G2	60	K	xxxxxxxxxx_K_Dxxxxxxxxx
P75694	89	K	xxxxxxxxxx_K_Kxxxxxxxxx
P0A6E6	136	K	xxxxxxxxxx_K_Kxxxxxxxxx
P0AEZ3	175	K	xxxxxxxxxx_K_Exxxxxxxxx
P0A8N5	114	K	xxxxxxxxxx_K_Kxxxxxxxxx
P0A7P5	11	K	xxxxxxxxxx_K_Rxxxxxxxxx
P0A9J8	112	K	xxxxxxxxxx_K_Gxxxxxxxxx
P0AAF6	115	K	xxxxxxxxxx_K_Dxxxxxxxxx
P23847	364	K	xxxxxxxxxx_K_Exxxxxxxxx
P05793	38	K	xxxxxxxxxx_K_Kxxxxxxxxx
P0A6X7	5	K	xxxxxxxxxx_K_xxxxxxxxxK
P37747	283	K	xxxxxxxxxx_K_xxxxxxxKxx
P0A817	370	K	xxxxxxxxxx_K_xDxxxxxxxx
P0AFB8	271	K	xxxxxxxxxx_K_xDxxxxxxxx
P00350	454	K	xxxxxxxxxx_K_Rxxxxxxxxx
P0AB71	3	K	xxxxxxxxxx_K_xxxxxKxxxx
P0A6A6	173	K	xxxxxxxxxx_K_xxxxxxxKxx
P04816	87	K	xxKxxxxxxx_K_xxxxxxxxxx
P21599	137	K	xxxxxxxxxx_K_xxxxxxxKxx
P00562	16	K	xxxxxxxxxx_K_xxxxxxxxxK
P0ABH7	418	K	xxxxxxxxxx_K_xxxxxxxKxx
P45748	50	K	xxxxxxxxxx_K_xxxxxKxxxx
P06149	344	K	xxKxxxxxxx_K_xxxxxxxxxx
P0ABA6	267	K	xxKxxxxxxx_K_xxxxxxxxxx
P0A796	309	K	xxxxxxxxxx_K_xxxxxxxKxx
P23843	527	K	xxxxxxxxxx_K_Dxxxxxxxxx
P0AFR4	102	K	xxxxxxxxxx_K_xxxxxxxRxx
P0A951	126	K	xxxxxxxxxx_K_Exxxxxxxxx
P67826	151	K	xxxxxxxxxx_K_xDxxxxxxxx
P77348	418	K	xxxxxxxxxx_K_xxxxxRxxxx
P0A7M2	44	K	xxxxxxxxxx_K_xxxxxxxxxK
P0AD96	186	K	xxxxxxxxxx_K_Kxxxxxxxxx
P69222	64	K	xxxxxxxxxx_K_xxxxxRxxxx
P0AB89	101	K	xxxxxxxxxx_K_Exxxxxxxxx
P0A825	62	K	xxKxxxxxxx_K_xxxxxxxxxx
P0ADY7	34	K	xxxxxxxxxx_K_xxxxxRxxxx
P0AAB6	247	K	xxxxxxxxxx_K_Kxxxxxxxxx
P0AC59	14	K	xxxxxxxxxx_K_xxxxxxxKxx
P17115	286	K	xxxxxxxxxx_K_Exxxxxxxxx
P60664	194	K	xxxxxxxxxx_K_Kxxxxxxxxx
P0A8T7	983	K	xxxxxxxxxx_K_xxxxxxxxKx
P22259	95	K	xxKxxxxxxx_K_xxxxxxxxxx
Q46856	42	K	xxxxxxxxxx_K_Kxxxxxxxxx
P37747	334	K	xxxxxxxxxx_K_xxxxxRxxxx
P04949	166	K	xxxxxxxxxx_K_xxxxxxxxxK
P33195	306	K	xxxxxxxxxx_K_Dxxxxxxxxx
P0A7E5	262	K	xxxxxxxxxx_K_Rxxxxxxxxx
P0A9C5	16	K	xxxxxxxxxx_K_xxxxxxxxxK
P24251	88	K	xxxxxxxxxx_K_Dxxxxxxxxx
P0A9D8	60	K	xxxxxxxxxx_K_Kxxxxxxxxx
P0AFG6	226	K	xxKxxxxxxx_K_xxxxxxxxxx
P25665	448	K	xxxxxxxxxx_K_Kxxxxxxxxx
P0AB77	23	K	xxxxxxxxxx_K_Exxxxxxxxx
P0A7I4	180	K	xxxxxxxxxx_K_xxxxxxKxxx
P0A7A9	95	K	xxxxxxxxxx_K_xxxxxxxxxK
P0A9Q7	455	K	xxxxxxxxxx_K_xxxxxxxRxx
P27242	349	K	xxxxxxxxxx_K_xxxxxxxKxx
P38038	171	K	xxxxxxxxxx_K_xxxxxxxRxx
P61714	72	K	xxxxxxxxxx_K_xDxxxxxxxx
P63284	431	K	xxxxxxxxxx_K_xxxxxxxKxx
P04816	63	K	xxxxxxxxxx_K_xDxxxxxxxx
P0AES4	754	K	xxxxxxxxxx_K_xxxxxxxxxK
P0C093	79	K	xxxxxxxxxx_K_Dxxxxxxxxx
P07118	178	K	xxKxxxxxxx_K_xxxxxxxxxx
P64614	63	K	xxxxxxxxxx_K_Gxxxxxxxxx
P0A805	162	K	xxxxxxxxxx_K_xxxxxxxKxx
P33136	44	K	xxxxxxxxxx_K_xxxxxxxRxx
P46837	198	K	xxxxxxxxxx_K_Exxxxxxxxx
P69908	4	K	xxxxxxxxxx_K_xxxxxRxxxx
P21156	177	K	xxxxxxxxxx_K_Gxxxxxxxxx
P0A6Z3	212	K	xxxxxxxxxx_K_Rxxxxxxxxx
P0AB71	20	K	xxxxxxxxxx_K_xxxxxKxxxx
P0ABA0	81	K	xxxxxxxxxx_K_xxxxxxxxxK
P0A6L4	256	K	xxKxxxxxxx_K_xxxxxxxxxx
P0AD96	282	K	xxxxxxxxxx_K_xxxxxxxxxK
Q46948	133	K	xxxxxxxxxx_K_xxxxxxxxKx
P0A8J8	293	K	xxxxxxxxxx_K_Kxxxxxxxxx
P0A910	218	K	xxxxxxxxxx_K_xDxxxxxxxx
P31658	124	K	xxxxxxxxxx_K_xxxxxxxKxx
P00350	314	K	xxxxxxxxxx_K_xxxxxKxxxx
P77748	657	K	xxxxxxxxxx_K_xxxxxxxxxK
P0ABW9	50	K	xxxxxxxxxx_K_Kxxxxxxxxx
P0AB89	94	K	xxxxxxxxxx_K_xxxxxxxxKx
P02924	318	K	xxxxxxxxxx_K_Exxxxxxxxx
P60757	206	K	xxxxxxxxxx_K_xxxxxKxxxx
P0AFK9	200	K	xxxxxxxxxx_K_Kxxxxxxxxx
P00957	585	K	xxxxxxxxxx_K_xxxxxxKxxx
P07109	138	K	xxxxxxxxxx_K_xxxxxxxxxK
P06996	31	K	xxxxxxxxxx_K_xxxxxKxxxx
P27828	341	K	xxxxxxxxxx_K_Dxxxxxxxxx
P0A6F5	364	K	xxxxxxxxxx_K_xxxxxxKxxx
P0A7E5	239	K	xxxxxxxxxx_K_Dxxxxxxxxx
P00954	307	K	xxxxxxxxxx_K_Dxxxxxxxxx
P17846	127	K	xxxxxxxxxx_K_Kxxxxxxxxx
P0AEQ3	98	K	xxxxxxxxxx_K_Kxxxxxxxxx
P0ACM2	193	K	xxxxxxxxxx_K_Rxxxxxxxxx
P0A8P3	36	K	xxKxxxxxxx_K_xxxxxxxxxx
P76403	287	K	xxxxxxxxxx_K_xxxxxKxxxx
P0AES0	618	K	xxxxxxxxxx_K_Kxxxxxxxxx
P0A7B5	301	K	xxxxxxxxxx_K_xxxxxxxRxx
P0A6L0	5	K	xxxxxxxxxx_K_xxxxxxxKxx
P0A853	459	K	xxxxxxxxxx_K_xxxxxxxKxx
P00961	72	K	xxxxxxxxxx_K_Rxxxxxxxxx
P0A9P4	185	K	xxxxxxxxxx_K_xxxxxxxxKx
P0AB83	165	K	xxxxxxxxxx_K_xxxxxxKxxx
P0ADG7	203	K	xxxxxxxxxx_K_xxxxxxxxKx
P0A9D2	141	K	xxxxxxxxxx_K_Dxxxxxxxxx
P0ABB0	426	K	xxxxxxxxxx_K_xxxxxxxKxx
P0ADE6	129	K	xxxxxxxxxx_K_xxxxxxxKxx
P69441	136	K	xxxxxxxxxx_K_xxxxxxxxKx
P0AB89	34	K	xxxxxxxxxx_K_xxxxxxxRxx
P0A746	82	K	xxxxxxxxxx_K_Dxxxxxxxxx
P77695	20	K	xxxxxxxxxx_K_xxxxxxxKxx
P0A825	346	K	xxxxxxxxxx_K_xxxxxxxKxx
P07118	291	K	xxxxxxxxxx_K_Rxxxxxxxxx
P62399	3	K	xxxxxxxxxx_K_xxxxxKxxxx
P31658	115	K	xxxxxxxxxx_K_xxxxxxxxKx
P0AE08	27	K	xxxxxxxxxx_K_Dxxxxxxxxx
P0A7W1	156	K	xxxxxxxxxx_K_Rxxxxxxxxx
P05458	239	K	xxxxxxxxxx_K_xxxxxxKxxx
P0A7W1	14	K	xxKxxxxxxx_K_xxxxxxxxxx
P09373	195	K	xxxxxxxxxx_K_Dxxxxxxxxx
P37759	310	K	xxxxxxxxxx_K_xxxxxxxKxx
P0A901	37	K	xxxxxxxxxx_K_Rxxxxxxxxx
P07813	683	K	xxKxxxxxxx_K_xxxxxxxxxx
P27302	340	K	xxxxxxxxxx_K_xxxxxxKxxx
P0AF48	106	K	xxxxxxxxxx_K_Gxxxxxxxxx
P45523	172	K	xxxxxxxxxx_K_xxxxxxKxxx
P08997	337	K	xxxxxxxxxx_K_Dxxxxxxxxx
P0A9D2	122	K	xxxxxxxxxx_K_xxxxxxxxxK
P09551	132	K	xxxxxxxxxx_K_Gxxxxxxxxx
P21338	193	K	xxKxxxxxxx_K_xxxxxxxxxx
P09373	615	K	xxxxxxxxxx_K_Kxxxxxxxxx
P0AAG3	228	K	xxKxxxxxxx_K_xxxxxxxxxx
P76034	73	K	xxxxxxxxxx_K_Rxxxxxxxxx
P30863	72	K	xxxxxxxxxx_K_xxxxxxxKxx
P60716	216	K	xxxxxxxxxx_K_xxxxxKxxxx
P00962	509	K	xxxxxxxxxx_K_Dxxxxxxxxx
P0AD61	59	K	xxxxxxxxxx_K_xxxxxxxxKx
P39325	197	K	xxxxxxxxxx_K_xxxxxxxKxx
P08312	35	K	xxxxxxxxxx_K_Gxxxxxxxxx
P0AB14	57	K	xxxxxxxxxx_K_xDxxxxxxxx
P0A6F3	92	K	xxxxxxxxxx_K_Exxxxxxxxx
P69924	33	K	xxxxxxxxxx_K_xxxxxxxxxK
P0ADE8	68	K	xxxxxxxxxx_K_xxxxxRxxxx
P0AB89	46	K	xxxxxxxxxx_K_xxxxxxxKxx
P0AES4	573	K	xxKxxxxxxx_K_xxxxxxxxxx
P0A7F3	143	K	xxxxxxxxxx_K_Exxxxxxxxx
P0AAC8	89	K	xxKxxxxxxx_K_xxxxxxxxxx
P00959	548	K	xxxxxxxxxx_K_Exxxxxxxxx
P0A9B2	249	K	xxxxxxxxxx_K_xxxxxxxKxx
P76344	160	K	xxKxxxxxxx_K_xxxxxxxxxx
P0AC41	482	K	xxxxxxxxxx_K_xxxxxKxxxx
P0AA16	184	K	xxxxxxxxxx_K_xxxxxRxxxx
P0A8M3	286	K	xxxxxxxxxx_K_xxxxxxxKxx
P45523	179	K	xxxxxxxxxx_K_Exxxxxxxxx
P23865	308	K	xxxxxxxxxx_K_xxxxxKxxxx
P0ADZ4	47	K	xxxxxxxxxx_K_Kxxxxxxxxx
P63235	489	K	xxxxxxxxxx_K_xxxxxxxRxx
P0A877	201	K	xxxxxxxxxx_K_Exxxxxxxxx
P63284	176	K	xxxxxxxxxx_K_xDxxxxxxxx
P0A8P3	90	K	xxxxxxxxxx_K_Kxxxxxxxxx
P0A7N1	60	K	xxKxxxxxxx_K_xxxxxxxxxx
P09424	261	K	xxxxxxxxxx_K_xxxxxxxKxx
P36767	108	K	xxxxxxxxxx_K_Dxxxxxxxxx
P0ACC7	351	K	xxxxxxxxxx_K_Kxxxxxxxxx
P0A9P0	80	K	xxxxxxxxxx_K_xxxxxxxxxK
P05793	123	K	xxxxxxxxxx_K_Dxxxxxxxxx
P0AG63	36	K	xxxxxxxxxx_K_xxxxxxKxxx
P33219	48	K	xxxxxxxxxx_K_Rxxxxxxxxx
P39199	309	K	xxxxxxxxxx_K_Dxxxxxxxxx
P0A870	111	K	xxxxxxxxxx_K_xxxxxKxxxx
P0A715	154	K	xxxxxxxxxx_K_xxxxxxxKxx
P16691	120	K	xxxxxxxxxx_K_Rxxxxxxxxx
P0AEZ3	11	K	xxxxxxxxxx_K_Gxxxxxxxxx
P45578	45	K	xxxxxxxxxx_K_Exxxxxxxxx
P68919	85	K	xxxxxxxxxx_K_xxxxxxxRxx
P0A8N3	156	K	xxKxxxxxxx_K_xxxxxxxxxx
P0ABU2	314	K	xxxxxxxxxx_K_Gxxxxxxxxx
P0A6Y8	166	K	xxxxxxxxxx_K_Rxxxxxxxxx
P0ACJ8	202	K	xxxxxxxxxx_K_xxxxxxxRxx
P0A9K7	163	K	xxxxxxxxxx_K_xDxxxxxxxx
P0C8J6	264	K	xxxxxxxxxx_K_xxxxxxxxKx
P76344	94	K	xxxxxxxxxx_K_Dxxxxxxxxx
P10371	107	K	xxxxxxxxxx_K_xxxxxKxxxx
P02931	47	K	xxxxxxxxxx_K_Gxxxxxxxxx
P24202	126	K	xxxxxxxxxx_K_xDxxxxxxxx
P0ACD4	122	K	xxxxxxxxxx_K_xxxxxKxxxx
P0A7T7	30	K	xxxxxxxxxx_K_xxxxxxxKxx
P0AA39	309	K	xxxxxxxxxx_K_Rxxxxxxxxx
P0AFG8	210	K	xxxxxxxxxx_K_xxxxxxxKxx
P13669	199	K	xxxxxxxxxx_K_xxxxxxxRxx
P25746	103	K	xxxxxxxxxx_K_Gxxxxxxxxx
P0A7L0	105	K	xxxxxxxxxx_K_Kxxxxxxxxx
P13029	68	K	xxxxxxxxxx_K_xxxxxxxKxx
P0AG55	158	K	xxxxxxxxxx_K_Gxxxxxxxxx
P0AFI7	145	K	xxxxxxxxxx_K_xxxxxxxRxx
P0AG30	123	K	xxKxxxxxxx_K_xxxxxxxxxx
P33195	835	K	xxxxxxxxxx_K_Rxxxxxxxxx
P0A855	67	K	xxxxxxxxxx_K_xxxxxRxxxx
P0AC86	306	K	xxxxxxxxxx_K_xxxxxxxKxx
P0ACP1	2	K	xxxxxxxxxx_K_xDxxxxxxxx
Q47083	275	K	xxxxxxxxxx_K_Rxxxxxxxxx
P0A7F3	6	K	xxxxxxxxxx_K_xxxxxxKxxx
P75849	176	K	xxxxxxxxxx_K_Dxxxxxxxxx
P0A8G6	28	K	xxxxxxxxxx_K_xDxxxxxxxx
P0A7V0	105	K	xxxxxxxxxx_K_xxxxxxxxxK
P0A6B7	260	K	xxxxxxxxxx_K_Exxxxxxxxx
P62399	145	K	xxxxxxxxxx_K_xDxxxxxxxx
P0ACW6	59	K	xxxxxxxxxx_K_Dxxxxxxxxx
P0AFA2	69	K	xxxxxxxxxx_K_Dxxxxxxxxx
P0A9B2	61	K	xxxxxxxxxx_K_Dxxxxxxxxx
P60422	108	K	xxxxxxxxxx_K_Gxxxxxxxxx
P0AF08	30	K	xxxxxxxxxx_K_xxxxxxKxxx
P0ADV7	204	K	xxxxxxxxxx_K_xxxxxKxxxx
P09373	117	K	xxxxxxxxxx_K_xxxxxxKxxx
P37773	371	K	xxxxxxxxxx_K_Dxxxxxxxxx
P0AG44	56	K	xxxxxxxxxx_K_xDxxxxxxxx
P75767	249	K	xxxxxxxxxx_K_Kxxxxxxxxx
P69797	320	K	xxxxxxxxxx_K_xDxxxxxxxx
P07913	284	K	xxxxxxxxxx_K_Gxxxxxxxxx
P0ABJ9	358	K	xxxxxxxxxx_K_Rxxxxxxxxx
P0A6I3	137	K	xxxxxxxxxx_K_xxxxxxxKxx
P23847	196	K	xxKxxxxxxx_K_xxxxxxxxxx
P60624	43	K	xxxxxxxxxx_K_Kxxxxxxxxx
P0AC59	46	K	xxxxxxxxxx_K_xxxxxxKxxx
P0A707	110	K	xxxxxxxxxx_K_xxxxxRxxxx
P0AEE5	299	K	xxxxxxxxxx_K_xxxxxxxxKx
P0A6W5	133	K	xxxxxxxxxx_K_Exxxxxxxxx
P0A7F3	94	K	xxxxxxxxxx_K_xxxxxxxRxx
P0AEQ3	99	K	xxxxxxxxxx_K_xxxxxxxxxK
P0A6F5	34	K	xxxxxxxxxx_K_xxxxxxxKxx
P0AD61	68	K	xxxxxxxxxx_K_xxxxxxxKxx
P0CE48	314	K	xxxxxxxxxx_K_Dxxxxxxxxx
P00934	7	K	xxxxxxxxxx_K_Dxxxxxxxxx
P18196	82	K	xxxxxxxxxx_K_Dxxxxxxxxx
P0A6Z3	247	K	xxxxxxxxxx_K_Exxxxxxxxx
P0AF08	116	K	xxxxxxxxxx_K_Gxxxxxxxxx
P02943	77	K	xxxxxxxxxx_K_Exxxxxxxxx
P0AG78	328	K	xxxxxxxxxx_K_Rxxxxxxxxx
P0A7D4	340	K	xxKxxxxxxx_K_xxxxxxxxxx
P00490	690	K	xxxxxxxxxx_K_xxxxxxxxxK
P09373	643	K	xxxxxxxxxx_K_Gxxxxxxxxx
P00961	592	K	xxKxxxxxxx_K_xxxxxxxxxx
P23538	323	K	xxxxxxxxxx_K_Dxxxxxxxxx
P08244	177	K	xxxxxxxxxx_K_xxxxxxxKxx
P0A8V2	1122	K	xxxxxxxxxx_K_Gxxxxxxxxx
P0AEU7	67	K	xxxxxxxxxx_K_xxxxxxxKxx
P76243	32	K	xxxxxxxxxx_K_xxxxxxxxxK
P0AC38	63	K	xxKxxxxxxx_K_xxxxxxxxxx
P63284	818	K	xxxxxxxxxx_K_Rxxxxxxxxx
P0A6E4	133	K	xxxxxxxxxx_K_xxxxxRxxxx
P0A955	34	K	xxxxxxxxxx_K_xxxxxxxRxx
P25524	207	K	xxxxxxxxxx_K_xDxxxxxxxx
P64581	31	K	xxxxxxxxxx_K_xxxxxxKxxx
P37760	145	K	xxKxxxxxxx_K_xxxxxxxxxx
P0A927	66	K	xxxxxxxxxx_K_Kxxxxxxxxx
P08622	51	K	xxxxxxxxxx_K_Exxxxxxxxx
P31663	86	K	xxxxxxxxxx_K_xxxxxxxxxK
P45523	73	K	xxKxxxxxxx_K_xxxxxxxxxx
P37902	152	K	xxxxxxxxxx_K_Dxxxxxxxxx
P76372	168	K	xxxxxxxxxx_K_xxxxxxxKxx
P67087	273	K	xxxxxxxxxx_K_Kxxxxxxxxx
P76658	179	K	xxxxxxxxxx_K_xxxxxRxxxx
P0AG78	314	K	xxxxxxxxxx_K_Exxxxxxxxx
P31069	305	K	xxxxxxxxxx_K_Kxxxxxxxxx
P0AG30	31	K	xxxxxxxxxx_K_xDxxxxxxxx
P04995	287	K	xxxxxxxxxx_K_xDxxxxxxxx
P0ABT2	140	K	xxxxxxxxxx_K_Dxxxxxxxxx
P0A8M3	346	K	xxxxxxxxxx_K_xxxxxxxRxx
P02359	131	K	xxxxxxxxxx_K_xxxxxKxxxx
P0AEU0	201	K	xxKxxxxxxx_K_xxxxxxxxxx
P0AFC7	41	K	xxxxxxxxxx_K_xxxxxxxxxK
P0AC41	488	K	xxxxxxxxxx_K_xxxxxxKxxx
P05793	326	K	xxxxxxxxxx_K_xxxxxxxxxK
P0A850	287	K	xxKxxxxxxx_K_xxxxxxxxxx
P35340	7	K	xxxxxxxxxx_K_xxxxxxxxKx
P0A9W3	271	K	xxxxxxxxxx_K_xxxxxxxxxK
P08200	186	K	xxxxxxxxxx_K_Kxxxxxxxxx
P32132	337	K	xxxxxxxxxx_K_Exxxxxxxxx
P0A8E7	90	K	xxxxxxxxxx_K_xxxxxxxxKx
P23843	409	K	xxxxxxxxxx_K_xxxxxxxKxx
P0A910	288	K	xxxxxxxxxx_K_xxxxxKxxxx
P0A7R5	46	K	xxxxxxxxxx_K_Exxxxxxxxx
P76536	272	K	xxxxxxxxxx_K_Rxxxxxxxxx
P76027	154	K	xxxxxxxxxx_K_xxxxxKxxxx
P69783	148	K	xxxxxxxxxx_K_Exxxxxxxxx
P0AF20	391	K	xxxxxxxxxx_K_Rxxxxxxxxx
P0A9Y6	9	K	xxxxxxxxxx_K_xxxxxKxxxx
P62768	31	K	xxxxxxxxxx_K_xxxxxxKxxx
P0A858	188	K	xxxxxxxxxx_K_xxxxxxxKxx
P0AF03	140	K	xxxxxxxxxx_K_Exxxxxxxxx
P0A9P0	220	K	xxxxxxxxxx_K_xxxxxxxKxx
P0A9Q7	280	K	xxxxxxxxxx_K_xxxxxxxKxx
P0AA39	174	K	xxxxxxxxxx_K_Dxxxxxxxxx
P39831	191	K	xxxxxxxxxx_K_xxxxxxxKxx
P31979	100	K	xxxxxxxxxx_K_Dxxxxxxxxx
P0AGD3	44	K	xxxxxxxxxx_K_xxxxxxKxxx
P0A8F0	67	K	xxxxxxxxxx_K_Gxxxxxxxxx
P27302	330	K	xxxxxxxxxx_K_xxxxxxxxxK
P0A7K2	82	K	xxxxxxxxxx_K_Exxxxxxxxx
P0A6P9	419	K	xxxxxxxxxx_K_xxxxxxxxxK
P0ACZ8	10	K	xxxxxxxxxx_K_xxxxxxxKxx
P0ACF4	3	K	xxxxxxxxxx_K_xxxxxKxxxx
P0AEP3	204	K	xxxxxxxxxx_K_xDxxxxxxxx
P0A6E4	418	K	xxxxxxxxxx_K_xxxxxKxxxx
P0A7R5	30	K	xxxxxxxxxx_K_Rxxxxxxxxx
P0A9P6	203	K	xxxxxxxxxx_K_Exxxxxxxxx
P33363	353	K	xxxxxxxxxx_K_xDxxxxxxxx
P08331	93	K	xxxxxxxxxx_K_xxxxxxxxKx
P0A9L3	93	K	xxxxxxxxxx_K_Kxxxxxxxxx
P0A8X2	151	K	xxxxxxxxxx_K_Rxxxxxxxxx
P0A9Q9	2	K	xxxxxxxxxx_K_xxxxxxxRxx
P0A850	361	K	xxxxxxxxxx_K_xDxxxxxxxx
P0A836	46	K	xxxxxxxxxx_K_xxxxxxxxxK
P0A9L5	13	K	xxxxxxxxxx_K_Exxxxxxxxx
P02359	149	K	xxxxxxxxxx_K_xxxxxRxxxx
P64612	369	K	xxxxxxxxxx_K_Rxxxxxxxxx
P12281	279	K	xxxxxxxxxx_K_xxxxxxxxKx
P0AD96	344	K	xxxxxxxxxx_K_xDxxxxxxxx
P76143	209	K	xxxxxxxxxx_K_Gxxxxxxxxx
P0AEE5	331	K	xxxxxxxxxx_K_Kxxxxxxxxx
P0AG18	142	K	xxxxxxxxxx_K_Exxxxxxxxx
P09323	647	K	xxxxxxxxxx_K_Kxxxxxxxxx
P00370	16	K	xxxxxxxxxx_K_Rxxxxxxxxx
P0A7V8	22	K	xxxxxxxxxx_K_xxxxxxxxKx
P0AEE5	214	K	xxxxxxxxxx_K_xDxxxxxxxx
P0AC38	251	K	xxxxxxxxxx_K_Kxxxxxxxxx
P0A6M8	440	K	xxxxxxxxxx_K_Exxxxxxxxx
P0A9A9	41	K	xxxxxxxxxx_K_Rxxxxxxxxx
P36683	373	K	xxxxxxxxxx_K_Dxxxxxxxxx
P11557	418	K	xxxxxxxxxx_K_xxxxxxxxxK
P0AE18	141	K	xxxxxxxxxx_K_xxxxxRxxxx
P0A836	66	K	xxxxxxxxxx_K_Exxxxxxxxx
P0ABC7	125	K	xxxxxxxxxx_K_xxxxxxxKxx
P0AB67	424	K	xxKxxxxxxx_K_xxxxxxxxxx
P39356	259	K	xxxxxxxxxx_K_Exxxxxxxxx
P0AAF6	132	K	xxKxxxxxxx_K_xxxxxxxxxx
P76594	748	K	xxxxxxxxxx_K_Exxxxxxxxx
P61889	142	K	xxKxxxxxxx_K_xxxxxxxxxx
P0AEX9	388	K	xxxxxxxxxx_K_xxxxxxxKxx
P04391	87	K	xxxxxxxxxx_K_Exxxxxxxxx
P69910	446	K	xxxxxxxxxx_K_xxxxxxKxxx
P63284	325	K	xxxxxxxxxx_K_Dxxxxxxxxx
P0A9T0	22	K	xxxxxxxxxx_K_xxxxxRxxxx
P0AEX9	205	K	xxxxxxxxxx_K_Dxxxxxxxxx
P12758	40	K	xxxxxxxxxx_K_xxxxxxxRxx
P08622	62	K	xxxxxxxxxx_K_Rxxxxxxxxx
P04079	381	K	xxxxxxxxxx_K_Dxxxxxxxxx
P0A9E5	66	K	xxxxxxxxxx_K_xxxxxRxxxx
P60906	53	K	xxxxxxxxxx_K_Rxxxxxxxxx
P09424	269	K	xxKxxxxxxx_K_xxxxxxxxxx
P0A8V2	1133	K	xxxxxxxxxx_K_xxxxxxKxxx
P23827	111	K	xxxxxxxxxx_K_Kxxxxxxxxx
P46837	601	K	xxxxxxxxxx_K_xxxxxxxKxx
P46837	42	K	xxxxxxxxxx_K_Exxxxxxxxx
P0A6Z3	506	K	xxxxxxxxxx_K_xxxxxxxxxK
P0A7W7	31	K	xxxxxxxxxx_K_xxxxxxxxxK
P31069	349	K	xxxxxxxxxx_K_xxxxxKxxxx
P06721	295	K	xxxxxxxxxx_K_xxxxxKxxxx
P0AAB6	265	K	xxxxxxxxxx_K_Kxxxxxxxxx
P37751	337	K	xxxxxxxxxx_K_Kxxxxxxxxx
P0A809	66	K	xxxxxxxxxx_K_xxxxxxKxxx
P37330	17	K	xxxxxxxxxx_K_Rxxxxxxxxx
P00582	406	K	xxxxxxxxxx_K_xxxxxxxxxK
P0A6U3	469	K	xxxxxxxxxx_K_xxxxxRxxxx
P30863	74	K	xxxxxxxxxx_K_xxxxxKxxxx
P30136	511	K	xxxxxxxxxx_K_xxxxxxKxxx
P60438	70	K	xxKxxxxxxx_K_xxxxxxxxxx
P33221	163	K	xxKxxxxxxx_K_xxxxxxxxxx
P0A6T5	6	K	xxxxxxxxxx_K_Exxxxxxxxx
P08200	177	K	xxxxxxxxxx_K_xxxxxxxxxK
P0A786	32	K	xxxxxxxxxx_K_xxxxxxxxKx
P0ACI0	43	K	xxxxxxxxxx_K_Dxxxxxxxxx
P0A780	94	K	xxxxxxxxxx_K_Rxxxxxxxxx
P0AEX9	339	K	xxxxxxxxxx_K_Dxxxxxxxxx
P0AEE5	115	K	xxxxxxxxxx_K_Exxxxxxxxx
P23843	195	K	xxxxxxxxxx_K_xxxxxxxxKx
P0ACF0	3	K	xxxxxxxxxx_K_xxxxxxxxxK
P07102	96	K	xxxxxxxxxx_K_Kxxxxxxxxx
P0ADN2	80	K	xxxxxxxxxx_K_xxxxxKxxxx
P30859	125	K	xxKxxxxxxx_K_xxxxxxxxxx
P0AFY8	85	K	xxxxxxxxxx_K_Rxxxxxxxxx
P0ACS7	205	K	xxxxxxxxxx_K_xxxxxxxKxx
P0A8M3	314	K	xxxxxxxxxx_K_Dxxxxxxxxx
P60438	38	K	xxxxxxxxxx_K_Dxxxxxxxxx
P0AG67	150	K	xxxxxxxxxx_K_xxxxxxxKxx
P0A6F5	42	K	xxKxxxxxxx_K_xxxxxxxxxx
P0AFM6	128	K	xxKxxxxxxx_K_xxxxxxxxxx
P0A7A9	113	K	xxKxxxxxxx_K_xxxxxxxxxx
P0A9Q7	683	K	xxxxxxxxxx_K_Exxxxxxxxx
P00864	164	K	xxxxxxxxxx_K_Dxxxxxxxxx
P0AED0	22	K	xxxxxxxxxx_K_xxxxxRxxxx
P25665	546	K	xxKxxxxxxx_K_xxxxxxxxxx
P0A8N5	179	K	xxxxxxxxxx_K_xxxxxxxxxK
P0A9P0	255	K	xxxxxxxxxx_K_Kxxxxxxxxx
P31057	2	K	xxxxxxxxxx_K_xxxxxxxxKx
P0A850	254	K	xxxxxxxxxx_K_Rxxxxxxxxx
P0A9F3	181	K	xxxxxxxxxx_K_Kxxxxxxxxx
P64483	52	K	xxxxxxxxxx_K_xxxxxxKxxx
P0A715	55	K	xxKxxxxxxx_K_xxxxxxxxxx
P0A8L1	24	K	xxxxxxxxxx_K_xDxxxxxxxx
P0AEH3	67	K	xxxxxxxxxx_K_xDxxxxxxxx
P0AB71	251	K	xxxxxxxxxx_K_Kxxxxxxxxx
P61889	162	K	xxxxxxxxxx_K_Gxxxxxxxxx
P37329	120	K	xxxxxxxxxx_K_Dxxxxxxxxx
P0AF08	86	K	xxxxxxxxxx_K_xxxxxxxxKx
P0A715	138	K	xxxxxxxxxx_K_Kxxxxxxxxx
P25745	191	K	xxxxxxxxxx_K_Kxxxxxxxxx
P0A7J3	97	K	xxxxxxxxxx_K_xxxxxxxKxx
P27302	225	K	xxxxxxxxxx_K_Rxxxxxxxxx
P0A6F5	277	K	xxxxxxxxxx_K_xxxxxxxxKx
P0AAH0	27	K	xxxxxxxxxx_K_xxxxxxxKxx
P0ADZ4	71	K	xxxxxxxxxx_K_Rxxxxxxxxx
P77748	502	K	xxxxxxxxxx_K_Gxxxxxxxxx
P0AG78	126	K	xxxxxxxxxx_K_xxxxxxxxxK
P06959	346	K	xxxxxxxxxx_K_xxxxxRxxxx
P76558	27	K	xxxxxxxxxx_K_xxxxxRxxxx
P76658	2	K	xxxxxxxxxx_K_xxxxxxxRxx
P0A7J7	72	K	xxxxxxxxxx_K_xxxxxxxxxK
P0A8F0	26	K	xxxxxxxxxx_K_Rxxxxxxxxx
P0A8A4	125	K	xxxxxxxxxx_K_xDxxxxxxxx
P09394	127	K	xxxxxxxxxx_K_Kxxxxxxxxx
P0A7V8	167	K	xxxxxxxxxx_K_xxxxxxxxxK
P06992	205	K	xxxxxxxxxx_K_Dxxxxxxxxx
P06959	431	K	xxxxxxxxxx_K_xDxxxxxxxx
P0A968	7	K	xxxxxxxxxx_K_xxxxxKxxxx
P0A9T0	141	K	xxKxxxxxxx_K_xxxxxxxxxx
P0A9P0	61	K	xxxxxxxxxx_K_xxxxxKxxxx
P0AE08	7	K	xxxxxxxxxx_K_xxxxxxxxxK
P31060	335	K	xxxxxxxxxx_K_Kxxxxxxxxx
P10346	211	K	xxxxxxxxxx_K_Gxxxxxxxxx
P0A9H7	93	K	xxxxxxxxxx_K_Dxxxxxxxxx
P0A8V2	1191	K	xxxxxxxxxx_K_Exxxxxxxxx
P0A6P7	105	K	xxxxxxxxxx_K_Rxxxxxxxxx
P30139	43	K	xxxxxxxxxx_K_Rxxxxxxxxx
P08200	100	K	xxxxxxxxxx_K_Gxxxxxxxxx
P0A7R1	35	K	xxxxxxxxxx_K_xxxxxKxxxx
P77737	92	K	xxxxxxxxxx_K_xDxxxxxxxx
P68919	25	K	xxxxxxxxxx_K_xxxxxxxxKx
P11875	306	K	xxxxxxxxxx_K_Kxxxxxxxxx
P69783	6	K	xxxxxxxxxx_K_xxxxxxxxxK
P0A6P7	50	K	xxxxxxxxxx_K_xxxxxxKxxx
P63284	505	K	xxxxxxxxxx_K_xxxxxKxxxx
P52060	57	K	xxxxxxxxxx_K_xxxxxKxxxx
P68206	42	K	xxxxxxxxxx_K_xxxxxxxxKx
P0AA04	24	K	xxxxxxxxxx_K_Exxxxxxxxx
P75863	344	K	xxxxxxxxxx_K_Kxxxxxxxxx
P0A7U3	17	K	xxxxxxxxxx_K_Kxxxxxxxxx
P04994	132	K	xxxxxxxxxx_K_Kxxxxxxxxx
P23869	77	K	xxKxxxxxxx_K_xxxxxxxxxx
P00895	389	K	xxxxxxxxxx_K_xDxxxxxxxx
P77737	38	K	xxxxxxxxxx_K_xxxxxxxRxx
P0A6H1	85	K	xxxxxxxxxx_K_Kxxxxxxxxx
P00962	419	K	xxxxxxxxxx_K_xxxxxKxxxx
P0A9B2	257	K	xxKxxxxxxx_K_xxxxxxxxxx
P0A7L0	167	K	xxxxxxxxxx_K_xxxxxxxxxK
P06611	207	K	xxxxxxxxxx_K_Gxxxxxxxxx
P0AGJ5	63	K	xxKxxxxxxx_K_xxxxxxxxxx
Q46856	233	K	xxxxxxxxxx_K_Exxxxxxxxx
P62399	78	K	xxxxxxxxxx_K_xxxxxxxxxK
P13029	410	K	xxxxxxxxxx_K_xxxxxxxxKx
P37903	96	K	xxxxxxxxxx_K_xxxxxxxKxx
P0ADY1	109	K	xxxxxxxxxx_K_xxxxxxxxKx
P25665	87	K	xxxxxxxxxx_K_Dxxxxxxxxx
P52697	287	K	xxxxxxxxxx_K_xxxxxxxKxx
P0ADZ7	104	K	xxxxxxxxxx_K_Gxxxxxxxxx
P0AEZ3	30	K	xxxxxxxxxx_K_Gxxxxxxxxx
P00957	744	K	xxxxxxxxxx_K_Exxxxxxxxx
P21165	404	K	xxxxxxxxxx_K_xxxxxKxxxx
P0ADE8	99	K	xxxxxxxxxx_K_Kxxxxxxxxx
P69831	208	K	xxKxxxxxxx_K_xxxxxxxxxx
P0A9A9	9	K	xxxxxxxxxx_K_Kxxxxxxxxx
P0AEK2	163	K	xxKxxxxxxx_K_xxxxxxxxxx
P45578	163	K	xxxxxxxxxx_K_Exxxxxxxxx
P62399	64	K	xxxxxxxxxx_K_xxxxxxxKxx
P0ADG4	266	K	xxxxxxxxxx_K_Rxxxxxxxxx
P17846	320	K	xxxxxxxxxx_K_xxxxxxxxxK
P23843	518	K	xxxxxxxxxx_K_xxxxxxxxKx
P0A7W1	52	K	xxxxxxxxxx_K_xxxxxxxxxK
P00350	293	K	xxxxxxxxxx_K_xxxxxxxKxx
P60422	36	K	xxKxxxxxxx_K_xxxxxxxxxx
P0A722	220	K	xxxxxxxxxx_K_xxxxxxKxxx
P33355	15	K	xxxxxxxxxx_K_xxxxxxxRxx
P0ACF4	67	K	xxxxxxxxxx_K_xxxxxxxKxx
P0AEM9	148	K	xxxxxxxxxx_K_Gxxxxxxxxx
P0ABC7	368	K	xxKxxxxxxx_K_xxxxxxxxxx
P75694	32	K	xxxxxxxxxx_K_xxxxxxKxxx
P23843	365	K	xxxxxxxxxx_K_Rxxxxxxxxx
P0A8W2	143	K	xxxxxxxxxx_K_Gxxxxxxxxx
P07118	633	K	xxxxxxxxxx_K_Rxxxxxxxxx
P0A9C5	232	K	xxxxxxxxxx_K_xxxxxxxKxx
P0A9F3	92	K	xxxxxxxxxx_K_Gxxxxxxxxx
P18843	274	K	xxxxxxxxxx_K_Kxxxxxxxxx
P0AF56	170	K	xxxxxxxxxx_K_Rxxxxxxxxx
P0A7X6	64	K	xxxxxxxxxx_K_xxxxxxxxKx
P0AFG8	218	K	xxxxxxxxxx_K_Dxxxxxxxxx
P05020	182	K	xxxxxxxxxx_K_Dxxxxxxxxx
P0A7T7	38	K	xxKxxxxxxx_K_xxxxxxxxxx
P0A7J0	127	K	xxxxxxxxxx_K_xxxxxRxxxx
P0A6P1	214	K	xxxxxxxxxx_K_xxxxxxxKxx
P24171	348	K	xxxxxxxxxx_K_xDxxxxxxxx
P13035	230	K	xxxxxxxxxx_K_xxxxxxxRxx
P22259	91	K	xxxxxxxxxx_K_xDxxxxxxxx
P76116	302	K	xxxxxxxxxx_K_xxxxxKxxxx
P0A6P1	104	K	xxxxxxxxxx_K_xxxxxxxKxx
P0A8Z0	109	K	xxxxxxxxxx_K_xxxxxxKxxx
P00894	66	K	xxxxxxxxxx_K_xxxxxRxxxx
P09373	654	K	xxxxxxxxxx_K_xxxxxxKxxx
P31133	349	K	xxxxxxxxxx_K_xxxxxxxRxx
P0ABP8	84	K	xxxxxxxxxx_K_Kxxxxxxxxx
P09831	1170	K	xxxxxxxxxx_K_xxxxxxxKxx
P33363	43	K	xxxxxxxxxx_K_Kxxxxxxxxx
P32132	122	K	xxKxxxxxxx_K_xxxxxxxxxx
P0A7D4	155	K	xxxxxxxxxx_K_xxxxxxxKxx
P52106	196	K	xxxxxxxxxx_K_Kxxxxxxxxx
P0A8J8	232	K	xxxxxxxxxx_K_Exxxxxxxxx
P0AC81	22	K	xxxxxxxxxx_K_xxxxxxxRxx
P08839	410	K	xxxxxxxxxx_K_xxxxxxxKxx
P76177	90	K	xxxxxxxxxx_K_xDxxxxxxxx
P0A9T0	8	K	xxxxxxxxxx_K_Dxxxxxxxxx
P0ABB0	265	K	xxxxxxxxxx_K_xxxxxRxxxx
P24215	201	K	xxxxxxxxxx_K_Dxxxxxxxxx
P0AEZ1	170	K	xxxxxxxxxx_K_Rxxxxxxxxx
P09053	353	K	xxxxxxxxxx_K_xxxxxxKxxx
P0AA25	91	K	xxKxxxxxxx_K_xxxxxxxxxx
P0A707	72	K	xxxxxxxxxx_K_xxxxxxxxxK
P00448	135	K	xxxxxxxxxx_K_xDxxxxxxxx
P0A7W7	89	K	xxxxxxxxxx_K_Dxxxxxxxxx
P08839	250	K	xxxxxxxxxx_K_xxxxxxKxxx
P0A887	181	K	xxKxxxxxxx_K_xxxxxxxxxx
P77754	43	K	xxKxxxxxxx_K_xxxxxxxxxx
P0AD61	173	K	xxxxxxxxxx_K_Dxxxxxxxxx
P0AD33	50	K	xxxxxxxxxx_K_xxxxxxxxxK
P0AES6	299	K	xxxxxxxxxx_K_xxxxxxxKxx
P76108	119	K	xxxxxxxxxx_K_xxxxxxxKxx
P0AC62	46	K	xxxxxxxxxx_K_Rxxxxxxxxx
P0ADV7	188	K	xxxxxxxxxx_K_xxxxxxxxxK
P0A9F3	76	K	xxxxxxxxxx_K_xDxxxxxxxx
P04036	97	K	xxxxxxxxxx_K_Gxxxxxxxxx
P0AAT6	4	K	xxxxxxxxxx_K_xxxxxxxxKx
P21888	310	K	xxxxxxxxxx_K_xxxxxxxRxx
P52061	107	K	xxxxxxxxxx_K_Dxxxxxxxxx
P0A894	194	K	xxxxxxxxxx_K_xxxxxxxxKx
P0A715	156	K	xxxxxxxxxx_K_Exxxxxxxxx
P00805	208	K	xxxxxxxxxx_K_xxxxxxxxxK
P0A6M8	430	K	xxxxxxxxxx_K_xxxxxxxxxK
P0A8E7	108	K	xxxxxxxxxx_K_Kxxxxxxxxx
P46118	129	K	xxxxxxxxxx_K_Kxxxxxxxxx
P0AG86	19	K	xxxxxxxxxx_K_Dxxxxxxxxx
P0AB65	63	K	xxxxxxxxxx_K_xxxxxxxRxx
P21645	328	K	xxxxxxxxxx_K_xxxxxxxKxx
P23847	81	K	xxxxxxxxxx_K_xxxxxxxKxx
P0A7G6	295	K	xxxxxxxxxx_K_xxxxxxxKxx
P65292	53	K	xxxxxxxxxx_K_Dxxxxxxxxx
P30850	359	K	xxxxxxxxxx_K_Dxxxxxxxxx
P0A7M6	44	K	xxxxxxxxxx_K_xxxxxxxxxK
P00934	344	K	xxxxxxxxxx_K_Exxxxxxxxx
P22106	407	K	xxxxxxxxxx_K_Kxxxxxxxxx
P0A6P9	120	K	xxxxxxxxxx_K_xxxxxKxxxx
P00957	327	K	xxxxxxxxxx_K_Exxxxxxxxx
P0A8V2	439	K	xxKxxxxxxx_K_xxxxxxxxxx
P0AFG8	716	K	xxxxxxxxxx_K_xxxxxxxKxx
P76344	134	K	xxxxxxxxxx_K_xxxxxxxKxx
P0A6Y8	106	K	xxxxxxxxxx_K_Gxxxxxxxxx
P60785	243	K	xxxxxxxxxx_K_xxxxxxxKxx
P0A9H7	271	K	xxxxxxxxxx_K_Kxxxxxxxxx
P61889	272	K	xxxxxxxxxx_K_xxxxxRxxxx
P68919	34	K	xxxxxxxxxx_K_Exxxxxxxxx
P0A7A9	105	K	xxxxxxxxxx_K_xxxxxxxKxx
P0A715	85	K	xxxxxxxxxx_K_xxxxxKxxxx
P0A9D8	241	K	xxxxxxxxxx_K_Dxxxxxxxxx
P33599	385	K	xxxxxxxxxx_K_Rxxxxxxxxx
P0A850	238	K	xxxxxxxxxx_K_Kxxxxxxxxx
P0A9B2	132	K	xxKxxxxxxx_K_xxxxxxxxxx
P07913	323	K	xxxxxxxxxx_K_xxxxxRxxxx
P0AAR3	151	K	xxxxxxxxxx_K_xxxxxRxxxx
P0AGK4	89	K	xxxxxxxxxx_K_Exxxxxxxxx
P0A7G6	24	K	xxxxxxxxxx_K_Gxxxxxxxxx
P0A978	10	K	xxxxxxxxxx_K_xxxxxKxxxx
P0ABD3	6	K	xxxxxxxxxx_K_xxxxxxKxxx
P18843	257	K	xxxxxxxxxx_K_xxxxxRxxxx
P0A7J3	144	K	xxxxxxxxxx_K_Exxxxxxxxx
P0A763	11	K	xxxxxxxxxx_K_xxxxxKxxxx
P0A7L8	62	K	xxxxxxxxxx_K_xxxxxxxxxK
P0A7J3	37	K	xxxxxxxxxx_K_xxxxxKxxxx
P0A7A9	116	K	xxxxxxxxxx_K_Exxxxxxxxx
P0A853	115	K	xxxxxxxxxx_K_Kxxxxxxxxx
P0A7V3	79	K	xxxxxxxxxx_K_Kxxxxxxxxx
P0A8A0	27	K	xxxxxxxxxx_K_xxxxxxxxxK
P69828	29	K	xxxxxxxxxx_K_Gxxxxxxxxx
P13029	75	K	xxxxxxxxxx_K_Kxxxxxxxxx
P25740	153	K	xxxxxxxxxx_K_xxxxxxxRxx
P24171	669	K	xxxxxxxxxx_K_xxxxxxxRxx
P0ACI0	35	K	xxxxxxxxxx_K_xxxxxxxKxx
P0A6D3	122	K	xxxxxxxxxx_K_Exxxxxxxxx
P0AEY5	11	K	xxxxxxxxxx_K_Kxxxxxxxxx
P0AEH3	55	K	xxxxxxxxxx_K_xDxxxxxxxx
P00957	648	K	xxxxxxxxxx_K_xDxxxxxxxx
P05791	237	K	xxKxxxxxxx_K_xxxxxxxxxx
P00864	24	K	xxxxxxxxxx_K_Dxxxxxxxxx
P0A6Y1	3	K	xxxxxxxxxx_K_xxxxxRxxxx
P0AG30	417	K	xxxxxxxxxx_K_Rxxxxxxxxx
P0AAB8	69	K	xxxxxxxxxx_K_xxxxxKxxxx
P28306	45	K	xxKxxxxxxx_K_xxxxxxxxxx
P0A6T1	33	K	xxxxxxxxxx_K_Dxxxxxxxxx
P0A853	156	K	xxxxxxxxxx_K_Exxxxxxxxx
P12008	355	K	xxxxxxxxxx_K_xDxxxxxxxx
P60624	17	K	xxxxxxxxxx_K_Dxxxxxxxxx
P0C0L2	16	K	xxxxxxxxxx_K_Rxxxxxxxxx
P18956	527	K	xxxxxxxxxx_K_xxxxxxxKxx
P0AE52	5	K	xxxxxxxxxx_K_xxxxxxKxxx
P75691	285	K	xxxxxxxxxx_K_Rxxxxxxxxx
P00864	437	K	xxxxxxxxxx_K_Rxxxxxxxxx
P0A6Y8	352	K	xxxxxxxxxx_K_xxxxxxKxxx
P0A879	137	K	xxxxxxxxxx_K_Dxxxxxxxxx
P24188	39	K	xxKxxxxxxx_K_xxxxxxxxxx
P0A7D4	401	K	xxxxxxxxxx_K_Rxxxxxxxxx
P0ACX3	68	K	xxKxxxxxxx_K_xxxxxxxxxx
P0A738	135	K	xxxxxxxxxx_K_Dxxxxxxxxx
P0ABH7	283	K	xxxxxxxxxx_K_xxxxxxxxxK
P0A800	35	K	xxxxxxxxxx_K_Dxxxxxxxxx
P0A7K2	66	K	xxxxxxxxxx_K_xxxxxxxRxx
P0A9A9	14	K	xxxxxxxxxx_K_xxxxxxKxxx
P0ABD3	33	K	xxxxxxxxxx_K_xxxxxRxxxx
P0A850	81	K	xxxxxxxxxx_K_Exxxxxxxxx
P69829	129	K	xxxxxxxxxx_K_Rxxxxxxxxx
P0AAB6	282	K	xxxxxxxxxx_K_Exxxxxxxxx
P0AEU0	234	K	xxxxxxxxxx_K_xxxxxRxxxx
P0AG67	363	K	xxxxxxxxxx_K_xDxxxxxxxx
P0A715	79	K	xxxxxxxxxx_K_xxxxxKxxxx
P0A6B7	92	K	xxxxxxxxxx_K_Kxxxxxxxxx
P63224	140	K	xxxxxxxxxx_K_xxxxxxKxxx
P30136	528	K	xxxxxxxxxx_K_xxxxxxxRxx
P21170	192	K	xxxxxxxxxx_K_xxxxxxKxxx
P0A7V8	77	K	xxxxxxxxxx_K_Exxxxxxxxx
P0AEQ3	127	K	xxxxxxxxxx_K_Dxxxxxxxxx
P0A870	50	K	xxxxxxxxxx_K_xxxxxxxxxK
P0AB67	441	K	xxxxxxxxxx_K_Exxxxxxxxx
P15639	222	K	xxxxxxxxxx_K_Kxxxxxxxxx
P0A6Y8	70	K	xxxxxxxxxx_K_Rxxxxxxxxx
P0A6F5	65	K	xxxxxxxxxx_K_xxxxxxxxxK
P67910	34	K	xxxxxxxxxx_K_Dxxxxxxxxx
P0AG67	464	K	xxxxxxxxxx_K_Gxxxxxxxxx
P04391	91	K	xxxxxxxxxx_K_Dxxxxxxxxx
P77285	148	K	xxxxxxxxxx_K_Kxxxxxxxxx
P0A825	277	K	xxxxxxxxxx_K_xxxxxxxKxx
P00448	87	K	xxxxxxxxxx_K_Gxxxxxxxxx
P00509	37	K	xxxxxxxxxx_K_Dxxxxxxxxx
P09151	252	K	xxxxxxxxxx_K_Dxxxxxxxxx
P00961	584	K	xxxxxxxxxx_K_xxxxxxxKxx
P40874	194	K	xxxxxxxxxx_K_Kxxxxxxxxx
P0A6T5	137	K	xxKxxxxxxx_K_xxxxxxxxxx
P39831	26	K	xxxxxxxxxx_K_xxxxxRxxxx
P0AGE9	241	K	xxxxxxxxxx_K_Gxxxxxxxxx
P07012	294	K	xxxxxxxxxx_K_xxxxxxxKxx
P36672	4	K	xxxxxxxxxx_K_xxxxxxxRxx
P0A6Q3	42	K	xxxxxxxxxx_K_xxxxxxxxxK
P0A6T1	525	K	xxxxxxxxxx_K_Dxxxxxxxxx
P0A7E9	6	K	xxxxxxxxxx_K_xxxxxxxxKx
P0AGD7	418	K	xxxxxxxxxx_K_xxxxxxxxxK
P0A9T0	224	K	xxxxxxxxxx_K_Exxxxxxxxx
P0A9B2	184	K	xxxxxxxxxx_K_xxxxxxxKxx
P37902	78	K	xxxxxxxxxx_K_Kxxxxxxxxx
P0AG59	97	K	xxxxxxxxxx_K_Kxxxxxxxxx
P0AE63	26	K	xxxxxxxxxx_K_Exxxxxxxxx
P0A7V0	115	K	xxxxxxxxxx_K_Dxxxxxxxxx
P00509	50	K	xxxxxxxxxx_K_Kxxxxxxxxx
P0A9M0	720	K	xxxxxxxxxx_K_Exxxxxxxxx
P33136	142	K	xxxxxxxxxx_K_Dxxxxxxxxx
P0ACF0	83	K	xxxxxxxxxx_K_xxxxxxKxxx
P0A836	166	K	xxxxxxxxxx_K_xxxxxKxxxx
P05793	475	K	xxxxxxxxxx_K_Kxxxxxxxxx
P22106	536	K	xxxxxxxxxx_K_Kxxxxxxxxx
P60664	37	K	xxxxxxxxxx_K_Rxxxxxxxxx
P46852	169	K	xxxxxxxxxx_K_Dxxxxxxxxx
P19926	285	K	xxxxxxxxxx_K_xxxxxxxKxx
P0A6P9	333	K	xxKxxxxxxx_K_xxxxxxxxxx
P0AGJ5	285	K	xxxxxxxxxx_K_xxxxxKxxxx
P07012	30	K	xxxxxxxxxx_K_Kxxxxxxxxx
P11446	267	K	xxxxxxxxxx_K_xxxxxxxKxx
P0AG67	449	K	xxxxxxxxxx_K_xxxxxxxKxx
P00452	727	K	xxxxxxxxxx_K_xxxxxxxRxx
P23917	206	K	xxxxxxxxxx_K_xxxxxRxxxx
P39286	85	K	xxxxxxxxxx_K_xxxxxxxxKx
P45523	162	K	xxxxxxxxxx_K_Dxxxxxxxxx
P0A7K2	96	K	xxxxxxxxxx_K_Exxxxxxxxx
P24182	442	K	xxxxxxxxxx_K_Kxxxxxxxxx
P0A6M8	153	K	xxxxxxxxxx_K_xxxxxKxxxx
P18133	397	K	xxxxxxxxxx_K_Kxxxxxxxxx
P00864	94	K	xxxxxxxxxx_K_Gxxxxxxxxx
P0A951	182	K	xxKxxxxxxx_K_xxxxxxxxxx
P62399	161	K	xxxxxxxxxx_K_xDxxxxxxxx
P76170	74	K	xxKxxxxxxx_K_xxxxxxxxxx
P24255	193	K	xxxxxxxxxx_K_Dxxxxxxxxx
P69811	259	K	xxxxxxxxxx_K_xxxxxKxxxx
P0AEB2	213	K	xxxxxxxxxx_K_Exxxxxxxxx
P0AA04	40	K	xxxxxxxxxx_K_xxxxxxxxKx
P45578	105	K	xxxxxxxxxx_K_xxxxxxxKxx
P0AD96	79	K	xxxxxxxxxx_K_xxxxxxxKxx
P25516	482	K	xxKxxxxxxx_K_xxxxxxxxxx
P0A817	270	K	xxxxxxxxxx_K_xDxxxxxxxx
P02931	265	K	xxxxxxxxxx_K_xxxxxxxxxK
P04079	418	K	xxxxxxxxxx_K_Exxxxxxxxx
P32176	877	K	xxxxxxxxxx_K_xxxxxxxKxx
P35340	399	K	xxKxxxxxxx_K_xxxxxxxxxx
P0A940	300	K	xxxxxxxxxx_K_xxxxxxxxxK
P76193	231	K	xxxxxxxxxx_K_xxxxxxKxxx
P62707	100	K	xxxxxxxxxx_K_xxxxxKxxxx
P68066	26	K	xxxxxxxxxx_K_xxxxxxxxKx
P0A7W7	56	K	xxxxxxxxxx_K_xxxxxxxKxx
P0AEX9	277	K	xxxxxxxxxx_K_Gxxxxxxxxx
P09373	385	K	xxxxxxxxxx_K_Kxxxxxxxxx
P00961	286	K	xxxxxxxxxx_K_xxxxxxxxxK
P04983	116	K	xxxxxxxxxx_K_xxxxxxxKxx
P0AD96	213	K	xxxxxxxxxx_K_Kxxxxxxxxx
P0A7X6	146	K	xxxxxxxxxx_K_Dxxxxxxxxx
P0A9W3	304	K	xxxxxxxxxx_K_Rxxxxxxxxx
P19926	341	K	xxxxxxxxxx_K_xxxxxxxxxK
P0ABK5	118	K	xxxxxxxxxx_K_xxxxxxxKxx
P0ACL0	71	K	xxxxxxxxxx_K_xxxxxxKxxx
P0A998	140	K	xxKxxxxxxx_K_xxxxxxxxxx
P0A8M3	122	K	xxxxxxxxxx_K_xxxxxxxKxx
P0ABB0	314	K	xxxxxxxxxx_K_xxxxxKxxxx
P0A853	239	K	xxxxxxxxxx_K_xxxxxxKxxx
P37747	323	K	xxxxxxxxxx_K_Kxxxxxxxxx
P0A862	46	K	xxxxxxxxxx_K_Rxxxxxxxxx
P0AEH5	35	K	xxxxxxxxxx_K_xxxxxxxxxK
P68767	6	K	xxxxxxxxxx_K_xxxxxKxxxx
P0AEX9	331	K	xxxxxxxxxx_K_xxxxxxxKxx
P0AFG8	375	K	xxxxxxxxxx_K_xxxxxxxKxx
P39099	272	K	xxxxxxxxxx_K_xxxxxxxxxK
P76558	237	K	xxxxxxxxxx_K_xxxxxxxxxK
P0ADG7	479	K	xxxxxxxxxx_K_Exxxxxxxxx
P0A7L0	197	K	xxxxxxxxxx_K_xxxxxxxKxx
P0A9T0	39	K	xxxxxxxxxx_K_xxxxxxxxKx
P33363	408	K	xxxxxxxxxx_K_Kxxxxxxxxx
P0A9G6	381	K	xxxxxxxxxx_K_xxxxxxxxxK
P04951	19	K	xxxxxxxxxx_K_xxxxxxxKxx
P0AD61	434	K	xxxxxxxxxx_K_Exxxxxxxxx
P0A9G6	391	K	xxxxxxxxxx_K_Dxxxxxxxxx
P06959	587	K	xxxxxxxxxx_K_Exxxxxxxxx
P0ABA4	142	K	xxxxxxxxxx_K_xDxxxxxxxx
P21889	347	K	xxxxxxxxxx_K_xxxxxKxxxx
P0A707	149	K	xxxxxxxxxx_K_Dxxxxxxxxx
P0ABB0	501	K	xxxxxxxxxx_K_xxxxxxKxxx
P39172	201	K	xxxxxxxxxx_K_Gxxxxxxxxx
P0A853	168	K	xxxxxxxxxx_K_Gxxxxxxxxx
P09424	287	K	xxxxxxxxxx_K_Dxxxxxxxxx
P00894	102	K	xxxxxxxxxx_K_Rxxxxxxxxx
P0A6P5	335	K	xxxxxxxxxx_K_Exxxxxxxxx
P0AGJ9	238	K	xxKxxxxxxx_K_xxxxxxxxxx
P0A8V2	430	K	xxxxxxxxxx_K_Kxxxxxxxxx
P0A6F5	7	K	xxxxxxxxxx_K_xxxxxxxKxx
P0ADV1	140	K	xxxxxxxxxx_K_xxxxxKxxxx
P0A6Z3	485	K	xxxxxxxxxx_K_xDxxxxxxxx
P0A7R1	42	K	xxxxxxxxxx_K_xxxxxxxRxx
P00888	291	K	xxxxxxxxxx_K_Dxxxxxxxxx
P0AE52	61	K	xxxxxxxxxx_K_Kxxxxxxxxx
P02925	268	K	xxxxxxxxxx_K_xxxxxxxxxK
P00961	565	K	xxxxxxxxxx_K_xxxxxRxxxx
P42616	33	K	xxxxxxxxxx_K_Exxxxxxxxx
P0AC84	150	K	xxxxxxxxxx_K_Kxxxxxxxxx
P0AB80	47	K	xxxxxxxxxx_K_xxxxxRxxxx
P0AEB7	103	K	xxxxxxxxxx_K_xxxxxKxxxx
P0ACF0	67	K	xxxxxxxxxx_K_Exxxxxxxxx
P27306	261	K	xxxxxxxxxx_K_xDxxxxxxxx
P76344	88	K	xxKxxxxxxx_K_xxxxxxxxxx
P0A7K6	37	K	xxxxxxxxxx_K_Kxxxxxxxxx
P0A6Y8	528	K	xxxxxxxxxx_K_xxxxxxxRxx
P0A7Z0	149	K	xxxxxxxxxx_K_xxxxxxxRxx
P0A9Y6	15	K	xxxxxxxxxx_K_Gxxxxxxxxx
P0ABQ2	145	K	xxxxxxxxxx_K_xxxxxKxxxx
P23847	419	K	xxxxxxxxxx_K_Rxxxxxxxxx
P37759	226	K	xxxxxxxxxx_K_xDxxxxxxxx
P00490	385	K	xxxxxxxxxx_K_xxxxxxKxxx
P62707	239	K	xxxxxxxxxx_K_xxxxxxxxKx
P06721	316	K	xxxxxxxxxx_K_Kxxxxxxxxx
P05793	192	K	xxKxxxxxxx_K_xxxxxxxxxx
P0AG55	27	K	xxxxxxxxxx_K_xxxxxxxRxx
P76549	59	K	xxxxxxxxxx_K_xxxxxxxxKx
P0ACA3	184	K	xxxxxxxxxx_K_Gxxxxxxxxx
P0A9B2	124	K	xxxxxxxxxx_K_xxxxxxxKxx
P0A8M6	98	K	xxxxxxxxxx_K_xxxxxKxxxx
P39371	315	K	xxxxxxxxxx_K_xDxxxxxxxx
P52643	164	K	xxxxxxxxxx_K_Gxxxxxxxxx
P0AG78	255	K	xxxxxxxxxx_K_xxxxxxxKxx
P0A7V0	73	K	xxxxxxxxxx_K_xxxxxxxKxx
P30744	433	K	xxxxxxxxxx_K_Dxxxxxxxxx
P62768	99	K	xxxxxxxxxx_K_xxxxxRxxxx
P0AEQ3	147	K	xxxxxxxxxx_K_xxxxxKxxxx
P61175	83	K	xxxxxxxxxx_K_Rxxxxxxxxx
P00960	301	K	xxxxxxxxxx_K_Dxxxxxxxxx
P09394	188	K	xxxxxxxxxx_K_xxxxxKxxxx
P06959	531	K	xxxxxxxxxx_K_Kxxxxxxxxx
P0A9P0	106	K	xxxxxxxxxx_K_Gxxxxxxxxx
P69425	64	K	xxxxxxxxxx_K_Kxxxxxxxxx
P36683	387	K	xxxxxxxxxx_K_xxxxxxxxKx
P05055	420	K	xxxxxxxxxx_K_xxxxxRxxxx
P00864	789	K	xxxxxxxxxx_K_xxxxxxKxxx
P02413	63	K	xxxxxxxxxx_K_xxxxxRxxxx
P0A6E9	190	K	xxxxxxxxxx_K_Kxxxxxxxxx
P0AAG8	125	K	xxKxxxxxxx_K_xxxxxxxxxx
P0C8J6	216	K	xxxxxxxxxx_K_Dxxxxxxxxx
P0A855	257	K	xxxxxxxxxx_K_xxxxxxKxxx
P0ACJ8	53	K	xxxxxxxxxx_K_Dxxxxxxxxx
P37759	318	K	xxKxxxxxxx_K_xxxxxxxxxx
P0A9C5	26	K	xxxxxxxxxx_K_Gxxxxxxxxx
P0A7L0	177	K	xxxxxxxxxx_K_xDxxxxxxxx
P0AA04	27	K	xxxxxxxxxx_K_Gxxxxxxxxx
P0AG67	272	K	xxxxxxxxxx_K_Rxxxxxxxxx
P33602	687	K	xxxxxxxxxx_K_Dxxxxxxxxx
P07024	159	K	xxxxxxxxxx_K_Rxxxxxxxxx
P0A799	243	K	xxxxxxxxxx_K_Rxxxxxxxxx
P27302	237	K	xxxxxxxxxx_K_xxxxxxKxxx
P09831	993	K	xxxxxxxxxx_K_xxxxxKxxxx
P0A9C5	170	K	xxxxxxxxxx_K_xxxxxxKxxx
P0A8U6	32	K	xxKxxxxxxx_K_xxxxxxxxxx
P60438	123	K	xxxxxxxxxx_K_Rxxxxxxxxx
P08200	199	K	xxxxxxxxxx_K_xxxxxxxKxx
P07363	131	K	xxxxxxxxxx_K_Gxxxxxxxxx
P0A7Y0	102	K	xxxxxxxxxx_K_xxxxxRxxxx
P0AB91	14	K	xxxxxxxxxx_K_Exxxxxxxxx
P37647	285	K	xxxxxxxxxx_K_Rxxxxxxxxx
P0A850	37	K	xxxxxxxxxx_K_Kxxxxxxxxx
P0AC47	242	K	xxKxxxxxxx_K_xxxxxxxxxx
P07395	235	K	xxKxxxxxxx_K_xxxxxxxxxx
P07024	153	K	xxKxxxxxxx_K_xxxxxxxxxx
P08506	214	K	xxKxxxxxxx_K_xxxxxxxxxx
P0A9P0	338	K	xxxxxxxxxx_K_Kxxxxxxxxx
P0A9B2	70	K	xxxxxxxxxx_K_Kxxxxxxxxx
P0AFM2	142	K	xxxxxxxxxx_K_xxxxxxxxKx
P61175	48	K	xxxxxxxxxx_K_Kxxxxxxxxx
P39838	96	K	xxxxxxxxxx_K_xxxxxxxKxx
P0A8V2	719	K	xxxxxxxxxx_K_Rxxxxxxxxx
P0AB89	400	K	xxxxxxxxxx_K_xxxxxKxxxx
P69503	16	K	xxxxxxxxxx_K_xxxxxxKxxx
P0AEX9	51	K	xxxxxxxxxx_K_Kxxxxxxxxx
P0A9M0	661	K	xxxxxxxxxx_K_Rxxxxxxxxx
P0A6T1	528	K	xxxxxxxxxx_K_Exxxxxxxxx
P0AE06	354	K	xxKxxxxxxx_K_xxxxxxxxxx
P30860	228	K	xxxxxxxxxx_K_xDxxxxxxxx
P0A7G6	233	K	xxxxxxxxxx_K_Exxxxxxxxx
P0A9X1	106	K	xxKxxxxxxx_K_xxxxxxxxxx
P0A9Q7	355	K	xxKxxxxxxx_K_xxxxxxxxxx
Q46829	449	K	xxxxxxxxxx_K_xDxxxxxxxx
P0A8V2	1158	K	xxxxxxxxxx_K_xDxxxxxxxx
P45523	65	K	xxxxxxxxxx_K_xxxxxxxKxx
P0ACF0	86	K	xxxxxxxxxx_K_Dxxxxxxxxx
P0A9M0	239	K	xxxxxxxxxx_K_Exxxxxxxxx
P0AE63	61	K	xxxxxxxxxx_K_xxxxxxxxxK
P0A993	72	K	xxKxxxxxxx_K_xxxxxxxxxx
P0A9C5	240	K	xxKxxxxxxx_K_xxxxxxxxxx
P37902	146	K	xxxxxxxxxx_K_xxxxxxxKxx
Q46948	142	K	xxxxxxxxxx_K_Rxxxxxxxxx
P0A7Z0	7	K	xxxxxxxxxx_K_Kxxxxxxxxx
P0ABI8	568	K	xxxxxxxxxx_K_xxxxxxxKxx
P0AAI9	286	K	xxxxxxxxxx_K_Rxxxxxxxxx
P25539	349	K	xxKxxxxxxx_K_xxxxxxxxxx
P61949	28	K	xxxxxxxxxx_K_Dxxxxxxxxx
P31697	94	K	xxxxxxxxxx_K_xxxxxxxRxx
P27240	78	K	xxxxxxxxxx_K_xDxxxxxxxx
P69441	145	K	xxxxxxxxxx_K_Dxxxxxxxxx
P0A953	320	K	xxxxxxxxxx_K_xxxxxxxKxx
P0AFG8	404	K	xxxxxxxxxx_K_xxxxxxxKxx
P21888	282	K	xxxxxxxxxx_K_xxxxxxxRxx
P68206	35	K	xxxxxxxxxx_K_Rxxxxxxxxx
P37661	280	K	xxxxxxxxxx_K_xxxxxRxxxx
P0A9D8	263	K	xxKxxxxxxx_K_xxxxxxxxxx
P24232	40	K	xxxxxxxxxx_K_Exxxxxxxxx
P38489	130	K	xxxxxxxxxx_K_Dxxxxxxxxx
P0A6H5	80	K	xxKxxxxxxx_K_xxxxxxxxxx
P0A7K2	85	K	xxxxxxxxxx_K_Dxxxxxxxxx
P0A8T7	996	K	xxxxxxxxxx_K_xxxxxxxxKx
P0A9V1	231	K	xxxxxxxxxx_K_Rxxxxxxxxx
P0ADP9	70	K	xxxxxxxxxx_K_Dxxxxxxxxx
P0ADY3	44	K	xxxxxxxxxx_K_xxxxxxxxxK
P76108	127	K	xxKxxxxxxx_K_xxxxxxxxxx
P37774	114	K	xxxxxxxxxx_K_Gxxxxxxxxx
P0AG67	90	K	xxxxxxxxxx_K_xxxxxxxxxK
P37005	24	K	xxxxxxxxxx_K_xxxxxxxRxx
P62399	47	K	xxxxxxxxxx_K_Kxxxxxxxxx
P08200	387	K	xxxxxxxxxx_K_xxxxxxxRxx
P0A8Y3	35	K	xxxxxxxxxx_K_Kxxxxxxxxx
P0ABU2	347	K	xxxxxxxxxx_K_Dxxxxxxxxx
P0A7G6	311	K	xxxxxxxxxx_K_Dxxxxxxxxx
P60422	26	K	xxKxxxxxxx_K_xxxxxxxxxx
P0ABK5	55	K	xxxxxxxxxx_K_Rxxxxxxxxx
P76290	185	K	xxxxxxxxxx_K_Rxxxxxxxxx
P0AA16	144	K	xxxxxxxxxx_K_xxxxxRxxxx
P0AAG8	117	K	xxxxxxxxxx_K_xxxxxxxKxx
Q46868	31	K	xxxxxxxxxx_K_Kxxxxxxxxx
P62707	18	K	xxxxxxxxxx_K_Exxxxxxxxx
P25665	309	K	xxxxxxxxxx_K_Dxxxxxxxxx
P39160	73	K	xxxxxxxxxx_K_Kxxxxxxxxx
P0AEX9	201	K	xxxxxxxxxx_K_xDxxxxxxxx
P0A6Z3	560	K	xxKxxxxxxx_K_xxxxxxxxxx
P09373	107	K	xxxxxxxxxx_K_xxxxxxxxxK
P0AEQ3	124	K	xxxxxxxxxx_K_xxxxxxxKxx
P08312	34	K	xxxxxxxxxx_K_Kxxxxxxxxx
P0C018	88	K	xxxxxxxxxx_K_Dxxxxxxxxx
P0A8T7	1348	K	xxKxxxxxxx_K_xxxxxxxxxx
P0ADS9	218	K	xxxxxxxxxx_K_Dxxxxxxxxx
P36979	33	K	xxxxxxxxxx_K_Dxxxxxxxxx
P0A7D7	52	K	xxxxxxxxxx_K_xxxxxxxKxx
P0A6M8	143	K	xxxxxxxxxx_K_xxxxxxxxxK
P36938	273	K	xxxxxxxxxx_K_Dxxxxxxxxx
P0AFL6	103	K	xxxxxxxxxx_K_Rxxxxxxxxx
P0AFH8	74	K	xxxxxxxxxx_K_xxxxxxKxxx
P09148	260	K	xxxxxxxxxx_K_Kxxxxxxxxx
P37647	162	K	xxxxxxxxxx_K_xxxxxxxRxx
P0A9Q7	536	K	xxxxxxxxxx_K_xDxxxxxxxx
P0AFB8	292	K	xxxxxxxxxx_K_xxxxxxxRxx
P0AFP6	69	K	xxxxxxxxxx_K_xxxxxxxxxK
P0A8U0	124	K	xxxxxxxxxx_K_Rxxxxxxxxx
P00963	16	K	xxKxxxxxxx_K_xxxxxxxxxx
P0ABY4	36	K	xxxxxxxxxx_K_Dxxxxxxxxx
P0A6A3	368	K	xxxxxxxxxx_K_xxxxxKxxxx
P0AC53	181	K	xxxxxxxxxx_K_Exxxxxxxxx
P09832	288	K	xxxxxxxxxx_K_Rxxxxxxxxx
P0AET8	163	K	xxxxxxxxxx_K_xxxxxxxRxx
P0A850	390	K	xxKxxxxxxx_K_xxxxxxxxxx
P04079	369	K	xxxxxxxxxx_K_xxxxxxxKxx
P0A8B5	12	K	xxxxxxxxxx_K_xxxxxxxKxx
P06715	282	K	xxxxxxxxxx_K_xxxxxxKxxx
P0ACY3	394	K	xxxxxxxxxx_K_Dxxxxxxxxx
P04968	51	K	xxxxxxxxxx_K_Rxxxxxxxxx
P00363	281	K	xxxxxxxxxx_K_xxxxxxxxKx
P0AG78	99	K	xxxxxxxxxx_K_Exxxxxxxxx
P0A8T7	1340	K	xxxxxxxxxx_K_xxxxxxxKxx
P10408	625	K	xxxxxxxxxx_K_xxxxxxxKxx
P60438	106	K	xxxxxxxxxx_K_xxxxxxxKxx
P16700	71	K	xxKxxxxxxx_K_xxxxxxxxxx
P31057	11	K	xxxxxxxxxx_K_xxxxxKxxxx
P20966	82	K	xxxxxxxxxx_K_Gxxxxxxxxx
P68919	46	K	xxxxxxxxxx_K_xxxxxxKxxx
P0C8J6	7	K	xxxxxxxxxx_K_xxxxxxxRxx
P0ABD8	100	K	xxxxxxxxxx_K_xxxxxxxKxx
P23847	514	K	xxxxxxxxxx_K_Exxxxxxxxx
P64610	48	K	xxxxxxxxxx_K_xxxxxxxxxK
P0AEK4	7	K	xxxxxxxxxx_K_xxxxxxxxxK
P0A9M8	38	K	xxKxxxxxxx_K_xxxxxxxxxx
P67910	208	K	xxxxxxxxxx_K_Rxxxxxxxxx
P0A850	152	K	xxxxxxxxxx_K_Exxxxxxxxx
P31550	75	K	xxxxxxxxxx_K_xDxxxxxxxx
Q47147	50	K	xxxxxxxxxx_K_Dxxxxxxxxx
P77718	265	K	xxxxxxxxxx_K_Rxxxxxxxxx
P12295	170	K	xxxxxxxxxx_K_Kxxxxxxxxx
P0ADP9	61	K	xxxxxxxxxx_K_Dxxxxxxxxx
P0ACG1	107	K	xxxxxxxxxx_K_xxxxxxxxxK
P16676	9	K	xxxxxxxxxx_K_Kxxxxxxxxx
P04995	405	K	xxxxxxxxxx_K_xxxxxRxxxx
P14175	12	K	xxKxxxxxxx_K_xxxxxxxxxx
P61175	73	K	xxxxxxxxxx_K_xxxxxxxxxK
P00959	283	K	xxxxxxxxxx_K_Kxxxxxxxxx
P0A8V2	1196	K	xxxxxxxxxx_K_Exxxxxxxxx
P0A9T0	12	K	xxxxxxxxxx_K_xxxxxxxxxK
P08622	368	K	xxxxxxxxxx_K_Kxxxxxxxxx
P65556	166	K	xxxxxxxxxx_K_Rxxxxxxxxx
P21513	71	K	xxxxxxxxxx_K_Exxxxxxxxx
P21499	105	K	xxxxxxxxxx_K_Dxxxxxxxxx
P0C0V0	287	K	xxxxxxxxxx_K_Rxxxxxxxxx
P09394	173	K	xxxxxxxxxx_K_xxxxxxxxxK
P0A715	268	K	xxxxxxxxxx_K_xxxxxxKxxx
P0AD96	214	K	xxxxxxxxxx_K_Exxxxxxxxx
P00893	133	K	xxxxxxxxxx_K_xxxxxxxxxK
P06988	60	K	xxxxxxxxxx_K_xxxxxxKxxx
P0ACL9	61	K	xxxxxxxxxx_K_xxxxxRxxxx
P0A796	91	K	xxxxxxxxxx_K_Kxxxxxxxxx
P0AF36	61	K	xxxxxxxxxx_K_Exxxxxxxxx
P0A705	7	K	xxxxxxxxxx_K_xxxxxRxxxx
P76116	197	K	xxxxxxxxxx_K_Rxxxxxxxxx
P76014	52	K	xxxxxxxxxx_K_xxxxxxKxxx
P41407	133	K	xxxxxxxxxx_K_Kxxxxxxxxx
P21499	30	K	xxxxxxxxxx_K_Rxxxxxxxxx
P00935	113	K	xxxxxxxxxx_K_Rxxxxxxxxx
P0A8M6	33	K	xxxxxxxxxx_K_Kxxxxxxxxx
P0AD96	87	K	xxKxxxxxxx_K_xxxxxxxxxx
P0AET2	93	K	xxxxxxxxxx_K_xxxxxKxxxx
P07813	21	K	xxKxxxxxxx_K_xxxxxxxxxx
P39099	342	K	xxxxxxxxxx_K_xxxxxxxKxx
P15639	380	K	xxxxxxxxxx_K_Rxxxxxxxxx
P36683	567	K	xxxxxxxxxx_K_Kxxxxxxxxx
P0A8M0	199	K	xxxxxxxxxx_K_Dxxxxxxxxx
P17117	234	K	xxxxxxxxxx_K_xxxxxRxxxx
P0A6A8	10	K	xxxxxxxxxx_K_xxxxxxxxKx
P0A9G6	52	K	xxxxxxxxxx_K_xxxxxxxxxK
P77721	80	K	xxxxxxxxxx_K_xxxxxKxxxx
P0AFG6	133	K	xxxxxxxxxx_K_Gxxxxxxxxx
P0ADT8	138	K	xxxxxxxxxx_K_Exxxxxxxxx
P0A8F0	7	K	xxxxxxxxxx_K_xxxxxxKxxx
P0A6F1	103	K	xxxxxxxxxx_K_Rxxxxxxxxx
P0A6K1	198	K	xxxxxxxxxx_K_Rxxxxxxxxx
P0AG80	102	K	xxxxxxxxxx_K_xxxxxxKxxx
P0AAQ6	104	K	xxxxxxxxxx_K_Rxxxxxxxxx
P0ABU2	159	K	xxxxxxxxxx_K_xxxxxxxKxx
P21889	353	K	xxxxxxxxxx_K_xxxxxKxxxx
P27302	591	K	xxxxxxxxxx_K_xDxxxxxxxx
P33602	276	K	xxxxxxxxxx_K_Dxxxxxxxxx
P0A951	130	K	xxxxxxxxxx_K_xxxxxRxxxx
P22259	294	K	xxxxxxxxxx_K_Exxxxxxxxx
P0ADU5	92	K	xxxxxxxxxx_K_xxxxxxxxxK
P0A7V0	81	K	xxxxxxxxxx_K_Dxxxxxxxxx
P0A850	232	K	xxxxxxxxxx_K_xxxxxKxxxx
P76344	80	K	xxxxxxxxxx_K_xxxxxxxKxx
P37902	294	K	xxxxxxxxxx_K_Exxxxxxxxx
P0AFG3	823	K	xxKxxxxxxx_K_xxxxxxxxxx
P0A953	40	K	xxxxxxxxxx_K_Dxxxxxxxxx
P0A6F5	51	K	xxxxxxxxxx_K_Dxxxxxxxxx
P0A6L0	61	K	xxxxxxxxxx_K_Exxxxxxxxx
P0A715	265	K	xxxxxxxxxx_K_xxxxxxxxxK
P60757	142	K	xxxxxxxxxx_K_Gxxxxxxxxx
P0AFG6	156	K	xxKxxxxxxx_K_xxxxxxxxxx
P05194	7	K	xxxxxxxxxx_K_Dxxxxxxxxx
P0ADY7	123	K	xxxxxxxxxx_K_xxxxxxxxxK
P0A825	354	K	xxKxxxxxxx_K_xxxxxxxxxx
P09551	208	K	xxxxxxxxxx_K_Dxxxxxxxxx
P00350	320	K	xxxxxxxxxx_K_xxxxxxxxKx
P0A8T7	911	K	xxxxxxxxxx_K_Gxxxxxxxxx
P0A7R1	83	K	xxxxxxxxxx_K_xxxxxKxxxx
P0AEU0	208	K	xxxxxxxxxx_K_Dxxxxxxxxx
P25666	177	K	xxxxxxxxxx_K_Kxxxxxxxxx
P0A953	127	K	xxxxxxxxxx_K_xxxxxxxxKx
P07118	162	K	xxxxxxxxxx_K_xxxxxxxKxx
P21170	175	K	xxxxxxxxxx_K_Dxxxxxxxxx
P37636	248	K	xxxxxxxxxx_K_Rxxxxxxxxx
P00805	184	K	xxxxxxxxxx_K_xxxxxxxxxK
P00961	282	K	xxxxxxxxxx_K_xDxxxxxxxx
P37095	148	K	xxxxxxxxxx_K_Gxxxxxxxxx
P0AE91	106	K	xxxxxxxxxx_K_xxxxxxxKxx
P69924	10	K	xxxxxxxxxx_K_xDxxxxxxxx
P23847	89	K	xxxxxxxxxx_K_xxxxxxxKxx
P13016	92	K	xxxxxxxxxx_K_Rxxxxxxxxx
P0A884	2	K	xxxxxxxxxx_K_xxxxxxxKxx
P60422	97	K	xxxxxxxxxx_K_Dxxxxxxxxx
P0AAI3	433	K	xxxxxxxxxx_K_xxxxxRxxxx
P0AD96	63	K	xxxxxxxxxx_K_xxxxxxxKxx
P0ABS8	7	K	xxxxxxxxxx_K_xxxxxxxKxx
P40120	139	K	xxxxxxxxxx_K_xxxxxxxxKx
P0A7D7	163	K	xxxxxxxxxx_K_Kxxxxxxxxx
P69441	184	K	xxxxxxxxxx_K_xxxxxxxKxx
P0A6M8	485	K	xxxxxxxxxx_K_xxxxxRxxxx
P0A8E1	48	K	xxKxxxxxxx_K_xxxxxxxxxx
P0A6H1	97	K	xxxxxxxxxx_K_Rxxxxxxxxx
P0A6M8	686	K	xxxxxxxxxx_K_xDxxxxxxxx
P56262	263	K	xxxxxxxxxx_K_xxxxxKxxxx
P28304	177	K	xxxxxxxxxx_K_xxxxxKxxxx
P60438	7	K	xxxxxxxxxx_K_Kxxxxxxxxx
P0AC33	209	K	xxxxxxxxxx_K_xxxxxKxxxx
P30860	119	K	xxxxxxxxxx_K_xxxxxxxKxx
P23847	517	K	xxxxxxxxxx_K_xxxxxxxxKx
P0ADS6	154	K	xxxxxxxxxx_K_Dxxxxxxxxx
P69797	292	K	xxxxxxxxxx_K_Kxxxxxxxxx
P0A6F5	75	K	xxxxxxxxxx_K_Exxxxxxxxx
P0A9Z1	12	K	xxxxxxxxxx_K_xDxxxxxxxx
P06983	24	K	xxxxxxxxxx_K_Dxxxxxxxxx
P0A8T7	13	K	xxxxxxxxxx_K_xxxxxxxKxx
P0AC92	7	K	xxxxxxxxxx_K_Kxxxxxxxxx
P0A6M8	602	K	xxKxxxxxxx_K_xxxxxxxxxx
P00509	42	K	xxxxxxxxxx_K_xxxxxxxKxx
P0A9Q7	277	K	xxxxxxxxxx_K_Exxxxxxxxx
P00954	194	K	xxxxxxxxxx_K_Kxxxxxxxxx
P36680	65	K	xxxxxxxxxx_K_xxxxxxxKxx
P46853	230	K	xxxxxxxxxx_K_xDxxxxxxxx
P0A6B7	211	K	xxxxxxxxxx_K_xxxxxxxxxK
P0A6T5	129	K	xxxxxxxxxx_K_xxxxxxxKxx
P02359	35	K	xxxxxxxxxx_K_Kxxxxxxxxx
P08200	12	K	xxxxxxxxxx_K_xxxxxxxKxx
P00968	527	K	xxxxxxxxxx_K_Rxxxxxxxxx
P0ACF8	136	K	xxKxxxxxxx_K_xxxxxxxxxx
P0C8J8	111	K	xxxxxxxxxx_K_Exxxxxxxxx
P0A6N8	51	K	xxxxxxxxxx_K_xxxxxKxxxx
P23843	424	K	xxxxxxxxxx_K_xxxxxRxxxx
P37387	298	K	xxxxxxxxxx_K_Dxxxxxxxxx
P0A6Q3	10	K	xxxxxxxxxx_K_Exxxxxxxxx
P25665	132	K	xxxxxxxxxx_K_Gxxxxxxxxx
P30860	114	K	xxxxxxxxxx_K_Kxxxxxxxxx
P60438	62	K	xxxxxxxxxx_K_xxxxxxxKxx
P0A6P9	328	K	xxxxxxxxxx_K_Exxxxxxxxx
P38104	227	K	xxxxxxxxxx_K_xxxxxRxxxx
P37329	93	K	xxxxxxxxxx_K_Kxxxxxxxxx
P0AEM9	206	K	xxxxxxxxxx_K_Kxxxxxxxxx
P0A8M0	351	K	xxxxxxxxxx_K_xxxxxxxxxK
P0AEK4	201	K	xxxxxxxxxx_K_Dxxxxxxxxx
P23331	187	K	xxxxxxxxxx_K_Exxxxxxxxx
P00370	276	K	xxxxxxxxxx_K_xxxxxxxxxK
P27298	311	K	xxKxxxxxxx_K_xxxxxxxxxx
P06988	44	K	xxxxxxxxxx_K_xxxxxxxRxx
P0A780	121	K	xxxxxxxxxx_K_xxxxxxxKxx
P0A998	3	K	xxxxxxxxxx_K_xxxxxKxxxx
P15288	83	K	xxxxxxxxxx_K_xxxxxxxxxK
P0A7T3	76	K	xxxxxxxxxx_K_Exxxxxxxxx
P05793	75	K	xxxxxxxxxx_K_Rxxxxxxxxx
P77252	155	K	xxKxxxxxxx_K_xxxxxxxxxx
P0A6C5	6	K	xxxxxxxxxx_K_xxxxxxxRxx
P37747	317	K	xxxxxxxxxx_K_xxxxxKxxxx
P0ADN2	15	K	xxxxxxxxxx_K_xxxxxxxRxx
P0AFM2	136	K	xxxxxxxxxx_K_Dxxxxxxxxx
P0AG30	407	K	xxxxxxxxxx_K_xxxxxxxxxK
P02943	396	K	xxxxxxxxxx_K_xDxxxxxxxx
P31130	74	K	xxxxxxxxxx_K_xxxxxxxxxK
P0ADZ0	26	K	xxxxxxxxxx_K_xxxxxxxxxK
P0ABH9	693	K	xxxxxxxxxx_K_Gxxxxxxxxx
P0A715	275	K	xxxxxxxxxx_K_xxxxxxxxKx
P21179	693	K	xxxxxxxxxx_K_xxxxxxxxxK
P03007	53	K	xxxxxxxxxx_K_xDxxxxxxxx
P05793	166	K	xxxxxxxxxx_K_Rxxxxxxxxx
P0ACF8	6	K	xxxxxxxxxx_K_xxxxxRxxxx
P00962	515	K	xxxxxxxxxx_K_xxxxxRxxxx
P62623	257	K	xxKxxxxxxx_K_xxxxxxxxxx
P00350	50	K	xxxxxxxxxx_K_xxxxxxxKxx
P0A7X6	152	K	xxxxxxxxxx_K_Exxxxxxxxx
P0A9J8	360	K	xxxxxxxxxx_K_xxxxxxxxxK
P0A9S7	119	K	xxxxxxxxxx_K_xxxxxRxxxx
P0AE08	17	K	xxKxxxxxxx_K_xxxxxxxxxx
P63020	175	K	xxxxxxxxxx_K_Gxxxxxxxxx
P0A6P9	405	K	xxxxxxxxxx_K_xxxxxRxxxx
P0A867	254	K	xxxxxxxxxx_K_xxxxxRxxxx
P77781	122	K	xxxxxxxxxx_K_xxxxxxxRxx
P07023	25	K	xxKxxxxxxx_K_xxxxxxxxxx
P60560	12	K	xxxxxxxxxx_K_Dxxxxxxxxx
P0AG67	158	K	xxKxxxxxxx_K_xxxxxxxxxx
P06616	116	K	xxxxxxxxxx_K_xxxxxxxxKx
P23843	398	K	xxxxxxxxxx_K_Kxxxxxxxxx
P00547	55	K	xxxxxxxxxx_K_xxxxxRxxxx
P07623	46	K	xxxxxxxxxx_K_Kxxxxxxxxx
P0A9Q1	178	K	xxxxxxxxxx_K_xxxxxxxxxK
P78067	94	K	xxxxxxxxxx_K_xDxxxxxxxx
P27129	294	K	xxxxxxxxxx_K_xxxxxxxKxx
P0A823	227	K	xxxxxxxxxx_K_Kxxxxxxxxx
P61887	267	K	xxxxxxxxxx_K_xxxxxxxKxx
P45523	42	K	xxxxxxxxxx_K_xDxxxxxxxx
P0AFY8	138	K	xxKxxxxxxx_K_xxxxxxxxxx
P0ADY1	277	K	xxxxxxxxxx_K_xxxxxKxxxx
P45955	208	K	xxxxxxxxxx_K_xxxxxxKxxx
P0A799	5	K	xxxxxxxxxx_K_xxxxxxxxKx
P00509	116	K	xxxxxxxxxx_K_xxxxxRxxxx
P0AAR3	73	K	xxxxxxxxxx_K_Kxxxxxxxxx
P27248	353	K	xxxxxxxxxx_K_xxxxxxxKxx
P0AA10	7	K	xxxxxxxxxx_K_xxxxxRxxxx
P11446	275	K	xxKxxxxxxx_K_xxxxxxxxxx
P00350	458	K	xxxxxxxxxx_K_Exxxxxxxxx
P0AA10	111	K	xxxxxxxxxx_K_xxxxxxxxxK
P0A850	392	K	xxxxxxxxxx_K_Exxxxxxxxx
P69783	15	K	xxxxxxxxxx_K_Kxxxxxxxxx
P64581	33	K	xxxxxxxxxx_K_Exxxxxxxxx
P05458	833	K	xxxxxxxxxx_K_xxxxxxxxKx
P0A799	197	K	xxxxxxxxxx_K_xxxxxxxxKx
P05042	8	K	xxxxxxxxxx_K_Dxxxxxxxxx
P16659	547	K	xxxxxxxxxx_K_xxxxxxKxxx
P04816	160	K	xxxxxxxxxx_K_xxxxxxxxxK
P0AFG3	220	K	xxxxxxxxxx_K_xxxxxRxxxx
P0AF93	73	K	xxxxxxxxxx_K_xxxxxKxxxx
P64612	247	K	xxxxxxxxxx_K_Rxxxxxxxxx
P0ABP8	54	K	xxxxxxxxxx_K_Gxxxxxxxxx
P0ACF8	128	K	xxxxxxxxxx_K_xxxxxxxKxx
P0AE52	74	K	xxxxxxxxxx_K_xxxxxxxxxK
P0AE63	37	K	xxxxxxxxxx_K_Dxxxxxxxxx
P60723	166	K	xxxxxxxxxx_K_xDxxxxxxxx
P0A7F3	13	K	xxxxxxxxxx_K_Rxxxxxxxxx
P0A6C5	92	K	xxKxxxxxxx_K_xxxxxxxxxx
P0AG30	298	K	xxxxxxxxxx_K_Rxxxxxxxxx
P39099	399	K	xxxxxxxxxx_K_Gxxxxxxxxx
P00582	786	K	xxxxxxxxxx_K_xxxxxxxRxx
P76558	183	K	xxxxxxxxxx_K_xxxxxRxxxx
P0ABU0	98	K	xxxxxxxxxx_K_Dxxxxxxxxx
P0ACG1	98	K	xxxxxxxxxx_K_xxxxxxxxKx
P0AG78	276	K	xxxxxxxxxx_K_xxxxxRxxxx
P0AES9	100	K	xxxxxxxxxx_K_xxxxxxxKxx
P0A9G6	62	K	xxxxxxxxxx_K_Kxxxxxxxxx
P0A707	177	K	xxxxxxxxxx_K_Kxxxxxxxxx
P0A8F4	85	K	xxxxxxxxxx_K_Rxxxxxxxxx
P0A853	246	K	xxxxxxxxxx_K_Dxxxxxxxxx
Q46857	94	K	xxxxxxxxxx_K_Kxxxxxxxxx
P06846	31	K	xxxxxxxxxx_K_Exxxxxxxxx
P0A7L3	84	K	xxxxxxxxxx_K_Kxxxxxxxxx
P33920	171	K	xxxxxxxxxx_K_xxxxxKxxxx
P0A6D0	52	K	xxxxxxxxxx_K_xxxxxxxxxK
P0A853	269	K	xxxxxxxxxx_K_Kxxxxxxxxx
P0A6X7	97	K	xxxxxxxxxx_K_Dxxxxxxxxx
P0AB24	212	K	xxxxxxxxxx_K_xxxxxxxxKx
P15639	428	K	xxxxxxxxxx_K_xxxxxxxKxx
P00350	146	K	xxxxxxxxxx_K_Exxxxxxxxx
P76104	203	K	xxxxxxxxxx_K_Dxxxxxxxxx
P0A7N4	7	K	xxxxxxxxxx_K_xxxxxRxxxx
P69441	50	K	xxxxxxxxxx_K_Dxxxxxxxxx
P0A7V3	45	K	xxxxxxxxxx_K_Exxxxxxxxx
P37747	87	K	xxxxxxxxxx_K_Dxxxxxxxxx
P23865	171	K	xxxxxxxxxx_K_xDxxxxxxxx
P05055	527	K	xxxxxxxxxx_K_Gxxxxxxxxx
P0A8M6	82	K	xxxxxxxxxx_K_xxxxxKxxxx
P00582	810	K	xxxxxxxxxx_K_Exxxxxxxxx
P0A705	849	K	xxxxxxxxxx_K_Dxxxxxxxxx
P0C0L2	19	K	xxxxxxxxxx_K_Gxxxxxxxxx
P76507	332	K	xxxxxxxxxx_K_Kxxxxxxxxx
P0AEE5	187	K	xxxxxxxxxx_K_xxxxxxxKxx
P21513	37	K	xxxxxxxxxx_K_xxxxxxxKxx
P0A7F6	225	K	xxxxxxxxxx_K_xxxxxxKxxx
P25553	431	K	xxxxxxxxxx_K_xxxxxxxRxx
P00934	267	K	xxxxxxxxxx_K_Rxxxxxxxxx
P64554	194	K	xxxxxxxxxx_K_Dxxxxxxxxx
P18775	470	K	xxxxxxxxxx_K_xxxxxKxxxx
P0A884	120	K	xxxxxxxxxx_K_xDxxxxxxxx
P36683	73	K	xxxxxxxxxx_K_Gxxxxxxxxx
P60624	97	K	xxxxxxxxxx_K_xxxxxxKxxx
P0A6Y1	75	K	xxxxxxxxxx_K_xxxxxKxxxx
P76055	112	K	xxxxxxxxxx_K_Exxxxxxxxx
P00956	480	K	xxxxxxxxxx_K_Dxxxxxxxxx
P0AFG6	297	K	xxxxxxxxxx_K_xxxxxxxKxx
P0A6Q3	123	K	xxxxxxxxxx_K_Kxxxxxxxxx
P0AFX4	40	K	xxxxxxxxxx_K_xxxxxxxRxx
P0A805	15	K	xxKxxxxxxx_K_xxxxxxxxxx
P0C018	76	K	xxKxxxxxxx_K_xxxxxxxxxx
P08622	301	K	xxxxxxxxxx_K_xxxxxxxxxK
P0ADV7	37	K	xxKxxxxxxx_K_xxxxxxxxxx
P0A9Q5	105	K	xxxxxxxxxx_K_Dxxxxxxxxx
P0A8L1	29	K	xxxxxxxxxx_K_xxxxxxxxKx
P76344	39	K	xxKxxxxxxx_K_xxxxxxxxxx
P00946	379	K	xxxxxxxxxx_K_Gxxxxxxxxx
P0A6E4	383	K	xxxxxxxxxx_K_xxxxxxxKxx
P09373	462	K	xxKxxxxxxx_K_xxxxxxxxxx
P0AG67	528	K	xxxxxxxxxx_K_xxxxxxxKxx
P0AEE5	127	K	xxxxxxxxxx_K_xxxxxxxxKx
P0AG30	115	K	xxxxxxxxxx_K_xxxxxxxKxx
P0A6L2	161	K	xxKxxxxxxx_K_xxxxxxxxxx
P17169	225	K	xxxxxxxxxx_K_xxxxxKxxxx
P76002	57	K	xxxxxxxxxx_K_Kxxxxxxxxx
P0AG48	60	K	xxxxxxxxxx_K_xxxxxxxRxx
P0A825	285	K	xxxxxxxxxx_K_xxxxxxxKxx
P0A7D7	152	K	xxxxxxxxxx_K_Exxxxxxxxx
P0A7W7	69	K	xxxxxxxxxx_K_xxxxxxxRxx
P36683	728	K	xxxxxxxxxx_K_xxxxxRxxxx
P00962	273	K	xxxxxxxxxx_K_xxxxxxxKxx
P0A9B2	4	K	xxxxxxxxxx_K_xxxxxxxRxx
P45523	157	K	xxxxxxxxxx_K_Gxxxxxxxxx
P0A9T0	48	K	xxxxxxxxxx_K_Exxxxxxxxx
P61175	41	K	xxxxxxxxxx_K_xxxxxxxKxx
P0ACF4	75	K	xxxxxxxxxx_K_xxxxxxxKxx
P0A6Z3	578	K	xxxxxxxxxx_K_xxxxxxxxxK
P16700	153	K	xxxxxxxxxx_K_xxxxxRxxxx
P05459	310	K	xxxxxxxxxx_K_Rxxxxxxxxx
P21889	415	K	xxxxxxxxxx_K_Dxxxxxxxxx
P00954	181	K	xxKxxxxxxx_K_xxxxxxxxxx
P0A8B2	85	K	xxxxxxxxxx_K_Kxxxxxxxxx
P60390	194	K	xxxxxxxxxx_K_Dxxxxxxxxx
P32132	541	K	xxxxxxxxxx_K_Kxxxxxxxxx
P22525	518	K	xxxxxxxxxx_K_Rxxxxxxxxx
P09030	70	K	xxxxxxxxxx_K_Exxxxxxxxx
P04036	163	K	xxxxxxxxxx_K_xDxxxxxxxx
P0A6Y8	245	K	xxxxxxxxxx_K_Kxxxxxxxxx
P29745	228	K	xxxxxxxxxx_K_Gxxxxxxxxx
P23721	257	K	xxxxxxxxxx_K_xxxxxxxxxK
P37747	291	K	xxKxxxxxxx_K_xxxxxxxxxx
P0A6F5	117	K	xxxxxxxxxx_K_Rxxxxxxxxx
P0A948	163	K	xxxxxxxxxx_K_Exxxxxxxxx
P0A7S9	78	K	xxxxxxxxxx_K_Rxxxxxxxxx
P0ACZ4	167	K	xxKxxxxxxx_K_xxxxxxxxxx
P0A7D7	157	K	xxxxxxxxxx_K_xxxxxKxxxx
P0A784	145	K	xxxxxxxxxx_K_xxxxxxxxKx
P0AE39	143	K	xxxxxxxxxx_K_Dxxxxxxxxx
P67910	135	K	xxxxxxxxxx_K_xxxxxxxxKx
P0A6H5	85	K	xxxxxxxxxx_K_xxxxxxxxKx
P0A7W7	33	K	xxxxxxxxxx_K_xxxxxxxKxx
P0A6L2	155	K	xxxxxxxxxx_K_xxxxxKxxxx
P0CE48	304	K	xxxxxxxxxx_K_xxxxxxxxxK
P00957	784	K	xxxxxxxxxx_K_xxxxxxxxxK
P09831	569	K	xxxxxxxxxx_K_Exxxxxxxxx
P15977	528	K	xxxxxxxxxx_K_xxxxxKxxxx
P0AG67	457	K	xxKxxxxxxx_K_xxxxxxxxxx
P02925	119	K	xxxxxxxxxx_K_Gxxxxxxxxx
P0A786	84	K	xxxxxxxxxx_K_Kxxxxxxxxx
P0A7G2	131	K	xxxxxxxxxx_K_Exxxxxxxxx
P0AEH5	51	K	xxxxxxxxxx_K_Kxxxxxxxxx
P0AFF6	143	K	xxxxxxxxxx_K_Kxxxxxxxxx
P0A7K2	108	K	xxxxxxxxxx_K_Kxxxxxxxxx
P37747	161	K	xxxxxxxxxx_K_xxxxxxxKxx
P0A862	24	K	xxxxxxxxxx_K_xxxxxxxxKx
P0A7I4	187	K	xxxxxxxxxx_K_Dxxxxxxxxx
P30860	139	K	xxxxxxxxxx_K_xxxxxxxxxK
P0ADV9	97	K	xxxxxxxxxx_K_xDxxxxxxxx
P69441	195	K	xxxxxxxxxx_K_xDxxxxxxxx
P19926	208	K	xxxxxxxxxx_K_xxxxxKxxxx
P23847	100	K	xxxxxxxxxx_K_xxxxxxxKxx
P33136	469	K	xxxxxxxxxx_K_xxxxxxxxKx
P0AEP3	31	K	xxxxxxxxxx_K_xxxxxxxKxx
P0C0V0	428	K	xxxxxxxxxx_K_Kxxxxxxxxx
P07650	321	K	xxxxxxxxxx_K_Gxxxxxxxxx
P36938	186	K	xxxxxxxxxx_K_Gxxxxxxxxx
P0AEM9	88	K	xxxxxxxxxx_K_xDxxxxxxxx
P0ABF1	185	K	xxxxxxxxxx_K_Dxxxxxxxxx
Q46857	52	K	xxxxxxxxxx_K_xxxxxxxxxK
P75694	55	K	xxxxxxxxxx_K_xxxxxxxxxK
P31663	39	K	xxxxxxxxxx_K_xxxxxKxxxx
P30860	80	K	xxxxxxxxxx_K_xDxxxxxxxx
P0A8T7	325	K	xxxxxxxxxx_K_xxxxxxxxKx
P0ADE6	137	K	xxKxxxxxxx_K_xxxxxxxxxx
P0A6P1	112	K	xxKxxxxxxx_K_xxxxxxxxxx
P07024	320	K	xxxxxxxxxx_K_Kxxxxxxxxx
Q46857	259	K	xxKxxxxxxx_K_xxxxxxxxxx
P23909	507	K	xxxxxxxxxx_K_xxxxxxxxxK
P09831	693	K	xxxxxxxxxx_K_Dxxxxxxxxx
P37902	83	K	xxxxxxxxxx_K_xxxxxKxxxx
P0AE18	6	K	xxxxxxxxxx_K_xxxxxxKxxx
P0AC69	101	K	xxxxxxxxxx_K_Exxxxxxxxx
P23721	326	K	xxxxxxxxxx_K_Gxxxxxxxxx
P0AEE5	323	K	xxxxxxxxxx_K_xxxxxxxKxx
P0A853	443	K	xxxxxxxxxx_K_Exxxxxxxxx
P0A6Z1	86	K	xxxxxxxxxx_K_Rxxxxxxxxx
P15254	638	K	xxxxxxxxxx_K_Rxxxxxxxxx
P0A6A3	296	K	xxxxxxxxxx_K_Exxxxxxxxx
P38038	102	K	xxxxxxxxxx_K_xxxxxxxKxx

## Sheet: Homo_sapiens
	Motif Logo	Motif	Motif Score	Foreground		Background		Fold Increase
				Matches	Size	Matches	Size
		xxxxxxxxxL_K_xxxxxxxxxx	16	284	1674	59885	604147	1.7
		xxxxxxxxxA_K_xxxxxxxxxx	16	196	1390	34986	544262	2.2
		xxxxxxxxxx_K_Dxxxxxxxxx	16	173	1194	26948	509276	2.7
		xxxxxxxxxY_K_xxxxxxxxxx	16	105	1021	15312	482328	3.2
		xxxxxxxxDx_K_xxxxxxxxxx	12.91	95	916	21062	467016	2.3
		xxxxxxxxNx_K_xxxxxxxxxx	13.17	80	821	17068	445954	2.5
		xxxxxxxxxx_K_Exxxxxxxxx	11.31	128	741	39528	428886	1.9
		xxxxxxxxxx_K_Kxxxxxxxxx	14.24	119	613	35710	389358	2.1
		xxxxxxxxxx_K_Gxxxxxxxxx	7.7	71	494	25265	353648	2
		xxxxxxxxxx_K_xDxxxxxxxx	7.09	43	423	13554	328383	2.5
		xxxxxxxxxx_K_Rxxxxxxxxx	6.81	60	380	24507	314829	2

## Sheet: Homo_sapiens list
Protein accession	Position	Amino acid	Motif logo
P08133	68	K	xxxxxxxxxx_K_Dxxxxxxxxx
P31930	111	K	xxxxxxxxxx_K_Exxxxxxxxx
P06733	330	K	xxxxxxxxxA_K_xxxxxxxxxx
P14625	360	K	xxxxxxxxxY_K_xxxxxxxxxx
Q15149	1626	K	xxxxxxxxxx_K_Rxxxxxxxxx
P30048	248	K	xxxxxxxxxx_K_Exxxxxxxxx
Q9NSE4	451	K	xxxxxxxxxA_K_xxxxxxxxxx
P06748	141	K	xxxxxxxxxx_K_Rxxxxxxxxx
Q9BRA2	25	K	xxxxxxxxNx_K_xxxxxxxxxx
P06493	20	K	xxxxxxxxxY_K_xxxxxxxxxx
P46777	241	K	xxxxxxxxxY_K_xxxxxxxxxx
Q01813	395	K	xxxxxxxxxY_K_xxxxxxxxxx
P00505	73	K	xxxxxxxxNx_K_xxxxxxxxxx
P13667	543	K	xxxxxxxxDx_K_xxxxxxxxxx
P40939	259	K	xxxxxxxxxx_K_xDxxxxxxxx
Q13423	117	K	xxxxxxxxxA_K_xxxxxxxxxx
Q15149	3968	K	xxxxxxxxxx_K_Dxxxxxxxxx
P00367	211	K	xxxxxxxxxA_K_xxxxxxxxxx
O75439	478	K	xxxxxxxxDx_K_xxxxxxxxxx
P60174	51	K	xxxxxxxxNx_K_xxxxxxxxxx
P35613	179	K	xxxxxxxxxL_K_xxxxxxxxxx
P29401	204	K	xxxxxxxxxx_K_Rxxxxxxxxx
P08758	309	K	xxxxxxxxxY_K_xxxxxxxxxx
Q9H444	38	K	xxxxxxxxxx_K_Kxxxxxxxxx
P54577	146	K	xxxxxxxxDx_K_xxxxxxxxxx
P00505	363	K	xxxxxxxxxL_K_xxxxxxxxxx
Q9NR30	278	K	xxxxxxxxxx_K_Dxxxxxxxxx
P33991	409	K	xxxxxxxxNx_K_xxxxxxxxxx
P49419	389	K	xxxxxxxxxA_K_xxxxxxxxxx
Q8TCS8	357	K	xxxxxxxxxY_K_xxxxxxxxxx
Q00610	1609	K	xxxxxxxxxx_K_xDxxxxxxxx
O75821	71	K	xxxxxxxxxY_K_xxxxxxxxxx
O43488	128	K	xxxxxxxxxL_K_xxxxxxxxxx
P80723	18	K	xxxxxxxxDx_K_xxxxxxxxxx
P00441	76	K	xxxxxxxxxx_K_Dxxxxxxxxx
Q02878	218	K	xxxxxxxxxx_K_Kxxxxxxxxx
P10809	202	K	xxxxxxxxxx_K_Dxxxxxxxxx
Q9HB71	8	K	xxxxxxxxxx_K_Dxxxxxxxxx
P49411	286	K	xxxxxxxxxx_K_Gxxxxxxxxx
Q9BYT8	550	K	xxxxxxxxxx_K_Dxxxxxxxxx
P40939	359	K	xxxxxxxxxx_K_Dxxxxxxxxx
P49189	298	K	xxxxxxxxxx_K_Exxxxxxxxx
Q96CS3	167	K	xxxxxxxxxA_K_xxxxxxxxxx
O75323	281	K	xxxxxxxxxL_K_xxxxxxxxxx
P06748	229	K	xxxxxxxxxx_K_Kxxxxxxxxx
Q99497	62	K	xxxxxxxxxA_K_xxxxxxxxxx
Q9NVI7	543	K	xxxxxxxxxL_K_xxxxxxxxxx
Q9UQ90	709	K	xxxxxxxxxA_K_xxxxxxxxxx
P11498	1090	K	xxxxxxxxxx_K_Dxxxxxxxxx
P62857	47	K	xxxxxxxxNx_K_xxxxxxxxxx
O75608	97	K	xxxxxxxxNx_K_xxxxxxxxxx
P14625	479	K	xxxxxxxxDx_K_xxxxxxxxxx
Q8NE86	332	K	xxxxxxxxxL_K_xxxxxxxxxx
P08758	101	K	xxxxxxxxxL_K_xxxxxxxxxx
P18669	5	K	xxxxxxxxxY_K_xxxxxxxxxx
P50213	336	K	xxxxxxxxxx_K_Dxxxxxxxxx
P49368	138	K	xxxxxxxxxL_K_xxxxxxxxxx
P39023	399	K	xxxxxxxxxA_K_xxxxxxxxxx
P09651	8	K	xxxxxxxxxx_K_Exxxxxxxxx
P36542	64	K	xxxxxxxxxL_K_xxxxxxxxxx
Q07666	185	K	xxxxxxxxxx_K_Rxxxxxxxxx
O43676	34	K	xxxxxxxxxx_K_Kxxxxxxxxx
P41091	303	K	xxxxxxxxxx_K_Dxxxxxxxxx
P40926	185	K	xxxxxxxxxL_K_xxxxxxxxxx
Q99714	69	K	xxxxxxxxxx_K_Dxxxxxxxxx
P00505	185	K	xxxxxxxxDx_K_xxxxxxxxxx
P09543	175	K	xxxxxxxxxL_K_xxxxxxxxxx
P50991	209	K	xxxxxxxxDx_K_xxxxxxxxxx
P09960	573	K	xxxxxxxxxx_K_Dxxxxxxxxx
P39748	354	K	xxxxxxxxxA_K_xxxxxxxxxx
P06748	267	K	xxxxxxxxxA_K_xxxxxxxxxx
P16403	85	K	xxxxxxxxxL_K_xxxxxxxxxx
P62495	352	K	xxxxxxxxxx_K_Dxxxxxxxxx
Q14247	359	K	xxxxxxxxxA_K_xxxxxxxxxx
O14561	88	K	xxxxxxxxxL_K_xxxxxxxxxx
P34897	356	K	xxxxxxxxxL_K_xxxxxxxxxx
Q9BW91	127	K	xxxxxxxxxx_K_Dxxxxxxxxx
Q00059	95	K	xxxxxxxxDx_K_xxxxxxxxxx
P05783	317	K	xxxxxxxxxL_K_xxxxxxxxxx
Q9NTX5	217	K	xxxxxxxxxL_K_xxxxxxxxxx
P35579	1513	K	xxxxxxxxxx_K_Dxxxxxxxxx
P11142	589	K	xxxxxxxxxx_K_Exxxxxxxxx
P13639	322	K	xxxxxxxxDx_K_xxxxxxxxxx
P16403	97	K	xxxxxxxxxx_K_Gxxxxxxxxx
Q9NR30	577	K	xxxxxxxxxx_K_Dxxxxxxxxx
Q00610	245	K	xxxxxxxxxx_K_Kxxxxxxxxx
Q06830	92	K	xxxxxxxxxx_K_Kxxxxxxxxx
P14625	682	K	xxxxxxxxxx_K_Kxxxxxxxxx
P63208	128	K	xxxxxxxxxx_K_Gxxxxxxxxx
P02786	128	K	xxxxxxxxxL_K_xxxxxxxxxx
P35268	80	K	xxxxxxxxxx_K_Rxxxxxxxxx
P09960	434	K	xxxxxxxxxx_K_Dxxxxxxxxx
P67936	11	K	xxxxxxxxxx_K_Rxxxxxxxxx
P38646	653	K	xxxxxxxxxY_K_xxxxxxxxxx
P31948	523	K	xxxxxxxxxL_K_xxxxxxxxxx
P22626	120	K	xxxxxxxxxx_K_Exxxxxxxxx
P06733	5	K	xxxxxxxxxL_K_xxxxxxxxxx
P49590	444	K	xxxxxxxxxY_K_xxxxxxxxxx
P04179	122	K	xxxxxxxxxx_K_xDxxxxxxxx
P62851	66	K	xxxxxxxxxY_K_xxxxxxxxxx
Q9NPG3	449	K	xxxxxxxxxL_K_xxxxxxxxxx
Q96I59	131	K	xxxxxxxxxY_K_xxxxxxxxxx
P10809	205	K	xxxxxxxxDx_K_xxxxxxxxxx
P06703	35	K	xxxxxxxxxL_K_xxxxxxxxxx
P27348	49	K	xxxxxxxxxY_K_xxxxxxxxxx
P67809	92	K	xxxxxxxxxx_K_Kxxxxxxxxx
Q8TD30	415	K	xxxxxxxxxA_K_xxxxxxxxxx
P55786	336	K	xxxxxxxxDx_K_xxxxxxxxxx
P11021	382	K	xxxxxxxxNx_K_xxxxxxxxxx
P62807	47	K	xxxxxxxxxL_K_xxxxxxxxxx
Q13084	150	K	xxxxxxxxxx_K_Exxxxxxxxx
Q8TCS8	562	K	xxxxxxxxDx_K_xxxxxxxxxx
P22234	11	K	xxxxxxxxxx_K_Kxxxxxxxxx
P62805	78	K	xxxxxxxxxA_K_xxxxxxxxxx
P07954	80	K	xxxxxxxxNx_K_xxxxxxxxxx
P05187	46	K	xxxxxxxxxA_K_xxxxxxxxxx
P62753	30	K	xxxxxxxxxx_K_Rxxxxxxxxx
P13667	570	K	xxxxxxxxxA_K_xxxxxxxxxx
P38646	76	K	xxxxxxxxxA_K_xxxxxxxxxx
Q15149	4512	K	xxxxxxxxxL_K_xxxxxxxxxx
P62280	20	K	xxxxxxxxxx_K_Kxxxxxxxxx
P31040	615	K	xxxxxxxxxx_K_Kxxxxxxxxx
P31948	442	K	xxxxxxxxxx_K_Dxxxxxxxxx
P02786	161	K	xxxxxxxxxx_K_Dxxxxxxxxx
P30050	40	K	xxxxxxxxxx_K_Kxxxxxxxxx
P11021	352	K	xxxxxxxxxL_K_xxxxxxxxxx
P40939	350	K	xxxxxxxxxx_K_Kxxxxxxxxx
P41250	204	K	xxxxxxxxxx_K_Dxxxxxxxxx
P10809	133	K	xxxxxxxxxx_K_Gxxxxxxxxx
Q4G176	534	K	xxxxxxxxxL_K_xxxxxxxxxx
P46777	220	K	xxxxxxxxxY_K_xxxxxxxxxx
P39023	366	K	xxxxxxxxxL_K_xxxxxxxxxx
Q8WVY7	245	K	xxxxxxxxxx_K_Kxxxxxxxxx
P62249	60	K	xxxxxxxxxx_K_Exxxxxxxxx
P52209	38	K	xxxxxxxxxx_K_xDxxxxxxxx
P10599	94	K	xxxxxxxxxx_K_Exxxxxxxxx
P31939	356	K	xxxxxxxxxx_K_Kxxxxxxxxx
P21796	20	K	xxxxxxxxxx_K_Gxxxxxxxxx
Q01081	13	K	xxxxxxxxxx_K_Dxxxxxxxxx
P11586	684	K	xxxxxxxxNx_K_xxxxxxxxxx
O43707	760	K	xxxxxxxxxA_K_xxxxxxxxxx
Q6NUK1	336	K	xxxxxxxxxL_K_xxxxxxxxxx
Q6NVY1	203	K	xxxxxxxxxL_K_xxxxxxxxxx
P26447	35	K	xxxxxxxxxL_K_xxxxxxxxxx
P33992	350	K	xxxxxxxxDx_K_xxxxxxxxxx
P27348	120	K	xxxxxxxxxL_K_xxxxxxxxxx
P62424	125	K	xxxxxxxxxx_K_Gxxxxxxxxx
Q06830	120	K	xxxxxxxxxL_K_xxxxxxxxxx
P07237	81	K	xxxxxxxxxA_K_xxxxxxxxxx
P48047	162	K	xxxxxxxxxL_K_xxxxxxxxxx
P35998	407	K	xxxxxxxxxx_K_Dxxxxxxxxx
P31937	145	K	xxxxxxxxxA_K_xxxxxxxxxx
P62913	159	K	xxxxxxxxxx_K_Exxxxxxxxx
P13804	301	K	xxxxxxxxxx_K_Dxxxxxxxxx
Q96I59	124	K	xxxxxxxxxA_K_xxxxxxxxxx
Q9Y3B7	51	K	xxxxxxxxxx_K_Exxxxxxxxx
P51659	46	K	xxxxxxxxDx_K_xxxxxxxxxx
P28066	192	K	xxxxxxxxxL_K_xxxxxxxxxx
P34897	474	K	xxxxxxxxxL_K_xxxxxxxxxx
O95816	9	K	xxxxxxxxxA_K_xxxxxxxxxx
P26641	227	K	xxxxxxxxxx_K_Kxxxxxxxxx
Q00839	352	K	xxxxxxxxxx_K_Dxxxxxxxxx
O95571	172	K	xxxxxxxxxA_K_xxxxxxxxxx
P40939	540	K	xxxxxxxxxx_K_Dxxxxxxxxx
P19338	370	K	xxxxxxxxxL_K_xxxxxxxxxx
O75821	193	K	xxxxxxxxxx_K_Exxxxxxxxx
P55084	272	K	xxxxxxxxxx_K_Dxxxxxxxxx
P99999	87	K	xxxxxxxxxx_K_Kxxxxxxxxx
P48047	176	K	xxxxxxxxxA_K_xxxxxxxxxx
P22307	438	K	xxxxxxxxxx_K_Exxxxxxxxx
P06733	89	K	xxxxxxxxxx_K_xDxxxxxxxx
Q09666	5443	K	xxxxxxxxxL_K_xxxxxxxxxx
P12956	123	K	xxxxxxxxxx_K_Gxxxxxxxxx
P38646	288	K	xxxxxxxxxx_K_Exxxxxxxxx
P16403	90	K	xxxxxxxxxx_K_Gxxxxxxxxx
P38159	217	K	xxxxxxxxxx_K_Dxxxxxxxxx
P46940	1389	K	xxxxxxxxNx_K_xxxxxxxxxx
Q969S9	233	K	xxxxxxxxxx_K_Gxxxxxxxxx
P34932	68	K	xxxxxxxxxx_K_Rxxxxxxxxx
P49368	248	K	xxxxxxxxxY_K_xxxxxxxxxx
Q09666	263	K	xxxxxxxxxA_K_xxxxxxxxxx
P62258	123	K	xxxxxxxxxY_K_xxxxxxxxxx
P22695	92	K	xxxxxxxxxx_K_Gxxxxxxxxx
P41250	115	K	xxxxxxxxxx_K_Dxxxxxxxxx
Q16658	241	K	xxxxxxxxxL_K_xxxxxxxxxx
P14625	597	K	xxxxxxxxxx_K_xDxxxxxxxx
P06744	142	K	xxxxxxxxDx_K_xxxxxxxxxx
P12004	164	K	xxxxxxxxxA_K_xxxxxxxxxx
P08243	556	K	xxxxxxxxxY_K_xxxxxxxxxx
P06733	285	K	xxxxxxxxxx_K_Dxxxxxxxxx
P16949	9	K	xxxxxxxxxx_K_Exxxxxxxxx
P06454	103	K	xxxxxxxxDx_K_xxxxxxxxxx
P12236	272	K	xxxxxxxxxx_K_Gxxxxxxxxx
P27144	179	K	xxxxxxxxxA_K_xxxxxxxxxx
Q9BQ69	133	K	xxxxxxxxxA_K_xxxxxxxxxx
P05187	262	K	xxxxxxxxxA_K_xxxxxxxxxx
Q00839	670	K	xxxxxxxxxY_K_xxxxxxxxxx
Q14247	263	K	xxxxxxxxxx_K_Dxxxxxxxxx
P31040	598	K	xxxxxxxxxY_K_xxxxxxxxxx
O15382	377	K	xxxxxxxxxL_K_xxxxxxxxxx
P30084	204	K	xxxxxxxxxA_K_xxxxxxxxxx
Q9UII2	82	K	xxxxxxxxxx_K_Kxxxxxxxxx
P28331	467	K	xxxxxxxxxL_K_xxxxxxxxxx
P36542	154	K	xxxxxxxxxx_K_Exxxxxxxxx
P06733	60	K	xxxxxxxxxx_K_Gxxxxxxxxx
O75947	78	K	xxxxxxxxxL_K_xxxxxxxxxx
P48047	60	K	xxxxxxxxxx_K_Exxxxxxxxx
P09496	242	K	xxxxxxxxxL_K_xxxxxxxxxx
P62191	420	K	xxxxxxxxDx_K_xxxxxxxxxx
P48735	199	K	xxxxxxxxxx_K_Dxxxxxxxxx
P06733	256	K	xxxxxxxxxx_K_xDxxxxxxxx
P46781	66	K	xxxxxxxxxx_K_Dxxxxxxxxx
P36578	181	K	xxxxxxxxDx_K_xxxxxxxxxx
Q9Y3B8	205	K	xxxxxxxxxx_K_Exxxxxxxxx
Q00839	626	K	xxxxxxxxxx_K_Dxxxxxxxxx
P06733	221	K	xxxxxxxxxx_K_Exxxxxxxxx
O95139	66	K	xxxxxxxxxY_K_xxxxxxxxxx
P25705	531	K	xxxxxxxxDx_K_xxxxxxxxxx
Q9BUL8	150	K	xxxxxxxxxx_K_Kxxxxxxxxx
P49368	31	K	xxxxxxxxxA_K_xxxxxxxxxx
Q9P2R7	116	K	xxxxxxxxxL_K_xxxxxxxxxx
Q58FF8	141	K	xxxxxxxxxx_K_Exxxxxxxxx
P68104	172	K	xxxxxxxxxx_K_Exxxxxxxxx
P20962	15	K	xxxxxxxxxA_K_xxxxxxxxxx
Q9H845	608	K	xxxxxxxxxx_K_Rxxxxxxxxx
P46781	93	K	xxxxxxxxxx_K_xDxxxxxxxx
P14324	359	K	xxxxxxxxxx_K_Exxxxxxxxx
P31948	347	K	xxxxxxxxxL_K_xxxxxxxxxx
P08238	574	K	xxxxxxxxDx_K_xxxxxxxxxx
P27824	458	K	xxxxxxxxxL_K_xxxxxxxxxx
P11021	376	K	xxxxxxxxxx_K_Exxxxxxxxx
P78371	272	K	xxxxxxxxxx_K_Exxxxxxxxx
P13639	438	K	xxxxxxxxxx_K_Kxxxxxxxxx
P07814	229	K	xxxxxxxxNx_K_xxxxxxxxxx
P40939	334	K	xxxxxxxxxx_K_Exxxxxxxxx
P25705	126	K	xxxxxxxxxx_K_Exxxxxxxxx
P37837	225	K	xxxxxxxxxY_K_xxxxxxxxxx
P35579	29	K	xxxxxxxxxA_K_xxxxxxxxxx
P06733	281	K	xxxxxxxxxY_K_xxxxxxxxxx
O75746	482	K	xxxxxxxxxY_K_xxxxxxxxxx
Q15233	249	K	xxxxxxxxxx_K_Exxxxxxxxx
Q9NSE4	189	K	xxxxxxxxxA_K_xxxxxxxxxx
P38646	175	K	xxxxxxxxxx_K_Exxxxxxxxx
P23919	169	K	xxxxxxxxxx_K_Dxxxxxxxxx
P18859	51	K	xxxxxxxxxY_K_xxxxxxxxxx
Q9BW92	520	K	xxxxxxxxxL_K_xxxxxxxxxx
Q13423	939	K	xxxxxxxxxA_K_xxxxxxxxxx
Q16778	6	K	xxxxxxxxxA_K_xxxxxxxxxx
Q02252	117	K	xxxxxxxxxL_K_xxxxxxxxxx
P00558	131	K	xxxxxxxxxx_K_Gxxxxxxxxx
Q16658	41	K	xxxxxxxxxL_K_xxxxxxxxxx
Q14197	98	K	xxxxxxxxNx_K_xxxxxxxxxx
Q969Q4	31	K	xxxxxxxxxY_K_xxxxxxxxxx
Q96I99	423	K	xxxxxxxxxA_K_xxxxxxxxxx
P54578	54	K	xxxxxxxxxL_K_xxxxxxxxxx
P12236	166	K	xxxxxxxxxx_K_xDxxxxxxxx
Q9NUJ1	248	K	xxxxxxxxxx_K_Dxxxxxxxxx
P22087	121	K	xxxxxxxxxx_K_Rxxxxxxxxx
P12268	134	K	xxxxxxxxxA_K_xxxxxxxxxx
Q08211	14	K	xxxxxxxxxx_K_Rxxxxxxxxx
Q02790	274	K	xxxxxxxxxx_K_Exxxxxxxxx
P31930	138	K	xxxxxxxxxx_K_Dxxxxxxxxx
O95202	373	K	xxxxxxxxNx_K_xxxxxxxxxx
P78371	119	K	xxxxxxxxxA_K_xxxxxxxxxx
P06576	198	K	xxxxxxxxxA_K_xxxxxxxxxx
Q9HC21	275	K	xxxxxxxxxx_K_Exxxxxxxxx
Q969Z0	446	K	xxxxxxxxxx_K_Dxxxxxxxxx
P51398	130	K	xxxxxxxxxx_K_Gxxxxxxxxx
P23246	314	K	xxxxxxxxxx_K_Rxxxxxxxxx
Q15691	83	K	xxxxxxxxxx_K_Rxxxxxxxxx
P04406	215	K	xxxxxxxxxA_K_xxxxxxxxxx
P13010	155	K	xxxxxxxxxL_K_xxxxxxxxxx
P60981	19	K	xxxxxxxxDx_K_xxxxxxxxxx
P09651	105	K	xxxxxxxxxx_K_Kxxxxxxxxx
P62258	28	K	xxxxxxxxxx_K_Kxxxxxxxxx
P43034	368	K	xxxxxxxxxY_K_xxxxxxxxxx
Q16891	282	K	xxxxxxxxxL_K_xxxxxxxxxx
P13639	571	K	xxxxxxxxxx_K_Kxxxxxxxxx
P26447	48	K	xxxxxxxxxx_K_Rxxxxxxxxx
P06733	228	K	xxxxxxxxxL_K_xxxxxxxxxx
Q06830	192	K	xxxxxxxxxx_K_Exxxxxxxxx
P53999	38	K	xxxxxxxxxx_K_Kxxxxxxxxx
P47895	373	K	xxxxxxxxxx_K_Kxxxxxxxxx
Q9BY32	18	K	xxxxxxxxxA_K_xxxxxxxxxx
P35579	1173	K	xxxxxxxxxL_K_xxxxxxxxxx
P55084	348	K	xxxxxxxxxx_K_Dxxxxxxxxx
P02545	180	K	xxxxxxxxxA_K_xxxxxxxxxx
P50990	37	K	xxxxxxxxxx_K_Exxxxxxxxx
Q99497	89	K	xxxxxxxxxx_K_Exxxxxxxxx
Q00610	742	K	xxxxxxxxxx_K_Exxxxxxxxx
Q14980	708	K	xxxxxxxxxL_K_xxxxxxxxxx
Q6NVY1	353	K	xxxxxxxxxx_K_Dxxxxxxxxx
Q92526	295	K	xxxxxxxxNx_K_xxxxxxxxxx
P08133	478	K	xxxxxxxxxY_K_xxxxxxxxxx
Q13423	55	K	xxxxxxxxxY_K_xxxxxxxxxx
P23381	111	K	xxxxxxxxxx_K_xDxxxxxxxx
A3KMH1	272	K	xxxxxxxxxx_K_Dxxxxxxxxx
Q14019	110	K	xxxxxxxxxA_K_xxxxxxxxxx
P43487	68	K	xxxxxxxxxx_K_Exxxxxxxxx
P61221	584	K	xxxxxxxxxx_K_Dxxxxxxxxx
Q7L0Y3	139	K	xxxxxxxxxx_K_Exxxxxxxxx
P24539	244	K	xxxxxxxxxL_K_xxxxxxxxxx
P24534	7	K	xxxxxxxxxL_K_xxxxxxxxxx
P15311	60	K	xxxxxxxxxL_K_xxxxxxxxxx
P83111	243	K	xxxxxxxxxx_K_Exxxxxxxxx
P41091	285	K	xxxxxxxxxL_K_xxxxxxxxxx
Q00839	17	K	xxxxxxxxxL_K_xxxxxxxxxx
P61247	63	K	xxxxxxxxxL_K_xxxxxxxxxx
P23786	544	K	xxxxxxxxxx_K_Exxxxxxxxx
P54577	238	K	xxxxxxxxDx_K_xxxxxxxxxx
Q00688	48	K	xxxxxxxxNx_K_xxxxxxxxxx
Q15233	467	K	xxxxxxxxxx_K_Rxxxxxxxxx
Q13243	36	K	xxxxxxxxxL_K_xxxxxxxxxx
P11142	550	K	xxxxxxxxNx_K_xxxxxxxxxx
P25398	112	K	xxxxxxxxxx_K_Dxxxxxxxxx
P10809	218	K	xxxxxxxxxx_K_xDxxxxxxxx
P09382	29	K	xxxxxxxxxA_K_xxxxxxxxxx
P05141	105	K	xxxxxxxxxx_K_Rxxxxxxxxx
P62244	84	K	xxxxxxxxxL_K_xxxxxxxxxx
Q02252	52	K	xxxxxxxxxx_K_xDxxxxxxxx
Q12931	598	K	xxxxxxxxNx_K_xxxxxxxxxx
P83731	27	K	xxxxxxxxDx_K_xxxxxxxxxx
P31040	179	K	xxxxxxxxxL_K_xxxxxxxxxx
P42766	25	K	xxxxxxxxxL_K_xxxxxxxxxx
P55809	176	K	xxxxxxxxxx_K_Dxxxxxxxxx
P08670	104	K	xxxxxxxxNx_K_xxxxxxxxxx
P30405	67	K	xxxxxxxxxL_K_xxxxxxxxxx
P07954	66	K	xxxxxxxxNx_K_xxxxxxxxxx
P06733	335	K	xxxxxxxxNx_K_xxxxxxxxxx
P62979	107	K	xxxxxxxxxY_K_xxxxxxxxxx
Q15149	4173	K	xxxxxxxxxL_K_xxxxxxxxxx
P36957	277	K	xxxxxxxxxL_K_xxxxxxxxxx
P22102	404	K	xxxxxxxxxA_K_xxxxxxxxxx
P49902	211	K	xxxxxxxxxY_K_xxxxxxxxxx
P33991	477	K	xxxxxxxxDx_K_xxxxxxxxxx
P08238	568	K	xxxxxxxxxx_K_Exxxxxxxxx
P55145	133	K	xxxxxxxxxL_K_xxxxxxxxxx
P27695	24	K	xxxxxxxxxA_K_xxxxxxxxxx
P15924	1083	K	xxxxxxxxxL_K_xxxxxxxxxx
Q5T160	138	K	xxxxxxxxxA_K_xxxxxxxxxx
P16949	52	K	xxxxxxxxxx_K_Kxxxxxxxxx
P21964	159	K	xxxxxxxxxx_K_Dxxxxxxxxx
P13639	239	K	xxxxxxxxxA_K_xxxxxxxxxx
P07737	54	K	xxxxxxxxxx_K_Dxxxxxxxxx
P61158	264	K	xxxxxxxxxx_K_Kxxxxxxxxx
P38646	300	K	xxxxxxxxxx_K_Dxxxxxxxxx
Q9Y5J7	15	K	xxxxxxxxxx_K_Exxxxxxxxx
Q9H9J2	278	K	xxxxxxxxxx_K_Kxxxxxxxxx
P61604	28	K	xxxxxxxxxx_K_Gxxxxxxxxx
Q9BRJ7	151	K	xxxxxxxxxx_K_Dxxxxxxxxx
P09960	418	K	xxxxxxxxxY_K_xxxxxxxxxx
P61247	182	K	xxxxxxxxxL_K_xxxxxxxxxx
P07195	329	K	xxxxxxxxxx_K_Dxxxxxxxxx
Q9HC36	153	K	xxxxxxxxxL_K_xxxxxxxxxx
P30050	54	K	xxxxxxxxDx_K_xxxxxxxxxx
P14625	95	K	xxxxxxxxxY_K_xxxxxxxxxx
P11940	620	K	xxxxxxxxxA_K_xxxxxxxxxx
P26641	219	K	xxxxxxxxxA_K_xxxxxxxxxx
Q6YN16	141	K	xxxxxxxxxL_K_xxxxxxxxxx
Q96EY7	408	K	xxxxxxxxxx_K_Dxxxxxxxxx
P56381	21	K	xxxxxxxxxA_K_xxxxxxxxxx
P49419	93	K	xxxxxxxxxx_K_Kxxxxxxxxx
P68104	179	K	xxxxxxxxxx_K_Kxxxxxxxxx
P10606	56	K	xxxxxxxxxA_K_xxxxxxxxxx
P30101	362	K	xxxxxxxxxL_K_xxxxxxxxxx
Q14103	114	K	xxxxxxxxxL_K_xxxxxxxxxx
P00505	227	K	xxxxxxxxxx_K_Exxxxxxxxx
Q16658	74	K	xxxxxxxxxx_K_Dxxxxxxxxx
P62277	34	K	xxxxxxxxDx_K_xxxxxxxxxx
Q04837	113	K	xxxxxxxxxx_K_xDxxxxxxxx
P83111	283	K	xxxxxxxxxx_K_Kxxxxxxxxx
P61981	142	K	xxxxxxxxxx_K_Rxxxxxxxxx
P30837	500	K	xxxxxxxxxL_K_xxxxxxxxxx
P83731	69	K	xxxxxxxxxx_K_Kxxxxxxxxx
P28331	311	K	xxxxxxxxNx_K_xxxxxxxxxx
P46776	110	K	xxxxxxxxxY_K_xxxxxxxxxx
O75439	148	K	xxxxxxxxxx_K_Dxxxxxxxxx
Q15149	740	K	xxxxxxxxxA_K_xxxxxxxxxx
O75947	117	K	xxxxxxxxxx_K_Exxxxxxxxx
P41227	165	K	xxxxxxxxxL_K_xxxxxxxxxx
Q96ER9	162	K	xxxxxxxxxx_K_Rxxxxxxxxx
P25705	261	K	xxxxxxxxxx_K_Rxxxxxxxxx
P19338	467	K	xxxxxxxxxx_K_Gxxxxxxxxx
Q99714	79	K	xxxxxxxxxA_K_xxxxxxxxxx
Q14974	68	K	xxxxxxxxxx_K_Dxxxxxxxxx
Q9BPW8	279	K	xxxxxxxxxL_K_xxxxxxxxxx
P38646	612	K	xxxxxxxxxL_K_xxxxxxxxxx
P30048	91	K	xxxxxxxxDx_K_xxxxxxxxxx
Q9P2J5	832	K	xxxxxxxxxA_K_xxxxxxxxxx
Q96I59	463	K	xxxxxxxxxx_K_Dxxxxxxxxx
P82650	211	K	xxxxxxxxxx_K_Exxxxxxxxx
P13639	337	K	xxxxxxxxxL_K_xxxxxxxxxx
P58546	90	K	xxxxxxxxxx_K_Gxxxxxxxxx
P10809	417	K	xxxxxxxxNx_K_xxxxxxxxxx
P17987	499	K	xxxxxxxxDx_K_xxxxxxxxxx
P13010	265	K	xxxxxxxxxY_K_xxxxxxxxxx
P13928	61	K	xxxxxxxxxA_K_xxxxxxxxxx
Q04837	103	K	xxxxxxxxxx_K_Kxxxxxxxxx
P05783	426	K	xxxxxxxxDx_K_xxxxxxxxxx
P11021	96	K	xxxxxxxxxA_K_xxxxxxxxxx
Q9UBT2	316	K	xxxxxxxxDx_K_xxxxxxxxxx
Q16778	86	K	xxxxxxxxxx_K_Rxxxxxxxxx
Q6NUK1	437	K	xxxxxxxxxx_K_Exxxxxxxxx
P11142	159	K	xxxxxxxxxx_K_Dxxxxxxxxx
Q9BXJ9	756	K	xxxxxxxxxL_K_xxxxxxxxxx
P40227	295	K	xxxxxxxxNx_K_xxxxxxxxxx
Q15120	278	K	xxxxxxxxxx_K_Exxxxxxxxx
Q8NC51	320	K	xxxxxxxxxx_K_Kxxxxxxxxx
P20700	181	K	xxxxxxxxxA_K_xxxxxxxxxx
P05387	21	K	xxxxxxxxxA_K_xxxxxxxxxx
P43155	261	K	xxxxxxxxxA_K_xxxxxxxxxx
P54136	287	K	xxxxxxxxxx_K_Kxxxxxxxxx
P07814	788	K	xxxxxxxxxL_K_xxxxxxxxxx
P49419	528	K	xxxxxxxxxx_K_Dxxxxxxxxx
P28066	239	K	xxxxxxxxxx_K_Dxxxxxxxxx
Q9BTT0	113	K	xxxxxxxxxL_K_xxxxxxxxxx
P23381	431	K	xxxxxxxxxL_K_xxxxxxxxxx
P55084	72	K	xxxxxxxxxx_K_Dxxxxxxxxx
P24752	273	K	xxxxxxxxxx_K_Exxxxxxxxx
P68431	80	K	xxxxxxxxDx_K_xxxxxxxxxx
P82933	287	K	xxxxxxxxxY_K_xxxxxxxxxx
P60903	28	K	xxxxxxxxxx_K_Exxxxxxxxx
O43169	30	K	xxxxxxxxxA_K_xxxxxxxxxx
P62140	259	K	xxxxxxxxxA_K_xxxxxxxxxx
P62244	12	K	xxxxxxxxxL_K_xxxxxxxxxx
Q16795	175	K	xxxxxxxxNx_K_xxxxxxxxxx
Q9BPW8	146	K	xxxxxxxxNx_K_xxxxxxxxxx
O00330	325	K	xxxxxxxxDx_K_xxxxxxxxxx
P30101	366	K	xxxxxxxxxL_K_xxxxxxxxxx
P41250	207	K	xxxxxxxxDx_K_xxxxxxxxxx
Q99598	247	K	xxxxxxxxxL_K_xxxxxxxxxx
P31948	8	K	xxxxxxxxxL_K_xxxxxxxxxx
P10809	191	K	xxxxxxxxxx_K_Kxxxxxxxxx
Q99832	230	K	xxxxxxxxxx_K_Kxxxxxxxxx
P10809	352	K	xxxxxxxxxx_K_Dxxxxxxxxx
Q9UFN0	166	K	xxxxxxxxxx_K_Rxxxxxxxxx
P48643	513	K	xxxxxxxxxx_K_Kxxxxxxxxx
P12004	13	K	xxxxxxxxxL_K_xxxxxxxxxx
P14625	404	K	xxxxxxxxxx_K_Kxxxxxxxxx
P55209	116	K	xxxxxxxxxx_K_Rxxxxxxxxx
P18206	71	K	xxxxxxxxxL_K_xxxxxxxxxx
Q9NZ01	12	K	xxxxxxxxxA_K_xxxxxxxxxx
P13928	76	K	xxxxxxxxxL_K_xxxxxxxxxx
Q96I99	271	K	xxxxxxxxxx_K_Dxxxxxxxxx
P02545	316	K	xxxxxxxxxA_K_xxxxxxxxxx
O14979	311	K	xxxxxxxxxx_K_Exxxxxxxxx
P55084	253	K	xxxxxxxxxA_K_xxxxxxxxxx
P48735	256	K	xxxxxxxxxL_K_xxxxxxxxxx
P30041	63	K	xxxxxxxxxA_K_xxxxxxxxxx
P80723	143	K	xxxxxxxxxx_K_Exxxxxxxxx
P11182	440	K	xxxxxxxxxY_K_xxxxxxxxxx
P42765	13	K	xxxxxxxxxA_K_xxxxxxxxxx
P32119	119	K	xxxxxxxxxL_K_xxxxxxxxxx
P02545	155	K	xxxxxxxxxx_K_Rxxxxxxxxx
P02545	97	K	xxxxxxxxxA_K_xxxxxxxxxx
P40227	377	K	xxxxxxxxxx_K_Gxxxxxxxxx
Q9NZ01	60	K	xxxxxxxxxL_K_xxxxxxxxxx
Q7L2H7	176	K	xxxxxxxxDx_K_xxxxxxxxxx
P40227	10	K	xxxxxxxxNx_K_xxxxxxxxxx
Q7L8L6	507	K	xxxxxxxxxx_K_xDxxxxxxxx
P42704	868	K	xxxxxxxxxx_K_Gxxxxxxxxx
P39023	148	K	xxxxxxxxxx_K_Dxxxxxxxxx
Q9UFN0	45	K	xxxxxxxxxL_K_xxxxxxxxxx
P33993	10	K	xxxxxxxxxx_K_Exxxxxxxxx
P25815	49	K	xxxxxxxxxx_K_Dxxxxxxxxx
P31948	246	K	xxxxxxxxxL_K_xxxxxxxxxx
P29401	310	K	xxxxxxxxxY_K_xxxxxxxxxx
P28838	224	K	xxxxxxxxxL_K_xxxxxxxxxx
Q8NC51	102	K	xxxxxxxxxL_K_xxxxxxxxxx
P41252	382	K	xxxxxxxxxL_K_xxxxxxxxxx
Q9H845	41	K	xxxxxxxxxA_K_xxxxxxxxxx
P25705	230	K	xxxxxxxxNx_K_xxxxxxxxxx
P11142	451	K	xxxxxxxxxx_K_Dxxxxxxxxx
P40227	127	K	xxxxxxxxxA_K_xxxxxxxxxx
P46778	129	K	xxxxxxxxxL_K_xxxxxxxxxx
P06733	262	K	xxxxxxxxDx_K_xxxxxxxxxx
P29401	352	K	xxxxxxxxxx_K_Kxxxxxxxxx
P62249	109	K	xxxxxxxxxx_K_Dxxxxxxxxx
P21333	42	K	xxxxxxxxxx_K_Kxxxxxxxxx
P06748	32	K	xxxxxxxxxx_K_xDxxxxxxxx
Q15149	4152	K	xxxxxxxxxx_K_Dxxxxxxxxx
P10809	473	K	xxxxxxxxxL_K_xxxxxxxxxx
P30085	150	K	xxxxxxxxxx_K_Rxxxxxxxxx
P49590	257	K	xxxxxxxxxx_K_Kxxxxxxxxx
P22314	528	K	xxxxxxxxxL_K_xxxxxxxxxx
P30086	77	K	xxxxxxxxxx_K_Dxxxxxxxxx
O43175	394	K	xxxxxxxxxA_K_xxxxxxxxxx
P30048	83	K	xxxxxxxxxx_K_Dxxxxxxxxx
O76021	318	K	xxxxxxxxxx_K_Dxxxxxxxxx
Q99757	152	K	xxxxxxxxxx_K_Dxxxxxxxxx
Q07021	91	K	xxxxxxxxxx_K_Exxxxxxxxx
P49720	77	K	xxxxxxxxxL_K_xxxxxxxxxx
P25789	180	K	xxxxxxxxxY_K_xxxxxxxxxx
P10809	31	K	xxxxxxxxDx_K_xxxxxxxxxx
P30101	274	K	xxxxxxxxxA_K_xxxxxxxxxx
O15144	117	K	xxxxxxxxxL_K_xxxxxxxxxx
O95373	312	K	xxxxxxxxxY_K_xxxxxxxxxx
P60903	37	K	xxxxxxxxxx_K_Exxxxxxxxx
Q3SY69	57	K	xxxxxxxxxx_K_Dxxxxxxxxx
E9PAV3	1971	K	xxxxxxxxxx_K_xDxxxxxxxx
P12235	272	K	xxxxxxxxxx_K_Gxxxxxxxxx
P10809	125	K	xxxxxxxxxA_K_xxxxxxxxxx
P31946	122	K	xxxxxxxxxL_K_xxxxxxxxxx
O15091	512	K	xxxxxxxxxA_K_xxxxxxxxxx
O75947	32	K	xxxxxxxxxL_K_xxxxxxxxxx
P27797	62	K	xxxxxxxxxx_K_Dxxxxxxxxx
Q15717	72	K	xxxxxxxxxA_K_xxxxxxxxxx
Q12931	518	K	xxxxxxxxxx_K_Kxxxxxxxxx
P62258	142	K	xxxxxxxxDx_K_xxxxxxxxxx
P11142	597	K	xxxxxxxxxx_K_Exxxxxxxxx
Q15149	3384	K	xxxxxxxxxx_K_Gxxxxxxxxx
Q14204	120	K	xxxxxxxxxx_K_Rxxxxxxxxx
P42167	13	K	xxxxxxxxxx_K_Dxxxxxxxxx
Q01082	1815	K	xxxxxxxxxA_K_xxxxxxxxxx
Q00610	1516	K	xxxxxxxxxx_K_Gxxxxxxxxx
Q15149	2915	K	xxxxxxxxxx_K_Dxxxxxxxxx
P55072	651	K	xxxxxxxxDx_K_xxxxxxxxxx
P18124	19	K	xxxxxxxxxL_K_xxxxxxxxxx
P54577	206	K	xxxxxxxxxx_K_Rxxxxxxxxx
P43155	268	K	xxxxxxxxxx_K_Dxxxxxxxxx
P30626	146	K	xxxxxxxxxA_K_xxxxxxxxxx
P07237	130	K	xxxxxxxxxL_K_xxxxxxxxxx
P06576	485	K	xxxxxxxxxL_K_xxxxxxxxxx
P58546	11	K	xxxxxxxxxL_K_xxxxxxxxxx
Q09666	3036	K	xxxxxxxxxx_K_Gxxxxxxxxx
P58546	19	K	xxxxxxxxxx_K_Dxxxxxxxxx
P07910	8	K	xxxxxxxxxx_K_xDxxxxxxxx
P62424	48	K	xxxxxxxxxx_K_xDxxxxxxxx
P19784	103	K	xxxxxxxxxx_K_Dxxxxxxxxx
P10809	82	K	xxxxxxxxxA_K_xxxxxxxxxx
P08670	313	K	xxxxxxxxxA_K_xxxxxxxxxx
P15559	90	K	xxxxxxxxxx_K_Kxxxxxxxxx
Q9H845	239	K	xxxxxxxxxx_K_Dxxxxxxxxx
P48047	70	K	xxxxxxxxxL_K_xxxxxxxxxx
P04075	200	K	xxxxxxxxxL_K_xxxxxxxxxx
P40227	388	K	xxxxxxxxxx_K_Dxxxxxxxxx
P39023	393	K	xxxxxxxxxL_K_xxxxxxxxxx
P31947	122	K	xxxxxxxxxL_K_xxxxxxxxxx
P06733	406	K	xxxxxxxxxA_K_xxxxxxxxxx
P62701	120	K	xxxxxxxxxA_K_xxxxxxxxxx
P30038	119	K	xxxxxxxxxL_K_xxxxxxxxxx
Q13423	430	K	xxxxxxxxxx_K_Dxxxxxxxxx
P08238	72	K	xxxxxxxxxL_K_xxxxxxxxxx
P62280	58	K	xxxxxxxxxx_K_Kxxxxxxxxx
P61086	14	K	xxxxxxxxxx_K_Exxxxxxxxx
P11142	246	K	xxxxxxxxxx_K_Rxxxxxxxxx
P46940	1088	K	xxxxxxxxNx_K_xxxxxxxxxx
P07195	318	K	xxxxxxxxxL_K_xxxxxxxxxx
P46940	935	K	xxxxxxxxxx_K_Kxxxxxxxxx
P30041	209	K	xxxxxxxxxx_K_Exxxxxxxxx
O75821	272	K	xxxxxxxxxA_K_xxxxxxxxxx
P17987	126	K	xxxxxxxxxx_K_Exxxxxxxxx
P49755	133	K	xxxxxxxxxA_K_xxxxxxxxxx
Q15181	176	K	xxxxxxxxDx_K_xxxxxxxxxx
P22234	116	K	xxxxxxxxxx_K_Exxxxxxxxx
P40939	644	K	xxxxxxxxxx_K_Rxxxxxxxxx
Q12797	110	K	xxxxxxxxxL_K_xxxxxxxxxx
P24534	185	K	xxxxxxxxxx_K_Kxxxxxxxxx
O43837	105	K	xxxxxxxxxx_K_Exxxxxxxxx
P60174	275	K	xxxxxxxxxL_K_xxxxxxxxxx
P00505	90	K	xxxxxxxxxA_K_xxxxxxxxxx
O15212	88	K	xxxxxxxxxx_K_Rxxxxxxxxx
O43290	175	K	xxxxxxxxxA_K_xxxxxxxxxx
Q12931	332	K	xxxxxxxxxY_K_xxxxxxxxxx
P49753	104	K	xxxxxxxxDx_K_xxxxxxxxxx
P38646	600	K	xxxxxxxxxx_K_Dxxxxxxxxx
Q08J23	650	K	xxxxxxxxxA_K_xxxxxxxxxx
P22314	68	K	xxxxxxxxxx_K_Rxxxxxxxxx
P13804	331	K	xxxxxxxxxL_K_xxxxxxxxxx
P30153	467	K	xxxxxxxxxL_K_xxxxxxxxxx
P04075	312	K	xxxxxxxxxL_K_xxxxxxxxxx
Q00325	247	K	xxxxxxxxxY_K_xxxxxxxxxx
P11586	819	K	xxxxxxxxxL_K_xxxxxxxxxx
Q02539	93	K	xxxxxxxxxx_K_Gxxxxxxxxx
Q14116	176	K	xxxxxxxxxx_K_Exxxxxxxxx
P08238	354	K	xxxxxxxxNx_K_xxxxxxxxxx
P14618	206	K	xxxxxxxxxx_K_Kxxxxxxxxx
Q9BXJ9	262	K	xxxxxxxxxY_K_xxxxxxxxxx
Q9Y3B7	169	K	xxxxxxxxxx_K_Exxxxxxxxx
P04080	91	K	xxxxxxxxxA_K_xxxxxxxxxx
Q02878	237	K	xxxxxxxxxx_K_Exxxxxxxxx
P04075	42	K	xxxxxxxxxA_K_xxxxxxxxxx
P23246	472	K	xxxxxxxxxx_K_Exxxxxxxxx
P47897	620	K	xxxxxxxxDx_K_xxxxxxxxxx
Q96HY7	800	K	xxxxxxxxDx_K_xxxxxxxxxx
Q4G0N4	339	K	xxxxxxxxxA_K_xxxxxxxxxx
P11940	78	K	xxxxxxxxxx_K_Gxxxxxxxxx
O94826	470	K	xxxxxxxxxx_K_Kxxxxxxxxx
P08670	235	K	xxxxxxxxxL_K_xxxxxxxxxx
P06576	259	K	xxxxxxxxxL_K_xxxxxxxxxx
Q02543	11	K	xxxxxxxxxY_K_xxxxxxxxxx
P23381	33	K	xxxxxxxxxx_K_Dxxxxxxxxx
P35914	48	K	xxxxxxxxNx_K_xxxxxxxxxx
O75947	144	K	xxxxxxxxxx_K_xDxxxxxxxx
P36542	197	K	xxxxxxxxxY_K_xxxxxxxxxx
Q9NSE4	493	K	xxxxxxxxxA_K_xxxxxxxxxx
Q9BQ69	96	K	xxxxxxxxDx_K_xxxxxxxxxx
P55084	293	K	xxxxxxxxxL_K_xxxxxxxxxx
P49590	248	K	xxxxxxxxxx_K_Dxxxxxxxxx
P83731	93	K	xxxxxxxxxA_K_xxxxxxxxxx
Q00839	614	K	xxxxxxxxxY_K_xxxxxxxxxx
Q16891	714	K	xxxxxxxxxL_K_xxxxxxxxxx
Q00325	214	K	xxxxxxxxxL_K_xxxxxxxxxx
P58546	24	K	xxxxxxxxxA_K_xxxxxxxxxx
Q12931	109	K	xxxxxxxxxx_K_Exxxxxxxxx
P13639	445	K	xxxxxxxxxL_K_xxxxxxxxxx
Q9P2R7	78	K	xxxxxxxxxA_K_xxxxxxxxxx
O75439	219	K	xxxxxxxxNx_K_xxxxxxxxxx
P62829	43	K	xxxxxxxxxx_K_Gxxxxxxxxx
P82650	255	K	xxxxxxxxxx_K_Rxxxxxxxxx
P08238	107	K	xxxxxxxxxA_K_xxxxxxxxxx
P10809	233	K	xxxxxxxxxx_K_Gxxxxxxxxx
P61247	27	K	xxxxxxxxxx_K_Kxxxxxxxxx
O00148	333	K	xxxxxxxxxx_K_Dxxxxxxxxx
P07737	116	K	xxxxxxxxxx_K_Exxxxxxxxx
P12277	247	K	xxxxxxxxNx_K_xxxxxxxxxx
Q9H9P8	173	K	xxxxxxxxDx_K_xxxxxxxxxx
P52272	88	K	xxxxxxxxxL_K_xxxxxxxxxx
P06748	248	K	xxxxxxxxDx_K_xxxxxxxxxx
P07108	63	K	xxxxxxxxxL_K_xxxxxxxxxx
P12956	357	K	xxxxxxxxxL_K_xxxxxxxxxx
P40261	8	K	xxxxxxxxxx_K_Dxxxxxxxxx
P35579	651	K	xxxxxxxxxY_K_xxxxxxxxxx
P00558	146	K	xxxxxxxxxA_K_xxxxxxxxxx
P14927	96	K	xxxxxxxxxL_K_xxxxxxxxxx
P32119	26	K	xxxxxxxxxx_K_Exxxxxxxxx
P02786	382	K	xxxxxxxxxL_K_xxxxxxxxxx
Q01469	17	K	xxxxxxxxDx_K_xxxxxxxxxx
P26639	309	K	xxxxxxxxxL_K_xxxxxxxxxx
P15924	1410	K	xxxxxxxxxx_K_Rxxxxxxxxx
P06733	80	K	xxxxxxxxxx_K_Kxxxxxxxxx
P06733	28	K	xxxxxxxxxx_K_Gxxxxxxxxx
P60174	231	K	xxxxxxxxxL_K_xxxxxxxxxx
P83111	274	K	xxxxxxxxxA_K_xxxxxxxxxx
P25705	161	K	xxxxxxxxDx_K_xxxxxxxxxx
P31948	395	K	xxxxxxxxxA_K_xxxxxxxxxx
P30153	542	K	xxxxxxxxxA_K_xxxxxxxxxx
P07737	105	K	xxxxxxxxxx_K_xDxxxxxxxx
O14874	184	K	xxxxxxxxDx_K_xxxxxxxxxx
P07237	385	K	xxxxxxxxDx_K_xxxxxxxxxx
P62258	50	K	xxxxxxxxxY_K_xxxxxxxxxx
P25398	121	K	xxxxxxxxxA_K_xxxxxxxxxx
P12236	96	K	xxxxxxxxxY_K_xxxxxxxxxx
P40939	519	K	xxxxxxxxxx_K_Dxxxxxxxxx
P78417	143	K	xxxxxxxxxL_K_xxxxxxxxxx
P51659	415	K	xxxxxxxxxY_K_xxxxxxxxxx
P04083	185	K	xxxxxxxxxA_K_xxxxxxxxxx
P19338	627	K	xxxxxxxxxA_K_xxxxxxxxxx
P04406	227	K	xxxxxxxxNx_K_xxxxxxxxxx
P39748	200	K	xxxxxxxxxA_K_xxxxxxxxxx
P13928	267	K	xxxxxxxxxx_K_Gxxxxxxxxx
Q58FF6	476	K	xxxxxxxxxx_K_Exxxxxxxxx
P11177	347	K	xxxxxxxxxx_K_Dxxxxxxxxx
Q09666	2872	K	xxxxxxxxxL_K_xxxxxxxxxx
P24752	243	K	xxxxxxxxxx_K_Gxxxxxxxxx
P49406	221	K	xxxxxxxxxL_K_xxxxxxxxxx
P40939	414	K	xxxxxxxxxx_K_Kxxxxxxxxx
P14625	702	K	xxxxxxxxxx_K_Exxxxxxxxx
Q96I99	73	K	xxxxxxxxxA_K_xxxxxxxxxx
P67775	41	K	xxxxxxxxxx_K_Exxxxxxxxx
P00367	191	K	xxxxxxxxNx_K_xxxxxxxxxx
P13073	87	K	xxxxxxxxxx_K_Exxxxxxxxx
P46777	164	K	xxxxxxxxxL_K_xxxxxxxxxx
P52209	48	K	xxxxxxxxxA_K_xxxxxxxxxx
P62979	104	K	xxxxxxxxxL_K_xxxxxxxxxx
O95347	320	K	xxxxxxxxxL_K_xxxxxxxxxx
P54578	291	K	xxxxxxxxxL_K_xxxxxxxxxx
Q14204	2033	K	xxxxxxxxxL_K_xxxxxxxxxx
P99999	73	K	xxxxxxxxNx_K_xxxxxxxxxx
Q96I99	101	K	xxxxxxxxxL_K_xxxxxxxxxx
P29401	16	K	xxxxxxxxxL_K_xxxxxxxxxx
P11021	573	K	xxxxxxxxxL_K_xxxxxxxxxx
P29401	603	K	xxxxxxxxxL_K_xxxxxxxxxx
P23396	62	K	xxxxxxxxxx_K_Gxxxxxxxxx
Q96DC8	65	K	xxxxxxxxNx_K_xxxxxxxxxx
P38646	646	K	xxxxxxxxxL_K_xxxxxxxxxx
P40227	251	K	xxxxxxxxxY_K_xxxxxxxxxx
P15559	31	K	xxxxxxxxxL_K_xxxxxxxxxx
P38646	377	K	xxxxxxxxxx_K_xDxxxxxxxx
P22695	250	K	xxxxxxxxxA_K_xxxxxxxxxx
P61247	34	K	xxxxxxxxDx_K_xxxxxxxxxx
P18859	79	K	xxxxxxxxxL_K_xxxxxxxxxx
P48047	84	K	xxxxxxxxxx_K_Rxxxxxxxxx
O75390	382	K	xxxxxxxxxY_K_xxxxxxxxxx
Q15149	1417	K	xxxxxxxxxx_K_Dxxxxxxxxx
P10809	359	K	xxxxxxxxxL_K_xxxxxxxxxx
Q9NSE4	775	K	xxxxxxxxxY_K_xxxxxxxxxx
P09622	410	K	xxxxxxxxxL_K_xxxxxxxxxx
P09622	430	K	xxxxxxxxxA_K_xxxxxxxxxx
P33993	351	K	xxxxxxxxDx_K_xxxxxxxxxx
Q8NE86	321	K	xxxxxxxxxL_K_xxxxxxxxxx
Q15181	25	K	xxxxxxxxNx_K_xxxxxxxxxx
P26038	165	K	xxxxxxxxxx_K_Dxxxxxxxxx
Q15233	290	K	xxxxxxxxNx_K_xxxxxxxxxx
O15355	406	K	xxxxxxxxxY_K_xxxxxxxxxx
O76021	140	K	xxxxxxxxxY_K_xxxxxxxxxx
P18669	176	K	xxxxxxxxxx_K_Exxxxxxxxx
P62906	91	K	xxxxxxxxxL_K_xxxxxxxxxx
P46782	191	K	xxxxxxxxxx_K_Kxxxxxxxxx
P10809	396	K	xxxxxxxxxA_K_xxxxxxxxxx
Q9H5Q4	201	K	xxxxxxxxxx_K_Rxxxxxxxxx
Q99714	52	K	xxxxxxxxxA_K_xxxxxxxxxx
P63244	183	K	xxxxxxxxNx_K_xxxxxxxxxx
P49411	88	K	xxxxxxxxxA_K_xxxxxxxxxx
P18124	156	K	xxxxxxxxxY_K_xxxxxxxxxx
P67809	81	K	xxxxxxxxDx_K_xxxxxxxxxx
P23246	208	K	xxxxxxxxxx_K_Gxxxxxxxxx
Q06323	35	K	xxxxxxxxxx_K_Kxxxxxxxxx
O14818	234	K	xxxxxxxxxx_K_Exxxxxxxxx
P50213	343	K	xxxxxxxxxx_K_Dxxxxxxxxx
Q9Y230	365	K	xxxxxxxxxx_K_Dxxxxxxxxx
P62701	106	K	xxxxxxxxDx_K_xxxxxxxxxx
P23193	84	K	xxxxxxxxxx_K_Dxxxxxxxxx
P31947	124	K	xxxxxxxxxx_K_Gxxxxxxxxx
Q16134	132	K	xxxxxxxxDx_K_xxxxxxxxxx
P05783	417	K	xxxxxxxxDx_K_xxxxxxxxxx
P25705	239	K	xxxxxxxxDx_K_xxxxxxxxxx
P39019	23	K	xxxxxxxxxL_K_xxxxxxxxxx
P13010	466	K	xxxxxxxxxx_K_Dxxxxxxxxx
P07910	197	K	xxxxxxxxxx_K_Kxxxxxxxxx
Q06830	16	K	xxxxxxxxNx_K_xxxxxxxxxx
P26641	294	K	xxxxxxxxxx_K_Rxxxxxxxxx
P36578	259	K	xxxxxxxxxx_K_xDxxxxxxxx
P50990	235	K	xxxxxxxxxx_K_Dxxxxxxxxx
Q01082	1684	K	xxxxxxxxxL_K_xxxxxxxxxx
P51659	644	K	xxxxxxxxxx_K_Kxxxxxxxxx
P06733	126	K	xxxxxxxxxx_K_Gxxxxxxxxx
P35998	116	K	xxxxxxxxNx_K_xxxxxxxxxx
Q08752	331	K	xxxxxxxxxL_K_xxxxxxxxxx
P25685	21	K	xxxxxxxxxx_K_Rxxxxxxxxx
P23381	27	K	xxxxxxxxxL_K_xxxxxxxxxx
P40926	324	K	xxxxxxxxxL_K_xxxxxxxxxx
P15880	108	K	xxxxxxxxxL_K_xxxxxxxxxx
P15559	209	K	xxxxxxxxxx_K_Kxxxxxxxxx
Q02790	294	K	xxxxxxxxxY_K_xxxxxxxxxx
Q9P0P8	133	K	xxxxxxxxxx_K_Dxxxxxxxxx
P21912	158	K	xxxxxxxxxL_K_xxxxxxxxxx
P04406	117	K	xxxxxxxxxA_K_xxxxxxxxxx
P62081	178	K	xxxxxxxxxY_K_xxxxxxxxxx
Q15149	4584	K	xxxxxxxxxx_K_Dxxxxxxxxx
P07910	29	K	xxxxxxxxxx_K_Kxxxxxxxxx
Q8IYQ7	183	K	xxxxxxxxxx_K_Dxxxxxxxxx
P06733	193	K	xxxxxxxxxL_K_xxxxxxxxxx
Q9Y2Z4	49	K	xxxxxxxxxx_K_Dxxxxxxxxx
P41250	99	K	xxxxxxxxxL_K_xxxxxxxxxx
P12429	176	K	xxxxxxxxxA_K_xxxxxxxxxx
Q14019	102	K	xxxxxxxxxx_K_Exxxxxxxxx
Q00839	609	K	xxxxxxxxxx_K_Dxxxxxxxxx
P06744	234	K	xxxxxxxxxA_K_xxxxxxxxxx
P30405	182	K	xxxxxxxxxx_K_Kxxxxxxxxx
Q12931	95	K	xxxxxxxxxx_K_Kxxxxxxxxx
Q99832	250	K	xxxxxxxxxx_K_Dxxxxxxxxx
Q9Y2R9	221	K	xxxxxxxxxx_K_Rxxxxxxxxx
P54886	347	K	xxxxxxxxxx_K_Kxxxxxxxxx
P10809	469	K	xxxxxxxxxx_K_Rxxxxxxxxx
P40926	296	K	xxxxxxxxxx_K_Kxxxxxxxxx
P30044	83	K	xxxxxxxxxx_K_Gxxxxxxxxx
P19338	79	K	xxxxxxxxxA_K_xxxxxxxxxx
P62888	32	K	xxxxxxxxxY_K_xxxxxxxxxx
P55809	446	K	xxxxxxxxxA_K_xxxxxxxxxx
P63244	271	K	xxxxxxxxxL_K_xxxxxxxxxx
P49411	405	K	xxxxxxxxxL_K_xxxxxxxxxx
Q58FF6	458	K	xxxxxxxxxx_K_Kxxxxxxxxx
Q00325	209	K	xxxxxxxxxY_K_xxxxxxxxxx
P25398	116	K	xxxxxxxxxx_K_Exxxxxxxxx
P61247	195	K	xxxxxxxxxx_K_Dxxxxxxxxx
P25705	539	K	xxxxxxxxxA_K_xxxxxxxxxx
P31948	92	K	xxxxxxxxxA_K_xxxxxxxxxx
P11142	357	K	xxxxxxxxNx_K_xxxxxxxxxx
P48643	399	K	xxxxxxxxxA_K_xxxxxxxxxx
P68104	255	K	xxxxxxxxxY_K_xxxxxxxxxx
Q15631	187	K	xxxxxxxxxL_K_xxxxxxxxxx
P24539	162	K	xxxxxxxxxx_K_Rxxxxxxxxx
P14625	356	K	xxxxxxxxxY_K_xxxxxxxxxx
P42765	81	K	xxxxxxxxxx_K_Exxxxxxxxx
P61981	125	K	xxxxxxxxxL_K_xxxxxxxxxx
Q02790	222	K	xxxxxxxxxL_K_xxxxxxxxxx
O75390	76	K	xxxxxxxxxx_K_Gxxxxxxxxx
P68104	395	K	xxxxxxxxxL_K_xxxxxxxxxx
O15479	250	K	xxxxxxxxxx_K_Dxxxxxxxxx
P38646	121	K	xxxxxxxxxx_K_Rxxxxxxxxx
Q6P2I3	128	K	xxxxxxxxxx_K_Exxxxxxxxx
P23786	453	K	xxxxxxxxxx_K_Exxxxxxxxx
P41250	108	K	xxxxxxxxxA_K_xxxxxxxxxx
P12956	114	K	xxxxxxxxxA_K_xxxxxxxxxx
Q12931	431	K	xxxxxxxxxx_K_Kxxxxxxxxx
Q9UJZ1	221	K	xxxxxxxxxx_K_Kxxxxxxxxx
P55809	421	K	xxxxxxxxxx_K_Gxxxxxxxxx
P08238	550	K	xxxxxxxxxx_K_Kxxxxxxxxx
O95571	66	K	xxxxxxxxxx_K_Exxxxxxxxx
P37802	78	K	xxxxxxxxxx_K_Kxxxxxxxxx
P49207	36	K	xxxxxxxxxx_K_Kxxxxxxxxx
P27144	175	K	xxxxxxxxxx_K_Dxxxxxxxxx
P32320	80	K	xxxxxxxxxx_K_Dxxxxxxxxx
P04406	66	K	xxxxxxxxNx_K_xxxxxxxxxx
P31040	547	K	xxxxxxxxxL_K_xxxxxxxxxx
P18077	45	K	xxxxxxxxxx_K_Rxxxxxxxxx
P50914	79	K	xxxxxxxxxx_K_xDxxxxxxxx
Q15031	155	K	xxxxxxxxNx_K_xxxxxxxxxx
P06733	202	K	xxxxxxxxxx_K_Dxxxxxxxxx
Q53R41	482	K	xxxxxxxxxx_K_xDxxxxxxxx
P38646	345	K	xxxxxxxxNx_K_xxxxxxxxxx
Q13185	44	K	xxxxxxxxNx_K_xxxxxxxxxx
P60174	96	K	xxxxxxxxDx_K_xxxxxxxxxx
Q9Y617	311	K	xxxxxxxxxA_K_xxxxxxxxxx
Q9NTJ3	207	K	xxxxxxxxxx_K_Dxxxxxxxxx
Q6GMV3	134	K	xxxxxxxxxL_K_xxxxxxxxxx
P07237	276	K	xxxxxxxxNx_K_xxxxxxxxxx
Q09666	976	K	xxxxxxxxxL_K_xxxxxxxxxx
O75390	321	K	xxxxxxxxxx_K_Dxxxxxxxxx
P14618	62	K	xxxxxxxxxL_K_xxxxxxxxxx
Q8NCW5	269	K	xxxxxxxxxx_K_Kxxxxxxxxx
P41091	196	K	xxxxxxxxxx_K_Exxxxxxxxx
P60174	285	K	xxxxxxxxxA_K_xxxxxxxxxx
A4D1E9	184	K	xxxxxxxxxL_K_xxxxxxxxxx
P55084	332	K	xxxxxxxxxY_K_xxxxxxxxxx
Q53FZ2	157	K	xxxxxxxxxx_K_Dxxxxxxxxx
P12956	331	K	xxxxxxxxxx_K_Exxxxxxxxx
P13010	469	K	xxxxxxxxDx_K_xxxxxxxxxx
O15145	29	K	xxxxxxxxxx_K_Gxxxxxxxxx
P23378	871	K	xxxxxxxxxx_K_Kxxxxxxxxx
P11021	617	K	xxxxxxxxDx_K_xxxxxxxxxx
P11021	185	K	xxxxxxxxxx_K_Dxxxxxxxxx
P62851	94	K	xxxxxxxxxx_K_Gxxxxxxxxx
P09525	213	K	xxxxxxxxxY_K_xxxxxxxxxx
P23284	215	K	xxxxxxxxxA_K_xxxxxxxxxx
O75947	63	K	xxxxxxxxxA_K_xxxxxxxxxx
P40926	329	K	xxxxxxxxxx_K_Gxxxxxxxxx
P67936	169	K	xxxxxxxxxL_K_xxxxxxxxxx
O15347	161	K	xxxxxxxxxY_K_xxxxxxxxxx
P11182	435	K	xxxxxxxxNx_K_xxxxxxxxxx
P42126	89	K	xxxxxxxxNx_K_xxxxxxxxxx
P18206	992	K	xxxxxxxxxA_K_xxxxxxxxxx
O94925	311	K	xxxxxxxxxx_K_Exxxxxxxxx
P22234	110	K	xxxxxxxxxL_K_xxxxxxxxxx
P23381	153	K	xxxxxxxxxx_K_Kxxxxxxxxx
Q9UHG3	430	K	xxxxxxxxxx_K_Kxxxxxxxxx
Q13825	144	K	xxxxxxxxxL_K_xxxxxxxxxx
P10809	249	K	xxxxxxxxxx_K_Kxxxxxxxxx
Q16778	44	K	xxxxxxxxxY_K_xxxxxxxxxx
Q06830	109	K	xxxxxxxxDx_K_xxxxxxxxxx
P52209	59	K	xxxxxxxxxL_K_xxxxxxxxxx
P13667	245	K	xxxxxxxxxA_K_xxxxxxxxxx
P00441	123	K	xxxxxxxxxx_K_xDxxxxxxxx
Q15149	3848	K	xxxxxxxxxL_K_xxxxxxxxxx
P62277	39	K	xxxxxxxxxY_K_xxxxxxxxxx
Q8N0X4	57	K	xxxxxxxxDx_K_xxxxxxxxxx
Q9NSE4	803	K	xxxxxxxxxx_K_Dxxxxxxxxx
P13639	61	K	xxxxxxxxxx_K_Dxxxxxxxxx
P11142	325	K	xxxxxxxxxA_K_xxxxxxxxxx
Q09666	4751	K	xxxxxxxxxL_K_xxxxxxxxxx
P02545	114	K	xxxxxxxxxx_K_Exxxxxxxxx
P06748	212	K	xxxxxxxxxx_K_Dxxxxxxxxx
P62917	42	K	xxxxxxxxxx_K_Gxxxxxxxxx
P42126	283	K	xxxxxxxxxx_K_Dxxxxxxxxx
O60925	10	K	xxxxxxxxxL_K_xxxxxxxxxx
P09429	157	K	xxxxxxxxxx_K_Dxxxxxxxxx
P14854	13	K	xxxxxxxxxY_K_xxxxxxxxxx
Q9UIJ7	189	K	xxxxxxxxxx_K_Kxxxxxxxxx
P04075	111	K	xxxxxxxxxx_K_Gxxxxxxxxx
P42704	1121	K	xxxxxxxxxL_K_xxxxxxxxxx
P49590	91	K	xxxxxxxxxA_K_xxxxxxxxxx
Q12907	303	K	xxxxxxxxxx_K_Dxxxxxxxxx
P30084	282	K	xxxxxxxxxx_K_Rxxxxxxxxx
P83731	43	K	xxxxxxxxxx_K_Rxxxxxxxxx
P09622	277	K	xxxxxxxxNx_K_xxxxxxxxxx
P13010	543	K	xxxxxxxxxA_K_xxxxxxxxxx
Q06830	27	K	xxxxxxxxxx_K_Dxxxxxxxxx
P22234	36	K	xxxxxxxxxx_K_Dxxxxxxxxx
Q15149	3476	K	xxxxxxxxxx_K_Dxxxxxxxxx
Q8WV44	303	K	xxxxxxxxxL_K_xxxxxxxxxx
P04083	166	K	xxxxxxxxxA_K_xxxxxxxxxx
P05204	18	K	xxxxxxxxxx_K_Dxxxxxxxxx
Q00839	635	K	xxxxxxxxxL_K_xxxxxxxxxx
P33991	762	K	xxxxxxxxxA_K_xxxxxxxxxx
Q9NPJ3	108	K	xxxxxxxxxL_K_xxxxxxxxxx
P27824	210	K	xxxxxxxxNx_K_xxxxxxxxxx
P35268	107	K	xxxxxxxxNx_K_xxxxxxxxxx
P50213	100	K	xxxxxxxxxL_K_xxxxxxxxxx
P61158	398	K	xxxxxxxxxx_K_Dxxxxxxxxx
P09622	417	K	xxxxxxxxxY_K_xxxxxxxxxx
Q9UIJ7	20	K	xxxxxxxxxx_K_Gxxxxxxxxx
Q99497	130	K	xxxxxxxxxA_K_xxxxxxxxxx
P35579	1669	K	xxxxxxxxxA_K_xxxxxxxxxx
P40926	215	K	xxxxxxxxxx_K_xDxxxxxxxx
Q09666	4139	K	xxxxxxxxxL_K_xxxxxxxxxx
Q00059	190	K	xxxxxxxxNx_K_xxxxxxxxxx
P19338	87	K	xxxxxxxxxx_K_Kxxxxxxxxx
P23284	89	K	xxxxxxxxxY_K_xxxxxxxxxx
P25205	556	K	xxxxxxxxxx_K_Kxxxxxxxxx
P68104	273	K	xxxxxxxxxL_K_xxxxxxxxxx
Q14315	2699	K	xxxxxxxxxx_K_Exxxxxxxxx
P27695	197	K	xxxxxxxxxL_K_xxxxxxxxxx
P07910	176	K	xxxxxxxxNx_K_xxxxxxxxxx
P78417	136	K	xxxxxxxxxx_K_Exxxxxxxxx
Q10713	478	K	xxxxxxxxDx_K_xxxxxxxxxx
P12277	313	K	xxxxxxxxxL_K_xxxxxxxxxx
Q9UII2	90	K	xxxxxxxxxx_K_Exxxxxxxxx
Q15233	107	K	xxxxxxxxxx_K_Dxxxxxxxxx
P48047	98	K	xxxxxxxxxA_K_xxxxxxxxxx
P05141	272	K	xxxxxxxxxx_K_Gxxxxxxxxx
P52895	270	K	xxxxxxxxxA_K_xxxxxxxxxx
P31949	55	K	xxxxxxxxxx_K_Dxxxxxxxxx
P12956	591	K	xxxxxxxxxL_K_xxxxxxxxxx
P38646	206	K	xxxxxxxxxx_K_Dxxxxxxxxx
P04075	13	K	xxxxxxxxxx_K_Kxxxxxxxxx
P00492	166	K	xxxxxxxxxx_K_Rxxxxxxxxx
P42704	187	K	xxxxxxxxxA_K_xxxxxxxxxx
Q12931	262	K	xxxxxxxxDx_K_xxxxxxxxxx
P11021	446	K	xxxxxxxxxx_K_Kxxxxxxxxx
P53007	277	K	xxxxxxxxxY_K_xxxxxxxxxx
P68104	318	K	xxxxxxxxxx_K_Dxxxxxxxxx
P04075	330	K	xxxxxxxxxx_K_Rxxxxxxxxx
P09234	35	K	xxxxxxxxxx_K_Dxxxxxxxxx
P09382	13	K	xxxxxxxxxL_K_xxxxxxxxxx
P26038	327	K	xxxxxxxxNx_K_xxxxxxxxxx
P09622	166	K	xxxxxxxxxx_K_xDxxxxxxxx
Q10713	299	K	xxxxxxxxxA_K_xxxxxxxxxx
Q86UP2	835	K	xxxxxxxxxL_K_xxxxxxxxxx
Q9HAV7	72	K	xxxxxxxxxL_K_xxxxxxxxxx
P07737	126	K	xxxxxxxxxx_K_Kxxxxxxxxx
P23526	405	K	xxxxxxxxNx_K_xxxxxxxxxx
P23368	224	K	xxxxxxxxxx_K_xDxxxxxxxx
P21796	109	K	xxxxxxxxxx_K_Kxxxxxxxxx
P39023	362	K	xxxxxxxxxx_K_xDxxxxxxxx
P40939	390	K	xxxxxxxxxL_K_xxxxxxxxxx
P49327	786	K	xxxxxxxxxx_K_Kxxxxxxxxx
P35579	1862	K	xxxxxxxxxx_K_Dxxxxxxxxx
P42766	66	K	xxxxxxxxxx_K_Exxxxxxxxx
P00558	191	K	xxxxxxxxxx_K_Kxxxxxxxxx
P13010	282	K	xxxxxxxxxA_K_xxxxxxxxxx
P19338	124	K	xxxxxxxxxx_K_Kxxxxxxxxx
P30405	167	K	xxxxxxxxDx_K_xxxxxxxxxx
P39023	356	K	xxxxxxxxxx_K_Rxxxxxxxxx
P13639	283	K	xxxxxxxxxx_K_Kxxxxxxxxx
Q9HAV7	100	K	xxxxxxxxxA_K_xxxxxxxxxx
P52209	294	K	xxxxxxxxxL_K_xxxxxxxxxx
P35579	1370	K	xxxxxxxxDx_K_xxxxxxxxxx
P42704	1332	K	xxxxxxxxxx_K_Dxxxxxxxxx
Q09666	4556	K	xxxxxxxxDx_K_xxxxxxxxxx
P11021	163	K	xxxxxxxxxx_K_Kxxxxxxxxx
P04083	97	K	xxxxxxxxxL_K_xxxxxxxxxx
P55084	48	K	xxxxxxxxxA_K_xxxxxxxxxx
P08238	306	K	xxxxxxxxxY_K_xxxxxxxxxx
P78527	3638	K	xxxxxxxxxx_K_Exxxxxxxxx
P12236	92	K	xxxxxxxxxx_K_Dxxxxxxxxx
P29373	9	K	xxxxxxxxNx_K_xxxxxxxxxx
P30405	91	K	xxxxxxxxxY_K_xxxxxxxxxx
P52907	226	K	xxxxxxxxxA_K_xxxxxxxxxx
P40939	46	K	xxxxxxxxxx_K_Gxxxxxxxxx
O15382	246	K	xxxxxxxxxL_K_xxxxxxxxxx
P13639	308	K	xxxxxxxxNx_K_xxxxxxxxxx
P12956	100	K	xxxxxxxxNx_K_xxxxxxxxxx
O43708	32	K	xxxxxxxxxY_K_xxxxxxxxxx
P54886	424	K	xxxxxxxxxL_K_xxxxxxxxxx
P11142	512	K	xxxxxxxxxx_K_Exxxxxxxxx
P14625	671	K	xxxxxxxxxx_K_Dxxxxxxxxx
P07954	221	K	xxxxxxxxxA_K_xxxxxxxxxx
O14818	115	K	xxxxxxxxxL_K_xxxxxxxxxx
P34897	302	K	xxxxxxxxDx_K_xxxxxxxxxx
P35232	4	K	xxxxxxxxxA_K_xxxxxxxxxx
P13010	702	K	xxxxxxxxxA_K_xxxxxxxxxx
Q9Y2Z4	367	K	xxxxxxxxxA_K_xxxxxxxxxx
Q9H9P8	104	K	xxxxxxxxxY_K_xxxxxxxxxx
Q6NUK1	243	K	xxxxxxxxxx_K_Exxxxxxxxx
P05204	31	K	xxxxxxxxxA_K_xxxxxxxxxx
Q00610	389	K	xxxxxxxxxx_K_Gxxxxxxxxx
O00411	622	K	xxxxxxxxxL_K_xxxxxxxxxx
Q15149	4167	K	xxxxxxxxxx_K_Kxxxxxxxxx
P60842	284	K	xxxxxxxxxx_K_xDxxxxxxxx
P23526	204	K	xxxxxxxxxx_K_Rxxxxxxxxx
P49721	68	K	xxxxxxxxxY_K_xxxxxxxxxx
P29401	465	K	xxxxxxxxNx_K_xxxxxxxxxx
P11142	108	K	xxxxxxxxxY_K_xxxxxxxxxx
P30084	127	K	xxxxxxxxxx_K_Kxxxxxxxxx
P51659	579	K	xxxxxxxxxx_K_Exxxxxxxxx
P54727	60	K	xxxxxxxxxL_K_xxxxxxxxxx
P09622	104	K	xxxxxxxxxx_K_Dxxxxxxxxx
Q9HD33	72	K	xxxxxxxxDx_K_xxxxxxxxxx
P24752	202	K	xxxxxxxxxA_K_xxxxxxxxxx
Q8TCS8	629	K	xxxxxxxxxL_K_xxxxxxxxxx
P00441	10	K	xxxxxxxxxL_K_xxxxxxxxxx
P10809	87	K	xxxxxxxxxL_K_xxxxxxxxxx
O43175	351	K	xxxxxxxxxx_K_Gxxxxxxxxx
Q02878	251	K	xxxxxxxxDx_K_xxxxxxxxxx
Q13825	204	K	xxxxxxxxxA_K_xxxxxxxxxx
P99999	100	K	xxxxxxxxxL_K_xxxxxxxxxx
Q07065	223	K	xxxxxxxxxx_K_Dxxxxxxxxx
Q96GC5	195	K	xxxxxxxxDx_K_xxxxxxxxxx
P06703	40	K	xxxxxxxxxx_K_Exxxxxxxxx
Q00610	1392	K	xxxxxxxxxx_K_Dxxxxxxxxx
P49590	119	K	xxxxxxxxxL_K_xxxxxxxxxx
Q16795	254	K	xxxxxxxxxx_K_Dxxxxxxxxx
P09429	127	K	xxxxxxxxxA_K_xxxxxxxxxx
P23381	204	K	xxxxxxxxxx_K_Dxxxxxxxxx
P00390	296	K	xxxxxxxxxx_K_Exxxxxxxxx
P18621	96	K	xxxxxxxxxL_K_xxxxxxxxxx
P68104	44	K	xxxxxxxxxx_K_Exxxxxxxxx
Q6YN16	32	K	xxxxxxxxxA_K_xxxxxxxxxx
P06748	239	K	xxxxxxxxxx_K_Gxxxxxxxxx
P26639	712	K	xxxxxxxxxL_K_xxxxxxxxxx
Q00325	304	K	xxxxxxxxxL_K_xxxxxxxxxx
P14625	97	K	xxxxxxxxxx_K_Exxxxxxxxx
P00367	503	K	xxxxxxxxxx_K_Dxxxxxxxxx
P06737	29	K	xxxxxxxxxL_K_xxxxxxxxxx
P04075	322	K	xxxxxxxxxL_K_xxxxxxxxxx
P27348	68	K	xxxxxxxxxx_K_xDxxxxxxxx
P04908	119	K	xxxxxxxxxx_K_Kxxxxxxxxx
P50213	58	K	xxxxxxxxxA_K_xxxxxxxxxx
P09525	300	K	xxxxxxxxxx_K_Gxxxxxxxxx
O75947	72	K	xxxxxxxxxx_K_Kxxxxxxxxx
P61604	86	K	xxxxxxxxxx_K_Dxxxxxxxxx
P31948	388	K	xxxxxxxxxx_K_Rxxxxxxxxx
P68431	123	K	xxxxxxxxxx_K_Dxxxxxxxxx
Q9H4B0	240	K	xxxxxxxxDx_K_xxxxxxxxxx
P38117	110	K	xxxxxxxxxA_K_xxxxxxxxxx
P08758	70	K	xxxxxxxxxL_K_xxxxxxxxxx
Q9P2R7	88	K	xxxxxxxxxA_K_xxxxxxxxxx
P23381	51	K	xxxxxxxxxY_K_xxxxxxxxxx
Q9NWR8	196	K	xxxxxxxxxL_K_xxxxxxxxxx
P18859	99	K	xxxxxxxxDx_K_xxxxxxxxxx
P23381	458	K	xxxxxxxxxx_K_Exxxxxxxxx
Q9H903	343	K	xxxxxxxxxA_K_xxxxxxxxxx
O00483	10	K	xxxxxxxxxA_K_xxxxxxxxxx
P34897	200	K	xxxxxxxxNx_K_xxxxxxxxxx
Q9UHV9	111	K	xxxxxxxxxA_K_xxxxxxxxxx
Q02790	83	K	xxxxxxxxxx_K_Gxxxxxxxxx
P06454	15	K	xxxxxxxxxx_K_Dxxxxxxxxx
O75396	178	K	xxxxxxxxxx_K_Kxxxxxxxxx
Q9NUJ1	69	K	xxxxxxxxxY_K_xxxxxxxxxx
P14625	613	K	xxxxxxxxxx_K_Exxxxxxxxx
P34897	103	K	xxxxxxxxxx_K_Rxxxxxxxxx
Q14847	121	K	xxxxxxxxNx_K_xxxxxxxxxx
P23246	413	K	xxxxxxxxxx_K_Gxxxxxxxxx
Q13423	1070	K	xxxxxxxxxA_K_xxxxxxxxxx
P39687	110	K	xxxxxxxxxL_K_xxxxxxxxxx
Q13423	433	K	xxxxxxxxDx_K_xxxxxxxxxx
P00505	302	K	xxxxxxxxxA_K_xxxxxxxxxx
Q9Y3D9	93	K	xxxxxxxxNx_K_xxxxxxxxxx
Q13423	70	K	xxxxxxxxNx_K_xxxxxxxxxx
Q16778	47	K	xxxxxxxxxL_K_xxxxxxxxxx
P42704	1357	K	xxxxxxxxxL_K_xxxxxxxxxx
Q99829	190	K	xxxxxxxxxx_K_Rxxxxxxxxx
O95831	593	K	xxxxxxxxxx_K_Dxxxxxxxxx
P17980	276	K	xxxxxxxxxA_K_xxxxxxxxxx
P14618	224	K	xxxxxxxxxx_K_Dxxxxxxxxx
P10809	75	K	xxxxxxxxxx_K_Dxxxxxxxxx
P49902	228	K	xxxxxxxxxx_K_Dxxxxxxxxx
P19338	410	K	xxxxxxxxxL_K_xxxxxxxxxx
P62805	92	K	xxxxxxxxxL_K_xxxxxxxxxx
P49419	462	K	xxxxxxxxxx_K_Dxxxxxxxxx
P05387	49	K	xxxxxxxxNx_K_xxxxxxxxxx
P08238	95	K	xxxxxxxxxx_K_xDxxxxxxxx
P62753	149	K	xxxxxxxxxx_K_Exxxxxxxxx
Q14116	132	K	xxxxxxxxDx_K_xxxxxxxxxx
Q9Y617	333	K	xxxxxxxxxL_K_xxxxxxxxxx
P62979	63	K	xxxxxxxxxx_K_Exxxxxxxxx
Q96I99	338	K	xxxxxxxxxx_K_Exxxxxxxxx
P42704	966	K	xxxxxxxxxY_K_xxxxxxxxxx
P15924	2786	K	xxxxxxxxxx_K_Dxxxxxxxxx
P26639	306	K	xxxxxxxxDx_K_xxxxxxxxxx
P38646	138	K	xxxxxxxxDx_K_xxxxxxxxxx
P08238	538	K	xxxxxxxxxx_K_Exxxxxxxxx
P56381	28	K	xxxxxxxxxL_K_xxxxxxxxxx
Q9BXW7	69	K	xxxxxxxxxL_K_xxxxxxxxxx
Q02878	207	K	xxxxxxxxNx_K_xxxxxxxxxx
P26373	177	K	xxxxxxxxNx_K_xxxxxxxxxx
P04406	254	K	xxxxxxxxxA_K_xxxxxxxxxx
P24752	302	K	xxxxxxxxxA_K_xxxxxxxxxx
P22695	159	K	xxxxxxxxxL_K_xxxxxxxxxx
P18621	167	K	xxxxxxxxxx_K_Kxxxxxxxxx
O95363	99	K	xxxxxxxxxY_K_xxxxxxxxxx
Q09666	1609	K	xxxxxxxxxL_K_xxxxxxxxxx
P84090	41	K	xxxxxxxxxL_K_xxxxxxxxxx
P61604	54	K	xxxxxxxxxx_K_Gxxxxxxxxx
O43707	122	K	xxxxxxxxxx_K_Gxxxxxxxxx
P83111	284	K	xxxxxxxxxx_K_xDxxxxxxxx
Q9Y230	427	K	xxxxxxxxDx_K_xxxxxxxxxx
P36957	267	K	xxxxxxxxxx_K_Exxxxxxxxx
P35579	225	K	xxxxxxxxxA_K_xxxxxxxxxx
P30040	192	K	xxxxxxxxxx_K_Exxxxxxxxx
P04406	139	K	xxxxxxxxxx_K_xDxxxxxxxx
O75396	38	K	xxxxxxxxxA_K_xxxxxxxxxx
Q9NSE4	277	K	xxxxxxxxxL_K_xxxxxxxxxx
P40121	143	K	xxxxxxxxxx_K_Gxxxxxxxxx
P13639	318	K	xxxxxxxxxx_K_xDxxxxxxxx
P00367	183	K	xxxxxxxxxA_K_xxxxxxxxxx
P29966	172	K	xxxxxxxxxx_K_Kxxxxxxxxx
Q05639	392	K	xxxxxxxxNx_K_xxxxxxxxxx
P09525	57	K	xxxxxxxxxY_K_xxxxxxxxxx
O00330	321	K	xxxxxxxxxx_K_Dxxxxxxxxx
P34897	464	K	xxxxxxxxxA_K_xxxxxxxxxx
Q13423	403	K	xxxxxxxxxx_K_Dxxxxxxxxx
Q14019	72	K	xxxxxxxxxx_K_Rxxxxxxxxx
O43837	207	K	xxxxxxxxxx_K_Kxxxxxxxxx
Q99497	93	K	xxxxxxxxxL_K_xxxxxxxxxx
O00232	98	K	xxxxxxxxxL_K_xxxxxxxxxx
P27144	186	K	xxxxxxxxxY_K_xxxxxxxxxx
P31948	312	K	xxxxxxxxxx_K_Exxxxxxxxx
P63220	74	K	xxxxxxxxxA_K_xxxxxxxxxx
P09543	217	K	xxxxxxxxNx_K_xxxxxxxxxx
P08238	347	K	xxxxxxxxxx_K_Kxxxxxxxxx
P31948	237	K	xxxxxxxxxY_K_xxxxxxxxxx
Q09666	2865	K	xxxxxxxxxL_K_xxxxxxxxxx
P16401	66	K	xxxxxxxxxL_K_xxxxxxxxxx
Q09666	1205	K	xxxxxxxxxL_K_xxxxxxxxxx
Q96EY1	130	K	xxxxxxxxDx_K_xxxxxxxxxx
Q8TCS8	582	K	xxxxxxxxxA_K_xxxxxxxxxx
Q6YN16	42	K	xxxxxxxxxA_K_xxxxxxxxxx
P08238	623	K	xxxxxxxxxA_K_xxxxxxxxxx
Q01082	497	K	xxxxxxxxDx_K_xxxxxxxxxx
P61254	63	K	xxxxxxxxxY_K_xxxxxxxxxx
O43707	217	K	xxxxxxxxxx_K_Dxxxxxxxxx
P00558	11	K	xxxxxxxxxx_K_xDxxxxxxxx
P60174	193	K	xxxxxxxxxx_K_Dxxxxxxxxx
P05091	368	K	xxxxxxxxxx_K_Kxxxxxxxxx
Q9BXW7	132	K	xxxxxxxxxx_K_Rxxxxxxxxx
Q9UHD1	127	K	xxxxxxxxxL_K_xxxxxxxxxx
P21796	252	K	xxxxxxxxxL_K_xxxxxxxxxx
P30405	175	K	xxxxxxxxxx_K_Exxxxxxxxx
P06748	27	K	xxxxxxxxxx_K_Dxxxxxxxxx
P14618	475	K	xxxxxxxxxx_K_Dxxxxxxxxx
Q06210	529	K	xxxxxxxxxL_K_xxxxxxxxxx
P42704	772	K	xxxxxxxxxL_K_xxxxxxxxxx
O00148	187	K	xxxxxxxxxL_K_xxxxxxxxxx
P11142	71	K	xxxxxxxxxA_K_xxxxxxxxxx
P18621	49	K	xxxxxxxxxL_K_xxxxxxxxxx
P50502	153	K	xxxxxxxxxA_K_xxxxxxxxxx
O75531	32	K	xxxxxxxxxx_K_Kxxxxxxxxx
Q15149	597	K	xxxxxxxxxL_K_xxxxxxxxxx
P48735	275	K	xxxxxxxxxY_K_xxxxxxxxxx
P82675	393	K	xxxxxxxxxx_K_Dxxxxxxxxx
P18206	1020	K	xxxxxxxxxA_K_xxxxxxxxxx
P04632	172	K	xxxxxxxxNx_K_xxxxxxxxxx
P12429	137	K	xxxxxxxxxY_K_xxxxxxxxxx
P46940	806	K	xxxxxxxxxx_K_Dxxxxxxxxx
P39019	7	K	xxxxxxxxxx_K_Dxxxxxxxxx
P52272	381	K	xxxxxxxxxL_K_xxxxxxxxxx
Q9Y6N5	260	K	xxxxxxxxxY_K_xxxxxxxxxx
O94925	164	K	xxxxxxxxxL_K_xxxxxxxxxx
O75947	58	K	xxxxxxxxxY_K_xxxxxxxxxx
P34932	61	K	xxxxxxxxxA_K_xxxxxxxxxx
P38646	291	K	xxxxxxxxxx_K_Rxxxxxxxxx
O14929	15	K	xxxxxxxxxY_K_xxxxxxxxxx
P49406	284	K	xxxxxxxxxx_K_Exxxxxxxxx
P33993	4	K	xxxxxxxxxL_K_xxxxxxxxxx
P50454	287	K	xxxxxxxxxx_K_Exxxxxxxxx
Q53R41	360	K	xxxxxxxxxx_K_Rxxxxxxxxx
P00966	165	K	xxxxxxxxxA_K_xxxxxxxxxx
Q08211	191	K	xxxxxxxxxx_K_Exxxxxxxxx
P14927	78	K	xxxxxxxxxx_K_Exxxxxxxxx
Q00610	764	K	xxxxxxxxxL_K_xxxxxxxxxx
P48735	180	K	xxxxxxxxxY_K_xxxxxxxxxx
Q9NX46	109	K	xxxxxxxxxY_K_xxxxxxxxxx
P08670	439	K	xxxxxxxxxx_K_Rxxxxxxxxx
P09651	350	K	xxxxxxxxxA_K_xxxxxxxxxx
Q16881	245	K	xxxxxxxxxx_K_xDxxxxxxxx
P05455	116	K	xxxxxxxxxx_K_Gxxxxxxxxx
P62241	157	K	xxxxxxxxxA_K_xxxxxxxxxx
Q14847	42	K	xxxxxxxxNx_K_xxxxxxxxxx
P62979	27	K	xxxxxxxxNx_K_xxxxxxxxxx
Q09666	942	K	xxxxxxxxNx_K_xxxxxxxxxx
P10515	362	K	xxxxxxxxxA_K_xxxxxxxxxx
P38646	187	K	xxxxxxxxxA_K_xxxxxxxxxx
P10515	376	K	xxxxxxxxxx_K_Gxxxxxxxxx
P34897	469	K	xxxxxxxxDx_K_xxxxxxxxxx
P62937	44	K	xxxxxxxxxx_K_Gxxxxxxxxx
P48643	275	K	xxxxxxxxxY_K_xxxxxxxxxx
P00558	291	K	xxxxxxxxxx_K_xDxxxxxxxx
Q9BQP7	253	K	xxxxxxxxDx_K_xxxxxxxxxx
P40926	91	K	xxxxxxxxxL_K_xxxxxxxxxx
P52565	43	K	xxxxxxxxxx_K_Dxxxxxxxxx
P07814	1361	K	xxxxxxxxxL_K_xxxxxxxxxx
P50991	531	K	xxxxxxxxxL_K_xxxxxxxxxx
P15880	257	K	xxxxxxxxxx_K_Exxxxxxxxx
Q9UQ80	101	K	xxxxxxxxxL_K_xxxxxxxxxx
P62753	116	K	xxxxxxxxxx_K_Gxxxxxxxxx
P27824	61	K	xxxxxxxxxY_K_xxxxxxxxxx
P31946	159	K	xxxxxxxxxx_K_Kxxxxxxxxx
Q16658	471	K	xxxxxxxxxL_K_xxxxxxxxxx
Q15181	57	K	xxxxxxxxxA_K_xxxxxxxxxx
P08238	186	K	xxxxxxxxxL_K_xxxxxxxxxx
P17066	359	K	xxxxxxxxNx_K_xxxxxxxxxx
P54920	203	K	xxxxxxxxxA_K_xxxxxxxxxx
P38646	135	K	xxxxxxxxxx_K_Dxxxxxxxxx
P37837	130	K	xxxxxxxxxY_K_xxxxxxxxxx
Q08211	146	K	xxxxxxxxxL_K_xxxxxxxxxx
P08243	244	K	xxxxxxxxxx_K_Kxxxxxxxxx
P62701	62	K	xxxxxxxxxx_K_Kxxxxxxxxx
P83111	259	K	xxxxxxxxNx_K_xxxxxxxxxx
Q9Y6N5	186	K	xxxxxxxxDx_K_xxxxxxxxxx
Q01813	736	K	xxxxxxxxxL_K_xxxxxxxxxx
Q09666	4031	K	xxxxxxxxxL_K_xxxxxxxxxx
P17812	489	K	xxxxxxxxxx_K_Kxxxxxxxxx
P83111	252	K	xxxxxxxxxx_K_Exxxxxxxxx
P50991	55	K	xxxxxxxxxx_K_Gxxxxxxxxx
P50454	250	K	xxxxxxxxDx_K_xxxxxxxxxx
Q16822	100	K	xxxxxxxxxx_K_Dxxxxxxxxx
Q14847	45	K	xxxxxxxxxY_K_xxxxxxxxxx
P12429	222	K	xxxxxxxxxx_K_Dxxxxxxxxx
P82933	85	K	xxxxxxxxxx_K_Rxxxxxxxxx
P22314	671	K	xxxxxxxxDx_K_xxxxxxxxxx
P40939	406	K	xxxxxxxxxx_K_Gxxxxxxxxx
O43707	592	K	xxxxxxxxxx_K_Exxxxxxxxx
P02545	260	K	xxxxxxxxxY_K_xxxxxxxxxx
P01891	200	K	xxxxxxxxNx_K_xxxxxxxxxx
P11177	354	K	xxxxxxxxxx_K_Kxxxxxxxxx
P25789	238	K	xxxxxxxxxx_K_Kxxxxxxxxx
O00148	52	K	xxxxxxxxxL_K_xxxxxxxxxx
Q99623	6	K	xxxxxxxxxL_K_xxxxxxxxxx
P31930	99	K	xxxxxxxxxx_K_Gxxxxxxxxx
P00505	296	K	xxxxxxxxxx_K_Dxxxxxxxxx
P08865	52	K	xxxxxxxxxL_K_xxxxxxxxxx
P16403	63	K	xxxxxxxxxL_K_xxxxxxxxxx
P30405	86	K	xxxxxxxxxx_K_Gxxxxxxxxx
P11766	338	K	xxxxxxxxxx_K_Kxxxxxxxxx
P07237	308	K	xxxxxxxxxL_K_xxxxxxxxxx
P31937	238	K	xxxxxxxxDx_K_xxxxxxxxxx
P07237	271	K	xxxxxxxxDx_K_xxxxxxxxxx
P13639	258	K	xxxxxxxxxx_K_Kxxxxxxxxx
Q9UII2	49	K	xxxxxxxxxx_K_Rxxxxxxxxx
Q06830	7	K	xxxxxxxxxA_K_xxxxxxxxxx
Q06830	136	K	xxxxxxxxDx_K_xxxxxxxxxx
P20700	123	K	xxxxxxxxxA_K_xxxxxxxxxx
P56381	44	K	xxxxxxxxNx_K_xxxxxxxxxx
P00505	404	K	xxxxxxxxxx_K_Dxxxxxxxxx
P02545	32	K	xxxxxxxxxx_K_Exxxxxxxxx
P47895	339	K	xxxxxxxxxA_K_xxxxxxxxxx
P38646	106	K	xxxxxxxxxA_K_xxxxxxxxxx
Q58FF6	161	K	xxxxxxxxxL_K_xxxxxxxxxx
P25815	39	K	xxxxxxxxxx_K_Exxxxxxxxx
P80723	79	K	xxxxxxxxxA_K_xxxxxxxxxx
Q14247	226	K	xxxxxxxxxx_K_Dxxxxxxxxx
Q8WWC4	180	K	xxxxxxxxxL_K_xxxxxxxxxx
P13804	226	K	xxxxxxxxxL_K_xxxxxxxxxx
P26368	292	K	xxxxxxxxxx_K_Dxxxxxxxxx
P27797	43	K	xxxxxxxxxx_K_xDxxxxxxxx
Q15070	207	K	xxxxxxxxxx_K_Kxxxxxxxxx
P38646	467	K	xxxxxxxxxx_K_Kxxxxxxxxx
Q09666	3256	K	xxxxxxxxDx_K_xxxxxxxxxx
P37802	153	K	xxxxxxxxxx_K_Kxxxxxxxxx
P60842	225	K	xxxxxxxxxx_K_Kxxxxxxxxx
Q96E11	100	K	xxxxxxxxxL_K_xxxxxxxxxx
Q8NCN5	854	K	xxxxxxxxxA_K_xxxxxxxxxx
O14548	69	K	xxxxxxxxxx_K_xDxxxxxxxx
P30101	129	K	xxxxxxxxxL_K_xxxxxxxxxx
P40939	569	K	xxxxxxxxDx_K_xxxxxxxxxx
P62807	44	K	xxxxxxxxxY_K_xxxxxxxxxx
P04075	28	K	xxxxxxxxxx_K_Gxxxxxxxxx
P38919	382	K	xxxxxxxxxx_K_xDxxxxxxxx
P26583	139	K	xxxxxxxxxA_K_xxxxxxxxxx
Q8TCS8	583	K	xxxxxxxxxx_K_Exxxxxxxxx
P24752	251	K	xxxxxxxxxx_K_Exxxxxxxxx
Q9HA77	198	K	xxxxxxxxxL_K_xxxxxxxxxx
P11142	507	K	xxxxxxxxNx_K_xxxxxxxxxx
P49368	527	K	xxxxxxxxxx_K_Kxxxxxxxxx
O14561	92	K	xxxxxxxxxx_K_xDxxxxxxxx
P02545	470	K	xxxxxxxxxx_K_Rxxxxxxxxx
P41250	553	K	xxxxxxxxxx_K_Dxxxxxxxxx
O75947	95	K	xxxxxxxxxx_K_Exxxxxxxxx
Q9NSE4	241	K	xxxxxxxxxY_K_xxxxxxxxxx
P07910	243	K	xxxxxxxxxx_K_Kxxxxxxxxx
Q00839	489	K	xxxxxxxxxx_K_Gxxxxxxxxx
Q00688	70	K	xxxxxxxxxx_K_Rxxxxxxxxx
P36578	14	K	xxxxxxxxxx_K_Gxxxxxxxxx
P27348	80	K	xxxxxxxxxx_K_Dxxxxxxxxx
P62424	150	K	xxxxxxxxxx_K_Kxxxxxxxxx
P51659	139	K	xxxxxxxxxx_K_Kxxxxxxxxx
P62753	119	K	xxxxxxxxxx_K_Dxxxxxxxxx
Q02978	256	K	xxxxxxxxDx_K_xxxxxxxxxx
Q16740	211	K	xxxxxxxxxA_K_xxxxxxxxxx
P32969	21	K	xxxxxxxxxL_K_xxxxxxxxxx
P14618	261	K	xxxxxxxxxx_K_Gxxxxxxxxx
P55084	291	K	xxxxxxxxxA_K_xxxxxxxxxx
Q9HA77	323	K	xxxxxxxxxL_K_xxxxxxxxxx
P35579	63	K	xxxxxxxxNx_K_xxxxxxxxxx
Q9UMS4	380	K	xxxxxxxxxL_K_xxxxxxxxxx
P62917	46	K	xxxxxxxxxx_K_Dxxxxxxxxx
O76094	283	K	xxxxxxxxDx_K_xxxxxxxxxx
P07237	444	K	xxxxxxxxxL_K_xxxxxxxxxx
Q06830	35	K	xxxxxxxxxY_K_xxxxxxxxxx
O75947	99	K	xxxxxxxxDx_K_xxxxxxxxxx
Q01581	409	K	xxxxxxxxxL_K_xxxxxxxxxx
P08670	373	K	xxxxxxxxNx_K_xxxxxxxxxx
P49755	87	K	xxxxxxxxxx_K_Exxxxxxxxx
P52272	126	K	xxxxxxxxxx_K_Kxxxxxxxxx
P56192	431	K	xxxxxxxxxL_K_xxxxxxxxxx
Q00839	331	K	xxxxxxxxxx_K_Gxxxxxxxxx
P62937	49	K	xxxxxxxxxY_K_xxxxxxxxxx
P20042	79	K	xxxxxxxxNx_K_xxxxxxxxxx
P36578	172	K	xxxxxxxxxL_K_xxxxxxxxxx
P02656	44	K	xxxxxxxxxA_K_xxxxxxxxxx
P05783	247	K	xxxxxxxxxA_K_xxxxxxxxxx
Q9BYN8	97	K	xxxxxxxxxL_K_xxxxxxxxxx
P53004	269	K	xxxxxxxxxx_K_Exxxxxxxxx
P04406	334	K	xxxxxxxxxx_K_Exxxxxxxxx
Q09666	3573	K	xxxxxxxxxL_K_xxxxxxxxxx
P56385	34	K	xxxxxxxxxL_K_xxxxxxxxxx
P23246	330	K	xxxxxxxxxx_K_Gxxxxxxxxx
P07108	67	K	xxxxxxxxxx_K_Exxxxxxxxx
P80723	73	K	xxxxxxxxxx_K_Dxxxxxxxxx
P00966	228	K	xxxxxxxxxx_K_Kxxxxxxxxx
P68371	324	K	xxxxxxxxxx_K_Exxxxxxxxx
P00558	97	K	xxxxxxxxxL_K_xxxxxxxxxx
P38117	116	K	xxxxxxxxxx_K_xDxxxxxxxx
Q6P2Q9	1993	K	xxxxxxxxxx_K_Kxxxxxxxxx
P49773	30	K	xxxxxxxxxA_K_xxxxxxxxxx
P11142	187	K	xxxxxxxxxx_K_Kxxxxxxxxx
P00505	234	K	xxxxxxxxxx_K_Kxxxxxxxxx
Q8NE86	211	K	xxxxxxxxxL_K_xxxxxxxxxx
P00505	396	K	xxxxxxxxxx_K_Exxxxxxxxx
P14927	110	K	xxxxxxxxxA_K_xxxxxxxxxx
Q00796	63	K	xxxxxxxxxx_K_Kxxxxxxxxx
P07195	310	K	xxxxxxxxxL_K_xxxxxxxxxx
P60842	68	K	xxxxxxxxxx_K_Gxxxxxxxxx
P02786	693	K	xxxxxxxxxx_K_Exxxxxxxxx
Q86UP2	345	K	xxxxxxxxxx_K_Exxxxxxxxx
P62244	19	K	xxxxxxxxxx_K_Rxxxxxxxxx
P12429	58	K	xxxxxxxxxx_K_Exxxxxxxxx
O00232	405	K	xxxxxxxxxA_K_xxxxxxxxxx
Q09666	3229	K	xxxxxxxxxL_K_xxxxxxxxxx
P24539	233	K	xxxxxxxxxx_K_Exxxxxxxxx
P52565	105	K	xxxxxxxxxL_K_xxxxxxxxxx
P13797	545	K	xxxxxxxxxx_K_Dxxxxxxxxx
Q07020	49	K	xxxxxxxxxL_K_xxxxxxxxxx
P05141	166	K	xxxxxxxxxY_K_xxxxxxxxxx
P02545	201	K	xxxxxxxxxx_K_Exxxxxxxxx
P60842	193	K	xxxxxxxxxx_K_Dxxxxxxxxx
P27797	151	K	xxxxxxxxxY_K_xxxxxxxxxx
P31949	27	K	xxxxxxxxxx_K_Dxxxxxxxxx
P14618	135	K	xxxxxxxxxL_K_xxxxxxxxxx
Q01518	81	K	xxxxxxxxxL_K_xxxxxxxxxx
P26639	549	K	xxxxxxxxxx_K_Dxxxxxxxxx
Q09028	22	K	xxxxxxxxxY_K_xxxxxxxxxx
P23193	199	K	xxxxxxxxxL_K_xxxxxxxxxx
P00367	346	K	xxxxxxxxDx_K_xxxxxxxxxx
P41250	501	K	xxxxxxxxxx_K_Gxxxxxxxxx
P27797	159	K	xxxxxxxxxx_K_Dxxxxxxxxx
P07237	200	K	xxxxxxxxxx_K_Dxxxxxxxxx
P40939	531	K	xxxxxxxxxL_K_xxxxxxxxxx
P32119	135	K	xxxxxxxxDx_K_xxxxxxxxxx
Q15149	1427	K	xxxxxxxxxY_K_xxxxxxxxxx
P09960	58	K	xxxxxxxxxx_K_Dxxxxxxxxx
Q15149	3182	K	xxxxxxxxxL_K_xxxxxxxxxx
P62937	125	K	xxxxxxxxDx_K_xxxxxxxxxx
P51659	731	K	xxxxxxxxxL_K_xxxxxxxxxx
P20700	261	K	xxxxxxxxxY_K_xxxxxxxxxx
O75390	43	K	xxxxxxxxxx_K_Exxxxxxxxx
P21291	8	K	xxxxxxxxxx_K_Kxxxxxxxxx
Q6NUK1	332	K	xxxxxxxxxA_K_xxxxxxxxxx
P39023	294	K	xxxxxxxxxx_K_Dxxxxxxxxx
Q8TCS8	264	K	xxxxxxxxxx_K_Exxxxxxxxx
Q00059	205	K	xxxxxxxxxA_K_xxxxxxxxxx
P61604	56	K	xxxxxxxxxx_K_Gxxxxxxxxx
P61088	92	K	xxxxxxxxxL_K_xxxxxxxxxx

## Sheet: Magnaporthe_oryzae
	Motif Logo	Motif	Motif Score	Foreground		Background		Fold Increase
				Matches	Size	Matches	Size
		xxKxxxxxxx_K_xxxxxxxxxx	13.98	231	2110	16013	247768	1.7
		xxxxKxxxxx_K_xxxxxxxxxx	11.42	191	1879	14002	231755	1.7
		xxxKxxxxxx_K_xxxxxxxxxx	9.94	172	1688	13367	217753	1.7
		Kxxxxxxxxx_K_xxxxxxxxxx	9.38	145	1516	11402	204386	1.7
		xxxxxxxxxx_K_xxxxxxxKxx	9.08	142	1371	11733	192984	1.7
		xxxxxKxxxx_K_xxxxxxxxxx	8.5	122	1229	10303	181251	1.7
		xKxxxxxxxx_K_xxxxxxxxxx	7.99	103	1107	8807	170948	1.8
		xxxxxxxKxx_K_xxxxxxxxxx	8.17	107	1004	9640	162141	1.8
		xxxxxxKxxx_K_xxxxxxxxxx	7.85	93	897	8535	152501	1.9
		xxxxRxxxxx_K_xxxxxxxxxx	7.97	97	804	9498	143966	1.8
		xxxRxxxxxx_K_xxxxxxxxxx	8.84	91	707	8891	134468	1.9

## Sheet: Magnaporthe_oryzae list
Protein accession	Position	Amino acid	Motif logo
G4N2B8	303	K	xxxxxxxKxx_K_xxxxxxxxxx
G4NAS8	180	K	xxxxxxxKxx_K_xxxxxxxxxx
G4MWJ2	390	K	xxKxxxxxxx_K_xxxxxxxxxx
G4N6X3	479	K	xxxxxxxKxx_K_xxxxxxxxxx
G4NIW7	474	K	xKxxxxxxxx_K_xxxxxxxxxx
G4NKD6	94	K	xxxxRxxxxx_K_xxxxxxxxxx
G4NDI0	481	K	xKxxxxxxxx_K_xxxxxxxxxx
G4MU99	68	K	xxxxxxxxxx_K_xxxxxxxKxx
P58371	242	K	xxxxKxxxxx_K_xxxxxxxxxx
G5EHT4	295	K	xxxRxxxxxx_K_xxxxxxxxxx
G4NEL5	283	K	xxxxKxxxxx_K_xxxxxxxxxx
G4NCY2	36	K	xxxKxxxxxx_K_xxxxxxxxxx
G4N7L7	177	K	xxxxxxxKxx_K_xxxxxxxxxx
G4NCQ6	43	K	xxxxxxKxxx_K_xxxxxxxxxx
G4ML83	83	K	xxxxKxxxxx_K_xxxxxxxxxx
G4N5E1	65	K	xxxxxxxxxx_K_xxxxxxxKxx
G4NAS7	113	K	xxKxxxxxxx_K_xxxxxxxxxx
G5EI15	127	K	xKxxxxxxxx_K_xxxxxxxxxx
G4MP06	164	K	xxxKxxxxxx_K_xxxxxxxxxx
G4N456	8	K	xxxxKxxxxx_K_xxxxxxxxxx
G4N4U7	37	K	xxxKxxxxxx_K_xxxxxxxxxx
G4N8K5	22	K	xxxxRxxxxx_K_xxxxxxxxxx
G4N6U9	136	K	xxxxxKxxxx_K_xxxxxxxxxx
G5EGX5	259	K	xxKxxxxxxx_K_xxxxxxxxxx
G4MR50	15	K	xxKxxxxxxx_K_xxxxxxxxxx
G4NDY5	304	K	xKxxxxxxxx_K_xxxxxxxxxx
G4NDR9	139	K	xxKxxxxxxx_K_xxxxxxxxxx
G4NGK1	105	K	xxxxRxxxxx_K_xxxxxxxxxx
A4QR21	176	K	xxxxxxKxxx_K_xxxxxxxxxx
G4ML75	544	K	xxxRxxxxxx_K_xxxxxxxxxx
G4MLM8	416	K	xxxKxxxxxx_K_xxxxxxxxxx
G4NJK6	47	K	xxxKxxxxxx_K_xxxxxxxxxx
G4MXJ6	81	K	Kxxxxxxxxx_K_xxxxxxxxxx
G4N7P0	120	K	xxKxxxxxxx_K_xxxxxxxxxx
G4N499	51	K	xxxxKxxxxx_K_xxxxxxxxxx
G5EHX7	106	K	xxxxRxxxxx_K_xxxxxxxxxx
G4NJH9	225	K	xxxRxxxxxx_K_xxxxxxxxxx
G5EH72	202	K	xxKxxxxxxx_K_xxxxxxxxxx
G4N4J5	675	K	xxxRxxxxxx_K_xxxxxxxxxx
G4MPE2	55	K	xKxxxxxxxx_K_xxxxxxxxxx
G4MQ03	265	K	xxxxKxxxxx_K_xxxxxxxxxx
G4N528	55	K	xxxxKxxxxx_K_xxxxxxxxxx
G4NLN3	228	K	xxxKxxxxxx_K_xxxxxxxxxx
G4MZA0	63	K	xxxxxKxxxx_K_xxxxxxxxxx
G4N7Y7	685	K	xxxxKxxxxx_K_xxxxxxxxxx
G4MXJ0	132	K	xxxKxxxxxx_K_xxxxxxxxxx
G4MTI4	68	K	xxxxRxxxxx_K_xxxxxxxxxx
G4MV89	472	K	xxxxxxKxxx_K_xxxxxxxxxx
G4ND56	206	K	Kxxxxxxxxx_K_xxxxxxxxxx
G4MLS0	136	K	xxxxRxxxxx_K_xxxxxxxxxx
G4MPX2	398	K	xxxxxKxxxx_K_xxxxxxxxxx
G4N4N6	327	K	xxKxxxxxxx_K_xxxxxxxxxx
G4N716	230	K	xxxKxxxxxx_K_xxxxxxxxxx
G4NG28	396	K	xxxxxKxxxx_K_xxxxxxxxxx
G4N499	30	K	xxKxxxxxxx_K_xxxxxxxxxx
G4N953	91	K	xKxxxxxxxx_K_xxxxxxxxxx
G4MTL4	162	K	xxxKxxxxxx_K_xxxxxxxxxx
G4N8W7	298	K	xxxxxxKxxx_K_xxxxxxxxxx
G4N784	199	K	xxxxRxxxxx_K_xxxxxxxxxx
G4MT60	451	K	xxxRxxxxxx_K_xxxxxxxxxx
G4MU05	69	K	xKxxxxxxxx_K_xxxxxxxxxx
G4N5E0	557	K	xxxxxxKxxx_K_xxxxxxxxxx
G4MSC1	124	K	xxKxxxxxxx_K_xxxxxxxxxx
G4N9Y1	28	K	xxxRxxxxxx_K_xxxxxxxxxx
G4MQN7	327	K	xxKxxxxxxx_K_xxxxxxxxxx
G5EHJ2	45	K	xxxxxxKxxx_K_xxxxxxxxxx
P56221	143	K	xxxxKxxxxx_K_xxxxxxxxxx
G4N6G4	31	K	xxxxxxxxxx_K_xxxxxxxKxx
G4MNH8	346	K	xxxxRxxxxx_K_xxxxxxxxxx
A4RC73	102	K	Kxxxxxxxxx_K_xxxxxxxxxx
G4N716	31	K	Kxxxxxxxxx_K_xxxxxxxxxx
G4MLN4	146	K	xKxxxxxxxx_K_xxxxxxxxxx
G4MW52	254	K	xxxxxKxxxx_K_xxxxxxxxxx
G4MUC5	96	K	xxxRxxxxxx_K_xxxxxxxxxx
G4NCH2	73	K	xxxxxxxKxx_K_xxxxxxxxxx
G4NF57	342	K	xxKxxxxxxx_K_xxxxxxxxxx
G4MUE8	73	K	xKxxxxxxxx_K_xxxxxxxxxx
G4MYB7	305	K	Kxxxxxxxxx_K_xxxxxxxxxx
G4N7G5	144	K	xxxKxxxxxx_K_xxxxxxxxxx
G5EH27	52	K	xxxxKxxxxx_K_xxxxxxxxxx
G4NIZ7	203	K	xxxxxxKxxx_K_xxxxxxxxxx
G4MYT4	273	K	xKxxxxxxxx_K_xxxxxxxxxx
G4MKK4	27	K	xxxxxxxKxx_K_xxxxxxxxxx
G4MNH8	496	K	xxxxxxKxxx_K_xxxxxxxxxx
G4NAR6	26	K	xxxxKxxxxx_K_xxxxxxxxxx
G4MUJ8	570	K	xxxxKxxxxx_K_xxxxxxxxxx
G4MMX1	185	K	xxxxxxxKxx_K_xxxxxxxxxx
G4MTJ8	98	K	xxxKxxxxxx_K_xxxxxxxxxx
G4NC31	470	K	xxxxKxxxxx_K_xxxxxxxxxx
G4MUR7	368	K	xKxxxxxxxx_K_xxxxxxxxxx
G4N9Y4	63	K	xxxxxxxxxx_K_xxxxxxxKxx
G4NDW5	57	K	xxxxxxxKxx_K_xxxxxxxxxx
G4MLM8	267	K	Kxxxxxxxxx_K_xxxxxxxxxx
G4NE44	643	K	xKxxxxxxxx_K_xxxxxxxxxx
G4NC37	147	K	xxxxxxxxxx_K_xxxxxxxKxx
G4NEI2	271	K	xxKxxxxxxx_K_xxxxxxxxxx
G4MM60	259	K	xxxRxxxxxx_K_xxxxxxxxxx
G4MU02	436	K	xxxKxxxxxx_K_xxxxxxxxxx
G4MSD2	44	K	xxxKxxxxxx_K_xxxxxxxxxx
G4N499	82	K	xxxRxxxxxx_K_xxxxxxxxxx
G4N4A8	181	K	xxxKxxxxxx_K_xxxxxxxxxx
G4MLM8	434	K	xxxxxxxxxx_K_xxxxxxxKxx
G5EHA3	16	K	xxKxxxxxxx_K_xxxxxxxxxx
G5EHR9	73	K	xxxxKxxxxx_K_xxxxxxxxxx
G4N9Z4	97	K	xxKxxxxxxx_K_xxxxxxxxxx
G4MQ20	228	K	xxxxxxxxxx_K_xxxxxxxKxx
G4NDI0	421	K	Kxxxxxxxxx_K_xxxxxxxxxx
G4NDY5	357	K	xxKxxxxxxx_K_xxxxxxxxxx
G4MTS8	53	K	xxKxxxxxxx_K_xxxxxxxxxx
G4MM52	179	K	Kxxxxxxxxx_K_xxxxxxxxxx
G4MUF4	58	K	xxxKxxxxxx_K_xxxxxxxxxx
G4N8L1	45	K	xxKxxxxxxx_K_xxxxxxxxxx
G4MPE2	46	K	xxxxKxxxxx_K_xxxxxxxxxx
G4N3V2	69	K	xxxxRxxxxx_K_xxxxxxxxxx
G4NAT3	539	K	xxxKxxxxxx_K_xxxxxxxxxx
A4QUF0	145	K	xxxxRxxxxx_K_xxxxxxxxxx
G4N0M7	164	K	xxxxKxxxxx_K_xxxxxxxxxx
G4N5Q4	107	K	xxxxxxKxxx_K_xxxxxxxxxx
G4ML82	114	K	xxxxxxKxxx_K_xxxxxxxxxx
G4MXJ0	195	K	xKxxxxxxxx_K_xxxxxxxxxx
G4ND56	234	K	Kxxxxxxxxx_K_xxxxxxxxxx
G4MV89	231	K	xxxKxxxxxx_K_xxxxxxxxxx
G4MYG9	191	K	xxxKxxxxxx_K_xxxxxxxxxx
G4MRY4	584	K	xKxxxxxxxx_K_xxxxxxxxxx
G4MLM8	318	K	xxxRxxxxxx_K_xxxxxxxxxx
G4MUX0	222	K	xxxxKxxxxx_K_xxxxxxxxxx
G4ML83	12	K	xxKxxxxxxx_K_xxxxxxxxxx
G4MKA5	294	K	Kxxxxxxxxx_K_xxxxxxxxxx
G4MU70	36	K	xxxxxxxKxx_K_xxxxxxxxxx
G4MY73	69	K	xxxKxxxxxx_K_xxxxxxxxxx
G5EHH1	678	K	xxxxxKxxxx_K_xxxxxxxxxx
G4N7G5	68	K	xxxKxxxxxx_K_xxxxxxxxxx
G4MLM8	195	K	xxxKxxxxxx_K_xxxxxxxxxx
G4MKR2	75	K	xxxxxxKxxx_K_xxxxxxxxxx
G4MZQ6	41	K	xxxKxxxxxx_K_xxxxxxxxxx
G4MUX0	127	K	xKxxxxxxxx_K_xxxxxxxxxx
G4N8W1	27	K	xKxxxxxxxx_K_xxxxxxxxxx
G4N625	114	K	xxxxKxxxxx_K_xxxxxxxxxx
G4N9M6	104	K	xxxxxxxxxx_K_xxxxxxxKxx
G4N7J4	120	K	xxxxxKxxxx_K_xxxxxxxxxx
G4MKY5	156	K	xxxxxxxxxx_K_xxxxxxxKxx
G4NAD7	38	K	xxKxxxxxxx_K_xxxxxxxxxx
G4N625	69	K	xxxxKxxxxx_K_xxxxxxxxxx
A4RCX7	80	K	xxxRxxxxxx_K_xxxxxxxxxx
P0CT13	97	K	xxxKxxxxxx_K_xxxxxxxxxx
G4NDG4	136	K	Kxxxxxxxxx_K_xxxxxxxxxx
G4NIZ7	258	K	xxxKxxxxxx_K_xxxxxxxxxx
G4MSG1	232	K	xxxxKxxxxx_K_xxxxxxxxxx
G4NIC7	213	K	xxxKxxxxxx_K_xxxxxxxxxx
G4NCY1	149	K	xxxxxxxxxx_K_xxxxxxxKxx
G4MQ20	236	K	xxKxxxxxxx_K_xxxxxxxxxx
G4MUZ9	226	K	xxKxxxxxxx_K_xxxxxxxxxx
G4MNF9	577	K	xxxxxKxxxx_K_xxxxxxxxxx
G4MVI8	525	K	xxxxxKxxxx_K_xxxxxxxxxx
G4MKR0	153	K	xxxxRxxxxx_K_xxxxxxxxxx
G4MKS2	45	K	xxxxxxKxxx_K_xxxxxxxxxx
G4MMG9	67	K	xxxxKxxxxx_K_xxxxxxxxxx
G4MTR3	218	K	xxxxxxxKxx_K_xxxxxxxxxx
G4N292	22	K	xxKxxxxxxx_K_xxxxxxxxxx
A4QUF0	361	K	Kxxxxxxxxx_K_xxxxxxxxxx
G4N582	281	K	xxxxKxxxxx_K_xxxxxxxxxx
G4NIU4	14	K	xxxKxxxxxx_K_xxxxxxxxxx
G4NFW7	441	K	xxxxxxKxxx_K_xxxxxxxxxx
G5EHX7	71	K	xKxxxxxxxx_K_xxxxxxxxxx
G4N0Y1	680	K	xxKxxxxxxx_K_xxxxxxxxxx
G4N1F2	231	K	xxxxxKxxxx_K_xxxxxxxxxx
G4MNH8	355	K	xKxxxxxxxx_K_xxxxxxxxxx
G4NEA2	233	K	xxxxRxxxxx_K_xxxxxxxxxx
G4MY97	1330	K	xxxxRxxxxx_K_xxxxxxxxxx
G4MNV7	274	K	xxxxxKxxxx_K_xxxxxxxxxx
G4N6Y6	241	K	xxxxKxxxxx_K_xxxxxxxxxx
G4NC37	49	K	xxKxxxxxxx_K_xxxxxxxxxx
G4MSC1	114	K	xxKxxxxxxx_K_xxxxxxxxxx
G4N2W5	221	K	xxxxxxKxxx_K_xxxxxxxxxx
G4MST1	157	K	xxxxxKxxxx_K_xxxxxxxxxx
G4MZ86	330	K	xxxxKxxxxx_K_xxxxxxxxxx
G4NF57	603	K	xKxxxxxxxx_K_xxxxxxxxxx
G4N716	407	K	Kxxxxxxxxx_K_xxxxxxxxxx
G4MNF0	298	K	xxxxKxxxxx_K_xxxxxxxxxx
G4NAT5	160	K	xxKxxxxxxx_K_xxxxxxxxxx
G4NFB7	81	K	xxxxxxKxxx_K_xxxxxxxxxx
G4NHH7	531	K	xxKxxxxxxx_K_xxxxxxxxxx
G4MUU2	127	K	xxxxxxxxxx_K_xxxxxxxKxx
G4MSD2	37	K	Kxxxxxxxxx_K_xxxxxxxxxx
G4NHZ1	495	K	xxKxxxxxxx_K_xxxxxxxxxx
A4RDD7	114	K	xxxRxxxxxx_K_xxxxxxxxxx
G4MP11	201	K	Kxxxxxxxxx_K_xxxxxxxxxx
G4MVB4	124	K	xxKxxxxxxx_K_xxxxxxxxxx
G4N178	130	K	xxxxxxxKxx_K_xxxxxxxxxx
G4N0M8	162	K	xxKxxxxxxx_K_xxxxxxxxxx
G4MTX9	236	K	xxxxxKxxxx_K_xxxxxxxxxx
G4NHC2	323	K	xxxxxxKxxx_K_xxxxxxxxxx
G4MNH8	91	K	xxxxxKxxxx_K_xxxxxxxxxx
G4MYU8	329	K	xxxKxxxxxx_K_xxxxxxxxxx
G4N701	19	K	xxxKxxxxxx_K_xxxxxxxxxx
P0CT15	46	K	xxxxxxxxxx_K_xxxxxxxKxx
G4MU04	257	K	xxKxxxxxxx_K_xxxxxxxxxx
G4MZ14	183	K	xxxKxxxxxx_K_xxxxxxxxxx
G4NKD6	251	K	xxxKxxxxxx_K_xxxxxxxxxx
G4N7X7	254	K	xxxxxxxxxx_K_xxxxxxxKxx
A4R5F6	43	K	xxxxKxxxxx_K_xxxxxxxxxx
G4MXJ0	521	K	xxxKxxxxxx_K_xxxxxxxxxx
G4MMD8	221	K	xxxxKxxxxx_K_xxxxxxxxxx
G4ML11	128	K	xxxxKxxxxx_K_xxxxxxxxxx
G4N4R7	39	K	xxxxxxxxxx_K_xxxxxxxKxx
G5EH72	261	K	xxxKxxxxxx_K_xxxxxxxxxx
G4MNV7	384	K	xxxxxKxxxx_K_xxxxxxxxxx
G4MXC5	223	K	Kxxxxxxxxx_K_xxxxxxxxxx
G5EI19	244	K	xxxxxxxxxx_K_xxxxxxxKxx
G4NIC7	355	K	Kxxxxxxxxx_K_xxxxxxxxxx
G4NAT3	138	K	xxxxxxxxxx_K_xxxxxxxKxx
G4NAT3	522	K	xKxxxxxxxx_K_xxxxxxxxxx
G4N449	333	K	xxxxxKxxxx_K_xxxxxxxxxx
G4MTI8	56	K	xxxxKxxxxx_K_xxxxxxxxxx
G4MRB4	417	K	xxxKxxxxxx_K_xxxxxxxxxx
G4MXS1	108	K	Kxxxxxxxxx_K_xxxxxxxxxx
G4NAT5	153	K	xxxxKxxxxx_K_xxxxxxxxxx
G4MLM8	380	K	xxxRxxxxxx_K_xxxxxxxxxx
G4N0N1	223	K	xxxxRxxxxx_K_xxxxxxxxxx
G4NC37	155	K	xxKxxxxxxx_K_xxxxxxxxxx
G4N232	126	K	Kxxxxxxxxx_K_xxxxxxxxxx
A4QVH4	320	K	xxKxxxxxxx_K_xxxxxxxxxx
G4N7X7	521	K	xxxxxxxxxx_K_xxxxxxxKxx
G4N667	611	K	xxxxxxKxxx_K_xxxxxxxxxx
G5EI15	198	K	xxxxxKxxxx_K_xxxxxxxxxx
G4MT46	147	K	xxKxxxxxxx_K_xxxxxxxxxx
G4ML83	95	K	xxKxxxxxxx_K_xxxxxxxxxx
G4MXJ0	282	K	xxxxKxxxxx_K_xxxxxxxxxx
G4NH99	251	K	xxxxxxxxxx_K_xxxxxxxKxx
G4MKM5	986	K	xxxxKxxxxx_K_xxxxxxxxxx
G4MNF0	88	K	xxKxxxxxxx_K_xxxxxxxxxx
A4QQN1	8	K	xxxxxxKxxx_K_xxxxxxxxxx
G4N745	309	K	xxxxxxxKxx_K_xxxxxxxxxx
G4NCU0	310	K	xxxxxxxxxx_K_xxxxxxxKxx
G4MU05	41	K	xxxxxKxxxx_K_xxxxxxxxxx
G4MU05	65	K	xxxxxKxxxx_K_xxxxxxxxxx
G4N716	171	K	xxxxxxxxxx_K_xxxxxxxKxx
G4MMD8	360	K	Kxxxxxxxxx_K_xxxxxxxxxx
G4MRY4	274	K	xxxxxKxxxx_K_xxxxxxxxxx
G4NCH2	111	K	xxxxKxxxxx_K_xxxxxxxxxx
G4N582	228	K	xxxxxxxxxx_K_xxxxxxxKxx
G4MQ03	410	K	xxxxRxxxxx_K_xxxxxxxxxx
G4N6Y1	628	K	xxxxxKxxxx_K_xxxxxxxxxx
G4N288	183	K	xxxRxxxxxx_K_xxxxxxxxxx
G4MTP1	647	K	Kxxxxxxxxx_K_xxxxxxxxxx
P0CT13	13	K	xxxxxKxxxx_K_xxxxxxxxxx
G4MSC0	43	K	xxxxxxKxxx_K_xxxxxxxxxx
G4N2B8	116	K	Kxxxxxxxxx_K_xxxxxxxxxx
G4ND56	118	K	xxxxKxxxxx_K_xxxxxxxxxx
G4NB24	122	K	xxxxxxKxxx_K_xxxxxxxxxx
G4N561	47	K	xxxxKxxxxx_K_xxxxxxxxxx
G4N701	92	K	xxxxxxKxxx_K_xxxxxxxxxx
G5EHE9	42	K	xxxxxKxxxx_K_xxxxxxxxxx
G4MY14	80	K	xxKxxxxxxx_K_xxxxxxxxxx
G4NG28	285	K	xxKxxxxxxx_K_xxxxxxxxxx
P56221	114	K	xxxRxxxxxx_K_xxxxxxxxxx
G4N7B7	454	K	xxxxxxxKxx_K_xxxxxxxxxx
D4NXE7	62	K	xxxKxxxxxx_K_xxxxxxxxxx
G4NF57	116	K	xxxxKxxxxx_K_xxxxxxxxxx
G4N4J5	681	K	xxxxKxxxxx_K_xxxxxxxxxx
G4NAE0	468	K	xxxxxKxxxx_K_xxxxxxxxxx
G4NB24	94	K	Kxxxxxxxxx_K_xxxxxxxxxx
G4MNH8	568	K	xxKxxxxxxx_K_xxxxxxxxxx
G4NAY4	544	K	xxxxxKxxxx_K_xxxxxxxxxx
P58371	249	K	xxKxxxxxxx_K_xxxxxxxxxx
G4MTZ0	396	K	xxxxxxxxxx_K_xxxxxxxKxx
G4NCY1	546	K	Kxxxxxxxxx_K_xxxxxxxxxx
G4N7U7	233	K	xxxxRxxxxx_K_xxxxxxxxxx
G4NDY5	295	K	xxxxRxxxxx_K_xxxxxxxxxx
G4MMP7	9	K	xxxxKxxxxx_K_xxxxxxxxxx
G4MTW6	117	K	xxxxxKxxxx_K_xxxxxxxxxx
G4N769	327	K	xxxxxKxxxx_K_xxxxxxxxxx
G4N8W1	61	K	xxxxxxxKxx_K_xxxxxxxxxx
G4MW66	550	K	xxxxxxxxxx_K_xxxxxxxKxx
G4MKY7	131	K	Kxxxxxxxxx_K_xxxxxxxxxx
G4NIU0	927	K	xKxxxxxxxx_K_xxxxxxxxxx
G4NCH2	42	K	xxxxxxxKxx_K_xxxxxxxxxx
G4NAT5	245	K	Kxxxxxxxxx_K_xxxxxxxxxx
G4N9X2	273	K	xxKxxxxxxx_K_xxxxxxxxxx
G4N8F6	155	K	xxxxKxxxxx_K_xxxxxxxxxx
G4ND54	145	K	xxKxxxxxxx_K_xxxxxxxxxx
G5EH03	200	K	xxxxxxxxxx_K_xxxxxxxKxx
G4NH71	183	K	xxxRxxxxxx_K_xxxxxxxxxx
G4NCA6	154	K	xxxRxxxxxx_K_xxxxxxxxxx
G5EH72	356	K	xKxxxxxxxx_K_xxxxxxxxxx
G4NHH4	403	K	xxxxxxKxxx_K_xxxxxxxxxx
G4MP09	258	K	xxxxRxxxxx_K_xxxxxxxxxx
G4N0M7	258	K	xKxxxxxxxx_K_xxxxxxxxxx
G4NCL5	86	K	xxxKxxxxxx_K_xxxxxxxxxx
G4MQX3	175	K	xxxxxxxxxx_K_xxxxxxxKxx
G4NGZ3	161	K	xxxxRxxxxx_K_xxxxxxxxxx
G4MUE8	42	K	xxxxxxxKxx_K_xxxxxxxxxx
G4MNH8	506	K	Kxxxxxxxxx_K_xxxxxxxxxx
G4MU05	389	K	xxxKxxxxxx_K_xxxxxxxxxx
G5EGW6	42	K	xxxKxxxxxx_K_xxxxxxxxxx
G4MSC0	14	K	Kxxxxxxxxx_K_xxxxxxxxxx
A4RK68	152	K	xxxxxxKxxx_K_xxxxxxxxxx
A4RCX7	57	K	xxxxxxxxxx_K_xxxxxxxKxx
G4N6Y1	623	K	xxxxKxxxxx_K_xxxxxxxxxx
G5EH53	22	K	xxxxxKxxxx_K_xxxxxxxxxx
G5EI15	61	K	Kxxxxxxxxx_K_xxxxxxxxxx
G4MQN7	291	K	xxxxxxxKxx_K_xxxxxxxxxx
G4MY05	14	K	Kxxxxxxxxx_K_xxxxxxxxxx
G4MKA5	134	K	xKxxxxxxxx_K_xxxxxxxxxx
G4NAT3	144	K	xxxxKxxxxx_K_xxxxxxxxxx
G4MWH8	119	K	xxxxxxxxxx_K_xxxxxxxKxx
A4RC23	65	K	xxxxKxxxxx_K_xxxxxxxxxx
G4MYU8	229	K	xxxxxxKxxx_K_xxxxxxxxxx
G4N7X7	780	K	Kxxxxxxxxx_K_xxxxxxxxxx
G4MTA9	90	K	xxxxxxxxxx_K_xxxxxxxKxx
G4MLR8	48	K	Kxxxxxxxxx_K_xxxxxxxxxx
G4NG12	267	K	xxxxxxxxxx_K_xxxxxxxKxx
G4NJK6	110	K	xxxxKxxxxx_K_xxxxxxxxxx
G4MKR2	82	K	xxxKxxxxxx_K_xxxxxxxxxx
G4NIZ7	505	K	xxxxxxxKxx_K_xxxxxxxxxx
G4N290	182	K	xxKxxxxxxx_K_xxxxxxxxxx
G4MTZ0	207	K	xxxxxxxKxx_K_xxxxxxxxxx
G4N6R7	110	K	xKxxxxxxxx_K_xxxxxxxxxx
G4NC88	9	K	xxxxxxKxxx_K_xxxxxxxxxx
G4MUC5	317	K	Kxxxxxxxxx_K_xxxxxxxxxx
G4MUJ2	95	K	xxxxxxKxxx_K_xxxxxxxxxx
G4MSD0	339	K	xxxxxxKxxx_K_xxxxxxxxxx
G4MKS2	89	K	xxxxxKxxxx_K_xxxxxxxxxx
G4N9X2	276	K	xxxxxxxKxx_K_xxxxxxxxxx
G4MTV8	110	K	xxxxKxxxxx_K_xxxxxxxxxx
G4N762	130	K	xKxxxxxxxx_K_xxxxxxxxxx
G4NAR6	71	K	xxKxxxxxxx_K_xxxxxxxxxx
G4N0T7	78	K	xxxKxxxxxx_K_xxxxxxxxxx
G4NJE8	41	K	xxxRxxxxxx_K_xxxxxxxxxx
G4ML75	407	K	xxxKxxxxxx_K_xxxxxxxxxx
G4NE44	613	K	xxxKxxxxxx_K_xxxxxxxxxx
G4N9V2	162	K	xxxKxxxxxx_K_xxxxxxxxxx
G4MTZ0	204	K	xxKxxxxxxx_K_xxxxxxxxxx
G4N292	14	K	xxxxxxxxxx_K_xxxxxxxKxx
G4MU70	176	K	xxKxxxxxxx_K_xxxxxxxxxx
P0CT13	54	K	xKxxxxxxxx_K_xxxxxxxxxx
G4NAR5	85	K	xxxxxxxKxx_K_xxxxxxxxxx
G4MU02	36	K	Kxxxxxxxxx_K_xxxxxxxxxx
P58371	281	K	xxxKxxxxxx_K_xxxxxxxxxx
G4NIT9	651	K	xxxxxxxKxx_K_xxxxxxxxxx
G4N2H2	119	K	xxxxKxxxxx_K_xxxxxxxxxx
G4ML75	554	K	Kxxxxxxxxx_K_xxxxxxxxxx
G4MYL3	234	K	xxxxKxxxxx_K_xxxxxxxxxx
G4NAD9	514	K	xxxxRxxxxx_K_xxxxxxxxxx
G4MY14	72	K	xxxxxxxxxx_K_xxxxxxxKxx
G4MUZ9	268	K	xxxxKxxxxx_K_xxxxxxxxxx
G4NH85	331	K	xxxxxKxxxx_K_xxxxxxxxxx
G4NA21	251	K	xxxxKxxxxx_K_xxxxxxxxxx
G4MLP9	336	K	xxxxxKxxxx_K_xxxxxxxxxx
G5EI15	189	K	xxxxxxxxxx_K_xxxxxxxKxx
G4NH22	70	K	xxxxxxxxxx_K_xxxxxxxKxx
G4MPD7	976	K	xxxxxKxxxx_K_xxxxxxxxxx
G4MP09	295	K	xxxxxxxKxx_K_xxxxxxxxxx
G4NAV1	184	K	xxxxRxxxxx_K_xxxxxxxxxx
G4N6G4	55	K	xxKxxxxxxx_K_xxxxxxxxxx
G4MNH8	422	K	xxxRxxxxxx_K_xxxxxxxxxx
G4MRF2	64	K	xxxKxxxxxx_K_xxxxxxxxxx
G4NGK1	18	K	xxxKxxxxxx_K_xxxxxxxxxx
G4MTW7	71	K	xxxKxxxxxx_K_xxxxxxxxxx
G4N6T8	27	K	xxxxxKxxxx_K_xxxxxxxxxx
G4ML44	94	K	Kxxxxxxxxx_K_xxxxxxxxxx
G4MZY1	725	K	xxxKxxxxxx_K_xxxxxxxxxx
P0CT13	57	K	xxxxxxxKxx_K_xxxxxxxxxx
G4N072	41	K	xxxxxxxKxx_K_xxxxxxxxxx
G5EHR9	77	K	Kxxxxxxxxx_K_xxxxxxxxxx
G4MV32	69	K	xKxxxxxxxx_K_xxxxxxxxxx
G4N530	212	K	xxKxxxxxxx_K_xxxxxxxxxx
G4MLM0	41	K	xxKxxxxxxx_K_xxxxxxxxxx
G4MU04	312	K	Kxxxxxxxxx_K_xxxxxxxxxx
G4MYB7	52	K	xxxRxxxxxx_K_xxxxxxxxxx
G4NAT1	176	K	xxxxxxxxxx_K_xxxxxxxKxx
G5EHP6	43	K	xxxxKxxxxx_K_xxxxxxxxxx
G4MPE2	80	K	xxxxKxxxxx_K_xxxxxxxxxx
G4N4K3	196	K	xxxKxxxxxx_K_xxxxxxxxxx
G4MVS3	148	K	xxxxRxxxxx_K_xxxxxxxxxx
G4MT51	210	K	xxxxKxxxxx_K_xxxxxxxxxx
G4MY14	126	K	xxxRxxxxxx_K_xxxxxxxxxx
Q9UWF0	22	K	xxKxxxxxxx_K_xxxxxxxxxx
G4MKA5	527	K	xxxxKxxxxx_K_xxxxxxxxxx
G4N0N1	1004	K	xxxxxxxxxx_K_xxxxxxxKxx
G4MNH8	323	K	xxxxRxxxxx_K_xxxxxxxxxx
G4MKR0	40	K	Kxxxxxxxxx_K_xxxxxxxxxx
G4NAY4	255	K	xxKxxxxxxx_K_xxxxxxxxxx
A4R796	23	K	xxxxxxxKxx_K_xxxxxxxxxx
G4N7G5	74	K	xxxxKxxxxx_K_xxxxxxxxxx
G4NAR5	243	K	xxxxxxxxxx_K_xxxxxxxKxx
G4MLP9	82	K	xxKxxxxxxx_K_xxxxxxxxxx
G4NF57	173	K	xKxxxxxxxx_K_xxxxxxxxxx
G4N2B8	94	K	xxKxxxxxxx_K_xxxxxxxxxx
G4NDN8	140	K	xKxxxxxxxx_K_xxxxxxxxxx
G4NCL5	79	K	xxxKxxxxxx_K_xxxxxxxxxx
P56221	40	K	xxxKxxxxxx_K_xxxxxxxxxx
G4NF57	176	K	xxxxxxxKxx_K_xxxxxxxxxx
A4R5S9	537	K	xxxxxKxxxx_K_xxxxxxxxxx
G4N849	186	K	xxxxKxxxxx_K_xxxxxxxxxx
P0CT13	96	K	xxxxKxxxxx_K_xxxxxxxxxx
G4NF57	573	K	xxKxxxxxxx_K_xxxxxxxxxx
G4MZA0	109	K	xxxxxxxKxx_K_xxxxxxxxxx
G4N625	108	K	xxxxxxKxxx_K_xxxxxxxxxx
G4MVB4	311	K	xxKxxxxxxx_K_xxxxxxxxxx
G4MTD7	202	K	xxxxxKxxxx_K_xxxxxxxxxx
A4RD93	59	K	xxxxKxxxxx_K_xxxxxxxxxx
G4N5S2	103	K	xxxxRxxxxx_K_xxxxxxxxxx
G4MSW3	31	K	xxxxKxxxxx_K_xxxxxxxxxx
G4N0Y1	256	K	xKxxxxxxxx_K_xxxxxxxxxx
G4N5M5	160	K	xxxxRxxxxx_K_xxxxxxxxxx
G4MS58	206	K	xxxxRxxxxx_K_xxxxxxxxxx
A4R5S9	422	K	xKxxxxxxxx_K_xxxxxxxxxx
G4NAR6	116	K	xxxKxxxxxx_K_xxxxxxxxxx
G4N349	12	K	xKxxxxxxxx_K_xxxxxxxxxx
G4MVB2	212	K	xxKxxxxxxx_K_xxxxxxxxxx
G4MYI5	531	K	xxxxRxxxxx_K_xxxxxxxxxx
G4MRG8	469	K	xxxKxxxxxx_K_xxxxxxxxxx
G4N6M6	469	K	xxxRxxxxxx_K_xxxxxxxxxx
G4MP80	39	K	xxxxRxxxxx_K_xxxxxxxxxx
G4NIS1	51	K	Kxxxxxxxxx_K_xxxxxxxxxx
G4NAD3	141	K	xxxxKxxxxx_K_xxxxxxxxxx
G5EH95	127	K	xxxxxxKxxx_K_xxxxxxxxxx
G4NCY1	157	K	xxKxxxxxxx_K_xxxxxxxxxx
G4N700	93	K	xxxxxKxxxx_K_xxxxxxxxxx
G4MU67	452	K	xxKxxxxxxx_K_xxxxxxxxxx
G4NE61	67	K	Kxxxxxxxxx_K_xxxxxxxxxx
G4NCY1	54	K	xxKxxxxxxx_K_xxxxxxxxxx
G4N8W1	15	K	xxKxxxxxxx_K_xxxxxxxxxx
G4N0E5	503	K	xxxxxKxxxx_K_xxxxxxxxxx
G4N4B9	273	K	xxKxxxxxxx_K_xxxxxxxxxx
G4NDL7	85	K	xxxxxKxxxx_K_xxxxxxxxxx
G4MTZ0	214	K	xxxKxxxxxx_K_xxxxxxxxxx
G4MVK8	249	K	xxKxxxxxxx_K_xxxxxxxxxx
G4N0M7	532	K	xxxxKxxxxx_K_xxxxxxxxxx
G4MUC5	335	K	xxxKxxxxxx_K_xxxxxxxxxx
G4N6M9	178	K	xxxxxxKxxx_K_xxxxxxxxxx
G4MTI8	24	K	xxxKxxxxxx_K_xxxxxxxxxx
G4NH22	7	K	xxxxxxxxxx_K_xxxxxxxKxx
G4NAS7	461	K	xxxxxxxxxx_K_xxxxxxxKxx
G4N4L4	420	K	xxxRxxxxxx_K_xxxxxxxxxx
G4N0Y1	535	K	xxKxxxxxxx_K_xxxxxxxxxx
G4NDL6	167	K	xxxxKxxxxx_K_xxxxxxxxxx
G4N3J5	133	K	xxxKxxxxxx_K_xxxxxxxxxx
G4MR70	150	K	xKxxxxxxxx_K_xxxxxxxxxx
G4MKA5	291	K	xxKxxxxxxx_K_xxxxxxxxxx
P58371	289	K	xxKxxxxxxx_K_xxxxxxxxxx
G4N7X7	94	K	xxxxRxxxxx_K_xxxxxxxxxx
G4NA21	256	K	xxxxxKxxxx_K_xxxxxxxxxx
G4N0Z8	903	K	xxxxxxxKxx_K_xxxxxxxxxx
G4NCA6	80	K	xxxxxxxxxx_K_xxxxxxxKxx
G4MKI2	563	K	Kxxxxxxxxx_K_xxxxxxxxxx
G5EI15	118	K	xxxxKxxxxx_K_xxxxxxxxxx
G5EHM8	878	K	xxxKxxxxxx_K_xxxxxxxxxx
G4N483	68	K	xxxKxxxxxx_K_xxxxxxxxxx
G4MNF0	292	K	xxxxKxxxxx_K_xxxxxxxxxx
G4MTZ0	115	K	xxxxKxxxxx_K_xxxxxxxxxx
G5EI19	339	K	xxxxxKxxxx_K_xxxxxxxxxx
G4N014	145	K	xxxKxxxxxx_K_xxxxxxxxxx
G4MM52	53	K	xKxxxxxxxx_K_xxxxxxxxxx
A4R935	294	K	xxKxxxxxxx_K_xxxxxxxxxx
A4QUL1	771	K	xxxxKxxxxx_K_xxxxxxxxxx
G4NAR6	63	K	xxxKxxxxxx_K_xxxxxxxxxx
G4MKA5	351	K	xxxxxxxKxx_K_xxxxxxxxxx
G4N4X6	48	K	xxxxRxxxxx_K_xxxxxxxxxx
G4N6T5	93	K	xxxKxxxxxx_K_xxxxxxxxxx
G4N0M7	470	K	xxxxRxxxxx_K_xxxxxxxxxx
A4QR21	309	K	Kxxxxxxxxx_K_xxxxxxxxxx
G4MNA3	570	K	Kxxxxxxxxx_K_xxxxxxxxxx
G4N9Y2	429	K	xKxxxxxxxx_K_xxxxxxxxxx
G4MS90	149	K	xxxxKxxxxx_K_xxxxxxxxxx
G4MYI5	460	K	xxxxRxxxxx_K_xxxxxxxxxx
G4N178	153	K	xxKxxxxxxx_K_xxxxxxxxxx
G4NAS7	679	K	xxKxxxxxxx_K_xxxxxxxxxx
G4N2V2	281	K	xxxxRxxxxx_K_xxxxxxxxxx
G4MYJ0	80	K	xxKxxxxxxx_K_xxxxxxxxxx
G4N5G7	81	K	xxxxxxKxxx_K_xxxxxxxxxx
G4MKR2	37	K	xxKxxxxxxx_K_xxxxxxxxxx
G4N554	250	K	xxxxxKxxxx_K_xxxxxxxxxx
G4MSC1	717	K	xxxxxKxxxx_K_xxxxxxxxxx
G4NGZ4	328	K	xxxxxxxxxx_K_xxxxxxxKxx
G4NDN8	93	K	xxxxRxxxxx_K_xxxxxxxxxx
G4N4E1	52	K	xxxxxxxxxx_K_xxxxxxxKxx
G5EH26	198	K	xxxKxxxxxx_K_xxxxxxxxxx
G4MRU8	264	K	xxKxxxxxxx_K_xxxxxxxxxx
G4MKK4	150	K	xxxxRxxxxx_K_xxxxxxxxxx
G4MV80	148	K	xxxxKxxxxx_K_xxxxxxxxxx
G4MR70	48	K	xxxKxxxxxx_K_xxxxxxxxxx
G4MUK8	129	K	xxxxxxxxxx_K_xxxxxxxKxx
G4N716	160	K	xxxxxKxxxx_K_xxxxxxxxxx
G4MRU8	124	K	xxxxxKxxxx_K_xxxxxxxxxx
G4MYE1	513	K	xxxxxxKxxx_K_xxxxxxxxxx
G4NAT5	130	K	xxxxxxxxxx_K_xxxxxxxKxx
G4MS82	903	K	xxxxxKxxxx_K_xxxxxxxxxx
G4N763	54	K	xxxxxKxxxx_K_xxxxxxxxxx
G4NDY5	121	K	xxxxxKxxxx_K_xxxxxxxxxx
G4MQX3	145	K	xxxxKxxxxx_K_xxxxxxxxxx
G4N0U4	313	K	Kxxxxxxxxx_K_xxxxxxxxxx
G4MVB0	262	K	xxxxxKxxxx_K_xxxxxxxxxx
G4MV31	53	K	xxKxxxxxxx_K_xxxxxxxxxx
G4MUY9	73	K	xxxKxxxxxx_K_xxxxxxxxxx
G4MZQ6	27	K	xxKxxxxxxx_K_xxxxxxxxxx
Q9P4R4	284	K	xxxxxKxxxx_K_xxxxxxxxxx
G4N4R7	392	K	xxxxKxxxxx_K_xxxxxxxxxx
A4QT78	179	K	xxKxxxxxxx_K_xxxxxxxxxx
G4N7X7	529	K	xxKxxxxxxx_K_xxxxxxxxxx
G4MS82	929	K	xKxxxxxxxx_K_xxxxxxxxxx
G4N582	47	K	xxxKxxxxxx_K_xxxxxxxxxx
G4N4J5	759	K	xxxxxxKxxx_K_xxxxxxxxxx
Q9P4R4	191	K	xxxRxxxxxx_K_xxxxxxxxxx
G4MQX3	139	K	xKxxxxxxxx_K_xxxxxxxxxx
G4N4Y3	25	K	xxxxRxxxxx_K_xxxxxxxxxx
G4NH22	18	K	xxxxxxxKxx_K_xxxxxxxxxx
G4MSB2	58	K	xKxxxxxxxx_K_xxxxxxxxxx
G4NAH9	313	K	xxxKxxxxxx_K_xxxxxxxxxx
A4RBS3	171	K	xxKxxxxxxx_K_xxxxxxxxxx
G4N716	85	K	xxxxxKxxxx_K_xxxxxxxxxx
G4NH85	295	K	xxxxKxxxxx_K_xxxxxxxxxx
G4MYA0	199	K	xxxxxxxKxx_K_xxxxxxxxxx
G4MMP7	63	K	xxxxRxxxxx_K_xxxxxxxxxx
G4N2L8	2211	K	xxxxxKxxxx_K_xxxxxxxxxx
G4N7Y7	1016	K	xxxxxxxKxx_K_xxxxxxxxxx
G4N5E3	574	K	xxxRxxxxxx_K_xxxxxxxxxx
G4NJE8	70	K	xxxRxxxxxx_K_xxxxxxxxxx
G4MMY9	48	K	xxKxxxxxxx_K_xxxxxxxxxx
G4NI43	1607	K	xxxxxKxxxx_K_xxxxxxxxxx
G4MWH8	126	K	xxxKxxxxxx_K_xxxxxxxxxx
G4MVB0	268	K	xxxxKxxxxx_K_xxxxxxxxxx
G5EH09	395	K	xxxxKxxxxx_K_xxxxxxxxxx
Q2KEU3	201	K	xxKxxxxxxx_K_xxxxxxxxxx
G4MU23	67	K	Kxxxxxxxxx_K_xxxxxxxxxx
G4NG12	274	K	xxxKxxxxxx_K_xxxxxxxxxx
G4N0M7	237	K	Kxxxxxxxxx_K_xxxxxxxxxx
A4QT78	314	K	Kxxxxxxxxx_K_xxxxxxxxxx
G4NF57	484	K	Kxxxxxxxxx_K_xxxxxxxxxx
G4MLM8	265	K	xxKxxxxxxx_K_xxxxxxxxxx
G4N6Y6	93	K	xKxxxxxxxx_K_xxxxxxxxxx
G4MPI9	269	K	xxxxxKxxxx_K_xxxxxxxxxx
G4MV31	45	K	xxxxxxxxxx_K_xxxxxxxKxx
G5EHJ2	51	K	xxxxKxxxxx_K_xxxxxxxxxx
G4N6M9	402	K	xxxRxxxxxx_K_xxxxxxxxxx
G4MVC4	374	K	xxxxKxxxxx_K_xxxxxxxxxx
G4N4J6	107	K	xKxxxxxxxx_K_xxxxxxxxxx
G4N741	166	K	xxKxxxxxxx_K_xxxxxxxxxx
G4MTR3	224	K	xxxxKxxxxx_K_xxxxxxxxxx
G4MKM5	480	K	xxxxxxxxxx_K_xxxxxxxKxx
G4MNV7	99	K	xxKxxxxxxx_K_xxxxxxxxxx
G4MVB2	24	K	xxxxxKxxxx_K_xxxxxxxxxx
G4MLE9	51	K	Kxxxxxxxxx_K_xxxxxxxxxx
G4NAD9	180	K	xxxxxxxxxx_K_xxxxxxxKxx
G4N0Y1	569	K	xxxxKxxxxx_K_xxxxxxxxxx
G4MQX4	151	K	xxxxRxxxxx_K_xxxxxxxxxx
G4NHJ2	136	K	xxxxKxxxxx_K_xxxxxxxxxx
G4N6G4	78	K	xxKxxxxxxx_K_xxxxxxxxxx
G4N2M2	251	K	xxxxxKxxxx_K_xxxxxxxxxx
G4N229	220	K	xxxxxKxxxx_K_xxxxxxxxxx
G4MNV7	126	K	xxxxxxKxxx_K_xxxxxxxxxx
G4N226	286	K	xxxxxxKxxx_K_xxxxxxxxxx
G4N4M3	235	K	xxxxxxxxxx_K_xxxxxxxKxx
G4MVB0	322	K	xxxKxxxxxx_K_xxxxxxxxxx
G5EHJ2	64	K	xxKxxxxxxx_K_xxxxxxxxxx
G4N3T2	304	K	xxxxxxKxxx_K_xxxxxxxxxx
G5EHV3	86	K	xxxxxxKxxx_K_xxxxxxxxxx
G4N6M9	276	K	xxxxxxxxxx_K_xxxxxxxKxx
G4N290	190	K	xxKxxxxxxx_K_xxxxxxxxxx
G4N037	248	K	xxxxxxxKxx_K_xxxxxxxxxx
G4N1P5	153	K	xxxxRxxxxx_K_xxxxxxxxxx
G4NAT3	983	K	xxxxxxxxxx_K_xxxxxxxKxx
G4MTZ0	131	K	xxxxxxxxxx_K_xxxxxxxKxx
G4MXJ0	192	K	xxxxKxxxxx_K_xxxxxxxxxx
G4NH85	289	K	xxxRxxxxxx_K_xxxxxxxxxx
G4MU05	56	K	xxxxxKxxxx_K_xxxxxxxxxx
G4N2L8	180	K	Kxxxxxxxxx_K_xxxxxxxxxx
G4MKD2	394	K	Kxxxxxxxxx_K_xxxxxxxxxx
G4MQ72	370	K	xxxxxKxxxx_K_xxxxxxxxxx
G4NAF3	417	K	xxxxxxKxxx_K_xxxxxxxxxx
G4N449	354	K	xxxxKxxxxx_K_xxxxxxxxxx
G4N0M7	425	K	xxxxxxxKxx_K_xxxxxxxxxx
G4N4R7	47	K	xxKxxxxxxx_K_xxxxxxxxxx
G4N582	430	K	xKxxxxxxxx_K_xxxxxxxxxx
G4MT80	200	K	xxKxxxxxxx_K_xxxxxxxxxx
G4NAR5	259	K	xxKxxxxxxx_K_xxxxxxxxxx
G4N4E1	130	K	xxxxxKxxxx_K_xxxxxxxxxx
G4N8K7	534	K	xxxRxxxxxx_K_xxxxxxxxxx
G4N6D8	220	K	xKxxxxxxxx_K_xxxxxxxxxx
G4MYU8	302	K	xxxxKxxxxx_K_xxxxxxxxxx
G4MKQ4	336	K	Kxxxxxxxxx_K_xxxxxxxxxx
G4MZ86	105	K	xxxxxxxxxx_K_xxxxxxxKxx
G4MPK2	135	K	xxKxxxxxxx_K_xxxxxxxxxx
G4MS90	542	K	xKxxxxxxxx_K_xxxxxxxxxx
P0CT15	33	K	xxxxRxxxxx_K_xxxxxxxxxx
G4NBY3	52	K	xKxxxxxxxx_K_xxxxxxxxxx
G4MKI5	554	K	xxxRxxxxxx_K_xxxxxxxxxx
G4MRU8	78	K	xxKxxxxxxx_K_xxxxxxxxxx
G4MWF3	244	K	xxxxKxxxxx_K_xxxxxxxxxx
G4NCY1	125	K	xxxxxxxKxx_K_xxxxxxxxxx
G4NC58	42	K	xxxxxxxxxx_K_xxxxxxxKxx
G4MY89	30	K	xKxxxxxxxx_K_xxxxxxxxxx
P52751	48	K	xxKxxxxxxx_K_xxxxxxxxxx
G4N6G1	545	K	xxxxKxxxxx_K_xxxxxxxxxx
G4N0C2	78	K	xxxRxxxxxx_K_xxxxxxxxxx
G4NIS0	75	K	Kxxxxxxxxx_K_xxxxxxxxxx
G4MST3	36	K	xxxKxxxxxx_K_xxxxxxxxxx
G4MZQ6	281	K	Kxxxxxxxxx_K_xxxxxxxxxx
G4N4U1	246	K	xxKxxxxxxx_K_xxxxxxxxxx
G4N6G4	99	K	xxxRxxxxxx_K_xxxxxxxxxx
G4NIS1	41	K	xxKxxxxxxx_K_xxxxxxxxxx
G4N6X3	423	K	xxxKxxxxxx_K_xxxxxxxxxx
G4NHH4	410	K	xxxKxxxxxx_K_xxxxxxxxxx
G4N8H7	88	K	xxKxxxxxxx_K_xxxxxxxxxx
G4MMP7	3	K	xxxxxxxxxx_K_xxxxxxxKxx
G4MPX2	216	K	xxxxKxxxxx_K_xxxxxxxxxx
G4MMQ9	89	K	xKxxxxxxxx_K_xxxxxxxxxx
G4ML44	84	K	xxxxKxxxxx_K_xxxxxxxxxx
G4N6X3	22	K	xxxxxxxKxx_K_xxxxxxxxxx
G4MQX6	49	K	xxxxKxxxxx_K_xxxxxxxxxx
G4N0M8	36	K	xxxxRxxxxx_K_xxxxxxxxxx
G4MNH0	10	K	xxxxxxxxxx_K_xxxxxxxKxx
G4N288	186	K	xxxxxxxKxx_K_xxxxxxxxxx
G4MVB0	579	K	xxKxxxxxxx_K_xxxxxxxxxx
G4MVE1	99	K	xxxxKxxxxx_K_xxxxxxxxxx
G4MKI5	205	K	xxxRxxxxxx_K_xxxxxxxxxx
A4QVP2	59	K	xxxRxxxxxx_K_xxxxxxxxxx
D4NXE7	55	K	Kxxxxxxxxx_K_xxxxxxxxxx
G4NAH9	321	K	xxKxxxxxxx_K_xxxxxxxxxx
G4NIC7	302	K	xxxKxxxxxx_K_xxxxxxxxxx
G4MR44	46	K	xxxRxxxxxx_K_xxxxxxxxxx
G4NCU0	268	K	xxxxxxKxxx_K_xxxxxxxxxx
G4N0Y1	388	K	xxKxxxxxxx_K_xxxxxxxxxx
G4NDL4	308	K	xxxxRxxxxx_K_xxxxxxxxxx
G4MVB0	430	K	xxxxKxxxxx_K_xxxxxxxxxx
G4NIZ7	155	K	xxxKxxxxxx_K_xxxxxxxxxx
G4NH22	78	K	xxKxxxxxxx_K_xxxxxxxxxx
G5EH09	479	K	Kxxxxxxxxx_K_xxxxxxxxxx
Q52FS9	50	K	xxxKxxxxxx_K_xxxxxxxxxx
G4MYU8	89	K	xxxKxxxxxx_K_xxxxxxxxxx
G4N2L8	1228	K	xxKxxxxxxx_K_xxxxxxxxxx
G4NCV3	606	K	xxxxKxxxxx_K_xxxxxxxxxx
P0CT13	127	K	xxKxxxxxxx_K_xxxxxxxxxx
G4N7X7	704	K	xxxRxxxxxx_K_xxxxxxxxxx
G4N7X7	465	K	xxxxxxxKxx_K_xxxxxxxxxx
G4NEY0	32	K	xxKxxxxxxx_K_xxxxxxxxxx
G4N5G7	388	K	xxxxKxxxxx_K_xxxxxxxxxx
G5EGW6	39	K	Kxxxxxxxxx_K_xxxxxxxxxx
G4NFS0	171	K	xxxxxxxKxx_K_xxxxxxxxxx
G4N0C2	108	K	xxxxRxxxxx_K_xxxxxxxxxx
G4N741	86	K	xxxKxxxxxx_K_xxxxxxxxxx
G4NCT5	47	K	xxxRxxxxxx_K_xxxxxxxxxx
G4NCQ6	130	K	xxxxRxxxxx_K_xxxxxxxxxx
G4MZA0	105	K	xKxxxxxxxx_K_xxxxxxxxxx
G4N5Q6	27	K	xxKxxxxxxx_K_xxxxxxxxxx
G4NFI7	220	K	xxxxxKxxxx_K_xxxxxxxxxx
G4MT20	140	K	xxxxxxKxxx_K_xxxxxxxxxx
P58371	274	K	xxxxxxxKxx_K_xxxxxxxxxx
G4NC37	13	K	xxxxxKxxxx_K_xxxxxxxxxx
G4MSM0	604	K	xKxxxxxxxx_K_xxxxxxxxxx
G4MPX2	72	K	xxxxKxxxxx_K_xxxxxxxxxx
G4N741	317	K	Kxxxxxxxxx_K_xxxxxxxxxx
G4N4J6	271	K	xxxxKxxxxx_K_xxxxxxxxxx
G4ML83	87	K	Kxxxxxxxxx_K_xxxxxxxxxx
G4N5Q4	15	K	Kxxxxxxxxx_K_xxxxxxxxxx
G4NJH9	132	K	xKxxxxxxxx_K_xxxxxxxxxx
G4N6R7	156	K	Kxxxxxxxxx_K_xxxxxxxxxx
G4MR82	59	K	xxKxxxxxxx_K_xxxxxxxxxx
G4N625	522	K	Kxxxxxxxxx_K_xxxxxxxxxx
G4NFC2	301	K	xxKxxxxxxx_K_xxxxxxxxxx
G4N4U7	42	K	xxxxxxxxxx_K_xxxxxxxKxx
G4MTL4	155	K	xxxxKxxxxx_K_xxxxxxxxxx
G4MSB2	132	K	xxxxRxxxxx_K_xxxxxxxxxx
P0CT06	346	K	xxxxKxxxxx_K_xxxxxxxxxx
G4MW66	72	K	xxxxxxKxxx_K_xxxxxxxxxx
Q12634	103	K	xxxRxxxxxx_K_xxxxxxxxxx
G4MWJ2	401	K	xxxRxxxxxx_K_xxxxxxxxxx
G4N2P2	91	K	xxxxKxxxxx_K_xxxxxxxxxx
G4NI53	238	K	xxxKxxxxxx_K_xxxxxxxxxx
G4NCY1	557	K	xxxxxKxxxx_K_xxxxxxxxxx
G4NC58	184	K	xKxxxxxxxx_K_xxxxxxxxxx
G4MVB0	307	K	xxxxxxxxxx_K_xxxxxxxKxx
G4N4J5	661	K	xKxxxxxxxx_K_xxxxxxxxxx
G4MY94	62	K	xxxxxxKxxx_K_xxxxxxxxxx
G4MTD7	235	K	xxxxxxxKxx_K_xxxxxxxxxx
G4NAY4	137	K	xxKxxxxxxx_K_xxxxxxxxxx
G4MP17	17	K	xKxxxxxxxx_K_xxxxxxxxxx
G4NJH9	89	K	xxxxKxxxxx_K_xxxxxxxxxx
G4N2L8	92	K	xxxKxxxxxx_K_xxxxxxxxxx
G4NCL5	354	K	xxxxRxxxxx_K_xxxxxxxxxx
G4MY15	120	K	xxxRxxxxxx_K_xxxxxxxxxx
G4MYX0	52	K	xxxxxKxxxx_K_xxxxxxxxxx
G4MMY9	86	K	xxxxxxxxxx_K_xxxxxxxKxx
G4ML75	682	K	xxxxxxKxxx_K_xxxxxxxxxx
G4N554	271	K	xxxRxxxxxx_K_xxxxxxxxxx
G4MYU8	112	K	xxKxxxxxxx_K_xxxxxxxxxx
G4ML44	91	K	xxxKxxxxxx_K_xxxxxxxxxx
G4N716	227	K	xxKxxxxxxx_K_xxxxxxxxxx
G4N2L8	275	K	xxxxxxKxxx_K_xxxxxxxxxx
G4NH22	53	K	Kxxxxxxxxx_K_xxxxxxxxxx
G4N6G4	115	K	xxxxxxxKxx_K_xxxxxxxxxx
G4MWG4	402	K	xxxxRxxxxx_K_xxxxxxxxxx
G4NDY5	50	K	Kxxxxxxxxx_K_xxxxxxxxxx
G4N8K7	165	K	xxxxxxxxxx_K_xxxxxxxKxx
G4N8E7	364	K	xxxxxKxxxx_K_xxxxxxxxxx
G4MQX3	279	K	xxKxxxxxxx_K_xxxxxxxxxx
G4N349	74	K	xxKxxxxxxx_K_xxxxxxxxxx
G4NF57	118	K	xxKxxxxxxx_K_xxxxxxxxxx
G4NF57	594	K	xxxxxxxKxx_K_xxxxxxxxxx
G4N0N1	1007	K	xxxxxxxKxx_K_xxxxxxxxxx
G4N0N1	282	K	xxxxxxxxxx_K_xxxxxxxKxx
G4NF57	65	K	xxxxxxxKxx_K_xxxxxxxxxx
G4N0E3	70	K	Kxxxxxxxxx_K_xxxxxxxxxx
G5EH95	125	K	Kxxxxxxxxx_K_xxxxxxxxxx
G4N701	88	K	xxxxRxxxxx_K_xxxxxxxxxx
G4ML89	168	K	xKxxxxxxxx_K_xxxxxxxxxx
G4MRE1	118	K	xxxxxKxxxx_K_xxxxxxxxxx
G4NG70	383	K	xKxxxxxxxx_K_xxxxxxxxxx
G4MV89	92	K	xxxxxxxxxx_K_xxxxxxxKxx
G4NAR5	202	K	xxKxxxxxxx_K_xxxxxxxxxx
G5EHE9	160	K	xxxKxxxxxx_K_xxxxxxxxxx
A4R640	109	K	xxKxxxxxxx_K_xxxxxxxxxx
G4MU05	194	K	xxxxxxKxxx_K_xxxxxxxxxx
G4NAS7	469	K	xxKxxxxxxx_K_xxxxxxxxxx
G4MPT3	100	K	xxxxKxxxxx_K_xxxxxxxxxx
G4NE44	333	K	xxxxRxxxxx_K_xxxxxxxxxx
G5EHV3	66	K	xxxxxxxKxx_K_xxxxxxxxxx
G4NI53	12	K	xxxxRxxxxx_K_xxxxxxxxxx
G4N6G1	581	K	xxxKxxxxxx_K_xxxxxxxxxx
G4N5E1	12	K	xxxxKxxxxx_K_xxxxxxxxxx
G4NAT1	184	K	xxKxxxxxxx_K_xxxxxxxxxx
G4ML75	747	K	xxKxxxxxxx_K_xxxxxxxxxx
G4MVL8	150	K	xxxxRxxxxx_K_xxxxxxxxxx
G4N716	455	K	xxxxxxKxxx_K_xxxxxxxxxx
G5EH72	205	K	xKxxxxxxxx_K_xxxxxxxxxx
G4N7B3	744	K	xxxxxxxxxx_K_xxxxxxxKxx
G4N6R7	146	K	xxKxxxxxxx_K_xxxxxxxxxx
G4NAY4	87	K	xxxRxxxxxx_K_xxxxxxxxxx
G4MSM0	398	K	xxKxxxxxxx_K_xxxxxxxxxx
G4MSG1	220	K	xKxxxxxxxx_K_xxxxxxxxxx
G4MW52	169	K	xxxKxxxxxx_K_xxxxxxxxxx
G4MTR3	168	K	xxxxxxKxxx_K_xxxxxxxxxx
G4NAT5	235	K	xxxxxxxKxx_K_xxxxxxxxxx
G4NDL4	27	K	xxxxKxxxxx_K_xxxxxxxxxx
G4MZE5	520	K	xxxxKxxxxx_K_xxxxxxxxxx
G4MLM8	72	K	xxxxxxxKxx_K_xxxxxxxxxx
G4NAY4	609	K	Kxxxxxxxxx_K_xxxxxxxxxx
G4MV32	60	K	xxxKxxxxxx_K_xxxxxxxxxx
G4MTD7	364	K	xxxxRxxxxx_K_xxxxxxxxxx
G4N625	104	K	xxxRxxxxxx_K_xxxxxxxxxx
G4MYL3	193	K	xxxxxxxxxx_K_xxxxxxxKxx
G4MU02	447	K	xxxxxKxxxx_K_xxxxxxxxxx
G4NI27	73	K	xxxxxxKxxx_K_xxxxxxxxxx
G4N849	22	K	xxxxxxxxxx_K_xxxxxxxKxx
G4N530	114	K	xxxxKxxxxx_K_xxxxxxxxxx
G4MY89	39	K	xKxxxxxxxx_K_xxxxxxxxxx
G4MXS0	32	K	xxKxxxxxxx_K_xxxxxxxxxx
G4MS90	440	K	xxxxxxxKxx_K_xxxxxxxxxx
G4MRY4	660	K	Kxxxxxxxxx_K_xxxxxxxxxx
G4MKM5	545	K	xxxxxxxKxx_K_xxxxxxxxxx
P0CT13	119	K	xxxxxxxxxx_K_xxxxxxxKxx
G4N0Y1	493	K	xxKxxxxxxx_K_xxxxxxxxxx
G4MUF9	33	K	xxKxxxxxxx_K_xxxxxxxxxx
G4N7X7	591	K	xxxKxxxxxx_K_xxxxxxxxxx
G4MTW6	124	K	xxxKxxxxxx_K_xxxxxxxxxx
G4N427	129	K	xxxxRxxxxx_K_xxxxxxxxxx
G4N6W5	82	K	xxKxxxxxxx_K_xxxxxxxxxx
G4MY89	28	K	xxxKxxxxxx_K_xxxxxxxxxx
G4MNH8	326	K	xxxxxxxKxx_K_xxxxxxxxxx
G4MND1	181	K	xxxxKxxxxx_K_xxxxxxxxxx
G4MKI2	553	K	Kxxxxxxxxx_K_xxxxxxxxxx
G4MXC5	72	K	xxxxxxKxxx_K_xxxxxxxxxx
G4MZ14	210	K	xxxRxxxxxx_K_xxxxxxxxxx
G5EHQ5	96	K	xxxxxKxxxx_K_xxxxxxxxxx
G4N769	330	K	xxKxxxxxxx_K_xxxxxxxxxx
G4NIC7	345	K	xxxxxKxxxx_K_xxxxxxxxxx
G4MLE9	40	K	Kxxxxxxxxx_K_xxxxxxxxxx
G5EGZ5	99	K	xxKxxxxxxx_K_xxxxxxxxxx
G4MW66	585	K	xxxxKxxxxx_K_xxxxxxxxxx
G4MMD8	102	K	xxxxRxxxxx_K_xxxxxxxxxx
G5EHQ5	326	K	xxxxxxxKxx_K_xxxxxxxxxx
G4N0D6	61	K	xxxxxKxxxx_K_xxxxxxxxxx
G4N7X7	595	K	xxxxxxKxxx_K_xxxxxxxxxx
G4MUU2	97	K	xxKxxxxxxx_K_xxxxxxxxxx
G4NDL4	252	K	xxKxxxxxxx_K_xxxxxxxxxx
G4MXJ0	241	K	xxxxKxxxxx_K_xxxxxxxxxx
G4NCH2	192	K	xxKxxxxxxx_K_xxxxxxxxxx
G4MTW6	82	K	Kxxxxxxxxx_K_xxxxxxxxxx
G4MZA0	58	K	xxKxxxxxxx_K_xxxxxxxxxx
G4N0K5	171	K	xxxxxKxxxx_K_xxxxxxxxxx
G4MPG4	328	K	Kxxxxxxxxx_K_xxxxxxxxxx
G4N818	81	K	xxxxxxxKxx_K_xxxxxxxxxx
G4N700	38	K	xxxxxxKxxx_K_xxxxxxxxxx
G4NB24	79	K	xxKxxxxxxx_K_xxxxxxxxxx
G4N8K5	132	K	xxxxxKxxxx_K_xxxxxxxxxx
G4MXJ0	400	K	Kxxxxxxxxx_K_xxxxxxxxxx
G5EH09	385	K	xxxxKxxxxx_K_xxxxxxxxxx
G4MLM8	563	K	xxxxKxxxxx_K_xxxxxxxxxx
G4NDY5	467	K	xxxKxxxxxx_K_xxxxxxxxxx
G4NAT5	240	K	xxKxxxxxxx_K_xxxxxxxxxx
G4N391	609	K	xxxxxxxxxx_K_xxxxxxxKxx
G4NIU0	957	K	Kxxxxxxxxx_K_xxxxxxxxxx
G4NCQ6	70	K	xxxxKxxxxx_K_xxxxxxxxxx
G4MU17	34	K	xxxxxxKxxx_K_xxxxxxxxxx
G5EHJ2	256	K	xxxxxxxKxx_K_xxxxxxxxxx
A4R5S9	60	K	xxKxxxxxxx_K_xxxxxxxxxx
G4ML82	166	K	xxxRxxxxxx_K_xxxxxxxxxx
G4N0T7	162	K	xxxRxxxxxx_K_xxxxxxxxxx
G4NE45	156	K	xxxxKxxxxx_K_xxxxxxxxxx
G4MV25	371	K	Kxxxxxxxxx_K_xxxxxxxxxx
G5EHV3	24	K	xxxxKxxxxx_K_xxxxxxxxxx
G4MMY9	54	K	xxxxKxxxxx_K_xxxxxxxxxx
G4MPE2	54	K	xxKxxxxxxx_K_xxxxxxxxxx
G4MVA2	226	K	xxxxRxxxxx_K_xxxxxxxxxx
G4N5J5	70	K	Kxxxxxxxxx_K_xxxxxxxxxx
G4NAE0	505	K	xxxxxxxKxx_K_xxxxxxxxxx
G4MX78	84	K	xxxKxxxxxx_K_xxxxxxxxxx
G4MLM8	69	K	Kxxxxxxxxx_K_xxxxxxxxxx
G4N4J6	201	K	xxxxKxxxxx_K_xxxxxxxxxx
G4NJK6	107	K	xxxxxxxKxx_K_xxxxxxxxxx
G4MU04	307	K	xxxxxKxxxx_K_xxxxxxxxxx
G4MRM7	36	K	xKxxxxxxxx_K_xxxxxxxxxx
G4NFT6	14	K	xxxxxKxxxx_K_xxxxxxxxxx
G4ML11	122	K	xxxxxKxxxx_K_xxxxxxxxxx
G4MYY2	164	K	xxxRxxxxxx_K_xxxxxxxxxx
G4NIU0	1403	K	xxxxxKxxxx_K_xxxxxxxxxx
P0CT06	213	K	xxxxxxxxxx_K_xxxxxxxKxx
G4MUJ2	422	K	xxKxxxxxxx_K_xxxxxxxxxx
G4MR82	366	K	xxKxxxxxxx_K_xxxxxxxxxx
G4MV89	87	K	xxxxRxxxxx_K_xxxxxxxxxx
A4QZL9	62	K	xxxxxKxxxx_K_xxxxxxxxxx
G4N6D6	90	K	xxxKxxxxxx_K_xxxxxxxxxx
G4MRE1	80	K	xxKxxxxxxx_K_xxxxxxxxxx
G4MYZ4	140	K	xxxxxxxKxx_K_xxxxxxxxxx
A0A151V4S7	395	K	xxxKxxxxxx_K_xxxxxxxxxx
G4MMK2	281	K	xxxKxxxxxx_K_xxxxxxxxxx
G4NJ90	152	K	xxxxxKxxxx_K_xxxxxxxxxx
G4N4E1	60	K	xxKxxxxxxx_K_xxxxxxxxxx
G4MPX2	343	K	xKxxxxxxxx_K_xxxxxxxxxx
G4N4I7	33	K	xxxxRxxxxx_K_xxxxxxxxxx
G4MPX2	80	K	xxKxxxxxxx_K_xxxxxxxxxx
G4MRA6	112	K	Kxxxxxxxxx_K_xxxxxxxxxx
A4R640	114	K	xxKxxxxxxx_K_xxxxxxxxxx
G4N9Y4	118	K	xxKxxxxxxx_K_xxxxxxxxxx
G4MR82	307	K	xxxxxxKxxx_K_xxxxxxxxxx
G4N449	71	K	xKxxxxxxxx_K_xxxxxxxxxx
G4NAY4	531	K	xxxxxxxxxx_K_xxxxxxxKxx
G4ML11	117	K	xxxRxxxxxx_K_xxxxxxxxxx
G4N554	68	K	xxxKxxxxxx_K_xxxxxxxxxx
G4N9S2	51	K	xxxxKxxxxx_K_xxxxxxxxxx
G4MU17	81	K	xKxxxxxxxx_K_xxxxxxxxxx
G4MN13	18	K	xxxxRxxxxx_K_xxxxxxxxxx
Q52FS9	152	K	Kxxxxxxxxx_K_xxxxxxxxxx
G4MNH8	54	K	xxxRxxxxxx_K_xxxxxxxxxx
G4MYU8	308	K	xxxxKxxxxx_K_xxxxxxxxxx
G4MSC0	134	K	xxxxKxxxxx_K_xxxxxxxxxx
G4NDY5	258	K	xxxxxxxxxx_K_xxxxxxxKxx
G4MTD7	379	K	xxxxKxxxxx_K_xxxxxxxxxx
G4NAT3	532	K	Kxxxxxxxxx_K_xxxxxxxxxx
G4N7X7	312	K	xxxxRxxxxx_K_xxxxxxxxxx
G4MW52	116	K	xxxxxxxKxx_K_xxxxxxxxxx
G4MPD7	635	K	xKxxxxxxxx_K_xxxxxxxxxx
G4NAR5	406	K	xxxKxxxxxx_K_xxxxxxxxxx
G4ND56	92	K	xKxxxxxxxx_K_xxxxxxxxxx
G4MT60	127	K	xxxxxKxxxx_K_xxxxxxxxxx
G4MLM0	33	K	xxKxxxxxxx_K_xxxxxxxxxx
G4MTJ8	199	K	xxxxKxxxxx_K_xxxxxxxxxx
G4NFA9	163	K	xxxKxxxxxx_K_xxxxxxxxxx
G4MQX3	266	K	xxxxxxxKxx_K_xxxxxxxxxx
G5EH09	208	K	Kxxxxxxxxx_K_xxxxxxxxxx
G4N0M7	351	K	xxxRxxxxxx_K_xxxxxxxxxx
G4MSN4	91	K	xxxxRxxxxx_K_xxxxxxxxxx
G4NGQ9	89	K	xxxRxxxxxx_K_xxxxxxxxxx
G5EI19	174	K	xxxxxxxKxx_K_xxxxxxxxxx
G4MVL8	22	K	Kxxxxxxxxx_K_xxxxxxxxxx
G4ND55	219	K	xxxKxxxxxx_K_xxxxxxxxxx
G4MZF7	108	K	xxKxxxxxxx_K_xxxxxxxxxx
G4N7B3	199	K	xxxKxxxxxx_K_xxxxxxxxxx
G4N849	30	K	xxKxxxxxxx_K_xxxxxxxxxx
G4N7G5	126	K	xxKxxxxxxx_K_xxxxxxxxxx
G4N741	368	K	xxxxxxxxxx_K_xxxxxxxKxx
G4NFI7	63	K	xxxRxxxxxx_K_xxxxxxxxxx
G4ML75	238	K	xxxKxxxxxx_K_xxxxxxxxxx
G5EGZ5	97	K	xxxxKxxxxx_K_xxxxxxxxxx
G4NG28	223	K	xxxxRxxxxx_K_xxxxxxxxxx
P0CT13	45	K	xxKxxxxxxx_K_xxxxxxxxxx
A4RM69	765	K	xxxKxxxxxx_K_xxxxxxxxxx
G4NC23	62	K	xxxxxxxKxx_K_xxxxxxxxxx
G4MUX2	275	K	Kxxxxxxxxx_K_xxxxxxxxxx
G4NGQ9	50	K	xKxxxxxxxx_K_xxxxxxxxxx
G4N5R3	320	K	xxKxxxxxxx_K_xxxxxxxxxx
G4MY89	115	K	xxxKxxxxxx_K_xxxxxxxxxx
P56221	148	K	xxxxxKxxxx_K_xxxxxxxxxx
G4N7Y7	299	K	xxKxxxxxxx_K_xxxxxxxxxx
G4MNH0	57	K	xxxKxxxxxx_K_xxxxxxxxxx
G4NDW5	437	K	Kxxxxxxxxx_K_xxxxxxxxxx
G4MUX6	590	K	xxxxxxxxxx_K_xxxxxxxKxx
G4NIT9	583	K	xxKxxxxxxx_K_xxxxxxxxxx
G4N700	34	K	Kxxxxxxxxx_K_xxxxxxxxxx
G4MTP1	89	K	xxxxRxxxxx_K_xxxxxxxxxx
G4N296	522	K	xxxxxxxxxx_K_xxxxxxxKxx
G4N0Y1	513	K	xxxKxxxxxx_K_xxxxxxxxxx
G4MUK8	108	K	xxxxxxKxxx_K_xxxxxxxxxx
G4N4S8	91	K	xxxKxxxxxx_K_xxxxxxxxxx
G4NE44	618	K	xxxxxKxxxx_K_xxxxxxxxxx
G4MY89	108	K	xxKxxxxxxx_K_xxxxxxxxxx
G4N449	135	K	xxxxxxxxxx_K_xxxxxxxKxx
G4MKA5	298	K	xxxKxxxxxx_K_xxxxxxxxxx
G4MY89	136	K	xxxxRxxxxx_K_xxxxxxxxxx
G4N582	110	K	xxxRxxxxxx_K_xxxxxxxxxx
G4NIC7	191	K	xxxxKxxxxx_K_xxxxxxxxxx
G4MYL3	346	K	xxxKxxxxxx_K_xxxxxxxxxx
G4NHE6	224	K	Kxxxxxxxxx_K_xxxxxxxxxx
G4MX78	9	K	xxxxKxxxxx_K_xxxxxxxxxx
G4NC37	199	K	Kxxxxxxxxx_K_xxxxxxxxxx
G4MPX2	444	K	xxxxKxxxxx_K_xxxxxxxxxx
G4MMY9	102	K	xxKxxxxxxx_K_xxxxxxxxxx
G4N6M9	379	K	xxKxxxxxxx_K_xxxxxxxxxx
G4MR35	238	K	xxxxKxxxxx_K_xxxxxxxxxx
G4NAT5	232	K	xxxxxxxxxx_K_xxxxxxxKxx
G4MTR3	206	K	xxxxxKxxxx_K_xxxxxxxxxx
G4MK83	57	K	xxxxKxxxxx_K_xxxxxxxxxx
G4MSC0	28	K	xxxxxxxKxx_K_xxxxxxxxxx
G4MTW7	66	K	xxxxRxxxxx_K_xxxxxxxxxx
G4MR77	381	K	xxxxxxKxxx_K_xxxxxxxxxx
G4MTX9	216	K	xxxxxxxKxx_K_xxxxxxxxxx
G4MMD8	226	K	xxxxxKxxxx_K_xxxxxxxxxx
G4MKA5	364	K	xxxxKxxxxx_K_xxxxxxxxxx
G5EHX7	37	K	xxxKxxxxxx_K_xxxxxxxxxx
G4NIW7	494	K	xxxxxxxKxx_K_xxxxxxxxxx
G4N5J5	54	K	xKxxxxxxxx_K_xxxxxxxxxx
G4MNZ8	34	K	xxxKxxxxxx_K_xxxxxxxxxx
G4N0Y1	611	K	xxxxKxxxxx_K_xxxxxxxxxx
G4N4N6	236	K	xxxxKxxxxx_K_xxxxxxxxxx
G4MXJ6	71	K	xxKxxxxxxx_K_xxxxxxxxxx
Q9P4R4	369	K	xxxxKxxxxx_K_xxxxxxxxxx
G5EGX5	95	K	xxxxxxxKxx_K_xxxxxxxxxx
G4MZQ6	256	K	xxxxxxxxxx_K_xxxxxxxKxx
G4MW52	119	K	xxxxKxxxxx_K_xxxxxxxxxx
G4N2B8	310	K	xxxKxxxxxx_K_xxxxxxxxxx
G4NCH2	249	K	xxxxxxxxxx_K_xxxxxxxKxx
G4MLM0	29	K	xxxKxxxxxx_K_xxxxxxxxxx
G4MYY2	113	K	xxxRxxxxxx_K_xxxxxxxxxx
G4N7Y7	1142	K	xxxxKxxxxx_K_xxxxxxxxxx
G4MPX2	210	K	xxxxKxxxxx_K_xxxxxxxxxx
G4MUC5	434	K	xxxKxxxxxx_K_xxxxxxxxxx
G4ND56	46	K	xxxxxxKxxx_K_xxxxxxxxxx
G4N716	178	K	xxxKxxxxxx_K_xxxxxxxxxx
G4N5C7	55	K	Kxxxxxxxxx_K_xxxxxxxxxx
G4N741	345	K	xxKxxxxxxx_K_xxxxxxxxxx
G4N6M6	113	K	xxxxRxxxxx_K_xxxxxxxxxx
G4NH99	259	K	xxKxxxxxxx_K_xxxxxxxxxx
G4MYU8	322	K	xxxxxxxKxx_K_xxxxxxxxxx
G4MU05	229	K	xxxRxxxxxx_K_xxxxxxxxxx
G4NIT9	594	K	xxxxRxxxxx_K_xxxxxxxxxx
G4MVC4	263	K	xxxxxxxKxx_K_xxxxxxxxxx
G4N449	203	K	xxxKxxxxxx_K_xxxxxxxxxx
G4MSD2	47	K	Kxxxxxxxxx_K_xxxxxxxxxx
G4MU05	469	K	xxxxKxxxxx_K_xxxxxxxxxx
G4MY94	75	K	xxxRxxxxxx_K_xxxxxxxxxx
G4N4B9	437	K	xxxRxxxxxx_K_xxxxxxxxxx
G4NLL3	44	K	xxxxKxxxxx_K_xxxxxxxxxx
G4MLM8	419	K	Kxxxxxxxxx_K_xxxxxxxxxx
G4N716	462	K	xxxKxxxxxx_K_xxxxxxxxxx
G4NI27	160	K	xxKxxxxxxx_K_xxxxxxxxxx
G4N9V9	473	K	xKxxxxxxxx_K_xxxxxxxxxx
G4NCE7	147	K	xxxxxxKxxx_K_xxxxxxxxxx
G4MV31	128	K	xxxxRxxxxx_K_xxxxxxxxxx
G4MSY8	118	K	xxxxKxxxxx_K_xxxxxxxxxx
G4NE44	180	K	xxxxxxxKxx_K_xxxxxxxxxx
G4NCY2	74	K	Kxxxxxxxxx_K_xxxxxxxxxx
G4N014	114	K	Kxxxxxxxxx_K_xxxxxxxxxx
G4N499	135	K	xxxRxxxxxx_K_xxxxxxxxxx
G4MUZ9	262	K	Kxxxxxxxxx_K_xxxxxxxxxx
G4ML75	40	K	xxxxxxxxxx_K_xxxxxxxKxx
G4N349	88	K	xxxxxxxKxx_K_xxxxxxxxxx
G4MLM8	77	K	xxKxxxxxxx_K_xxxxxxxxxx
G4MZI9	207	K	xxxxxxxKxx_K_xxxxxxxxxx
G4NIZ7	471	K	xxxKxxxxxx_K_xxxxxxxxxx
G4NBF9	120	K	xxxRxxxxxx_K_xxxxxxxxxx
G4MT11	261	K	Kxxxxxxxxx_K_xxxxxxxxxx
G4N7X7	723	K	xxxxxxxxxx_K_xxxxxxxKxx
G5EI15	112	K	xxxxxKxxxx_K_xxxxxxxxxx
G4N020	268	K	xKxxxxxxxx_K_xxxxxxxxxx
A4QUF0	306	K	xxKxxxxxxx_K_xxxxxxxxxx
G4MPT3	94	K	xxxKxxxxxx_K_xxxxxxxxxx
G4N741	74	K	xxKxxxxxxx_K_xxxxxxxxxx
G4ML75	231	K	xxxxxKxxxx_K_xxxxxxxxxx
G4MZY1	584	K	xxxxRxxxxx_K_xxxxxxxxxx
G4MU99	75	K	xxxKxxxxxx_K_xxxxxxxxxx
G4MU05	238	K	xxxxKxxxxx_K_xxxxxxxxxx
G4MTV8	57	K	xxxxKxxxxx_K_xxxxxxxxxx
G4MU05	463	K	xxxxKxxxxx_K_xxxxxxxxxx
G4NHU5	786	K	xxxxxxxxxx_K_xxxxxxxKxx
G4NAT3	284	K	xxxRxxxxxx_K_xxxxxxxxxx
G4MU17	64	K	xxxxxxxxxx_K_xxxxxxxKxx
A4QVP2	281	K	xxxKxxxxxx_K_xxxxxxxxxx
G4ML11	210	K	xxxxxxxxxx_K_xxxxxxxKxx
G4N4N6	319	K	xxxxxxxxxx_K_xxxxxxxKxx
G4NI27	325	K	xxxxxKxxxx_K_xxxxxxxxxx
G4NAV1	78	K	xxxxxxKxxx_K_xxxxxxxxxx
G4MKA5	588	K	xxxxxxxxxx_K_xxxxxxxKxx
G4MLQ8	73	K	xxxKxxxxxx_K_xxxxxxxxxx
G4MVB1	433	K	xxxxKxxxxx_K_xxxxxxxxxx
G4N4A8	58	K	xxxxxxxKxx_K_xxxxxxxxxx
G4N184	68	K	xxxxxKxxxx_K_xxxxxxxxxx
G4N7S0	152	K	xxxRxxxxxx_K_xxxxxxxxxx
G4N9Y2	362	K	xxxKxxxxxx_K_xxxxxxxxxx
G4MMW9	170	K	xxxKxxxxxx_K_xxxxxxxxxx
G4MU17	96	K	xxKxxxxxxx_K_xxxxxxxxxx
G4MVL8	4	K	xxxxxxxxxx_K_xxxxxxxKxx
G4NDW5	443	K	xxxxKxxxxx_K_xxxxxxxxxx
G4NDL6	158	K	Kxxxxxxxxx_K_xxxxxxxxxx
G4MRB4	296	K	xxKxxxxxxx_K_xxxxxxxxxx
G4MVC4	268	K	xxKxxxxxxx_K_xxxxxxxxxx
G4MKA5	130	K	xxxxxKxxxx_K_xxxxxxxxxx
G5EH09	516	K	xxxxxxxxxx_K_xxxxxxxKxx
G4NAY4	88	K	xxxxxxxxxx_K_xxxxxxxKxx
G4N8F5	149	K	xxxxxxxxxx_K_xxxxxxxKxx
G4MTI3	255	K	xxxKxxxxxx_K_xxxxxxxxxx
G4NDW5	449	K	xxKxxxxxxx_K_xxxxxxxxxx
G4N151	508	K	xKxxxxxxxx_K_xxxxxxxxxx
G4MSB2	49	K	Kxxxxxxxxx_K_xxxxxxxxxx
G4N8K7	71	K	xxxxxKxxxx_K_xxxxxxxxxx
G4MW52	61	K	xxKxxxxxxx_K_xxxxxxxxxx
G4MMP7	75	K	xxxxxxxxxx_K_xxxxxxxKxx
G4MUN3	26	K	xxxKxxxxxx_K_xxxxxxxxxx
Q12634	182	K	xxKxxxxxxx_K_xxxxxxxxxx
G4NDY5	376	K	xxxxxxxxxx_K_xxxxxxxKxx
G4MK83	365	K	xxxRxxxxxx_K_xxxxxxxxxx
G4MYL3	201	K	xxKxxxxxxx_K_xxxxxxxxxx
G4MKA5	175	K	Kxxxxxxxxx_K_xxxxxxxxxx
G4MSH5	294	K	xxxxxKxxxx_K_xxxxxxxxxx
G4ML54	101	K	xKxxxxxxxx_K_xxxxxxxxxx
G4NCA6	88	K	xxKxxxxxxx_K_xxxxxxxxxx
G4MLM8	616	K	xxxxxKxxxx_K_xxxxxxxxxx
G4N7F6	51	K	xxxxKxxxxx_K_xxxxxxxxxx
G4MKR0	266	K	xKxxxxxxxx_K_xxxxxxxxxx
G4MSW3	94	K	xxKxxxxxxx_K_xxxxxxxxxx
G4N5S2	228	K	xxKxxxxxxx_K_xxxxxxxxxx
G4NDN3	112	K	xxxxxxxxxx_K_xxxxxxxKxx
G4MPT3	52	K	xxxKxxxxxx_K_xxxxxxxxxx
G4MTW7	93	K	Kxxxxxxxxx_K_xxxxxxxxxx
G4NJK6	40	K	xxxxKxxxxx_K_xxxxxxxxxx
A4RLA0	50	K	xxxxxxxxxx_K_xxxxxxxKxx
G4MYU8	340	K	xxxRxxxxxx_K_xxxxxxxxxx
G4N3I0	495	K	xxxxKxxxxx_K_xxxxxxxxxx
G4MZQ6	199	K	xxKxxxxxxx_K_xxxxxxxxxx
G4MY94	107	K	xxxKxxxxxx_K_xxxxxxxxxx
G4N3R3	786	K	xxKxxxxxxx_K_xxxxxxxxxx
G4NC03	256	K	Kxxxxxxxxx_K_xxxxxxxxxx
G4MUH5	737	K	xxxRxxxxxx_K_xxxxxxxxxx
G4N020	271	K	xxxxxxxKxx_K_xxxxxxxxxx
G4ML82	504	K	xxxxxxKxxx_K_xxxxxxxxxx
G4MPT3	45	K	xxxxxxKxxx_K_xxxxxxxxxx
G4NI27	320	K	Kxxxxxxxxx_K_xxxxxxxxxx
G4NAY4	246	K	xxxxxxxxxx_K_xxxxxxxKxx
G4MNH8	566	K	xxxxKxxxxx_K_xxxxxxxxxx
G4MR82	74	K	xxxxRxxxxx_K_xxxxxxxxxx
G4MUJ2	47	K	xxxxxxKxxx_K_xxxxxxxxxx
G4MPE2	115	K	Kxxxxxxxxx_K_xxxxxxxxxx
G4MKJ9	8	K	xxxxxxxxxx_K_xxxxxxxKxx
G4N7G1	61	K	xxxxxKxxxx_K_xxxxxxxxxx
G4N9Z4	128	K	xKxxxxxxxx_K_xxxxxxxxxx
A4QQN1	303	K	xxxKxxxxxx_K_xxxxxxxxxx
G4MK83	48	K	xxxxxxxKxx_K_xxxxxxxxxx
G4MS82	746	K	xxxxKxxxxx_K_xxxxxxxxxx
G4MPT3	131	K	xxxxxxxKxx_K_xxxxxxxxxx
A4QZL9	644	K	xxxxxxKxxx_K_xxxxxxxxxx
G4MLM8	59	K	xxxxxKxxxx_K_xxxxxxxxxx
G4NGT3	321	K	xxxxxKxxxx_K_xxxxxxxxxx
G4MY14	141	K	xKxxxxxxxx_K_xxxxxxxxxx
G4NAB5	66	K	xxxxKxxxxx_K_xxxxxxxxxx
G4NIT9	875	K	xxxKxxxxxx_K_xxxxxxxxxx
G4N232	102	K	xxKxxxxxxx_K_xxxxxxxxxx
G4MNH8	75	K	xxxxKxxxxx_K_xxxxxxxxxx
G4NEL5	214	K	Kxxxxxxxxx_K_xxxxxxxxxx
G4MQZ2	263	K	xxxxxxxKxx_K_xxxxxxxxxx
G4MRU8	70	K	xxxxxxxxxx_K_xxxxxxxKxx
G5EGX5	251	K	xxxxxxxxxx_K_xxxxxxxKxx
G4ND55	17	K	xxxxxxxxxx_K_xxxxxxxKxx
G4ND56	202	K	xxxxKxxxxx_K_xxxxxxxxxx
G4MRF6	258	K	xxxxKxxxxx_K_xxxxxxxxxx
G4N5E1	37	K	Kxxxxxxxxx_K_xxxxxxxxxx
G4NCA6	23	K	xxxxxxxKxx_K_xxxxxxxxxx
G4MR70	54	K	xxxxKxxxxx_K_xxxxxxxxxx
G4NHU5	198	K	xxKxxxxxxx_K_xxxxxxxxxx
G4MU04	256	K	xxKxxxxxxx_K_xxxxxxxxxx
G4N0Y1	178	K	xKxxxxxxxx_K_xxxxxxxxxx
G4MKA5	118	K	Kxxxxxxxxx_K_xxxxxxxxxx
G4N701	32	K	Kxxxxxxxxx_K_xxxxxxxxxx
G4MM52	147	K	xxxxRxxxxx_K_xxxxxxxxxx
G4NF57	562	K	xxxxKxxxxx_K_xxxxxxxxxx
G4N5C7	37	K	xxxxxxxxxx_K_xxxxxxxKxx
G4N5C7	160	K	Kxxxxxxxxx_K_xxxxxxxxxx
G4MSC0	169	K	xxxxxxxxxx_K_xxxxxxxKxx
G4NIU0	918	K	xxxxxKxxxx_K_xxxxxxxxxx
G4NDL6	161	K	xxKxxxxxxx_K_xxxxxxxxxx
G4N0K5	115	K	xxKxxxxxxx_K_xxxxxxxxxx
G4MLP9	71	K	Kxxxxxxxxx_K_xxxxxxxxxx
G4N554	677	K	xxxxxxxxxx_K_xxxxxxxKxx
G4NAJ7	599	K	xxxKxxxxxx_K_xxxxxxxxxx
A4RC73	30	K	xxxxRxxxxx_K_xxxxxxxxxx
P0CT13	20	K	xxxKxxxxxx_K_xxxxxxxxxx
G4MS90	201	K	Kxxxxxxxxx_K_xxxxxxxxxx
G4N449	248	K	xxxKxxxxxx_K_xxxxxxxxxx
G5EHM5	498	K	xxxRxxxxxx_K_xxxxxxxxxx
G4ML82	549	K	xxxxKxxxxx_K_xxxxxxxxxx
G4NIU4	49	K	xxxxxKxxxx_K_xxxxxxxxxx
G4MVB0	571	K	xxxxxxxxxx_K_xxxxxxxKxx
G4N7X7	152	K	Kxxxxxxxxx_K_xxxxxxxxxx
G4MU04	248	K	xxxxxxxxxx_K_xxxxxxxKxx
G4N8H7	120	K	xxxxKxxxxx_K_xxxxxxxxxx
G4NHU5	361	K	xxxxxxxKxx_K_xxxxxxxxxx
G4MVB0	392	K	xxxKxxxxxx_K_xxxxxxxxxx
G4N8G1	211	K	xKxxxxxxxx_K_xxxxxxxxxx
G4MZA0	68	K	Kxxxxxxxxx_K_xxxxxxxxxx
G4N0T6	10	K	xxxxxxxxxx_K_xxxxxxxKxx
G4MU17	99	K	xxxxxxxKxx_K_xxxxxxxxxx
G4N6U9	63	K	Kxxxxxxxxx_K_xxxxxxxxxx
G5EHV3	157	K	xxKxxxxxxx_K_xxxxxxxxxx
G4MSB2	85	K	xKxxxxxxxx_K_xxxxxxxxxx
G4NCA6	119	K	xxKxxxxxxx_K_xxxxxxxxxx
G4MR70	44	K	xxxxxxxKxx_K_xxxxxxxxxx
A4R640	101	K	xxKxxxxxxx_K_xxxxxxxxxx
A4R5S9	400	K	xxxRxxxxxx_K_xxxxxxxxxx
G4MNZ8	56	K	xxKxxxxxxx_K_xxxxxxxxxx
G4MTW6	146	K	xxxKxxxxxx_K_xxxxxxxxxx
G4NCA6	79	K	xxxxxxKxxx_K_xxxxxxxxxx
G4NCY1	373	K	xxxxRxxxxx_K_xxxxxxxxxx
G4NGM4	344	K	xxxxxxxxxx_K_xxxxxxxKxx
G4NF24	102	K	Kxxxxxxxxx_K_xxxxxxxxxx
G4N4R7	399	K	xxxKxxxxxx_K_xxxxxxxxxx
G5EHG3	87	K	xxxxxxKxxx_K_xxxxxxxxxx
G4N7U7	87	K	xxxRxxxxxx_K_xxxxxxxxxx
G4N0Z8	484	K	xxxxxxKxxx_K_xxxxxxxxxx
G4N582	160	K	xxxxxxxKxx_K_xxxxxxxxxx
G4MRF6	263	K	xxxxxKxxxx_K_xxxxxxxxxx
G4N449	410	K	xxxxxxxKxx_K_xxxxxxxxxx
G4NH85	166	K	xxKxxxxxxx_K_xxxxxxxxxx
G5EH26	114	K	xxxxxxKxxx_K_xxxxxxxxxx
G4MM08	308	K	xxxxxxxKxx_K_xxxxxxxxxx
G4N528	309	K	xKxxxxxxxx_K_xxxxxxxxxx
G4NAT3	623	K	xxKxxxxxxx_K_xxxxxxxxxx
G4MYT4	282	K	xxxxxKxxxx_K_xxxxxxxxxx
A4RM69	805	K	xxxxRxxxxx_K_xxxxxxxxxx
G4N4S2	175	K	xxxxxxxxxx_K_xxxxxxxKxx
G4N374	72	K	xxxKxxxxxx_K_xxxxxxxxxx
G4MT51	204	K	xxxxxxxKxx_K_xxxxxxxxxx
A4R796	294	K	xxxRxxxxxx_K_xxxxxxxxxx
G4MTJ8	205	K	xxxxKxxxxx_K_xxxxxxxxxx
G4NAR5	99	K	xxxKxxxxxx_K_xxxxxxxxxx
G4N0E7	109	K	xxxxxxKxxx_K_xxxxxxxxxx
G4N5Q4	13	K	xxKxxxxxxx_K_xxxxxxxxxx
G5EHW4	476	K	xxKxxxxxxx_K_xxxxxxxxxx
G4MLM8	630	K	xKxxxxxxxx_K_xxxxxxxxxx
G4MYL3	172	K	xxKxxxxxxx_K_xxxxxxxxxx
G4MTR3	215	K	xKxxxxxxxx_K_xxxxxxxxxx
G4MXJ0	250	K	xKxxxxxxxx_K_xxxxxxxxxx
G4MR82	192	K	xxxRxxxxxx_K_xxxxxxxxxx
G4ML82	206	K	xxxxxxxxxx_K_xxxxxxxKxx
G4N8H7	80	K	xxxxxxxxxx_K_xxxxxxxKxx
G4MUX0	362	K	Kxxxxxxxxx_K_xxxxxxxxxx
G4MT13	56	K	xxxxKxxxxx_K_xxxxxxxxxx
G4N7X7	748	K	xKxxxxxxxx_K_xxxxxxxxxx
G4N7G5	278	K	Kxxxxxxxxx_K_xxxxxxxxxx
G4N6W5	221	K	xxKxxxxxxx_K_xxxxxxxxxx
A4RC73	105	K	xxxxxxxKxx_K_xxxxxxxxxx
G4MYU6	299	K	xxKxxxxxxx_K_xxxxxxxxxx
G4MKQ2	689	K	xxxKxxxxxx_K_xxxxxxxxxx
O42622	320	K	xxxxxxKxxx_K_xxxxxxxxxx
G4N7C7	125	K	xxxxxxxxxx_K_xxxxxxxKxx
G4MSC0	120	K	Kxxxxxxxxx_K_xxxxxxxxxx
G4MZY1	367	K	Kxxxxxxxxx_K_xxxxxxxxxx
G4MR66	113	K	xxxxRxxxxx_K_xxxxxxxxxx
G4N1N7	33	K	xxxxxxxKxx_K_xxxxxxxxxx
G4N4M8	185	K	xxxxxKxxxx_K_xxxxxxxxxx
G4NC58	105	K	xxxxxKxxxx_K_xxxxxxxxxx
G4NAD9	648	K	xxKxxxxxxx_K_xxxxxxxxxx
G4NCF7	255	K	Kxxxxxxxxx_K_xxxxxxxxxx
G4N0E7	114	K	xxxxxKxxxx_K_xxxxxxxxxx
G4NIC7	206	K	xxxKxxxxxx_K_xxxxxxxxxx
G4N0M7	172	K	xxKxxxxxxx_K_xxxxxxxxxx
G4N7G5	297	K	xxxKxxxxxx_K_xxxxxxxxxx
G4MU17	38	K	xxKxxxxxxx_K_xxxxxxxxxx
G4NF57	95	K	xxxRxxxxxx_K_xxxxxxxxxx
G4N0Y1	640	K	Kxxxxxxxxx_K_xxxxxxxxxx
G4MTW7	73	K	xxxKxxxxxx_K_xxxxxxxxxx
G4NHF7	270	K	xxxxxxxxxx_K_xxxxxxxKxx
G4NC37	189	K	xKxxxxxxxx_K_xxxxxxxxxx
G4MXJ4	359	K	xxxxxxxKxx_K_xxxxxxxxxx
G4N4X8	159	K	xxxxKxxxxx_K_xxxxxxxxxx
G4MPD7	715	K	xxxxRxxxxx_K_xxxxxxxxxx
G4NAT5	178	K	xxKxxxxxxx_K_xxxxxxxxxx
G4MV25	43	K	xKxxxxxxxx_K_xxxxxxxxxx
P56221	124	K	Kxxxxxxxxx_K_xxxxxxxxxx
G4N751	46	K	xxxxxxxKxx_K_xxxxxxxxxx
Q2KEU3	202	K	xKxxxxxxxx_K_xxxxxxxxxx
G4MYY3	365	K	xxxxxxxxxx_K_xxxxxxxKxx
G4N7X7	731	K	xxKxxxxxxx_K_xxxxxxxxxx
G4MLM8	621	K	Kxxxxxxxxx_K_xxxxxxxxxx
G4NDN8	143	K	xxxxxxxKxx_K_xxxxxxxxxx
G4MVB0	293	K	xxxxKxxxxx_K_xxxxxxxxxx
G4NAY4	539	K	xxKxxxxxxx_K_xxxxxxxxxx
G4NJH2	621	K	xxxKxxxxxx_K_xxxxxxxxxx
G4MNF0	11	K	xxxxKxxxxx_K_xxxxxxxxxx
G4MU05	232	K	xxxxxxxxxx_K_xxxxxxxKxx
G4NHC2	165	K	xxxxxxxKxx_K_xxxxxxxxxx
G4NEY0	28	K	xxxxxxKxxx_K_xxxxxxxxxx
G4MVB0	313	K	xxxxKxxxxx_K_xxxxxxxxxx
G5EHG3	501	K	xxxxxxxxxx_K_xxxxxxxKxx
G4N151	693	K	xxxKxxxxxx_K_xxxxxxxxxx
G4NAT1	109	K	xKxxxxxxxx_K_xxxxxxxxxx
G4MR82	314	K	xxxKxxxxxx_K_xxxxxxxxxx
G4N4R7	386	K	xKxxxxxxxx_K_xxxxxxxxxx
G4NCH2	261	K	xxxxxxxxxx_K_xxxxxxxKxx
G4MMD8	318	K	xxxRxxxxxx_K_xxxxxxxxxx
G5EHJ2	70	K	xxxxKxxxxx_K_xxxxxxxxxx
G4N849	220	K	xxxRxxxxxx_K_xxxxxxxxxx
G4MN13	98	K	Kxxxxxxxxx_K_xxxxxxxxxx
G4MSW3	194	K	xKxxxxxxxx_K_xxxxxxxxxx
G4N291	152	K	xxxRxxxxxx_K_xxxxxxxxxx
G4MZF7	136	K	xxxxxKxxxx_K_xxxxxxxxxx
G4NFI7	90	K	Kxxxxxxxxx_K_xxxxxxxxxx
G4MLM8	335	K	xxxxKxxxxx_K_xxxxxxxxxx
G4MYU8	347	K	xxKxxxxxxx_K_xxxxxxxxxx
G4MTK2	253	K	xxxxxxKxxx_K_xxxxxxxxxx
G4MUY9	66	K	xxxKxxxxxx_K_xxxxxxxxxx
G4MLM8	603	K	xxxxxxxxxx_K_xxxxxxxKxx
G4MYL3	171	K	xxxKxxxxxx_K_xxxxxxxxxx
G4MRE1	72	K	xxxxxxxxxx_K_xxxxxxxKxx
A4RPY8	510	K	xxxxxxKxxx_K_xxxxxxxxxx
G4NIU0	1465	K	xxxxRxxxxx_K_xxxxxxxxxx
G4NF57	334	K	xxxxxxxxxx_K_xxxxxxxKxx
G4NGT3	316	K	xxxKxxxxxx_K_xxxxxxxxxx
G4N8K7	58	K	xxKxxxxxxx_K_xxxxxxxxxx
A4RD93	63	K	Kxxxxxxxxx_K_xxxxxxxxxx
G4N7X7	466	K	xxxxxxKxxx_K_xxxxxxxxxx
G4NCY0	135	K	xxxxxxxxxx_K_xxxxxxxKxx
G4MTN6	169	K	xxxxxxxxxx_K_xxxxxxxKxx
G4MY94	186	K	xxKxxxxxxx_K_xxxxxxxxxx
G5EH72	302	K	xxxxxKxxxx_K_xxxxxxxxxx
G4NGM4	173	K	xxxxRxxxxx_K_xxxxxxxxxx
G4N229	1076	K	xxKxxxxxxx_K_xxxxxxxxxx
G4N7G5	504	K	xKxxxxxxxx_K_xxxxxxxxxx
G4MRF6	270	K	xxxKxxxxxx_K_xxxxxxxxxx
G4NB83	324	K	xxxxxxKxxx_K_xxxxxxxxxx
G4MPX2	66	K	xxKxxxxxxx_K_xxxxxxxxxx
G4MK83	51	K	xxxxKxxxxx_K_xxxxxxxxxx
G4MUU0	320	K	xxKxxxxxxx_K_xxxxxxxxxx
G4MQ00	56	K	xxxxxKxxxx_K_xxxxxxxxxx
Q12634	174	K	xxxxxxxxxx_K_xxxxxxxKxx
G4MXJ0	112	K	xKxxxxxxxx_K_xxxxxxxxxx
G4MYA0	162	K	xxxxxxxKxx_K_xxxxxxxxxx
G4N4X6	33	K	xxxxKxxxxx_K_xxxxxxxxxx
G4MKA5	393	K	xxxxKxxxxx_K_xxxxxxxxxx
G4MYL3	447	K	xxxxxxxxxx_K_xxxxxxxKxx
G4N6M9	63	K	xxxxxxxxxx_K_xxxxxxxKxx
G4MLM8	557	K	xKxxxxxxxx_K_xxxxxxxxxx
G4MMY9	123	K	xxxxKxxxxx_K_xxxxxxxxxx
G4MUJ2	281	K	xxxxKxxxxx_K_xxxxxxxxxx
G4NI16	345	K	xxxxxxxKxx_K_xxxxxxxxxx
G4N4N6	115	K	xxxxKxxxxx_K_xxxxxxxxxx
G5EI15	306	K	xxxKxxxxxx_K_xxxxxxxxxx
G4NIS0	111	K	xxxxRxxxxx_K_xxxxxxxxxx
G4MSC0	176	K	xxxKxxxxxx_K_xxxxxxxxxx
G4N0E7	75	K	xxKxxxxxxx_K_xxxxxxxxxx
G4N7G5	152	K	xxKxxxxxxx_K_xxxxxxxxxx
G4NGH5	76	K	xxxxxxxxxx_K_xxxxxxxKxx
G4N4A9	69	K	xxxxRxxxxx_K_xxxxxxxxxx
G5EHV3	149	K	xxxKxxxxxx_K_xxxxxxxxxx
G4MPK6	320	K	xxxxxxKxxx_K_xxxxxxxxxx
G4MNH8	249	K	xxxxxKxxxx_K_xxxxxxxxxx
G4NFI7	135	K	Kxxxxxxxxx_K_xxxxxxxxxx
G4MU05	374	K	xxxxxxxxxx_K_xxxxxxxKxx
G4MU17	119	K	xxKxxxxxxx_K_xxxxxxxxxx
P0CT13	131	K	xxxxxxKxxx_K_xxxxxxxxxx
G5EI15	197	K	xxKxxxxxxx_K_xxxxxxxxxx
G4NCH2	257	K	xxKxxxxxxx_K_xxxxxxxxxx
G4NAH9	155	K	xxxxxKxxxx_K_xxxxxxxxxx
G4N5C7	150	K	xxxxxxxKxx_K_xxxxxxxxxx
G4MUC5	307	K	xxxxKxxxxx_K_xxxxxxxxxx
G4N784	183	K	xxKxxxxxxx_K_xxxxxxxxxx
G4N8K5	96	K	xxxxxKxxxx_K_xxxxxxxxxx
G4MMX1	394	K	xxxRxxxxxx_K_xxxxxxxxxx
G4MNH8	511	K	xxxxxKxxxx_K_xxxxxxxxxx
G4MU02	433	K	xxxxxxKxxx_K_xxxxxxxxxx
G4N7S1	140	K	xxxxxxKxxx_K_xxxxxxxxxx
G4N8H7	109	K	Kxxxxxxxxx_K_xxxxxxxxxx
G4MPT3	173	K	xxxxxxKxxx_K_xxxxxxxxxx
G4MT80	192	K	xxxxxxxxxx_K_xxxxxxxKxx
G4NG71	238	K	xxxxxxKxxx_K_xxxxxxxxxx
G4MZP6	153	K	xxxxRxxxxx_K_xxxxxxxxxx
G4MR82	350	K	xxxxKxxxxx_K_xxxxxxxxxx
G4MYY2	406	K	xxxKxxxxxx_K_xxxxxxxxxx
G4MT20	426	K	xKxxxxxxxx_K_xxxxxxxxxx
G4NIC7	93	K	xxxxxxxKxx_K_xxxxxxxxxx
G4N9G8	194	K	xxxKxxxxxx_K_xxxxxxxxxx
G4N8F6	181	K	xxxxxxKxxx_K_xxxxxxxxxx
P56221	119	K	xxxxxKxxxx_K_xxxxxxxxxx
G4N6X9	294	K	xxxxxxKxxx_K_xxxxxxxxxx
G4NHC3	359	K	xxxxRxxxxx_K_xxxxxxxxxx
G4N7G5	137	K	xxxxxxxxxx_K_xxxxxxxKxx
G4NEL5	377	K	xxKxxxxxxx_K_xxxxxxxxxx
G4MT51	223	K	xKxxxxxxxx_K_xxxxxxxxxx
G4N818	78	K	xxxRxxxxxx_K_xxxxxxxxxx
G4MKM5	542	K	xxKxxxxxxx_K_xxxxxxxxxx
G4MTG7	69	K	Kxxxxxxxxx_K_xxxxxxxxxx
G4NDI0	457	K	xxKxxxxxxx_K_xxxxxxxxxx
G4N5Q4	25	K	Kxxxxxxxxx_K_xxxxxxxxxx
G4N5B0	343	K	Kxxxxxxxxx_K_xxxxxxxxxx
P0CT15	16	K	xxxxRxxxxx_K_xxxxxxxxxx
G4N2L8	271	K	xxKxxxxxxx_K_xxxxxxxxxx
G4N2S6	137	K	Kxxxxxxxxx_K_xxxxxxxxxx
G4N295	153	K	xxxxRxxxxx_K_xxxxxxxxxx
G4MTC2	106	K	xxKxxxxxxx_K_xxxxxxxxxx
G4ML83	113	K	xxxxxxxKxx_K_xxxxxxxxxx
A4QR21	276	K	xKxxxxxxxx_K_xxxxxxxxxx
G4MT60	183	K	xxxxxxxxxx_K_xxxxxxxKxx
G4NAT5	323	K	xxKxxxxxxx_K_xxxxxxxxxx
G4MY97	667	K	xxxRxxxxxx_K_xxxxxxxxxx
G4MX02	139	K	xxxxRxxxxx_K_xxxxxxxxxx
G4N349	65	K	xxxxxxxxxx_K_xxxxxxxKxx
G4N4R7	175	K	xxxxKxxxxx_K_xxxxxxxxxx
G4NF57	127	K	xKxxxxxxxx_K_xxxxxxxxxx
G4N6Y3	326	K	xxxxxxxKxx_K_xxxxxxxxxx
G5EHM8	460	K	xxxxxKxxxx_K_xxxxxxxxxx
G4MKA5	564	K	xxxxKxxxxx_K_xxxxxxxxxx
G4MXJ0	199	K	xxxKxxxxxx_K_xxxxxxxxxx
G4N0T7	82	K	xxxxxxKxxx_K_xxxxxxxxxx
G4N716	404	K	xxxKxxxxxx_K_xxxxxxxxxx
G4N7K3	399	K	xxxKxxxxxx_K_xxxxxxxxxx
G4N0M8	154	K	xxKxxxxxxx_K_xxxxxxxxxx
G4MVE1	32	K	xxxxxKxxxx_K_xxxxxxxxxx
G4N716	223	K	xxxxxxxxxx_K_xxxxxxxKxx
G4MUZ9	240	K	xxxRxxxxxx_K_xxxxxxxxxx
G4MTW6	87	K	xxxxxKxxxx_K_xxxxxxxxxx
G4MXC5	213	K	Kxxxxxxxxx_K_xxxxxxxxxx
G4MXJ0	221	K	xxxKxxxxxx_K_xxxxxxxxxx
G4NGT3	347	K	xxKxxxxxxx_K_xxxxxxxxxx
G4NF57	280	K	xxxRxxxxxx_K_xxxxxxxxxx
G4N582	45	K	xxxxxKxxxx_K_xxxxxxxxxx
G4N9X2	282	K	xxxxKxxxxx_K_xxxxxxxxxx
A4RHN3	51	K	xxxRxxxxxx_K_xxxxxxxxxx
G4N625	21	K	Kxxxxxxxxx_K_xxxxxxxxxx
G4MVB0	315	K	xxKxxxxxxx_K_xxxxxxxxxx
G4N6Y1	656	K	xxxxxKxxxx_K_xxxxxxxxxx
G4MWZ3	430	K	xxxxxxxKxx_K_xxxxxxxxxx
G4MZI3	256	K	xxxxxKxxxx_K_xxxxxxxxxx
G4MZI8	394	K	xxxxxKxxxx_K_xxxxxxxxxx
G4MT84	533	K	xxxxxKxxxx_K_xxxxxxxxxx
G4N4K3	274	K	xKxxxxxxxx_K_xxxxxxxxxx
G4NAV2	29	K	xxxxKxxxxx_K_xxxxxxxxxx
G4NAD7	166	K	Kxxxxxxxxx_K_xxxxxxxxxx
G5EHR9	44	K	xxKxxxxxxx_K_xxxxxxxxxx
G4N9Y2	435	K	xxxxKxxxxx_K_xxxxxxxxxx
G4N716	233	K	xxxxKxxxxx_K_xxxxxxxxxx
G4N7M8	153	K	xxxxKxxxxx_K_xxxxxxxxxx
G4N069	275	K	xxxxxKxxxx_K_xxxxxxxxxx
G4ML83	411	K	xxxxxxKxxx_K_xxxxxxxxxx
A4R640	118	K	xKxxxxxxxx_K_xxxxxxxxxx
G4N371	42	K	xxxxxxxxxx_K_xxxxxxxKxx
G4MW66	122	K	xxxRxxxxxx_K_xxxxxxxxxx
G4MLM8	545	K	xxxKxxxxxx_K_xxxxxxxxxx
G4MXC5	68	K	xxxRxxxxxx_K_xxxxxxxxxx
G4N0Y1	464	K	xxxKxxxxxx_K_xxxxxxxxxx
G4MTZ0	163	K	Kxxxxxxxxx_K_xxxxxxxxxx
G4NDL4	247	K	xxxxxxxKxx_K_xxxxxxxxxx
G4NI27	181	K	xxxxRxxxxx_K_xxxxxxxxxx
G4N4T2	179	K	xxxxKxxxxx_K_xxxxxxxxxx
P0CT12	15	K	xxxxxxxxxx_K_xxxxxxxKxx
G4N1F2	212	K	xxxxKxxxxx_K_xxxxxxxxxx
G4MQ03	85	K	xxxxKxxxxx_K_xxxxxxxxxx
G4NBV4	250	K	xxxxRxxxxx_K_xxxxxxxxxx
G4N769	366	K	xxKxxxxxxx_K_xxxxxxxxxx
G4MU87	192	K	xxxRxxxxxx_K_xxxxxxxxxx
G4MY89	142	K	xxxxKxxxxx_K_xxxxxxxxxx
G4MU17	60	K	xxxxRxxxxx_K_xxxxxxxxxx
G4NIQ1	254	K	xxxRxxxxxx_K_xxxxxxxxxx
G4MTW6	112	K	xxxKxxxxxx_K_xxxxxxxxxx
G4NGT9	78	K	xxxKxxxxxx_K_xxxxxxxxxx
G4MS90	9	K	xxxxxKxxxx_K_xxxxxxxxxx
G4MMD8	159	K	Kxxxxxxxxx_K_xxxxxxxxxx
G4NF57	132	K	xxxxxKxxxx_K_xxxxxxxxxx
G4MUW4	69	K	xxKxxxxxxx_K_xxxxxxxxxx
G5EHX7	244	K	xxxxxKxxxx_K_xxxxxxxxxx
G4N0T7	310	K	xKxxxxxxxx_K_xxxxxxxxxx
G4MVD4	32	K	xxxxxxKxxx_K_xxxxxxxxxx
G4N0Y1	422	K	xxxKxxxxxx_K_xxxxxxxxxx
G4MV39	302	K	xxxxxxxKxx_K_xxxxxxxxxx
G4N6G4	70	K	xxxxxxxxxx_K_xxxxxxxKxx
G4MPV2	255	K	xxxKxxxxxx_K_xxxxxxxxxx
G4NAY4	59	K	xxxRxxxxxx_K_xxxxxxxxxx
G4ML01	528	K	xKxxxxxxxx_K_xxxxxxxxxx
G4MRY4	53	K	xxxKxxxxxx_K_xxxxxxxxxx
G4N7G5	264	K	xxxxxxKxxx_K_xxxxxxxxxx
G4ML89	120	K	xxxxxxxKxx_K_xxxxxxxxxx
G5EH09	214	K	xxxxKxxxxx_K_xxxxxxxxxx
G4MPX2	414	K	xxxxKxxxxx_K_xxxxxxxxxx
G4N2E2	348	K	xxxKxxxxxx_K_xxxxxxxxxx
G4NF57	360	K	xxxxxxxKxx_K_xxxxxxxxxx
G4MKJ9	64	K	xKxxxxxxxx_K_xxxxxxxxxx
G4NB24	67	K	xxxxRxxxxx_K_xxxxxxxxxx
G4MZQ6	257	K	xxxxxxxxxx_K_xxxxxxxKxx
G4NIC7	303	K	xxKxxxxxxx_K_xxxxxxxxxx
G4N716	390	K	xxxKxxxxxx_K_xxxxxxxxxx
G4NCE7	119	K	xxxxxxxKxx_K_xxxxxxxxxx
G4N8H7	99	K	xxxKxxxxxx_K_xxxxxxxxxx
G4MR77	68	K	xxxxxxKxxx_K_xxxxxxxxxx
G4MKA5	358	K	xxxKxxxxxx_K_xxxxxxxxxx
A4RLA0	53	K	xxxxKxxxxx_K_xxxxxxxxxx
G4N8G1	280	K	Kxxxxxxxxx_K_xxxxxxxxxx
G4NH85	30	K	xxxxxxxKxx_K_xxxxxxxxxx
G4N2B8	362	K	xxxxKxxxxx_K_xxxxxxxxxx
G4N9X8	71	K	xxxxKxxxxx_K_xxxxxxxxxx
G4MTY9	207	K	xxKxxxxxxx_K_xxxxxxxxxx
G4NGT3	324	K	xxKxxxxxxx_K_xxxxxxxxxx
G4MM52	295	K	xxxxxxxxxx_K_xxxxxxxKxx
G4N517	524	K	xxxxxxxKxx_K_xxxxxxxxxx
G4N769	87	K	xKxxxxxxxx_K_xxxxxxxxxx
G4NB24	71	K	xxxxxxxxxx_K_xxxxxxxKxx
A4RCX7	123	K	xxxKxxxxxx_K_xxxxxxxxxx
G4MYL3	164	K	xxxxxxxxxx_K_xxxxxxxKxx
G4MY14	132	K	xxxxKxxxxx_K_xxxxxxxxxx
G4MR66	377	K	xxxxRxxxxx_K_xxxxxxxxxx
G4N849	193	K	xxxKxxxxxx_K_xxxxxxxxxx
G4N4W0	91	K	xxxxxxKxxx_K_xxxxxxxxxx
G4ML89	228	K	xxxRxxxxxx_K_xxxxxxxxxx
G4N4J5	293	K	xxxxxxxxxx_K_xxxxxxxKxx
G4MW66	603	K	xxKxxxxxxx_K_xxxxxxxxxx
G4MSC0	10	K	xxxxKxxxxx_K_xxxxxxxxxx
G4MKA5	558	K	xxxRxxxxxx_K_xxxxxxxxxx
G4MTY9	501	K	xxxRxxxxxx_K_xxxxxxxxxx
G4N499	45	K	xxxxxxxKxx_K_xxxxxxxxxx
G4N530	120	K	xxxxKxxxxx_K_xxxxxxxxxx
G4N6M9	284	K	xxKxxxxxxx_K_xxxxxxxxxx
G4N751	176	K	xxxxxxKxxx_K_xxxxxxxxxx
G4NH99	260	K	xxxxxxxxxx_K_xxxxxxxKxx
G4N296	1268	K	xxxxKxxxxx_K_xxxxxxxxxx
G4N7C7	258	K	xxKxxxxxxx_K_xxxxxxxxxx
G4NDI0	465	K	xxKxxxxxxx_K_xxxxxxxxxx
G4NDV3	356	K	xxxxRxxxxx_K_xxxxxxxxxx
G4MUF4	459	K	xxxxRxxxxx_K_xxxxxxxxxx
P0CT13	90	K	xxxRxxxxxx_K_xxxxxxxxxx
G4MU02	390	K	xxxxKxxxxx_K_xxxxxxxxxx
G4MW66	579	K	xxxxxxxKxx_K_xxxxxxxxxx
G4NCA6	111	K	xxxxxxxxxx_K_xxxxxxxKxx
G4N8F6	28	K	xxxxxxKxxx_K_xxxxxxxxxx
G4NKL2	112	K	Kxxxxxxxxx_K_xxxxxxxxxx
G4N292	134	K	xxxxxKxxxx_K_xxxxxxxxxx
G4MR82	48	K	xxxxRxxxxx_K_xxxxxxxxxx
G4MRY4	49	K	xxxxxxxKxx_K_xxxxxxxxxx
G4N2E1	204	K	xKxxxxxxxx_K_xxxxxxxxxx
P52751	54	K	xxxxKxxxxx_K_xxxxxxxxxx
G4MKA5	279	K	xxxRxxxxxx_K_xxxxxxxxxx
G4N229	420	K	Kxxxxxxxxx_K_xxxxxxxxxx
G4NI43	539	K	xxxKxxxxxx_K_xxxxxxxxxx
G4N7B3	770	K	Kxxxxxxxxx_K_xxxxxxxxxx
G5EH72	756	K	xxxxxxKxxx_K_xxxxxxxxxx
G4NF57	389	K	xxxxKxxxxx_K_xxxxxxxxxx
G4MTD7	232	K	xxKxxxxxxx_K_xxxxxxxxxx
G4NB24	464	K	xxxxxxxxxx_K_xxxxxxxKxx
G4MLM8	485	K	xxKxxxxxxx_K_xxxxxxxxxx
G4MXS1	234	K	xxxxRxxxxx_K_xxxxxxxxxx
G4N4X8	112	K	xxxxRxxxxx_K_xxxxxxxxxx
G4MTW7	64	K	xxxxxxxxxx_K_xxxxxxxKxx
G5EHV3	222	K	xxxxRxxxxx_K_xxxxxxxxxx
G4MKA5	314	K	xxxKxxxxxx_K_xxxxxxxxxx
G4MRM7	141	K	xxKxxxxxxx_K_xxxxxxxxxx
G4NAD7	127	K	xxKxxxxxxx_K_xxxxxxxxxx
G4N229	806	K	xxKxxxxxxx_K_xxxxxxxxxx
A4R640	128	K	Kxxxxxxxxx_K_xxxxxxxxxx
G4MS97	25	K	xxxxKxxxxx_K_xxxxxxxxxx
G4NE44	505	K	xxxxRxxxxx_K_xxxxxxxxxx
G4NDL4	244	K	xxxxxxxxxx_K_xxxxxxxKxx
G4MY89	122	K	xxxKxxxxxx_K_xxxxxxxxxx
G4MTW7	49	K	xKxxxxxxxx_K_xxxxxxxxxx
G4MYU8	253	K	xxxxxKxxxx_K_xxxxxxxxxx
G4MPX2	408	K	Kxxxxxxxxx_K_xxxxxxxxxx
G4MV89	114	K	xxxKxxxxxx_K_xxxxxxxxxx
G4ML75	48	K	xxKxxxxxxx_K_xxxxxxxxxx
G4N449	190	K	xxxxxxxxxx_K_xxxxxxxKxx
G4MZ06	157	K	xxxxxxKxxx_K_xxxxxxxxxx
G4MRY4	269	K	xxxxxxxxxx_K_xxxxxxxKxx
G4MTW6	122	K	Kxxxxxxxxx_K_xxxxxxxxxx
G4MUC5	465	K	xxxxKxxxxx_K_xxxxxxxxxx
G5EHP6	203	K	xxxxxxxxxx_K_xxxxxxxKxx
G4NLU9	334	K	xxxRxxxxxx_K_xxxxxxxxxx
G4MYU6	307	K	xxKxxxxxxx_K_xxxxxxxxxx
G4MTW7	83	K	Kxxxxxxxxx_K_xxxxxxxxxx
G4NAT5	147	K	xxKxxxxxxx_K_xxxxxxxxxx
G4NJT2	694	K	xxxxxxKxxx_K_xxxxxxxxxx
G4N288	105	K	xxxRxxxxxx_K_xxxxxxxxxx
G4N849	281	K	xxxxKxxxxx_K_xxxxxxxxxx
G4N716	42	K	xKxxxxxxxx_K_xxxxxxxxxx
A4RC73	16	K	Kxxxxxxxxx_K_xxxxxxxxxx
G4MLM8	538	K	xxKxxxxxxx_K_xxxxxxxxxx
G4N126	121	K	xxxxRxxxxx_K_xxxxxxxxxx
G4MWX2	366	K	xxKxxxxxxx_K_xxxxxxxxxx
G4MTY9	178	K	xxxxKxxxxx_K_xxxxxxxxxx
G4MY94	36	K	xxxxxxKxxx_K_xxxxxxxxxx
G4MTZ0	375	K	xxxKxxxxxx_K_xxxxxxxxxx
G4MLP7	466	K	Kxxxxxxxxx_K_xxxxxxxxxx

## Sheet: Mus_musculus
	Motif Logo	Motif	Motif Score	Foreground		Background		Fold Increase
				Matches	Size	Matches	Size
		xxxxxxxxxx_K_Dxxxxxxxxx	16	226	1787	28971	515450	2.3
		xxxxxxxxDx_K_xxxxxxxxxx	16	172	1561	23100	486479	2.3
		xxxxxxxxxY_K_xxxxxxxxxx	13.59	87	1389	11587	463379	2.5
		xxxxxxxxxx_K_Exxxxxxxxx	11.58	200	1302	42089	451792	1.6
		xxxxxxxxxA_K_Kxxxxxxxxx	19.02	30	1102	2362	409703	4.7
		xxxxxxxxxF_K_xxxxxxxxxx	9.29	74	1072	12740	407341	2.2
		xxxxxxxxxG_K_xxxxxxxxxx	9.74	124	998	27040	394601	1.8
		xxxxxxxYxx_K_xxxxxxxxxx	8.63	56	874	9680	367561	2.4
		xxxxxxxxxA_K_xxxxxxxxxx	7.52	93	818	22384	357881	1.8
		xxxxxxxxxL_K_xxxxxxxxxx	6.84	136	725	40509	335497	1.6
		xxxxxxxxxV_K_xxxxxxxxxx	7.43	88	589	24114	294988	1.8

[truncated: 9 more sheets: Mus_musculus list, Oryza_sativa, Oryza_sativa list, Saccharomyces_cerevisiae, Saccharomyces_cerevisiae list, Trypanosoma_brucei, Trypanosoma_brucei list, Vibrio_parahaemolyticus, Vibrio_parahaemolyticus list]
