# Supplementary material for: Comprehensive Succinylome Profiling Reveals the Pivotal Role of Lysine Succinylation in Energy Metabolism and Quorum Sensing of Staphylococcus epidermidis
Source: Front Microbiol. 2021 Feb 1;11:632367. doi: 10.3389/fmicb.2020.632367 (PMC7882547; doi:10.3389/fmicb.2020.632367)
Supplement: Supplementary file 10 [file Table_10.XLS]

Protein ID	Position	Amino acid	Surface	Helix	Strand	Coli	Type
A0A0H2VK93	3	K	83.432	0.113	0.043	0.844	Un-modified Lys
A0A0H2VK93	4	K	77.508	0.113	0.043	0.844	Un-modified Lys
A0A0H2VK93	13	K	24.273	0.021	0.279	0.699	Un-modified Lys
A0A0H2VK93	20	K	27.296	0.052	0.084	0.864	Un-modified Lys
A0A0H2VK93	39	K	29.641	0.052	0.084	0.864	Un-modified Lys
A0A0H2VK93	53	K	44.267	0.278	0.093	0.628	Un-modified Lys
A0A0H2VK93	58	K	42.312	0.052	0.084	0.864	Un-modified Lys
A0A0H2VK93	78	K	22.051	0.430	0.016	0.555	Un-modified Lys
A0A0H2VK93	80	K	19.377	0.522	0.016	0.462	Un-modified Lys
A0A0H2VK93	82	K	21.619	0.622	0.015	0.363	Un-modified Lys
A0A0H2VK93	87	K	19.398	0.191	0.086	0.723	Un-modified Lys
A0A0H2VK93	94	K	15.777	0.118	0.150	0.732	Un-modified Lys
A0A0H2VK93	96	K	15.078	0.191	0.086	0.723	Un-modified Lys
A0A0H2VK93	113	K	35.072	0.118	0.150	0.732	Un-modified Lys
A0A0H2VK93	123	K	31.452	0.125	0.227	0.648	Un-modified Lys
A0A0H2VK93	157	K	29.497	0.181	0.017	0.803	Un-modified Lys
A0A0H2VK93	160	K	19.706	0.268	0.043	0.689	Un-modified Lys
A0A0H2VK93	161	K	24.437	0.268	0.043	0.689	Un-modified Lys
A0A0H2VK93	174	K	33.056	0.113	0.087	0.800	Un-modified Lys
A0A0H2VK93	190	K	27.913	0.717	0.014	0.269	Un-modified Lys
A0A0H2VK93	191	K	20.179	0.717	0.014	0.269	Un-modified Lys
A0A0H2VK93	237	K	26.042	0.199	0.152	0.649	Un-modified Lys
A0A0H2VK93	260	K	13.638	0.938	0.007	0.055	Un-modified Lys
A0A0H2VK93	266	K	21.413	0.782	0.003	0.215	Un-modified Lys
A0A0H2VK93	268	K	38.178	0.622	0.015	0.363	Un-modified Lys
A0A0H2VK93	270	K	17.505	0.430	0.016	0.555	Un-modified Lys
A0A0H2VK93	274	K	29.765	0.268	0.043	0.689	Un-modified Lys
A0A0H2VK93	286	K	28.160	0.353	0.048	0.598	Un-modified Lys
A0A0H2VK93	290	K	25.034	0.717	0.014	0.269	Un-modified Lys
A0A0H2VK93	294	K	31.266	0.622	0.015	0.363	Un-modified Lys
A0A0H2VK93	298	K	42.909	0.268	0.043	0.689	Un-modified Lys
A0A0H2VK93	306	K	142.427	0.003	0.003	0.994	Un-modified Lys
A0A0H2VI39	6	K	32.747	0.430	0.016	0.555	Un-modified Lys
A0A0H2VI39	8	K	21.907	0.430	0.016	0.555	Un-modified Lys
A0A0H2VI39	13	K	18.863	0.184	0.043	0.773	Un-modified Lys
A0A0H2VI39	15	K	17.217	0.278	0.093	0.628	Modified Lys
A0A0H2VI39	24	K	18.225	0.216	0.235	0.548	Un-modified Lys
A0A0H2VI39	26	K	13.144	0.199	0.152	0.649	Un-modified Lys
A0A0H2VI39	28	K	17.443	0.118	0.150	0.732	Modified Lys
A0A0H2VI39	39	K	17.382	0.561	0.047	0.393	Un-modified Lys
A0A0H2VI39	41	K	28.119	0.561	0.047	0.393	Modified Lys
A0A0H2VI39	42	K	45.131	0.430	0.016	0.555	Un-modified Lys
A0A0H2VI39	44	K	57.143	0.339	0.016	0.645	Un-modified Lys
A0A0H2VI39	45	K	78.125	0.181	0.017	0.803	Un-modified Lys
A0A0H2VI39	47	K	158.533	0.003	0.003	0.994	Un-modified Lys
Q8CN23	19	K	29.806	0.184	0.043	0.773	Un-modified Lys
Q8CN23	25	K	33.221	0.118	0.150	0.732	Modified Lys
Q8CN23	26	K	37.088	0.052	0.084	0.864	Modified Lys
Q8CN23	59	K	17.176	0.802	0.014	0.185	Un-modified Lys
Q8CN23	64	K	32.213	0.522	0.016	0.462	Un-modified Lys
Q8CN23	66	K	40.729	0.184	0.043	0.773	Un-modified Lys
Q8CN23	74	K	42.847	0.191	0.086	0.723	Un-modified Lys
Q8CN23	89	K	28.510	0.184	0.043	0.773	Modified Lys
Q8CN23	106	K	28.222	0.522	0.016	0.462	Un-modified Lys
Q8CN23	107	K	48.072	0.339	0.016	0.645	Modified Lys
Q8CN23	119	K	25.692	0.191	0.086	0.723	Un-modified Lys
Q8CN23	142	K	44.678	0.113	0.043	0.844	Un-modified Lys
Q8CN23	172	K	37.355	0.125	0.227	0.648	Un-modified Lys
Q8CN23	204	K	42.374	0.278	0.093	0.628	Modified Lys
Q8CN23	207	K	33.899	0.216	0.235	0.548	Un-modified Lys
A0A0H2VIA8	7	K	56.197	0.353	0.048	0.598	Un-modified Lys
A0A0H2VIA8	13	K	32.048	0.199	0.152	0.649	Un-modified Lys
A0A0H2VIA8	33	K	36.059	0.339	0.016	0.645	Un-modified Lys
A0A0H2VIA8	42	K	26.309	0.199	0.152	0.649	Un-modified Lys
A0A0H2VIA8	47	K	33.467	0.199	0.152	0.649	Un-modified Lys
A0A0H2VIA8	55	K	33.899	0.353	0.048	0.598	Un-modified Lys
A0A0H2VIA8	56	K	38.425	0.353	0.048	0.598	Un-modified Lys
A0A0H2VIA8	59	K	38.137	0.268	0.043	0.689	Un-modified Lys
A0A0H2VIA8	106	K	31.308	0.751	0.050	0.199	Un-modified Lys
A0A0H2VIA8	108	K	24.334	0.622	0.015	0.363	Un-modified Lys
A0A0H2VIA8	113	K	37.088	0.191	0.086	0.723	Un-modified Lys
A0A0H2VIA8	124	K	40.605	0.191	0.086	0.723	Un-modified Lys
A0A0H2VIA8	137	K	37.952	0.113	0.087	0.800	Un-modified Lys
A0A0H2VIA8	173	K	47.290	0.184	0.043	0.773	Un-modified Lys
A0A0H2VIA8	179	K	45.727	0.113	0.043	0.844	Un-modified Lys
A0A0H2VIA8	198	K	37.499	0.353	0.048	0.598	Un-modified Lys
A0A0H2VIA8	222	K	39.309	0.268	0.043	0.689	Un-modified Lys
A0A0H2VIA8	226	K	41.469	0.184	0.043	0.773	Un-modified Lys
A0A0H2VIA8	245	K	44.143	0.502	0.102	0.396	Un-modified Lys
A0A0H2VIA8	247	K	38.466	0.268	0.043	0.689	Un-modified Lys
A0A0H2VIA8	263	K	43.115	0.353	0.048	0.598	Un-modified Lys
A0A0H2VIA8	304	K	41.305	0.064	0.216	0.721	Un-modified Lys
A0A0H2VIA8	341	K	35.997	0.184	0.043	0.773	Un-modified Lys
A0A0H2VIA8	359	K	84.584	0.113	0.043	0.844	Un-modified Lys
A0A0H2VIG3	3	K	85.242	0.058	0.017	0.925	Un-modified Lys
A0A0H2VIG3	17	K	32.830	0.191	0.086	0.723	Un-modified Lys
A0A0H2VIG3	38	K	34.187	0.191	0.086	0.723	Un-modified Lys
A0A0H2VIG3	42	K	40.564	0.113	0.087	0.800	Un-modified Lys
A0A0H2VIG3	52	K	30.444	0.056	0.142	0.802	Un-modified Lys
A0A0H2VIG3	61	K	37.191	0.018	0.019	0.964	Un-modified Lys
A0A0H2VIG3	79	K	23.882	0.191	0.086	0.723	Un-modified Lys
A0A0H2VIG3	83	K	32.727	0.052	0.084	0.864	Un-modified Lys
A0A0H2VIG3	116	K	46.036	0.053	0.043	0.903	Un-modified Lys
A0A0H2VIG3	123	K	31.534	0.191	0.086	0.723	Un-modified Lys
A0A0H2VIG3	128	K	38.157	0.113	0.087	0.800	Un-modified Lys
A0A0H2VIG3	138	K	31.925	0.191	0.086	0.723	Un-modified Lys
A0A0H2VIG3	141	K	36.327	0.199	0.152	0.649	Un-modified Lys
A0A0H2VIG3	143	K	29.559	0.191	0.086	0.723	Modified Lys
A0A0H2VIG3	148	K	31.266	0.056	0.142	0.802	Un-modified Lys
A0A0H2VIG3	160	K	47.866	0.561	0.047	0.393	Un-modified Lys
A0A0H2VIG3	167	K	46.612	0.184	0.043	0.773	Un-modified Lys
A0A0H2VJE0	26	K	52.145	0.353	0.048	0.598	Un-modified Lys
A0A0H2VJE0	50	K	60.743	0.353	0.048	0.598	Un-modified Lys
A0A0H2VJE0	78	K	51.075	0.191	0.086	0.723	Un-modified Lys
A0A0H2VJE0	96	K	45.583	0.561	0.047	0.393	Un-modified Lys
A0A0H2VJE0	100	K	60.044	0.184	0.043	0.773	Un-modified Lys
A0A0H2VJE0	135	K	65.227	0.430	0.016	0.555	Un-modified Lys
A0A0H2VJE0	143	K	48.627	0.278	0.093	0.628	Un-modified Lys
A0A0H2VJE0	170	K	50.355	0.278	0.093	0.628	Un-modified Lys
A0A0H2VJE0	173	K	47.805	0.268	0.043	0.689	Un-modified Lys
A0A0H2VJE0	204	K	50.602	0.268	0.043	0.689	Un-modified Lys
A0A0H2VJE0	211	K	53.770	0.353	0.048	0.598	Modified Lys
A0A0H2VJE0	223	K	50.109	0.522	0.016	0.462	Un-modified Lys
A0A0H2VJE0	294	K	43.938	0.859	0.002	0.139	Un-modified Lys
A0A0H2VJE0	298	K	64.302	0.600	0.003	0.397	Un-modified Lys
A0A0H2VJE0	304	K	51.137	0.053	0.043	0.903	Un-modified Lys
A0A0H2VJE0	327	K	51.836	0.191	0.086	0.723	Un-modified Lys
A0A0H2VJE0	341	K	58.933	0.113	0.087	0.800	Un-modified Lys
A0A0H2VJE0	416	K	28.983	0.199	0.152	0.649	Un-modified Lys
A0A0H2VJE0	424	K	55.189	0.268	0.043	0.689	Un-modified Lys
Q8CQN7	22	K	30.156	0.278	0.093	0.628	Un-modified Lys
Q8CQN7	86	K	49.718	0.113	0.087	0.800	Un-modified Lys
Q8CQN7	93	K	47.352	0.353	0.048	0.598	Un-modified Lys
Q8CQN7	126	K	36.903	0.278	0.093	0.628	Un-modified Lys
Q8CQN7	133	K	38.589	0.386	0.097	0.517	Un-modified Lys
Q8CQN7	151	K	35.977	0.113	0.087	0.800	Un-modified Lys
Q8CQN7	173	K	43.629	0.430	0.016	0.555	Un-modified Lys
Q8CQN7	185	K	47.599	0.184	0.043	0.773	Un-modified Lys
Q8CQN7	208	K	40.132	0.191	0.086	0.723	Un-modified Lys
Q8CQN7	237	K	38.651	0.268	0.043	0.689	Un-modified Lys
Q8CQN7	238	K	46.735	0.184	0.043	0.773	Un-modified Lys
Q8CQN7	264	K	42.415	0.268	0.043	0.689	Un-modified Lys
Q8CQN7	266	K	42.354	0.268	0.043	0.689	Un-modified Lys
Q8CQN7	302	K	53.626	0.353	0.048	0.598	Un-modified Lys
Q8CQN7	306	K	51.363	0.113	0.087	0.800	Un-modified Lys
Q8CQN7	337	K	36.656	0.113	0.087	0.800	Un-modified Lys
Q8CQN7	370	K	44.205	0.113	0.043	0.844	Un-modified Lys
Q8CQN7	391	K	85.756	0.053	0.043	0.903	Un-modified Lys
A0A0H2VGS2	12	K	18.102	0.113	0.043	0.844	Un-modified Lys
A0A0H2VGS2	22	K	18.369	0.386	0.097	0.517	Un-modified Lys
A0A0H2VGS2	28	K	24.190	0.191	0.086	0.723	Un-modified Lys
A0A0H2VGS2	31	K	23.553	0.113	0.087	0.800	Un-modified Lys
A0A0H2VGS2	76	K	10.799	0.878	0.010	0.111	Un-modified Lys
A0A0H2VGS2	77	K	17.916	0.859	0.002	0.139	Un-modified Lys
A0A0H2VGS2	79	K	16.168	0.782	0.003	0.215	Un-modified Lys
A0A0H2VGS2	85	K	37.335	0.053	0.043	0.903	Un-modified Lys
A0A0H2VGS2	109	K	17.011	0.660	0.049	0.291	Un-modified Lys
A0A0H2VGS2	111	K	24.684	0.353	0.048	0.598	Un-modified Lys
A0A0H2VGS2	117	K	29.065	0.191	0.086	0.723	Un-modified Lys
A0A0H2VGS2	182	K	25.815	0.353	0.048	0.598	Un-modified Lys
A0A0H2VGS2	185	K	50.067	0.184	0.043	0.773	Un-modified Lys
A0A0H2VGS2	211	K	40.934	0.184	0.043	0.773	Un-modified Lys
A0A0H2VGS2	222	K	24.417	0.278	0.093	0.628	Un-modified Lys
A0A0H2VGS2	236	K	23.923	0.522	0.016	0.462	Un-modified Lys
A0A0H2VGS2	240	K	27.338	0.353	0.048	0.598	Un-modified Lys
A0A0H2VGS2	289	K	35.833	0.118	0.150	0.732	Un-modified Lys
A0A0H2VGS2	309	K	36.306	0.307	0.165	0.527	Un-modified Lys
A0A0H2VGS2	312	K	65.289	0.257	0.016	0.727	Un-modified Lys
Q8CST2	8	K	55.704	0.522	0.016	0.462	Un-modified Lys
Q8CST2	13	K	29.765	0.278	0.093	0.628	Modified Lys
Q8CST2	47	K	52.577	0.353	0.048	0.598	Un-modified Lys
Q8CST2	48	K	61.134	0.268	0.043	0.689	Un-modified Lys
Q8CST2	58	K	25.157	0.717	0.014	0.269	Un-modified Lys
Q8CST2	73	K	36.368	0.522	0.016	0.462	Un-modified Lys
Q8CST2	83	K	60.517	0.181	0.017	0.803	Un-modified Lys
A0A0H2VI37	18	K	39.638	0.353	0.048	0.598	Un-modified Lys
A0A0H2VI37	29	K	28.304	0.268	0.043	0.689	Un-modified Lys
A0A0H2VI37	36	K	34.208	0.021	0.279	0.699	Un-modified Lys
A0A0H2VI37	52	K	24.684	0.118	0.150	0.732	Un-modified Lys
A0A0H2VI37	61	K	45.028	0.052	0.084	0.864	Un-modified Lys
A0A0H2VI37	76	K	32.789	0.191	0.086	0.723	Un-modified Lys
A0A0H2VI37	82	K	25.363	0.717	0.014	0.269	Un-modified Lys
A0A0H2VI37	86	K	26.926	0.622	0.015	0.363	Un-modified Lys
A0A0H2VI37	87	K	31.657	0.522	0.016	0.462	Un-modified Lys
A0A0H2VI37	88	K	34.043	0.339	0.016	0.645	Un-modified Lys
A0A0H2VI37	94	K	35.730	0.184	0.043	0.773	Un-modified Lys
A0A0H2VI37	104	K	57.370	0.053	0.043	0.903	Un-modified Lys
A0A0H2VI37	125	K	21.866	0.268	0.043	0.689	Un-modified Lys
A0A0H2VI37	144	K	22.051	0.694	0.003	0.303	Un-modified Lys
A0A0H2VI37	145	K	20.282	0.802	0.014	0.185	Un-modified Lys
A0A0H2VI37	146	K	21.023	0.802	0.014	0.185	Un-modified Lys
A0A0H2VI37	161	K	27.276	0.064	0.216	0.721	Un-modified Lys
A0A0H2VI37	171	K	25.507	0.052	0.084	0.864	Un-modified Lys
A0A0H2VI37	186	K	29.785	0.268	0.043	0.689	Un-modified Lys
A0A0H2VI37	187	K	39.474	0.268	0.043	0.689	Un-modified Lys
A0A0H2VI37	193	K	41.284	0.184	0.043	0.773	Un-modified Lys
A0A0H2VI37	204	K	18.801	0.717	0.014	0.269	Un-modified Lys
A0A0H2VI37	210	K	32.213	0.522	0.016	0.462	Un-modified Lys
A0A0H2VI37	213	K	28.243	0.622	0.015	0.363	Un-modified Lys
A0A0H2VI37	216	K	17.053	0.339	0.016	0.645	Un-modified Lys
A0A0H2VI37	220	K	11.499	0.278	0.093	0.628	Un-modified Lys
A0A0H2VI37	242	K	29.395	0.191	0.086	0.723	Un-modified Lys
A0A0H2VI37	249	K	42.271	0.257	0.016	0.727	Un-modified Lys
A0A0H2VI37	252	K	33.509	0.113	0.043	0.844	Un-modified Lys
A0A0H2VI37	268	K	36.759	0.052	0.084	0.864	Un-modified Lys
A0A0H2VI37	272	K	30.320	0.113	0.087	0.800	Un-modified Lys
A0A0H2VI37	280	K	35.607	0.191	0.086	0.723	Un-modified Lys
A0A0H2VI37	292	K	27.708	0.113	0.043	0.844	Un-modified Lys
A0A0H2VI37	305	K	35.298	0.056	0.142	0.802	Un-modified Lys
A0A0H2VI37	314	K	28.181	0.113	0.087	0.800	Un-modified Lys
A0A0H2VI37	324	K	20.405	0.118	0.150	0.732	Un-modified Lys
A0A0H2VI37	336	K	32.295	0.622	0.015	0.363	Un-modified Lys
A0A0H2VI37	338	K	49.203	0.430	0.016	0.555	Un-modified Lys
A0A0H2VI37	345	K	34.496	0.113	0.087	0.800	Un-modified Lys
A0A0H2VI37	352	K	36.224	0.278	0.093	0.628	Un-modified Lys
A0A0H2VI37	358	K	31.678	0.064	0.216	0.721	Un-modified Lys
A0A0H2VI37	370	K	34.455	0.191	0.086	0.723	Un-modified Lys
A0A0H2VI37	378	K	29.415	0.268	0.043	0.689	Un-modified Lys
A0A0H2VI37	385	K	21.167	0.056	0.142	0.802	Un-modified Lys
A0A0H2VI37	393	K	24.396	0.268	0.043	0.689	Un-modified Lys
A0A0H2VI37	401	K	38.754	0.257	0.016	0.727	Un-modified Lys
A0A0H2VI37	403	K	46.241	0.116	0.016	0.868	Un-modified Lys
A0A0H2VI37	464	K	23.676	0.386	0.097	0.517	Un-modified Lys
A0A0H2VI37	467	K	19.274	0.561	0.047	0.393	Un-modified Lys
A0A0H2VI37	471	K	40.276	0.353	0.048	0.598	Un-modified Lys
A0A0H2VI37	474	K	30.012	0.353	0.048	0.598	Un-modified Lys
A0A0H2VI37	476	K	27.893	0.339	0.016	0.645	Un-modified Lys
A0A0H2VI37	480	K	35.380	0.353	0.048	0.598	Modified Lys
A0A0H2VI37	485	K	26.412	0.522	0.016	0.462	Un-modified Lys
A0A0H2VI37	490	K	53.359	0.522	0.016	0.462	Un-modified Lys
A0A0H2VI37	496	K	161.824	0.003	0.003	0.994	Un-modified Lys
A0A0H2VGF2	9	K	56.094	0.113	0.087	0.800	Un-modified Lys
A0A0H2VGF2	39	K	25.116	0.278	0.093	0.628	Un-modified Lys
A0A0H2VGF2	73	K	19.788	0.561	0.047	0.393	Un-modified Lys
A0A0H2VGF2	79	K	30.444	0.278	0.093	0.628	Un-modified Lys
A0A0H2VGF2	85	K	51.137	0.113	0.043	0.844	Un-modified Lys
A0A0H2VGF2	91	K	39.124	0.125	0.227	0.648	Un-modified Lys
A0A0H2VGF2	106	K	25.651	0.278	0.093	0.628	Un-modified Lys
A0A0H2VGF2	135	K	25.589	0.113	0.043	0.844	Un-modified Lys
A0A0H2VGF2	137	K	33.056	0.191	0.086	0.723	Un-modified Lys
A0A0H2VGF2	143	K	30.752	0.622	0.015	0.363	Un-modified Lys
A0A0H2VGF2	150	K	36.285	0.199	0.152	0.649	Un-modified Lys
A0A0H2VGF2	152	K	34.475	0.113	0.087	0.800	Un-modified Lys
A0A0H2VGF2	165	K	34.743	0.278	0.093	0.628	Un-modified Lys
A0A0H2VGF2	169	K	34.331	0.191	0.086	0.723	Un-modified Lys
A0A0H2VGF2	215	K	35.422	0.184	0.043	0.773	Un-modified Lys
A0A0H2VGF2	245	K	37.520	0.278	0.093	0.628	Un-modified Lys
A0A0H2VGF2	280	K	39.001	0.522	0.016	0.462	Un-modified Lys
A0A0H2VGF2	303	K	37.581	0.118	0.150	0.732	Un-modified Lys
A0A0H2VGF2	311	K	93.162	0.018	0.047	0.935	Modified Lys
Q8CTX1	3	K	86.867	0.053	0.043	0.903	Un-modified Lys
Q8CTX1	15	K	48.751	0.353	0.048	0.598	Un-modified Lys
Q8CTX1	25	K	45.007	0.268	0.043	0.689	Modified Lys
Q8CTX1	29	K	51.260	0.116	0.016	0.868	Un-modified Lys
Q8CTX1	37	K	69.629	0.113	0.087	0.800	Un-modified Lys
Q8CTX1	102	K	44.904	0.118	0.150	0.732	Un-modified Lys
Q8CTX1	125	K	45.851	0.053	0.043	0.903	Un-modified Lys
Q8CTX1	133	K	31.945	0.430	0.016	0.555	Un-modified Lys
Q8CTX1	143	K	43.855	0.191	0.086	0.723	Un-modified Lys
Q8CTX1	174	K	40.379	0.113	0.087	0.800	Un-modified Lys
Q8CTX1	202	K	34.393	0.064	0.216	0.721	Un-modified Lys
Q8CTX1	210	K	47.332	0.113	0.043	0.844	Modified Lys
Q8CTX1	212	K	44.843	0.053	0.043	0.903	Un-modified Lys
Q8CTX1	248	K	52.927	0.052	0.084	0.864	Un-modified Lys
Q8CTX1	256	K	30.917	0.339	0.016	0.645	Un-modified Lys
Q8CTX1	262	K	28.777	0.353	0.048	0.598	Modified Lys
Q8CTX1	266	K	48.586	0.268	0.043	0.689	Un-modified Lys
Q8CTX1	272	K	53.009	0.113	0.043	0.844	Un-modified Lys
Q8CTX1	303	K	57.658	0.118	0.150	0.732	Un-modified Lys
Q8CTX1	310	K	163.161	0.003	0.003	0.994	Un-modified Lys
A0A0H2VHI2	46	K	22.956	0.522	0.016	0.462	Un-modified Lys
A0A0H2VHI2	47	K	34.372	0.430	0.016	0.555	Un-modified Lys
A0A0H2VHI2	49	K	38.425	0.268	0.043	0.689	Un-modified Lys
A0A0H2VHI2	81	K	26.268	0.660	0.049	0.291	Un-modified Lys
A0A0H2VHI2	93	K	28.880	0.184	0.043	0.773	Un-modified Lys
A0A0H2VHI2	101	K	37.684	0.353	0.048	0.598	Un-modified Lys
A0A0H2VHI2	155	K	23.532	0.064	0.216	0.721	Un-modified Lys
A0A0H2VHI2	168	K	17.958	0.278	0.093	0.628	Un-modified Lys
A0A0H2VHI2	189	K	39.248	0.113	0.087	0.800	Un-modified Lys
A0A0H2VHI2	203	K	50.211	0.113	0.087	0.800	Un-modified Lys
A0A0H2VHI2	208	K	14.029	0.064	0.216	0.721	Un-modified Lys
A0A0H2VHI2	226	K	22.277	0.191	0.086	0.723	Un-modified Lys
A0A0H2VHI2	229	K	26.268	0.118	0.150	0.732	Modified Lys
A0A0H2VHI2	238	K	41.037	0.191	0.086	0.723	Un-modified Lys
A0A0H2VHI2	241	K	31.390	0.278	0.093	0.628	Un-modified Lys
A0A0H2VHI2	243	K	23.121	0.278	0.093	0.628	Un-modified Lys
A0A0H2VHI2	253	K	40.543	0.181	0.017	0.803	Un-modified Lys
A0A0H2VHI2	277	K	35.010	0.191	0.086	0.723	Un-modified Lys
A0A0H2VHI2	284	K	32.357	0.353	0.048	0.598	Un-modified Lys
A0A0H2VHI2	285	K	38.630	0.268	0.043	0.689	Un-modified Lys
A0A0H2VHI2	299	K	24.972	0.113	0.087	0.800	Un-modified Lys
A0A0H2VHI2	322	K	41.716	0.191	0.086	0.723	Un-modified Lys
A0A0H2VHI2	344	K	26.535	0.118	0.150	0.732	Un-modified Lys
A0A0H2VHI2	366	K	37.293	0.353	0.048	0.598	Un-modified Lys
A0A0H2VHI2	367	K	41.737	0.268	0.043	0.689	Un-modified Lys
A0A0H2VHI2	369	K	31.122	0.053	0.043	0.903	Un-modified Lys
A0A0H2VHI2	404	K	46.920	0.113	0.087	0.800	Un-modified Lys
A0A0H2VHI2	410	K	44.637	0.118	0.150	0.732	Un-modified Lys
A0A0H2VHI2	413	K	43.958	0.113	0.043	0.844	Un-modified Lys
A0A0H2VHI2	415	K	38.157	0.113	0.087	0.800	Un-modified Lys
A0A0H2VHI2	437	K	29.950	0.622	0.015	0.363	Un-modified Lys
A0A0H2VHI2	439	K	26.021	0.522	0.016	0.462	Un-modified Lys
A0A0H2VHI2	441	K	50.726	0.181	0.017	0.803	Un-modified Lys
A0A0H2VHI2	448	K	30.629	0.278	0.093	0.628	Un-modified Lys
A0A0H2VHI2	454	K	65.186	0.268	0.043	0.689	Un-modified Lys
A0A0H2VJQ8	4	K	83.082	0.113	0.087	0.800	Un-modified Lys
A0A0H2VJQ8	25	K	42.621	0.430	0.016	0.555	Un-modified Lys
A0A0H2VJQ8	29	K	42.518	0.268	0.043	0.689	Un-modified Lys
A0A0H2VJQ8	36	K	39.042	0.053	0.043	0.903	Un-modified Lys
A0A0H2VJQ8	51	K	30.608	0.113	0.087	0.800	Un-modified Lys
A0A0H2VJQ8	65	K	32.891	0.113	0.043	0.844	Un-modified Lys
A0A0H2VJQ8	81	K	19.891	0.307	0.165	0.527	Un-modified Lys
A0A0H2VJQ8	87	K	27.893	0.118	0.150	0.732	Un-modified Lys
A0A0H2VJQ8	113	K	38.075	0.199	0.152	0.649	Un-modified Lys
A0A0H2VJQ8	115	K	38.445	0.125	0.227	0.648	Un-modified Lys
A0A0H2VJQ8	150	K	19.583	0.056	0.142	0.802	Un-modified Lys
A0A0H2VJQ8	187	K	44.781	0.113	0.043	0.844	Un-modified Lys
A0A0H2VJQ8	212	K	34.270	0.278	0.093	0.628	Un-modified Lys
A0A0H2VJQ8	216	K	31.349	0.386	0.097	0.517	Un-modified Lys
A0A0H2VJQ8	218	K	31.760	0.268	0.043	0.689	Modified Lys
A0A0H2VJQ8	223	K	27.502	0.118	0.150	0.732	Un-modified Lys
A0A0H2VJQ8	231	K	34.660	0.268	0.043	0.689	Un-modified Lys
A0A0H2VJQ8	234	K	37.540	0.353	0.048	0.598	Modified Lys
A0A0H2VJQ8	248	K	47.229	0.113	0.087	0.800	Un-modified Lys
A0A0H2VJQ8	262	K	40.749	0.353	0.048	0.598	Un-modified Lys
A0A0H2VJQ8	272	K	35.175	0.118	0.150	0.732	Un-modified Lys
A0A0H2VJQ8	293	K	35.771	0.113	0.087	0.800	Un-modified Lys
A0A0H2VJQ8	304	K	41.284	0.199	0.152	0.649	Un-modified Lys
A0A0H2VJQ8	308	K	38.322	0.052	0.084	0.864	Un-modified Lys
A0A0H2VJQ8	358	K	40.297	0.268	0.043	0.689	Un-modified Lys
A0A0H2VJQ8	359	K	42.683	0.268	0.043	0.689	Un-modified Lys
A0A0H2VJQ8	366	K	20.056	0.199	0.152	0.649	Un-modified Lys
A0A0H2VJQ8	394	K	33.056	0.113	0.087	0.800	Un-modified Lys
A0A0H2VJQ8	420	K	37.890	0.268	0.043	0.689	Un-modified Lys
A0A0H2VJQ8	428	K	32.706	0.118	0.150	0.732	Un-modified Lys
A0A0H2VJQ8	445	K	76.891	0.113	0.087	0.800	Un-modified Lys
Q8CRG0	3	K	73.065	0.184	0.043	0.773	Un-modified Lys
Q8CRG0	9	K	41.017	0.386	0.097	0.517	Un-modified Lys
Q8CRG0	38	K	37.828	0.353	0.048	0.598	Un-modified Lys
Q8CRG0	39	K	35.257	0.184	0.043	0.773	Modified Lys
Q8CRG0	60	K	31.390	0.353	0.048	0.598	Un-modified Lys
Q8CRG0	61	K	42.168	0.353	0.048	0.598	Un-modified Lys
Q8CRG0	64	K	36.121	0.184	0.043	0.773	Un-modified Lys
Q8CRG0	67	K	44.287	0.191	0.086	0.723	Modified Lys
Q8CRG0	71	K	24.890	0.191	0.086	0.723	Modified Lys
Q8CRG0	78	K	29.292	0.191	0.086	0.723	Modified Lys
Q8CRG0	79	K	29.724	0.113	0.087	0.800	Modified Lys
Q8CRG0	85	K	15.592	0.622	0.015	0.363	Un-modified Lys
Q8CRG0	123	K	46.982	0.278	0.093	0.628	Un-modified Lys
Q8CRG0	125	K	33.406	0.278	0.093	0.628	Modified Lys
Q8CRG0	132	K	44.719	0.278	0.093	0.628	Modified Lys
Q8CRG0	162	K	31.925	0.353	0.048	0.598	Un-modified Lys
Q8CRG0	168	K	40.790	0.386	0.097	0.517	Un-modified Lys
Q8CRG0	198	K	28.099	0.199	0.152	0.649	Un-modified Lys
Q8CRG0	205	K	32.459	0.278	0.093	0.628	Modified Lys
Q8CRG0	206	K	38.795	0.278	0.093	0.628	Un-modified Lys
Q8CRG0	216	K	68.128	0.257	0.016	0.727	Un-modified Lys
Q8CRG0	217	K	84.028	0.268	0.043	0.689	Un-modified Lys
Q8CRG0	220	K	173.097	0.003	0.003	0.994	Un-modified Lys
Q8CQ62	11	K	37.314	0.268	0.043	0.689	Un-modified Lys
Q8CQ62	18	K	37.088	0.191	0.086	0.723	Un-modified Lys
Q8CQ62	38	K	43.835	0.184	0.043	0.773	Un-modified Lys
Q8CQ62	54	K	39.803	0.113	0.087	0.800	Un-modified Lys
Q8CQ62	59	K	68.046	0.053	0.043	0.903	Un-modified Lys
Q8CQ62	78	K	41.017	0.191	0.086	0.723	Un-modified Lys
Q8CQ62	90	K	39.268	0.717	0.014	0.269	Un-modified Lys
Q8CQ62	92	K	38.507	0.522	0.016	0.462	Un-modified Lys
Q8CQ62	95	K	58.583	0.339	0.016	0.645	Un-modified Lys
Q8CQ62	117	K	53.893	0.191	0.086	0.723	Un-modified Lys
Q8CQ62	141	K	37.355	0.268	0.043	0.689	Un-modified Lys
Q8CQ62	143	K	43.320	0.184	0.043	0.773	Un-modified Lys
Q8CQ62	157	K	36.244	0.199	0.152	0.649	Un-modified Lys
Q8CQ62	187	K	49.430	0.116	0.016	0.868	Un-modified Lys
Q8CQ62	197	K	50.150	0.118	0.150	0.732	Un-modified Lys
Q8CQ62	206	K	51.507	0.113	0.043	0.844	Un-modified Lys
Q8CQ62	210	K	45.542	0.113	0.043	0.844	Modified Lys
Q8CQ62	216	K	38.774	0.353	0.048	0.598	Un-modified Lys
Q8CQ62	222	K	39.803	0.561	0.047	0.393	Un-modified Lys
Q8CQ62	227	K	42.991	0.268	0.043	0.689	Un-modified Lys
Q8CQ62	255	K	39.824	0.268	0.043	0.689	Un-modified Lys
Q8CQ62	256	K	42.415	0.268	0.043	0.689	Un-modified Lys
Q8CQ62	261	K	42.971	0.191	0.086	0.723	Un-modified Lys
Q8CQ62	282	K	34.414	0.199	0.152	0.649	Un-modified Lys
A0A0H2VGQ3	17	K	51.260	0.353	0.048	0.598	Un-modified Lys
A0A0H2VGQ3	18	K	48.298	0.268	0.043	0.689	Un-modified Lys
A0A0H2VGQ3	56	K	33.941	0.268	0.043	0.689	Un-modified Lys
A0A0H2VGQ3	61	K	34.146	0.053	0.043	0.903	Modified Lys
A0A0H2VGQ3	67	K	21.187	0.386	0.097	0.517	Modified Lys
A0A0H2VGQ3	92	K	21.557	0.184	0.043	0.773	Un-modified Lys
A0A0H2VGQ3	102	K	26.083	0.199	0.152	0.649	Un-modified Lys
A0A0H2VGQ3	110	K	37.972	0.113	0.087	0.800	Un-modified Lys
A0A0H2VE83	4	K	74.587	0.184	0.043	0.773	Un-modified Lys
A0A0H2VE83	12	K	25.383	0.717	0.014	0.269	Un-modified Lys
A0A0H2VE83	18	K	43.732	0.622	0.015	0.363	Un-modified Lys
A0A0H2VE83	58	K	59.591	0.118	0.150	0.732	Un-modified Lys
A0A0H2VE83	67	K	31.040	0.278	0.093	0.628	Un-modified Lys
A0A0H2VE83	69	K	35.689	0.278	0.093	0.628	Un-modified Lys
A0A0H2VE83	71	K	44.287	0.278	0.093	0.628	Modified Lys
A0A0H2VE83	80	K	41.839	0.113	0.043	0.844	Modified Lys
A0A0H2VE83	81	K	50.767	0.113	0.043	0.844	Un-modified Lys
A0A0H2VE83	94	K	42.559	0.386	0.097	0.517	Un-modified Lys
A0A0H2VE83	95	K	36.059	0.278	0.093	0.628	Un-modified Lys
A0A0H2VE83	98	K	28.222	0.113	0.087	0.800	Un-modified Lys
A0A0H2VE83	104	K	40.255	0.052	0.084	0.864	Un-modified Lys
A0A0H2VE83	115	K	53.893	0.113	0.087	0.800	Un-modified Lys
A0A0H2VE83	124	K	48.093	0.430	0.016	0.555	Un-modified Lys
A0A0H2VE83	132	K	55.292	0.191	0.086	0.723	Un-modified Lys
A0A0H2VE83	136	K	51.692	0.191	0.086	0.723	Un-modified Lys
A0A0H2VE83	142	K	50.643	0.191	0.086	0.723	Un-modified Lys
A0A0H2VE83	170	K	41.675	0.118	0.150	0.732	Un-modified Lys
A0A0H2VE83	198	K	50.047	0.430	0.016	0.555	Modified Lys
A0A0H2VE83	210	K	54.593	0.257	0.016	0.727	Un-modified Lys
A0A0H2VE83	242	K	28.880	0.191	0.086	0.723	Un-modified Lys
A0A0H2VE83	329	K	41.881	0.118	0.150	0.732	Un-modified Lys
A0A0H2VE83	359	K	55.642	0.694	0.003	0.303	Un-modified Lys
A0A0H2VE83	363	K	112.559	0.181	0.017	0.803	Un-modified Lys
Q8CPC0	6	K	61.895	0.268	0.043	0.689	Un-modified Lys
Q8CPC0	8	K	62.636	0.184	0.043	0.773	Un-modified Lys
Q8CPC0	14	K	33.611	0.184	0.043	0.773	Un-modified Lys
Q8CPC0	39	K	24.499	0.191	0.086	0.723	Un-modified Lys
Q8CPC0	47	K	36.697	0.561	0.047	0.393	Un-modified Lys
Q8CPC0	76	K	26.309	0.717	0.014	0.269	Un-modified Lys
Q8CPC0	79	K	25.486	0.717	0.014	0.269	Un-modified Lys
Q8CPC0	81	K	32.665	0.622	0.015	0.363	Un-modified Lys
Q8CPC0	117	K	43.670	0.191	0.086	0.723	Un-modified Lys
Q8CPC0	124	K	46.077	0.353	0.048	0.598	Un-modified Lys
Q8CPC0	125	K	50.705	0.268	0.043	0.689	Un-modified Lys
Q8CPC0	262	K	48.339	0.191	0.086	0.723	Un-modified Lys
Q8CPC0	270	K	45.089	0.268	0.043	0.689	Un-modified Lys
Q8CPC0	303	K	46.961	0.353	0.048	0.598	Un-modified Lys
Q8CPC0	304	K	52.371	0.268	0.043	0.689	Modified Lys
Q8CPC0	310	K	38.960	0.053	0.043	0.903	Un-modified Lys
Q8CPC0	316	K	30.752	0.056	0.142	0.802	Un-modified Lys
Q8CPC0	327	K	46.653	0.184	0.043	0.773	Un-modified Lys
Q8CPC0	332	K	45.645	0.184	0.043	0.773	Un-modified Lys
Q8CPC0	392	K	42.786	0.561	0.047	0.393	Un-modified Lys
Q8CPC0	443	K	18.328	0.859	0.002	0.139	Un-modified Lys
Q8CPC0	449	K	26.144	0.622	0.015	0.363	Un-modified Lys
Q8CPC0	450	K	43.074	0.522	0.016	0.462	Un-modified Lys
Q8CPC0	513	K	20.261	0.191	0.086	0.723	Un-modified Lys
Q8CPC0	515	K	41.202	0.113	0.087	0.800	Un-modified Lys
Q8CPC0	532	K	44.843	0.191	0.086	0.723	Un-modified Lys
Q8CPC0	547	K	29.107	0.052	0.084	0.864	Un-modified Lys
Q8CPC0	555	K	45.357	0.052	0.084	0.864	Un-modified Lys
Q8CPC0	564	K	46.714	0.113	0.087	0.800	Un-modified Lys
Q8CPC0	579	K	57.123	0.113	0.043	0.844	Un-modified Lys
Q8CPC0	621	K	39.001	0.125	0.227	0.648	Un-modified Lys
Q8CPC0	638	K	39.700	0.859	0.002	0.139	Un-modified Lys
Q8CPC0	639	K	45.953	0.859	0.002	0.139	Un-modified Lys
Q8CPC0	649	K	55.128	0.184	0.043	0.773	Un-modified Lys
Q8CPC0	673	K	40.441	0.125	0.227	0.648	Un-modified Lys
Q8CPC0	678	K	42.868	0.113	0.087	0.800	Un-modified Lys
Q8CPC0	700	K	50.458	0.113	0.043	0.844	Un-modified Lys
Q8CPC0	712	K	51.363	0.056	0.142	0.802	Un-modified Lys
Q8CPC0	756	K	47.537	0.430	0.016	0.555	Un-modified Lys
Q8CPC0	761	K	49.718	0.268	0.043	0.689	Un-modified Lys
Q8CPC0	806	K	36.944	0.502	0.002	0.495	Un-modified Lys
Q8CPC0	808	K	56.691	0.116	0.016	0.868	Un-modified Lys
Q8CPC0	822	K	57.082	0.116	0.016	0.868	Un-modified Lys
Q8CPC0	832	K	36.018	0.717	0.014	0.269	Un-modified Lys
Q8CPC0	840	K	161.989	0.003	0.003	0.994	Un-modified Lys
Q8CNL9	5	K	67.202	0.052	0.084	0.864	Un-modified Lys
Q8CNL9	23	K	52.083	0.191	0.086	0.723	Un-modified Lys
Q8CNL9	41	K	37.479	0.052	0.084	0.864	Un-modified Lys
Q8CNL9	71	K	46.879	0.268	0.043	0.689	Un-modified Lys
Q8CNL9	73	K	58.892	0.268	0.043	0.689	Un-modified Lys
Q8CNL9	100	K	40.091	0.191	0.086	0.723	Un-modified Lys
Q8CNL9	108	K	21.331	0.113	0.087	0.800	Un-modified Lys
Q8CNL9	149	K	47.949	0.191	0.086	0.723	Un-modified Lys
Q8CNL9	171	K	39.227	0.118	0.150	0.732	Un-modified Lys
Q8CNL9	192	K	41.716	0.191	0.086	0.723	Un-modified Lys
Q8CNL9	194	K	33.797	0.278	0.093	0.628	Un-modified Lys
Q8CNL9	206	K	36.944	0.113	0.087	0.800	Un-modified Lys
Q8CNL9	217	K	34.352	0.113	0.043	0.844	Un-modified Lys
Q8CNL9	223	K	49.471	0.561	0.047	0.393	Un-modified Lys
Q8CNL9	230	K	54.716	0.191	0.086	0.723	Un-modified Lys
Q8CNL9	254	K	45.439	0.113	0.043	0.844	Un-modified Lys
Q8CNL9	260	K	41.901	0.116	0.016	0.868	Un-modified Lys
Q8CNL9	277	K	49.574	0.353	0.048	0.598	Un-modified Lys
Q8CNL9	288	K	43.218	0.184	0.043	0.773	Un-modified Lys
Q8CNL9	289	K	52.186	0.184	0.043	0.773	Un-modified Lys
P66523	3	K	89.212	0.181	0.017	0.803	Un-modified Lys
P66523	8	K	69.095	0.430	0.016	0.555	Modified Lys
P66523	20	K	44.184	0.522	0.016	0.462	Un-modified Lys
P66523	25	K	57.185	0.116	0.016	0.868	Un-modified Lys
P66523	34	K	31.493	0.782	0.003	0.215	Un-modified Lys
P66523	40	K	24.828	0.522	0.016	0.462	Modified Lys
P66523	44	K	29.868	0.782	0.003	0.215	Un-modified Lys
P66523	46	K	56.670	0.694	0.003	0.303	Un-modified Lys
P66523	47	K	53.317	0.502	0.002	0.495	Un-modified Lys
P66523	48	K	48.730	0.257	0.016	0.727	Un-modified Lys
P66523	54	K	78.475	0.782	0.003	0.215	Un-modified Lys
P66523	56	K	109.556	0.321	0.003	0.675	Un-modified Lys
P66523	58	K	171.019	0.003	0.003	0.994	Un-modified Lys
Q8CNN7	3	K	89.130	0.053	0.043	0.903	Un-modified Lys
Q8CNN7	10	K	37.149	0.052	0.084	0.864	Un-modified Lys
Q8CNN7	36	K	41.798	0.113	0.087	0.800	Un-modified Lys
Q8CNN7	67	K	51.713	0.118	0.150	0.732	Un-modified Lys
Q8CNN7	92	K	35.566	0.113	0.087	0.800	Un-modified Lys
Q8CNN7	125	K	20.920	0.622	0.015	0.363	Un-modified Lys
Q8CNN7	128	K	15.037	0.622	0.015	0.363	Un-modified Lys
Q8CNN7	135	K	27.461	0.268	0.043	0.689	Un-modified Lys
Q8CNN7	154	K	30.135	0.052	0.084	0.864	Un-modified Lys
Q8CNN7	160	K	41.654	0.181	0.017	0.803	Un-modified Lys
Q8CNN7	170	K	45.110	0.191	0.086	0.723	Un-modified Lys
Q8CNN7	186	K	43.382	0.113	0.087	0.800	Un-modified Lys
Q8CNN7	194	K	51.260	0.058	0.017	0.925	Un-modified Lys
Q8CNN7	205	K	54.901	0.053	0.043	0.903	Un-modified Lys
Q8CNN7	231	K	23.059	0.717	0.014	0.269	Un-modified Lys
Q8CNN7	236	K	36.985	0.268	0.043	0.689	Un-modified Lys
Q8CNN7	246	K	40.605	0.113	0.087	0.800	Un-modified Lys
Q8CNN7	263	K	46.570	0.052	0.084	0.864	Un-modified Lys
Q8CNN7	271	K	33.221	0.268	0.043	0.689	Modified Lys
Q8CNN7	273	K	35.483	0.278	0.093	0.628	Un-modified Lys
Q8CNN7	279	K	30.732	0.199	0.152	0.649	Un-modified Lys
Q8CNN7	296	K	33.982	0.622	0.015	0.363	Un-modified Lys
Q8CNN7	297	K	37.664	0.522	0.016	0.462	Un-modified Lys
A0A0H2VHB0	6	K	58.131	0.502	0.102	0.396	Un-modified Lys
A0A0H2VHB0	10	K	42.642	0.353	0.048	0.598	Un-modified Lys
A0A0H2VHB0	35	K	27.070	0.561	0.047	0.393	Un-modified Lys
A0A0H2VHB0	36	K	26.576	0.522	0.016	0.462	Un-modified Lys
A0A0H2VHB0	44	K	48.833	0.268	0.043	0.689	Un-modified Lys
A0A0H2VHB0	46	K	49.018	0.113	0.087	0.800	Modified Lys
A0A0H2VGS8	3	K	58.604	0.056	0.142	0.802	Un-modified Lys
A0A0H2VGS8	11	K	37.602	0.056	0.142	0.802	Un-modified Lys
A0A0H2VGS8	57	K	40.379	0.113	0.087	0.800	Un-modified Lys
A0A0H2VGS8	75	K	28.181	0.199	0.152	0.649	Un-modified Lys
A0A0H2VGS8	81	K	26.165	0.118	0.150	0.732	Un-modified Lys
A0A0H2VGS8	102	K	36.450	0.268	0.043	0.689	Un-modified Lys
A0A0H2VGS8	120	K	18.472	0.717	0.014	0.269	Un-modified Lys
A0A0H2VGS8	124	K	24.746	0.802	0.014	0.185	Un-modified Lys
A0A0H2VGS8	127	K	28.675	0.622	0.015	0.363	Un-modified Lys
A0A0H2VGS8	129	K	56.177	0.268	0.043	0.689	Un-modified Lys
A0A0H2VGS8	136	K	38.116	0.191	0.086	0.723	Un-modified Lys
A0A0H2VGS8	139	K	44.945	0.191	0.086	0.723	Un-modified Lys
A0A0H2VGS8	144	K	26.206	0.118	0.150	0.732	Un-modified Lys
A0A0H2VGS8	170	K	32.871	0.199	0.152	0.649	Un-modified Lys
A0A0H2VGS8	171	K	38.013	0.118	0.150	0.732	Un-modified Lys
A0A0H2VGS8	183	K	33.817	0.339	0.016	0.645	Un-modified Lys
A0A0H2VGS8	185	K	36.409	0.268	0.043	0.689	Modified Lys
A0A0H2VGS8	195	K	33.817	0.113	0.087	0.800	Un-modified Lys
A0A0H2VGS8	208	K	40.441	0.113	0.087	0.800	Un-modified Lys
A0A0H2VGS8	219	K	21.208	0.622	0.015	0.363	Un-modified Lys
A0A0H2VGS8	221	K	29.189	0.522	0.016	0.462	Un-modified Lys
A0A0H2VGS8	223	K	33.118	0.622	0.015	0.363	Un-modified Lys
A0A0H2VGS8	225	K	43.608	0.339	0.016	0.645	Un-modified Lys
A0A0H2VGS8	230	K	22.154	0.118	0.150	0.732	Un-modified Lys
A0A0H2VIL1	16	K	26.000	0.184	0.043	0.773	Un-modified Lys
A0A0H2VIL1	25	K	24.314	0.113	0.087	0.800	Un-modified Lys
A0A0H2VIL1	75	K	13.926	0.056	0.142	0.802	Un-modified Lys
A0A0H2VIL1	106	K	14.337	0.522	0.016	0.462	Un-modified Lys
A0A0H2VIL1	111	K	26.906	0.522	0.016	0.462	Un-modified Lys
A0A0H2VIL1	112	K	21.413	0.430	0.016	0.555	Un-modified Lys
A0A0H2VIL1	122	K	15.695	0.191	0.086	0.723	Un-modified Lys
A0A0H2VIL1	123	K	19.521	0.191	0.086	0.723	Un-modified Lys
A0A0H2VIL1	130	K	17.443	0.386	0.097	0.517	Un-modified Lys
A0A0H2VIL1	133	K	12.507	0.268	0.043	0.689	Un-modified Lys
A0A0H2VIL1	147	K	7.919	0.056	0.142	0.802	Un-modified Lys
A0A0H2VIL1	148	K	11.334	0.052	0.084	0.864	Modified Lys
A0A0H2VIL1	163	K	29.045	0.191	0.086	0.723	Modified Lys
A0A0H2VIL1	174	K	161.742	0.003	0.003	0.994	Un-modified Lys
A0A0H2VHG1	30	K	37.047	0.278	0.093	0.628	Un-modified Lys
A0A0H2VHG1	46	K	40.502	0.191	0.086	0.723	Un-modified Lys
A0A0H2VHG1	52	K	35.216	0.353	0.048	0.598	Un-modified Lys
A0A0H2VHG1	87	K	36.265	0.199	0.152	0.649	Un-modified Lys
A0A0H2VHG1	89	K	45.768	0.199	0.152	0.649	Un-modified Lys
A0A0H2VHG1	106	K	33.365	0.113	0.087	0.800	Un-modified Lys
A0A0H2VHG1	116	K	34.887	0.191	0.086	0.723	Un-modified Lys
A0A0H2VHG1	117	K	34.537	0.113	0.087	0.800	Un-modified Lys
A0A0H2VHG1	121	K	25.980	0.113	0.087	0.800	Un-modified Lys
A0A0H2VHG1	143	K	30.114	0.113	0.087	0.800	Un-modified Lys
A0A0H2VHG1	144	K	30.135	0.113	0.087	0.800	Un-modified Lys
A0A0H2VHG1	166	K	28.366	0.268	0.043	0.689	Un-modified Lys
A0A0H2VHG1	167	K	31.657	0.268	0.043	0.689	Un-modified Lys
A0A0H2VHG1	171	K	33.982	0.184	0.043	0.773	Un-modified Lys
A0A0H2VHG1	209	K	42.333	0.191	0.086	0.723	Un-modified Lys
A0A0H2VHG1	210	K	39.947	0.184	0.043	0.773	Un-modified Lys
A0A0H2VHG1	220	K	40.461	0.118	0.150	0.732	Un-modified Lys
A0A0H2VHG1	223	K	35.812	0.118	0.150	0.732	Un-modified Lys
A0A0H2VHG1	231	K	35.298	0.118	0.150	0.732	Un-modified Lys
A0A0H2VHG1	233	K	38.034	0.125	0.227	0.648	Un-modified Lys
A0A0H2VHG1	239	K	30.690	0.118	0.150	0.732	Un-modified Lys
A0A0H2VHG1	246	K	33.323	0.113	0.043	0.844	Un-modified Lys
A0A0H2VHG1	249	K	45.501	0.184	0.043	0.773	Un-modified Lys
A0A0H2VHG1	255	K	39.124	0.561	0.047	0.393	Un-modified Lys
A0A0H2VHG1	261	K	43.691	0.113	0.043	0.844	Un-modified Lys
A0A0H2VHG1	268	K	28.654	0.622	0.015	0.363	Un-modified Lys
A0A0H2VHG1	269	K	37.170	0.622	0.015	0.363	Un-modified Lys
A0A0H2VHG1	276	K	54.140	0.184	0.043	0.773	Un-modified Lys
A0A0H2VHG1	278	K	45.028	0.113	0.043	0.844	Un-modified Lys
A0A0H2VHG1	297	K	25.754	0.056	0.142	0.802	Un-modified Lys
A0A0H2VHG1	309	K	28.839	0.191	0.086	0.723	Un-modified Lys
A0A0H2VHG1	311	K	34.640	0.199	0.152	0.649	Un-modified Lys
A0A0H2VHG1	349	K	44.040	0.113	0.043	0.844	Un-modified Lys
A0A0H2VHG1	393	K	34.537	0.622	0.015	0.363	Un-modified Lys
A0A0H2VHG1	397	K	47.866	0.339	0.016	0.645	Un-modified Lys
A0A0H2VHG1	398	K	41.983	0.268	0.043	0.689	Un-modified Lys
A0A0H2VJ10	3	K	86.991	0.113	0.087	0.800	Un-modified Lys
A0A0H2VJ10	5	K	82.218	0.113	0.087	0.800	Un-modified Lys
A0A0H2VJ10	18	K	23.080	0.717	0.014	0.269	Un-modified Lys
A0A0H2VJ10	19	K	28.777	0.622	0.015	0.363	Un-modified Lys
A0A0H2VJ10	25	K	51.590	0.522	0.016	0.462	Un-modified Lys
A0A0H2VJ10	26	K	57.020	0.339	0.016	0.645	Un-modified Lys
A0A0H2VJ10	43	K	56.424	0.113	0.087	0.800	Un-modified Lys
A0A0H2VJ10	52	K	54.202	0.018	0.047	0.935	Un-modified Lys
A0A0H2VJ10	61	K	27.934	0.268	0.043	0.689	Modified Lys
A0A0H2VJ10	67	K	39.700	0.717	0.014	0.269	Un-modified Lys
A0A0H2VJ10	71	K	49.245	0.522	0.016	0.462	Un-modified Lys
A0A0H2VJ10	73	K	59.159	0.430	0.016	0.555	Modified Lys
A0A0H2VJ10	80	K	63.232	0.430	0.016	0.555	Un-modified Lys
A0A0H2VJ10	81	K	52.083	0.430	0.016	0.555	Un-modified Lys
A0A0H2VJ10	101	K	40.111	0.717	0.014	0.269	Un-modified Lys
A0A0H2VJ10	103	K	31.246	0.622	0.015	0.363	Un-modified Lys
A0A0H2VJ10	104	K	41.881	0.430	0.016	0.555	Un-modified Lys
A0A0H2VJ10	114	K	171.903	0.003	0.003	0.994	Un-modified Lys
A0A0H2VIQ1	3	K	79.647	0.113	0.043	0.844	Un-modified Lys
A0A0H2VIQ1	12	K	53.873	0.184	0.043	0.773	Un-modified Lys
A0A0H2VIQ1	24	K	34.228	0.052	0.084	0.864	Un-modified Lys
A0A0H2VIQ1	37	K	34.311	0.056	0.142	0.802	Un-modified Lys
A0A0H2VIQ1	52	K	18.698	0.622	0.015	0.363	Un-modified Lys
A0A0H2VIQ1	57	K	42.374	0.268	0.043	0.689	Un-modified Lys
A0A0H2VIQ1	75	K	40.996	0.257	0.016	0.727	Modified Lys
A0A0H2VIQ1	84	K	37.252	0.191	0.086	0.723	Un-modified Lys
A0A0H2VIQ1	87	K	47.188	0.184	0.043	0.773	Un-modified Lys
A0A0H2VIQ1	106	K	51.219	0.199	0.152	0.649	Un-modified Lys
A0A0H2VIQ1	110	K	46.097	0.191	0.086	0.723	Un-modified Lys
A0A0H2VIQ1	132	K	26.432	0.717	0.014	0.269	Un-modified Lys
A0A0H2VIQ1	143	K	22.092	0.622	0.015	0.363	Un-modified Lys
A0A0H2VIQ1	144	K	21.742	0.717	0.014	0.269	Un-modified Lys
A0A0H2VIQ1	149	K	23.450	0.660	0.049	0.291	Un-modified Lys
A0A0H2VIQ1	151	K	23.841	0.522	0.016	0.462	Un-modified Lys
A0A0H2VIQ1	153	K	36.615	0.353	0.048	0.598	Un-modified Lys
A0A0H2VIQ1	154	K	48.545	0.184	0.043	0.773	Modified Lys
A0A0H2VIQ1	160	K	25.157	0.113	0.043	0.844	Un-modified Lys
A0A0H2VIQ1	162	K	25.301	0.118	0.150	0.732	Un-modified Lys
A0A0H2VIQ1	187	K	38.795	0.191	0.086	0.723	Un-modified Lys
A0A0H2VIQ1	210	K	74.073	0.052	0.084	0.864	Un-modified Lys
A0A0H2VIQ1	213	K	102.397	0.018	0.047	0.935	Un-modified Lys
A0A0H2VIQ1	214	K	171.451	0.003	0.003	0.994	Un-modified Lys
A0A0H2VJD8	4	K	74.978	0.113	0.043	0.844	Un-modified Lys
A0A0H2VJD8	27	K	40.358	0.561	0.047	0.393	Un-modified Lys
A0A0H2VJD8	30	K	30.217	0.353	0.048	0.598	Un-modified Lys
A0A0H2VJD8	73	K	59.344	0.522	0.016	0.462	Un-modified Lys
A0A0H2VJD8	74	K	51.795	0.430	0.016	0.555	Un-modified Lys
A0A0H2VJD8	75	K	63.829	0.339	0.016	0.645	Modified Lys
A0A0H2VJD8	81	K	33.529	0.199	0.152	0.649	Modified Lys
A0A0H2VJD8	82	K	39.659	0.113	0.087	0.800	Un-modified Lys
A0A0H2VJD8	93	K	34.228	0.113	0.087	0.800	Un-modified Lys
A0A0H2VJD8	100	K	29.353	0.278	0.093	0.628	Un-modified Lys
A0A0H2VJD8	107	K	30.423	0.353	0.048	0.598	Un-modified Lys
A0A0H2VJD8	108	K	37.211	0.268	0.043	0.689	Un-modified Lys
A0A0H2VJD8	112	K	49.450	0.278	0.093	0.628	Un-modified Lys
A0A0H2VJD8	136	K	31.822	0.353	0.048	0.598	Un-modified Lys
A0A0H2VJD8	138	K	33.138	0.386	0.097	0.517	Un-modified Lys
A0A0H2VJD8	140	K	37.623	0.353	0.048	0.598	Un-modified Lys
A0A0H2VJD8	147	K	64.878	0.257	0.016	0.727	Un-modified Lys
A0A0H2VIJ0	4	K	81.581	0.053	0.043	0.903	Un-modified Lys
A0A0H2VIJ0	18	K	26.103	0.622	0.015	0.363	Un-modified Lys
A0A0H2VIJ0	36	K	52.824	0.113	0.087	0.800	Un-modified Lys
A0A0H2VIJ0	53	K	43.403	0.430	0.016	0.555	Un-modified Lys
A0A0H2VIJ0	54	K	35.092	0.522	0.016	0.462	Un-modified Lys
A0A0H2VIJ0	56	K	46.632	0.522	0.016	0.462	Un-modified Lys
A0A0H2VIJ0	71	K	43.300	0.118	0.150	0.732	Un-modified Lys
A0A0H2VIJ0	88	K	44.637	0.199	0.152	0.649	Un-modified Lys
A0A0H2VIJ0	96	K	31.781	0.125	0.227	0.648	Un-modified Lys
A0A0H2VIJ0	100	K	31.205	0.118	0.150	0.732	Un-modified Lys
A0A0H2VIJ0	112	K	45.686	0.561	0.047	0.393	Un-modified Lys
A0A0H2VIJ0	119	K	47.373	0.184	0.043	0.773	Un-modified Lys
A0A0H2VIJ0	120	K	42.148	0.113	0.043	0.844	Un-modified Lys
A0A0H2VIJ0	138	K	40.502	0.191	0.086	0.723	Un-modified Lys
A0A0H2VIJ0	170	K	40.770	0.802	0.014	0.185	Un-modified Lys
A0A0H2VIJ0	171	K	36.841	0.717	0.014	0.269	Un-modified Lys
A0A0H2VIJ0	176	K	36.656	0.268	0.043	0.689	Modified Lys
A0A0H2VIJ0	177	K	39.350	0.268	0.043	0.689	Un-modified Lys
A0A0H2VIJ0	180	K	32.953	0.184	0.043	0.773	Un-modified Lys
A0A0H2VIJ0	192	K	36.018	0.622	0.015	0.363	Un-modified Lys
A0A0H2VIJ0	204	K	37.993	0.113	0.087	0.800	Un-modified Lys
A0A0H2VIJ0	215	K	36.944	0.184	0.043	0.773	Un-modified Lys
A0A0H2VIJ0	217	K	30.793	0.181	0.017	0.803	Un-modified Lys
A0A0H2VIJ0	239	K	44.102	0.307	0.165	0.527	Un-modified Lys
A0A0H2VIJ0	241	K	30.855	0.191	0.086	0.723	Modified Lys
A0A0H2VIJ0	253	K	38.672	0.660	0.049	0.291	Un-modified Lys
A0A0H2VIJ0	269	K	32.933	0.278	0.093	0.628	Un-modified Lys
A0A0H2VIJ0	278	K	49.059	0.257	0.016	0.727	Un-modified Lys
A0A0H2VIJ0	281	K	38.630	0.181	0.017	0.803	Un-modified Lys
A0A0H2VIJ0	288	K	30.814	0.522	0.016	0.462	Un-modified Lys
A0A0H2VIJ0	300	K	54.963	0.184	0.043	0.773	Un-modified Lys
A0A0H2VIJ0	311	K	33.591	0.056	0.142	0.802	Un-modified Lys
A0A0H2VIJ0	327	K	26.576	0.717	0.014	0.269	Un-modified Lys
A0A0H2VIJ0	329	K	36.923	0.522	0.016	0.462	Un-modified Lys
A0A0H2VIJ0	338	K	31.431	0.353	0.048	0.598	Modified Lys
A0A0H2VIJ0	343	K	35.771	0.522	0.016	0.462	Un-modified Lys
A0A0H2VIJ0	370	K	59.036	0.113	0.043	0.844	Un-modified Lys
A0A0H2VIJ0	380	K	45.336	0.353	0.048	0.598	Un-modified Lys
A0A0H2VIJ0	398	K	40.914	0.191	0.086	0.723	Un-modified Lys
A0A0H2VIJ0	423	K	33.776	0.717	0.014	0.269	Un-modified Lys
A0A0H2VIJ0	424	K	30.608	0.717	0.014	0.269	Un-modified Lys
A0A0H2VIJ0	425	K	31.061	0.622	0.015	0.363	Un-modified Lys
A0A0H2VIJ0	437	K	19.336	0.522	0.016	0.462	Un-modified Lys
A0A0H2VIJ0	443	K	37.067	0.622	0.015	0.363	Un-modified Lys
A0A0H2VIJ0	445	K	25.137	0.522	0.016	0.462	Modified Lys
A0A0H2VIJ0	455	K	27.811	0.923	0.002	0.076	Un-modified Lys
A0A0H2VIJ0	457	K	41.325	0.859	0.002	0.139	Un-modified Lys
A0A0H2VIJ0	460	K	47.208	0.430	0.016	0.555	Un-modified Lys
A0A0H2VIJ0	509	K	57.185	0.113	0.043	0.844	Un-modified Lys
A0A0H2VIJ0	533	K	45.521	0.191	0.086	0.723	Un-modified Lys
A0A0H2VIJ0	555	K	27.379	0.878	0.010	0.111	Un-modified Lys
A0A0H2VIJ0	556	K	35.154	0.802	0.014	0.185	Un-modified Lys
A0A0H2VIJ0	558	K	28.921	0.522	0.016	0.462	Un-modified Lys
A0A0H2VIJ0	559	K	35.854	0.522	0.016	0.462	Un-modified Lys
A0A0H2VIJ0	564	K	46.139	0.116	0.016	0.868	Un-modified Lys
A0A0H2VIJ0	583	K	52.639	0.268	0.043	0.689	Un-modified Lys
A0A0H2VIJ0	590	K	18.945	0.717	0.014	0.269	Un-modified Lys
A0A0H2VIJ0	591	K	28.592	0.717	0.014	0.269	Un-modified Lys
A0A0H2VIJ0	598	K	57.575	0.181	0.017	0.803	Un-modified Lys
A0A0H2VIJ0	615	K	44.657	0.199	0.152	0.649	Un-modified Lys
A0A0H2VIJ0	619	K	32.912	0.056	0.142	0.802	Modified Lys
A0A0H2VIJ0	633	K	43.032	0.125	0.227	0.648	Un-modified Lys
A0A0H2VIJ0	651	K	39.145	0.125	0.227	0.648	Un-modified Lys
A0A0H2VIJ0	667	K	39.824	0.522	0.016	0.462	Un-modified Lys
A0A0H2VIJ0	678	K	47.002	0.113	0.087	0.800	Un-modified Lys
A0A0H2VIJ0	691	K	43.588	0.522	0.016	0.462	Un-modified Lys
A0A0H2VIJ0	694	K	38.795	0.430	0.016	0.555	Un-modified Lys
A0A0H2VIJ0	705	K	35.627	0.191	0.086	0.723	Un-modified Lys
A0A0H2VIJ0	759	K	41.922	0.053	0.043	0.903	Un-modified Lys
A0A0H2VIJ0	773	K	28.531	0.125	0.227	0.648	Un-modified Lys
A0A0H2VIJ0	816	K	31.883	0.353	0.048	0.598	Un-modified Lys
A0A0H2VIJ0	824	K	50.582	0.053	0.043	0.903	Un-modified Lys
A0A0H2VIJ0	841	K	23.388	0.660	0.049	0.291	Un-modified Lys
A0A0H2VIJ0	844	K	28.057	0.622	0.015	0.363	Un-modified Lys
A0A0H2VIJ0	860	K	40.255	0.191	0.086	0.723	Un-modified Lys
A0A0H2VIJ0	877	K	31.452	0.056	0.142	0.802	Un-modified Lys
A0A0H2VIJ0	881	K	47.949	0.056	0.142	0.802	Un-modified Lys
A0A0H2VIJ0	898	K	46.858	0.257	0.016	0.727	Un-modified Lys
A0A0H2VIJ0	911	K	24.684	0.561	0.047	0.393	Un-modified Lys
A0A0H2VIJ0	914	K	25.054	0.353	0.048	0.598	Un-modified Lys
A0A0H2VIJ0	932	K	17.752	0.859	0.002	0.139	Un-modified Lys
A0A0H2VIJ0	935	K	17.361	0.923	0.002	0.076	Un-modified Lys
A0A0H2VIJ0	940	K	25.322	0.622	0.015	0.363	Un-modified Lys
A0A0H2VIJ0	958	K	59.941	0.116	0.016	0.868	Un-modified Lys
A0A0H2VIJ0	965	K	34.866	0.191	0.086	0.723	Un-modified Lys
A0A0H2VIJ0	978	K	102.850	0.181	0.017	0.803	Un-modified Lys
A0A0H2VIJ0	979	K	173.693	0.003	0.003	0.994	Un-modified Lys
A0A0H2VJX8	5	K	68.107	0.339	0.016	0.645	Un-modified Lys
A0A0H2VJX8	8	K	33.077	0.622	0.015	0.363	Un-modified Lys
A0A0H2VJX8	14	K	33.961	0.717	0.014	0.269	Un-modified Lys
A0A0H2VJX8	20	K	55.580	0.339	0.016	0.645	Un-modified Lys
A0A0H2VJX8	36	K	55.004	0.191	0.086	0.723	Un-modified Lys
A0A0H2VJX8	42	K	50.376	0.191	0.086	0.723	Un-modified Lys
A0A0H2VJX8	54	K	42.395	0.278	0.093	0.628	Modified Lys
A0A0H2VJX8	59	K	48.710	0.191	0.086	0.723	Un-modified Lys
A0A0H2VJX8	69	K	42.477	0.268	0.043	0.689	Un-modified Lys
A0A0H2VJX8	73	K	42.498	0.353	0.048	0.598	Un-modified Lys
A0A0H2VJX8	80	K	37.561	0.561	0.047	0.393	Un-modified Lys
A0A0H2VJN5	11	K	66.894	0.053	0.043	0.903	Un-modified Lys
A0A0H2VJN5	44	K	54.469	0.522	0.016	0.462	Un-modified Lys
A0A0H2VJN5	48	K	56.136	0.353	0.048	0.598	Un-modified Lys
A0A0H2VJN5	50	K	49.841	0.191	0.086	0.723	Un-modified Lys
A0A0H2VJN5	61	K	29.559	0.717	0.014	0.269	Un-modified Lys
A0A0H2VJN5	62	K	42.930	0.622	0.015	0.363	Un-modified Lys
A0A0H2VJN5	64	K	47.085	0.430	0.016	0.555	Un-modified Lys
A0A0H2VJN5	67	K	53.441	0.181	0.017	0.803	Un-modified Lys
A0A0H2VJN5	91	K	63.808	0.353	0.048	0.598	Un-modified Lys
A0A0H2VJN5	158	K	61.792	0.339	0.016	0.645	Un-modified Lys
A0A0H2VJN5	164	K	43.423	0.522	0.016	0.462	Un-modified Lys
A0A0H2VJN5	168	K	38.836	0.717	0.014	0.269	Un-modified Lys
A0A0H2VJN5	171	K	36.635	0.802	0.014	0.185	Un-modified Lys
A0A0H2VJN5	174	K	40.399	0.522	0.016	0.462	Un-modified Lys
A0A0H2VJN5	175	K	46.920	0.430	0.016	0.555	Un-modified Lys
A0A0H2VJN5	179	K	39.104	0.353	0.048	0.598	Un-modified Lys
A0A0H2VJN5	196	K	45.254	0.268	0.043	0.689	Un-modified Lys
A0A0H2VJN5	250	K	47.373	0.430	0.016	0.555	Un-modified Lys
A0A0H2VJN5	253	K	45.172	0.622	0.015	0.363	Un-modified Lys
A0A0H2VJN5	255	K	68.807	0.622	0.015	0.363	Un-modified Lys
A0A0H2VJN5	259	K	49.409	0.116	0.016	0.868	Un-modified Lys
A0A0H2VJN5	261	K	63.582	0.056	0.142	0.802	Un-modified Lys
A0A0H2VJN5	265	K	49.903	0.064	0.216	0.721	Un-modified Lys
A0A0H2VJN5	271	K	50.335	0.064	0.216	0.721	Un-modified Lys
A0A0H2VJN5	275	K	56.485	0.118	0.150	0.732	Un-modified Lys
A0A0H2VJN5	282	K	56.136	0.184	0.043	0.773	Un-modified Lys
A0A0H2VJN5	288	K	50.067	0.278	0.093	0.628	Un-modified Lys
A0A0H2VJN5	290	K	53.749	0.278	0.093	0.628	Un-modified Lys
A0A0H2VJN5	300	K	39.721	0.018	0.088	0.893	Un-modified Lys
A0A0H2VJN5	313	K	38.548	0.353	0.048	0.598	Un-modified Lys
A0A0H2VJN5	315	K	53.420	0.268	0.043	0.689	Un-modified Lys
A0A0H2VJN5	320	K	48.854	0.191	0.086	0.723	Un-modified Lys
A0A0H2VJN5	328	K	68.498	0.184	0.043	0.773	Un-modified Lys
A0A0H2VJN5	333	K	104.105	0.058	0.017	0.925	Un-modified Lys
A0A0H2VJN5	334	K	169.003	0.003	0.003	0.994	Un-modified Lys
P66618	4	K	70.226	0.184	0.043	0.773	Un-modified Lys
P66618	9	K	40.050	0.191	0.086	0.723	Un-modified Lys
P66618	21	K	36.635	0.191	0.086	0.723	Un-modified Lys
P66618	25	K	39.968	0.268	0.043	0.689	Modified Lys
P66618	29	K	28.551	0.278	0.093	0.628	Un-modified Lys
P66618	76	K	31.020	0.353	0.048	0.598	Un-modified Lys
P66618	114	K	34.311	0.430	0.016	0.555	Un-modified Lys
P66618	136	K	34.702	0.622	0.015	0.363	Un-modified Lys
P66618	137	K	40.749	0.622	0.015	0.363	Un-modified Lys
P66618	143	K	33.529	0.053	0.043	0.903	Un-modified Lys
P66618	149	K	33.385	0.052	0.084	0.864	Un-modified Lys
A0A0H2VGA9	13	K	39.700	0.118	0.150	0.732	Un-modified Lys
A0A0H2VGA9	44	K	40.564	0.502	0.002	0.495	Un-modified Lys
A0A0H2VGA9	61	K	47.640	0.181	0.017	0.803	Un-modified Lys
A0A0H2VGA9	70	K	49.491	0.113	0.087	0.800	Un-modified Lys
A0A0H2VGA9	131	K	49.656	0.278	0.093	0.628	Un-modified Lys
A0A0H2VGA9	135	K	35.854	0.118	0.150	0.732	Un-modified Lys
A0A0H2VGA9	149	K	53.564	0.386	0.097	0.517	Un-modified Lys
A0A0H2VGA9	154	K	54.469	0.113	0.087	0.800	Un-modified Lys
A0A0H2VGA9	253	K	51.116	0.113	0.087	0.800	Un-modified Lys
A0A0H2VGA9	302	K	36.141	0.199	0.152	0.649	Un-modified Lys
A0A0H2VGA9	391	K	48.607	0.113	0.087	0.800	Un-modified Lys
A0A0H2VGA9	412	K	58.295	0.113	0.043	0.844	Un-modified Lys
A0A0H2VGA9	447	K	25.507	0.782	0.003	0.215	Un-modified Lys
A0A0H2VGA9	454	K	39.248	0.802	0.014	0.185	Un-modified Lys
A0A0H2VGA9	457	K	36.368	0.522	0.016	0.462	Un-modified Lys
A0A0H2VGA9	462	K	42.498	0.278	0.093	0.628	Un-modified Lys
A0A0H2VGA9	481	K	66.976	0.278	0.093	0.628	Un-modified Lys
A0A0H2VGA9	484	K	100.834	0.116	0.016	0.868	Un-modified Lys
A0A0H2VGA9	485	K	175.092	0.003	0.003	0.994	Un-modified Lys
A0A0H2VG48	4	K	82.897	0.052	0.084	0.864	Modified Lys
A0A0H2VG48	31	K	31.616	0.125	0.227	0.648	Un-modified Lys
A0A0H2VG48	87	K	87.957	0.018	0.088	0.893	Un-modified Lys
Q8CRG9	9	K	53.173	0.191	0.086	0.723	Modified Lys
Q8CRG9	23	K	46.817	0.191	0.086	0.723	Un-modified Lys
Q8CRG9	31	K	59.735	0.184	0.043	0.773	Un-modified Lys
Q8CRG9	44	K	48.895	0.113	0.043	0.844	Un-modified Lys
Q8CRG9	53	K	53.400	0.278	0.093	0.628	Modified Lys
Q8CRG9	54	K	48.093	0.278	0.093	0.628	Un-modified Lys
Q8CRG9	59	K	45.995	0.278	0.093	0.628	Un-modified Lys
Q8CRG9	78	K	39.926	0.118	0.150	0.732	Un-modified Lys
Q8CRG9	91	K	35.339	0.353	0.048	0.598	Un-modified Lys
Q8CRG9	113	K	56.855	0.118	0.150	0.732	Un-modified Lys
A0A0H2VHA3	4	K	66.297	0.113	0.087	0.800	Un-modified Lys
A0A0H2VHA3	5	K	64.158	0.113	0.087	0.800	Un-modified Lys
A0A0H2VHA3	13	K	19.644	0.118	0.150	0.732	Un-modified Lys
A0A0H2VHA3	21	K	36.717	0.052	0.084	0.864	Un-modified Lys
A0A0H2VHA3	44	K	31.431	0.113	0.087	0.800	Un-modified Lys
A0A0H2VHA3	60	K	30.629	0.199	0.152	0.649	Un-modified Lys
A0A0H2VHA3	63	K	30.752	0.118	0.150	0.732	Un-modified Lys
A0A0H2VHA3	68	K	35.854	0.113	0.043	0.844	Un-modified Lys
A0A0H2VHA3	77	K	40.934	0.053	0.043	0.903	Un-modified Lys
A0A0H2VHA3	107	K	22.133	0.522	0.016	0.462	Un-modified Lys
A0A0H2VHA3	114	K	21.352	0.430	0.016	0.555	Un-modified Lys
A0A0H2VHA3	125	K	37.746	0.184	0.043	0.773	Un-modified Lys
A0A0H2VHA3	128	K	44.945	0.053	0.043	0.903	Un-modified Lys
A0A0H2VHA3	141	K	26.576	0.386	0.097	0.517	Un-modified Lys
A0A0H2VHA3	145	K	21.496	0.199	0.152	0.649	Un-modified Lys
Q8CMK8	2	K	92.318	0.053	0.043	0.903	Un-modified Lys
Q8CMK8	3	K	81.375	0.113	0.043	0.844	Un-modified Lys
Q8CMK8	4	K	72.201	0.113	0.043	0.844	Un-modified Lys
Q8CMK8	27	K	30.958	0.113	0.087	0.800	Un-modified Lys
Q8CMK8	41	K	51.795	0.191	0.086	0.723	Un-modified Lys
Q8CMK8	80	K	33.673	0.339	0.016	0.645	Un-modified Lys
Q8CMK8	90	K	32.089	0.353	0.048	0.598	Un-modified Lys
Q8CMK8	93	K	34.414	0.257	0.016	0.727	Un-modified Lys
Q8CMK8	102	K	23.758	0.717	0.014	0.269	Un-modified Lys
Q8CMK8	104	K	22.648	0.802	0.014	0.185	Un-modified Lys
Q8CMK8	112	K	42.744	0.184	0.043	0.773	Un-modified Lys
Q8CMK8	124	K	36.717	0.353	0.048	0.598	Modified Lys
Q8CMK8	125	K	33.529	0.353	0.048	0.598	Un-modified Lys
Q8CMK8	132	K	47.249	0.113	0.043	0.844	Un-modified Lys
Q8CMK8	155	K	24.910	0.386	0.097	0.517	Un-modified Lys
Q8CMK8	157	K	33.385	0.191	0.086	0.723	Un-modified Lys
Q8CMK8	175	K	34.270	0.052	0.084	0.864	Un-modified Lys
Q8CMK8	197	K	34.578	0.502	0.002	0.495	Un-modified Lys
Q8CMK8	253	K	20.755	0.622	0.015	0.363	Un-modified Lys
Q8CMK8	256	K	26.762	0.622	0.015	0.363	Un-modified Lys
Q8CMK8	257	K	23.285	0.522	0.016	0.462	Un-modified Lys
Q8CMK8	275	K	33.673	0.268	0.043	0.689	Un-modified Lys
Q8CMK8	276	K	30.114	0.353	0.048	0.598	Un-modified Lys
Q8CMK8	277	K	42.868	0.386	0.097	0.517	Un-modified Lys
Q8CMK8	279	K	40.585	0.268	0.043	0.689	Un-modified Lys
Q8CMK8	286	K	72.694	0.339	0.016	0.645	Un-modified Lys
Q8CMK8	287	K	68.663	0.257	0.016	0.727	Un-modified Lys
Q8CMK8	289	K	110.049	0.181	0.017	0.803	Un-modified Lys
Q8CMK8	290	K	172.953	0.003	0.003	0.994	Un-modified Lys
Q8CRH4	24	K	31.637	0.118	0.150	0.732	Modified Lys
Q8CRH4	33	K	33.776	0.353	0.048	0.598	Modified Lys
Q8CRH4	34	K	47.764	0.353	0.048	0.598	Modified Lys
Q8CRH4	41	K	40.255	0.184	0.043	0.773	Modified Lys
Q8CRH4	47	K	29.641	0.199	0.152	0.649	Un-modified Lys
Q8CRH4	56	K	26.371	0.353	0.048	0.598	Modified Lys
Q8CRH4	65	K	30.402	0.386	0.097	0.517	Modified Lys
Q8CRH4	78	K	44.740	0.353	0.048	0.598	Modified Lys
Q8CRH4	82	K	38.774	0.353	0.048	0.598	Modified Lys
Q8CRH4	90	K	45.768	0.268	0.043	0.689	Modified Lys
Q8CRH4	96	K	50.047	0.191	0.086	0.723	Un-modified Lys
Q8CRH4	116	K	30.012	0.622	0.015	0.363	Un-modified Lys
Q8CRH4	120	K	44.616	0.522	0.016	0.462	Un-modified Lys
P0C0R4	2	K	94.169	0.116	0.016	0.868	Un-modified Lys
P0C0R4	7	K	59.242	0.191	0.086	0.723	Un-modified Lys
P0C0R4	12	K	41.140	0.184	0.043	0.773	Un-modified Lys
P0C0R4	42	K	34.311	0.056	0.142	0.802	Un-modified Lys
P0C0R4	59	K	39.433	0.199	0.152	0.649	Un-modified Lys
P0C0R4	69	K	46.797	0.118	0.150	0.732	Un-modified Lys
P0C0R4	74	K	41.346	0.052	0.084	0.864	Un-modified Lys
P0C0R4	92	K	31.287	0.052	0.084	0.864	Un-modified Lys
P0C0R4	101	K	36.183	0.113	0.087	0.800	Un-modified Lys
P0C0R4	108	K	35.236	0.018	0.088	0.893	Un-modified Lys
P0C0R4	117	K	29.847	0.113	0.087	0.800	Un-modified Lys
P0C0R4	130	K	28.572	0.278	0.093	0.628	Un-modified Lys
P0C0R4	140	K	36.306	0.052	0.084	0.864	Un-modified Lys
P0C0R4	152	K	46.735	0.052	0.084	0.864	Un-modified Lys
P0C0R4	161	K	27.996	0.118	0.150	0.732	Un-modified Lys
P0C0R4	163	K	35.504	0.113	0.043	0.844	Un-modified Lys
P0C0R4	173	K	46.097	0.353	0.048	0.598	Un-modified Lys
P0C0R4	179	K	29.641	0.113	0.087	0.800	Un-modified Lys
P0C0R4	184	K	40.297	0.113	0.043	0.844	Un-modified Lys
P0C0R4	191	K	48.669	0.058	0.017	0.925	Un-modified Lys
P0C0R4	205	K	50.540	0.113	0.043	0.844	Un-modified Lys
P0C0R4	215	K	29.436	0.064	0.216	0.721	Un-modified Lys
P0C0R4	227	K	42.127	0.113	0.043	0.844	Un-modified Lys
P0C0R4	232	K	31.596	0.056	0.142	0.802	Un-modified Lys
P0C0R4	241	K	36.121	0.184	0.043	0.773	Un-modified Lys
P0C0R4	246	K	27.214	0.199	0.152	0.649	Modified Lys
P0C0R4	249	K	30.505	0.191	0.086	0.723	Un-modified Lys
P0C0R4	257	K	38.980	0.184	0.043	0.773	Un-modified Lys
P0C0R4	259	K	32.933	0.113	0.043	0.844	Un-modified Lys
P0C0R4	262	K	38.528	0.184	0.043	0.773	Un-modified Lys
P0C0R4	265	K	43.053	0.113	0.087	0.800	Un-modified Lys
P0C0R4	284	K	47.105	0.339	0.016	0.645	Un-modified Lys
P0C0R4	287	K	46.426	0.268	0.043	0.689	Un-modified Lys
P0C0R4	293	K	34.393	0.184	0.043	0.773	Un-modified Lys
P0C0R4	300	K	35.442	0.257	0.016	0.727	Un-modified Lys
P0C0R4	303	K	40.996	0.430	0.016	0.555	Un-modified Lys
P0C0R4	305	K	42.621	0.353	0.048	0.598	Un-modified Lys
P0C0R4	308	K	30.258	0.113	0.087	0.800	Un-modified Lys
P0C0R4	376	K	16.518	0.199	0.152	0.649	Un-modified Lys
P0C0R4	389	K	36.594	0.118	0.150	0.732	Un-modified Lys
P0C0R4	397	K	18.492	0.199	0.152	0.649	Un-modified Lys
P0C0R4	404	K	14.296	0.386	0.097	0.517	Un-modified Lys
P0C0R4	407	K	24.910	0.502	0.102	0.396	Un-modified Lys
P0C0R4	411	K	28.921	0.191	0.086	0.723	Un-modified Lys
P0C0R4	443	K	32.171	0.056	0.142	0.802	Un-modified Lys
P0C0R4	495	K	29.024	0.278	0.093	0.628	Un-modified Lys
P0C0R4	500	K	39.906	0.191	0.086	0.723	Un-modified Lys
P0C0R4	514	K	25.548	0.278	0.093	0.628	Un-modified Lys
P0C0R4	516	K	34.743	0.268	0.043	0.689	Un-modified Lys
P0C0R4	532	K	48.422	0.113	0.087	0.800	Un-modified Lys
P0C0R4	535	K	38.260	0.191	0.086	0.723	Un-modified Lys
P0C0R4	537	K	41.490	0.113	0.043	0.844	Un-modified Lys
P0C0R4	555	K	39.988	0.113	0.087	0.800	Un-modified Lys
P0C0R4	565	K	23.203	0.056	0.142	0.802	Un-modified Lys
P0C0R4	574	K	29.703	0.053	0.043	0.903	Un-modified Lys
P0C0R4	579	K	34.270	0.353	0.048	0.598	Un-modified Lys
P0C0R4	581	K	42.168	0.268	0.043	0.689	Un-modified Lys
P0C0R4	599	K	29.621	0.660	0.049	0.291	Un-modified Lys
P0C0R4	601	K	36.903	0.522	0.016	0.462	Un-modified Lys
P0C0R4	603	K	33.899	0.353	0.048	0.598	Un-modified Lys
P0C0R4	624	K	19.110	0.064	0.216	0.721	Un-modified Lys
P0C0R4	631	K	36.327	0.113	0.043	0.844	Un-modified Lys
P0C0R4	634	K	35.586	0.056	0.142	0.802	Un-modified Lys
P0C0R4	643	K	37.047	0.018	0.047	0.935	Un-modified Lys
P0C0R4	660	K	35.689	0.622	0.015	0.363	Un-modified Lys
P0C0R4	688	K	173.282	0.003	0.003	0.994	Un-modified Lys
Q8CMQ8	5	K	76.747	0.184	0.043	0.773	Un-modified Lys
Q8CMQ8	47	K	34.311	0.353	0.048	0.598	Un-modified Lys
Q8CMQ8	52	K	45.624	0.113	0.043	0.844	Un-modified Lys
Q8CMQ8	94	K	31.513	0.353	0.048	0.598	Un-modified Lys
Q8CMQ8	99	K	27.687	0.622	0.015	0.363	Un-modified Lys
Q8CMQ8	110	K	43.526	0.113	0.087	0.800	Un-modified Lys
Q8CMQ8	116	K	40.173	0.113	0.043	0.844	Un-modified Lys
Q8CMQ8	137	K	33.365	0.056	0.142	0.802	Un-modified Lys
Q8CMQ8	162	K	22.154	0.717	0.014	0.269	Un-modified Lys
Q8CMQ8	163	K	22.874	0.717	0.014	0.269	Un-modified Lys
Q8CMQ8	211	K	28.777	0.622	0.015	0.363	Un-modified Lys
Q8CMQ8	220	K	50.808	0.191	0.086	0.723	Un-modified Lys
Q8CMQ8	240	K	44.082	0.113	0.043	0.844	Un-modified Lys
Q8CMQ8	258	K	38.096	0.502	0.102	0.396	Un-modified Lys
Q8CMQ8	288	K	42.559	0.184	0.043	0.773	Un-modified Lys
Q8CMQ8	290	K	44.287	0.184	0.043	0.773	Un-modified Lys
Q8CMQ8	298	K	33.941	0.522	0.016	0.462	Un-modified Lys
Q8CMQ8	300	K	40.708	0.353	0.048	0.598	Un-modified Lys
Q8CMQ8	316	K	40.831	0.113	0.087	0.800	Un-modified Lys
Q8CMQ8	338	K	47.023	0.113	0.043	0.844	Un-modified Lys
Q8CMQ8	344	K	51.096	0.053	0.043	0.903	Un-modified Lys
Q8CMQ8	369	K	33.221	0.278	0.093	0.628	Un-modified Lys
Q8CMQ8	408	K	32.439	0.278	0.093	0.628	Un-modified Lys
Q8CMQ8	483	K	48.175	0.191	0.086	0.723	Un-modified Lys
Q8CMQ8	505	K	51.919	0.053	0.043	0.903	Un-modified Lys
A0A0H2VH31	2	K	96.247	0.053	0.043	0.903	Un-modified Lys
A0A0H2VH31	8	K	45.974	0.191	0.086	0.723	Un-modified Lys
A0A0H2VH31	9	K	45.851	0.113	0.087	0.800	Un-modified Lys
A0A0H2VH31	34	K	38.960	0.191	0.086	0.723	Un-modified Lys
A0A0H2VH31	39	K	48.771	0.278	0.093	0.628	Un-modified Lys
A0A0H2VH31	44	K	54.490	0.199	0.152	0.649	Un-modified Lys
A0A0H2VH31	56	K	25.795	0.199	0.152	0.649	Un-modified Lys
A0A0H2VH31	61	K	41.881	0.113	0.043	0.844	Un-modified Lys
A0A0H2VH31	73	K	23.429	0.118	0.150	0.732	Un-modified Lys
A0A0H2VH31	78	K	24.149	0.191	0.086	0.723	Un-modified Lys
A0A0H2VH31	85	K	30.197	0.278	0.093	0.628	Un-modified Lys
A0A0H2VH31	97	K	20.714	0.118	0.150	0.732	Un-modified Lys
A0A0H2VH31	110	K	14.646	0.522	0.016	0.462	Un-modified Lys
A0A0H2VH31	114	K	17.299	0.717	0.014	0.269	Un-modified Lys
A0A0H2VH31	115	K	28.304	0.622	0.015	0.363	Un-modified Lys
A0A0H2VH31	116	K	29.107	0.622	0.015	0.363	Un-modified Lys
A0A0H2VH31	119	K	44.184	0.181	0.017	0.803	Un-modified Lys
A0A0H2VH31	125	K	43.958	0.353	0.048	0.598	Un-modified Lys
A0A0H2VH31	127	K	57.349	0.184	0.043	0.773	Un-modified Lys
A0A0H2VH31	137	K	37.335	0.339	0.016	0.645	Un-modified Lys
A0A0H2VH31	139	K	35.792	0.191	0.086	0.723	Un-modified Lys
A0A0H2VH31	160	K	40.235	0.268	0.043	0.689	Un-modified Lys
A0A0H2VH31	172	K	39.206	0.113	0.087	0.800	Un-modified Lys
A0A0H2VH31	179	K	34.311	0.053	0.043	0.903	Un-modified Lys
A0A0H2VH31	197	K	29.456	0.278	0.093	0.628	Un-modified Lys
A0A0H2VH31	205	K	30.197	0.056	0.142	0.802	Un-modified Lys
A0A0H2VH31	219	K	32.645	0.184	0.043	0.773	Un-modified Lys
A0A0H2VH31	224	K	37.191	0.118	0.150	0.732	Un-modified Lys
A0A0H2VH31	234	K	32.706	0.386	0.097	0.517	Un-modified Lys
A0A0H2VH31	240	K	56.012	0.113	0.043	0.844	Un-modified Lys
A0A0H2VH31	248	K	27.770	0.278	0.093	0.628	Un-modified Lys
A0A0H2VH31	258	K	41.901	0.184	0.043	0.773	Un-modified Lys
A0A0H2VH31	268	K	21.208	0.353	0.048	0.598	Un-modified Lys
A0A0H2VH31	274	K	35.010	0.257	0.016	0.727	Un-modified Lys
A0A0H2VH31	290	K	162.297	0.003	0.003	0.994	Un-modified Lys
A0A0H2VGM0	6	K	47.640	0.561	0.047	0.393	Un-modified Lys
A0A0H2VGM0	12	K	42.539	0.268	0.043	0.689	Un-modified Lys
A0A0H2VGM0	71	K	39.700	0.353	0.048	0.598	Un-modified Lys
A0A0H2VGM0	75	K	46.673	0.522	0.016	0.462	Un-modified Lys
A0A0H2VGM0	76	K	46.941	0.522	0.016	0.462	Un-modified Lys
A0A0H2VGM0	78	K	35.545	0.522	0.016	0.462	Un-modified Lys
A0A0H2VGM0	87	K	44.945	0.353	0.048	0.598	Un-modified Lys
A0A0H2VGM0	96	K	33.879	0.622	0.015	0.363	Un-modified Lys
A0A0H2VGM0	97	K	39.371	0.522	0.016	0.462	Un-modified Lys
A0A0H2VGM0	100	K	38.898	0.353	0.048	0.598	Un-modified Lys
A0A0H2VGM0	105	K	28.963	0.118	0.150	0.732	Un-modified Lys
A0A0H2VGM0	109	K	42.168	0.053	0.043	0.903	Un-modified Lys
A0A0H2VGM0	133	K	43.670	0.191	0.086	0.723	Un-modified Lys
A0A0H2VGM0	136	K	42.292	0.268	0.043	0.689	Un-modified Lys
A0A0H2VGM0	140	K	45.604	0.278	0.093	0.628	Un-modified Lys
A0A0H2VGM0	157	K	60.064	0.278	0.093	0.628	Un-modified Lys
A0A0H2VGM0	176	K	45.604	0.118	0.150	0.732	Un-modified Lys
A0A0H2VGM0	186	K	35.257	0.056	0.142	0.802	Un-modified Lys
A0A0H2VGM0	198	K	53.996	0.113	0.087	0.800	Un-modified Lys
A0A0H2VGM0	210	K	38.054	0.268	0.043	0.689	Un-modified Lys
A0A0H2VGM0	214	K	41.243	0.278	0.093	0.628	Un-modified Lys
A0A0H2VGM0	215	K	47.455	0.191	0.086	0.723	Un-modified Lys
A0A0H2VGM0	218	K	44.596	0.113	0.087	0.800	Un-modified Lys
A0A0H2VGM0	239	K	45.439	0.191	0.086	0.723	Un-modified Lys
A0A0H2VGM0	249	K	39.289	0.386	0.097	0.517	Un-modified Lys
A0A0H2VGM0	254	K	43.444	0.191	0.086	0.723	Un-modified Lys
A0A0H2VGM0	269	K	40.235	0.113	0.087	0.800	Un-modified Lys
Q8CPH4	7	K	55.806	0.191	0.086	0.723	Modified Lys
Q8CPH4	10	K	50.417	0.113	0.087	0.800	Un-modified Lys
Q8CPH4	26	K	37.931	0.191	0.086	0.723	Un-modified Lys
Q8CPH4	43	K	49.923	0.199	0.152	0.649	Un-modified Lys
Q8CPH4	61	K	35.010	0.113	0.087	0.800	Un-modified Lys
Q8CPH4	107	K	14.872	0.802	0.014	0.185	Un-modified Lys
Q8CPH4	109	K	15.427	0.717	0.014	0.269	Un-modified Lys
Q8CPH4	116	K	29.497	0.522	0.016	0.462	Un-modified Lys
Q8CPH4	134	K	34.475	0.113	0.087	0.800	Un-modified Lys
Q8CPH4	144	K	36.882	0.118	0.150	0.732	Modified Lys
Q8CPH4	145	K	36.183	0.118	0.150	0.732	Modified Lys
Q8CPH4	193	K	38.672	0.191	0.086	0.723	Un-modified Lys
Q8CPH4	202	K	49.471	0.052	0.084	0.864	Un-modified Lys
Q8CPH4	223	K	42.066	0.278	0.093	0.628	Un-modified Lys
Q8CPH4	228	K	32.686	0.113	0.087	0.800	Un-modified Lys
Q8CPH4	243	K	44.267	0.386	0.097	0.517	Modified Lys
Q8CPH4	256	K	47.866	0.191	0.086	0.723	Un-modified Lys
Q8CPH4	262	K	37.828	0.113	0.087	0.800	Un-modified Lys
Q8CPH4	264	K	47.928	0.118	0.150	0.732	Un-modified Lys
Q8CPH4	289	K	28.675	0.353	0.048	0.598	Un-modified Lys
Q8CPH4	290	K	30.711	0.353	0.048	0.598	Un-modified Lys
Q8CPH4	301	K	98.181	0.116	0.016	0.868	Modified Lys
Q8CPH4	302	K	165.897	0.003	0.003	0.994	Un-modified Lys
A0A0H2VFK3	2	K	112.518	0.018	0.047	0.935	Un-modified Lys
A0A0H2VFK3	24	K	27.008	0.191	0.086	0.723	Un-modified Lys
A0A0H2VFK3	46	K	43.506	0.191	0.086	0.723	Un-modified Lys
A0A0H2VFK3	61	K	35.689	0.113	0.087	0.800	Un-modified Lys
A0A0H2VFK3	100	K	24.766	0.199	0.152	0.649	Un-modified Lys
A0A0H2VFK3	101	K	30.073	0.191	0.086	0.723	Un-modified Lys
A0A0H2VFK3	131	K	49.368	0.113	0.087	0.800	Un-modified Lys
A0A0H2VFK3	139	K	37.808	0.386	0.097	0.517	Un-modified Lys
A0A0H2VFK3	141	K	34.743	0.386	0.097	0.517	Un-modified Lys
A0A0H2VFK3	161	K	35.031	0.278	0.093	0.628	Un-modified Lys
A0A0H2VFK3	164	K	33.282	0.386	0.097	0.517	Un-modified Lys
A0A0H2VFK3	169	K	38.384	0.184	0.043	0.773	Un-modified Lys
A0A0H2VFK3	171	K	32.398	0.184	0.043	0.773	Un-modified Lys
A0A0H2VFK3	173	K	40.667	0.430	0.016	0.555	Un-modified Lys
A0A0H2VFK3	176	K	31.102	0.522	0.016	0.462	Un-modified Lys
A0A0H2VFK3	180	K	39.124	0.622	0.015	0.363	Un-modified Lys
A0A0H2VFK3	200	K	26.391	0.353	0.048	0.598	Un-modified Lys
A0A0H2VFK3	204	K	22.298	0.191	0.086	0.723	Un-modified Lys
A0A0H2VFK3	226	K	33.797	0.502	0.102	0.396	Un-modified Lys
A0A0H2VFK3	232	K	27.790	0.052	0.084	0.864	Modified Lys
A0A0H2VFK3	245	K	30.629	0.353	0.048	0.598	Un-modified Lys
A0A0H2VFK3	253	K	20.776	0.268	0.043	0.689	Un-modified Lys
A0A0H2VFK3	256	K	21.434	0.353	0.048	0.598	Un-modified Lys
A0A0H2VFK3	262	K	13.844	0.561	0.047	0.393	Un-modified Lys
A0A0H2VFK3	266	K	15.736	0.802	0.014	0.185	Un-modified Lys
A0A0H2VFK3	267	K	20.611	0.802	0.014	0.185	Un-modified Lys
A0A0H2VFK3	274	K	30.937	0.191	0.086	0.723	Un-modified Lys
A0A0H2VFK3	320	K	27.564	0.118	0.150	0.732	Un-modified Lys
A0A0H2VJJ0	33	K	28.366	0.522	0.016	0.462	Un-modified Lys
A0A0H2VJJ0	55	K	41.222	0.113	0.087	0.800	Un-modified Lys
A0A0H2VJJ0	75	K	27.461	0.199	0.152	0.649	Un-modified Lys
A0A0H2VJJ0	96	K	32.542	0.113	0.087	0.800	Un-modified Lys
A0A0H2VJJ0	129	K	25.486	0.278	0.093	0.628	Un-modified Lys
A0A0H2VJJ0	132	K	46.673	0.113	0.087	0.800	Un-modified Lys
A0A0H2VJJ0	287	K	28.325	0.386	0.097	0.517	Modified Lys
A0A0H2VJJ0	297	K	89.027	0.184	0.043	0.773	Un-modified Lys
A0A0H2VJJ0	299	K	164.869	0.003	0.003	0.994	Un-modified Lys
A0A0H2VIN3	2	K	112.127	0.058	0.017	0.925	Un-modified Lys
A0A0H2VIN3	12	K	39.721	0.353	0.048	0.598	Un-modified Lys
A0A0H2VIN3	13	K	47.167	0.268	0.043	0.689	Un-modified Lys
A0A0H2VIN3	14	K	35.854	0.184	0.043	0.773	Un-modified Lys
A0A0H2VIN3	20	K	49.430	0.268	0.043	0.689	Un-modified Lys
A0A0H2VIN3	23	K	53.256	0.268	0.043	0.689	Un-modified Lys
A0A0H2VIN3	26	K	39.289	0.113	0.087	0.800	Un-modified Lys
A0A0H2VIN3	32	K	50.376	0.339	0.016	0.645	Un-modified Lys
A0A0H2VIN3	61	K	26.967	0.191	0.086	0.723	Un-modified Lys
A0A0H2VIN3	64	K	37.787	0.113	0.043	0.844	Un-modified Lys
A0A0H2VIN3	137	K	37.746	0.018	0.141	0.840	Un-modified Lys
A0A0H2VIN3	159	K	27.667	0.056	0.142	0.802	Un-modified Lys
A0A0H2VIN3	171	K	41.716	0.113	0.087	0.800	Un-modified Lys
A0A0H2VIN3	176	K	36.553	0.118	0.150	0.732	Un-modified Lys
A0A0H2VIN3	225	K	35.915	0.053	0.043	0.903	Un-modified Lys
A0A0H2VIN3	236	K	43.320	0.113	0.087	0.800	Un-modified Lys
Q8CP47	15	K	35.566	0.191	0.086	0.723	Un-modified Lys
Q8CP47	37	K	49.923	0.268	0.043	0.689	Modified Lys
Q8CP47	43	K	32.686	0.113	0.087	0.800	Un-modified Lys
Q8CP47	65	K	20.652	0.802	0.014	0.185	Un-modified Lys
Q8CP47	68	K	35.278	0.522	0.016	0.462	Un-modified Lys
Q8CP47	74	K	32.521	0.184	0.043	0.773	Un-modified Lys
Q8CP47	112	K	40.461	0.278	0.093	0.628	Un-modified Lys
Q8CP47	145	K	34.167	0.191	0.086	0.723	Un-modified Lys
Q8CP47	150	K	48.833	0.113	0.087	0.800	Un-modified Lys
Q8CP47	161	K	45.542	0.113	0.043	0.844	Un-modified Lys
Q8CP47	182	K	41.778	0.066	0.296	0.638	Un-modified Lys
Q8CP47	204	K	34.804	0.268	0.043	0.689	Un-modified Lys
Q8CP47	212	K	44.184	0.053	0.043	0.903	Un-modified Lys
Q8CP47	219	K	34.722	0.113	0.087	0.800	Un-modified Lys
Q8CP47	240	K	27.770	0.199	0.152	0.649	Un-modified Lys
Q8CP47	251	K	34.146	0.056	0.142	0.802	Un-modified Lys
Q8CP47	259	K	47.270	0.191	0.086	0.723	Un-modified Lys
Q8CP47	263	K	52.618	0.052	0.084	0.864	Un-modified Lys
Q8CP47	292	K	33.899	0.430	0.016	0.555	Modified Lys
Q8CP47	300	K	40.297	0.181	0.017	0.803	Un-modified Lys
Q8CP47	303	K	35.566	0.353	0.048	0.598	Un-modified Lys
Q8CP47	306	K	32.357	0.184	0.043	0.773	Un-modified Lys
Q8CP47	313	K	13.309	0.522	0.016	0.462	Modified Lys
Q8CP47	314	K	16.024	0.622	0.015	0.363	Un-modified Lys
Q8CP47	319	K	17.094	0.802	0.014	0.185	Un-modified Lys
Q8CP47	322	K	33.467	0.502	0.002	0.495	Un-modified Lys
Q8CP47	328	K	36.429	0.053	0.043	0.903	Un-modified Lys
Q8CP47	341	K	41.469	0.268	0.043	0.689	Modified Lys
Q8CP47	351	K	25.610	0.216	0.235	0.548	Un-modified Lys
Q8CP47	374	K	22.689	0.353	0.048	0.598	Un-modified Lys
Q8CP47	393	K	20.529	0.278	0.093	0.628	Un-modified Lys
Q8CP47	455	K	26.412	0.278	0.093	0.628	Un-modified Lys
A0A0H2VEK5	2	K	97.851	0.053	0.043	0.903	Un-modified Lys
A0A0H2VEK5	3	K	78.804	0.113	0.043	0.844	Un-modified Lys
A0A0H2VEK5	8	K	38.322	0.268	0.043	0.689	Modified Lys
A0A0H2VEK5	13	K	43.567	0.191	0.086	0.723	Un-modified Lys
A0A0H2VEK5	37	K	42.066	0.522	0.016	0.462	Un-modified Lys
A0A0H2VEK5	39	K	47.537	0.257	0.016	0.727	Un-modified Lys
A0A0H2VEK5	40	K	55.971	0.184	0.043	0.773	Un-modified Lys
A0A0H2VEK5	83	K	37.232	0.113	0.087	0.800	Un-modified Lys
A0A0H2VEK5	89	K	37.088	0.113	0.087	0.800	Un-modified Lys
A0A0H2VEK5	102	K	30.855	0.118	0.150	0.732	Un-modified Lys
A0A0H2VEK5	124	K	43.794	0.118	0.150	0.732	Un-modified Lys
A0A0H2VEK5	141	K	40.852	0.353	0.048	0.598	Modified Lys
A0A0H2VEK5	153	K	26.432	0.118	0.150	0.732	Un-modified Lys
A0A0H2VEK5	161	K	28.654	0.191	0.086	0.723	Un-modified Lys
A0A0H2VEK5	169	K	29.127	0.268	0.043	0.689	Un-modified Lys
A0A0H2VEK5	171	K	42.703	0.184	0.043	0.773	Modified Lys
A0A0H2VEK5	180	K	44.246	0.113	0.043	0.844	Un-modified Lys
A0A0H2VEK5	196	K	38.116	0.191	0.086	0.723	Un-modified Lys
A0A0H2VEK5	216	K	36.121	0.199	0.152	0.649	Un-modified Lys
A0A0H2VEK5	239	K	19.295	0.622	0.015	0.363	Modified Lys
A0A0H2VEK5	243	K	32.891	0.430	0.016	0.555	Un-modified Lys
A0A0H2VEK5	244	K	30.608	0.268	0.043	0.689	Un-modified Lys
A0A0H2VEK5	266	K	37.149	0.191	0.086	0.723	Un-modified Lys
A0A0H2VEK5	280	K	20.570	0.018	0.141	0.840	Un-modified Lys
A0A0H2VEK5	318	K	96.494	0.018	0.047	0.935	Un-modified Lys
Q8CRU4	16	K	31.431	0.118	0.150	0.732	Un-modified Lys
Q8CRU4	20	K	37.170	0.052	0.084	0.864	Un-modified Lys
Q8CRU4	75	K	23.841	0.339	0.016	0.645	Un-modified Lys
Q8CRU4	79	K	15.901	0.191	0.086	0.723	Un-modified Lys
Q8CRU4	88	K	21.742	0.052	0.084	0.864	Un-modified Lys
Q8CRU4	114	K	27.708	0.278	0.093	0.628	Un-modified Lys
Q8CRU4	129	K	28.798	0.113	0.043	0.844	Un-modified Lys
Q8CRU4	133	K	34.187	0.018	0.047	0.935	Un-modified Lys
Q8CRU4	161	K	19.521	0.268	0.043	0.689	Un-modified Lys
Q8CRU4	169	K	26.206	0.430	0.016	0.555	Un-modified Lys
Q8CRU4	183	K	33.447	0.268	0.043	0.689	Un-modified Lys
Q8CRU4	203	K	23.038	0.191	0.086	0.723	Un-modified Lys
Q8CRU4	208	K	27.667	0.191	0.086	0.723	Un-modified Lys
Q8CRU4	212	K	38.198	0.191	0.086	0.723	Un-modified Lys
Q8CRU4	221	K	14.090	0.622	0.015	0.363	Un-modified Lys
Q8CRU4	222	K	18.575	0.717	0.014	0.269	Modified Lys
Q8CRU4	229	K	22.668	0.802	0.014	0.185	Un-modified Lys
Q8CRU4	254	K	31.061	0.353	0.048	0.598	Un-modified Lys
Q8CRU4	261	K	28.695	0.353	0.048	0.598	Modified Lys
Q8CRU4	285	K	13.988	0.622	0.015	0.363	Un-modified Lys
Q8CRU4	300	K	25.815	0.353	0.048	0.598	Un-modified Lys
Q8CRU4	302	K	41.243	0.184	0.043	0.773	Un-modified Lys
Q8CRU4	321	K	42.230	0.113	0.087	0.800	Un-modified Lys
Q8CRU4	338	K	39.412	0.064	0.216	0.721	Un-modified Lys
Q8CRU4	354	K	30.834	0.199	0.152	0.649	Un-modified Lys
Q8CRU4	360	K	27.070	0.118	0.150	0.732	Un-modified Lys
Q8CRU4	374	K	32.110	0.278	0.093	0.628	Un-modified Lys
Q8CRU4	384	K	33.200	0.353	0.048	0.598	Un-modified Lys
Q8CRU4	387	K	24.807	0.353	0.048	0.598	Un-modified Lys
Q8CRU4	388	K	26.618	0.353	0.048	0.598	Un-modified Lys
Q8CRU4	401	K	37.273	0.278	0.093	0.628	Un-modified Lys
Q8CRU4	407	K	33.303	0.056	0.142	0.802	Un-modified Lys
Q8CRU4	420	K	31.349	0.118	0.150	0.732	Un-modified Lys
Q8CRU4	437	K	21.578	0.278	0.093	0.628	Un-modified Lys
Q8CRU4	440	K	32.706	0.278	0.093	0.628	Un-modified Lys
Q8CRU4	442	K	42.086	0.191	0.086	0.723	Un-modified Lys
Q8CRU4	453	K	41.346	0.184	0.043	0.773	Un-modified Lys
Q8CRU4	456	K	45.521	0.268	0.043	0.689	Un-modified Lys
Q8CRU4	463	K	38.363	0.191	0.086	0.723	Un-modified Lys
Q8CRU4	469	K	46.879	0.339	0.016	0.645	Un-modified Lys
Q8CT54	11	K	47.208	0.181	0.017	0.803	Un-modified Lys
Q8CT54	22	K	31.842	0.561	0.047	0.393	Un-modified Lys
Q8CT54	38	K	27.893	0.056	0.142	0.802	Un-modified Lys
Q8CT54	52	K	24.129	0.278	0.093	0.628	Un-modified Lys
Q8CT54	56	K	35.401	0.386	0.097	0.517	Un-modified Lys
Q8CT54	63	K	33.879	0.113	0.043	0.844	Modified Lys
Q8CT54	71	K	56.568	0.113	0.043	0.844	Un-modified Lys
Q8CT54	85	K	27.831	0.278	0.093	0.628	Un-modified Lys
Q8CT54	88	K	45.460	0.257	0.016	0.727	Un-modified Lys
Q8CT54	135	K	26.597	0.125	0.227	0.648	Un-modified Lys
Q8CT54	159	K	31.904	0.018	0.141	0.840	Un-modified Lys
Q8CQ88	40	K	44.801	0.353	0.048	0.598	Un-modified Lys
Q8CQ88	48	K	48.895	0.118	0.150	0.732	Un-modified Lys
Q8CQ88	59	K	37.252	0.278	0.093	0.628	Un-modified Lys
Q8CQ88	66	K	29.353	0.199	0.152	0.649	Un-modified Lys
Q8CQ88	85	K	35.854	0.430	0.016	0.555	Un-modified Lys
Q8CQ88	86	K	39.124	0.353	0.048	0.598	Un-modified Lys
Q8CQ88	97	K	51.939	0.278	0.093	0.628	Un-modified Lys
Q8CQ88	140	K	48.627	0.184	0.043	0.773	Un-modified Lys
Q8CQ88	150	K	46.550	0.184	0.043	0.773	Un-modified Lys
Q8CQ88	156	K	44.555	0.053	0.043	0.903	Un-modified Lys
Q8CQ88	175	K	52.166	0.191	0.086	0.723	Un-modified Lys
Q8CQ88	187	K	40.194	0.278	0.093	0.628	Un-modified Lys
Q8CQ88	201	K	61.072	0.268	0.043	0.689	Un-modified Lys
Q8CQ88	214	K	43.732	0.113	0.087	0.800	Un-modified Lys
Q8CQ88	227	K	33.838	0.268	0.043	0.689	Un-modified Lys
Q8CQ88	235	K	35.895	0.522	0.016	0.462	Un-modified Lys
Q8CQ88	237	K	57.205	0.430	0.016	0.555	Un-modified Lys
Q8CQ88	252	K	30.917	0.622	0.015	0.363	Un-modified Lys
Q8CQ88	262	K	24.149	0.802	0.014	0.185	Un-modified Lys
Q8CQ88	263	K	35.154	0.717	0.014	0.269	Un-modified Lys
Q8CQ88	301	K	37.376	0.191	0.086	0.723	Un-modified Lys
Q8CQ88	322	K	32.706	0.522	0.016	0.462	Un-modified Lys
Q8CQ88	326	K	27.523	0.268	0.043	0.689	Modified Lys
Q8CQ88	352	K	21.002	0.878	0.010	0.111	Un-modified Lys
Q8CQ88	376	K	44.225	0.184	0.043	0.773	Un-modified Lys
Q8CQ88	390	K	43.341	0.113	0.087	0.800	Un-modified Lys
Q8CQ88	401	K	37.828	0.184	0.043	0.773	Un-modified Lys
Q8CQ88	405	K	41.140	0.113	0.087	0.800	Un-modified Lys
Q8CQ88	427	K	31.945	0.184	0.043	0.773	Un-modified Lys
Q8CQ88	445	K	38.219	0.430	0.016	0.555	Un-modified Lys
Q8CQ88	448	K	38.918	0.430	0.016	0.555	Un-modified Lys
Q8CQ88	451	K	41.325	0.353	0.048	0.598	Un-modified Lys
Q8CQ88	457	K	37.869	0.278	0.093	0.628	Modified Lys
Q8CQ88	461	K	40.482	0.199	0.152	0.649	Un-modified Lys
Q8CQ88	490	K	44.411	0.268	0.043	0.689	Un-modified Lys
Q8CQ88	508	K	33.015	0.113	0.087	0.800	Modified Lys
Q8CQ88	522	K	44.863	0.430	0.016	0.555	Un-modified Lys
Q8CQ88	535	K	33.797	0.268	0.043	0.689	Un-modified Lys
Q8CQ88	551	K	40.461	0.353	0.048	0.598	Un-modified Lys
Q8CQ88	580	K	47.537	0.184	0.043	0.773	Un-modified Lys
Q8CQ88	605	K	24.746	0.717	0.014	0.269	Un-modified Lys
Q8CQ88	609	K	52.351	0.522	0.016	0.462	Un-modified Lys
Q8CQ88	621	K	35.607	0.113	0.087	0.800	Un-modified Lys
Q8CQ88	643	K	48.607	0.118	0.150	0.732	Un-modified Lys
Q8CQ88	687	K	32.891	0.717	0.014	0.269	Un-modified Lys
Q8CQ88	691	K	37.849	0.522	0.016	0.462	Un-modified Lys
Q8CQ88	694	K	36.717	0.339	0.016	0.645	Un-modified Lys
Q8CQ88	713	K	26.906	0.278	0.093	0.628	Un-modified Lys
Q8CQ88	720	K	40.276	0.353	0.048	0.598	Un-modified Lys
Q8CQ88	729	K	55.704	0.353	0.048	0.598	Un-modified Lys
Q8CQ88	748	K	37.952	0.353	0.048	0.598	Un-modified Lys
Q8CQ88	750	K	40.729	0.278	0.093	0.628	Un-modified Lys
Q8CQ88	771	K	45.563	0.268	0.043	0.689	Un-modified Lys
Q8CQ88	786	K	41.202	0.191	0.086	0.723	Un-modified Lys
Q8CQ88	790	K	31.863	0.125	0.227	0.648	Un-modified Lys
Q8CQ88	799	K	18.616	0.125	0.227	0.648	Modified Lys
Q8CQ88	802	K	20.138	0.125	0.227	0.648	Un-modified Lys
Q8CQ88	811	K	55.210	0.257	0.016	0.727	Un-modified Lys
Q8CQ88	812	K	60.825	0.181	0.017	0.803	Un-modified Lys
Q8CP67	28	K	33.365	0.278	0.093	0.628	Un-modified Lys
Q8CP67	50	K	38.630	0.522	0.016	0.462	Un-modified Lys
Q8CP67	53	K	44.966	0.113	0.043	0.844	Un-modified Lys
Q8CP67	86	K	40.626	0.125	0.227	0.648	Un-modified Lys
Q8CP67	107	K	28.304	0.191	0.086	0.723	Un-modified Lys
Q8CP67	120	K	39.083	0.278	0.093	0.628	Un-modified Lys
Q8CP67	149	K	46.200	0.268	0.043	0.689	Un-modified Lys
Q8CP67	170	K	27.461	0.199	0.152	0.649	Un-modified Lys
Q8CP67	172	K	34.043	0.118	0.150	0.732	Un-modified Lys
Q8CP67	181	K	26.350	0.191	0.086	0.723	Un-modified Lys
Q8CP67	186	K	32.439	0.113	0.087	0.800	Un-modified Lys
Q8CP67	203	K	34.825	0.353	0.048	0.598	Un-modified Lys
Q8CP67	208	K	30.649	0.191	0.086	0.723	Un-modified Lys
Q8CP67	209	K	43.238	0.113	0.087	0.800	Un-modified Lys
Q8CP67	238	K	26.288	0.199	0.152	0.649	Un-modified Lys
Q8CP67	254	K	31.225	0.113	0.087	0.800	Un-modified Lys
Q8CP67	263	K	33.673	0.278	0.093	0.628	Un-modified Lys
Q8CP67	267	K	41.449	0.191	0.086	0.723	Un-modified Lys
Q8CP67	311	K	37.890	0.191	0.086	0.723	Un-modified Lys
Q8CP67	318	K	33.488	0.191	0.086	0.723	Un-modified Lys
Q8CP67	328	K	27.338	0.113	0.087	0.800	Un-modified Lys
Q8CP67	332	K	28.736	0.191	0.086	0.723	Un-modified Lys
Q8CP67	379	K	22.154	0.802	0.014	0.185	Un-modified Lys
Q8CNY0	25	K	50.355	0.184	0.043	0.773	Un-modified Lys
Q8CNY0	30	K	38.816	0.125	0.227	0.648	Un-modified Lys
Q8CNY0	56	K	28.798	0.118	0.150	0.732	Un-modified Lys
Q8CNY0	57	K	24.807	0.118	0.150	0.732	Modified Lys
Q8CNY0	66	K	31.760	0.199	0.152	0.649	Un-modified Lys
Q8CNY0	73	K	36.018	0.066	0.296	0.638	Un-modified Lys
Q8CNY0	99	K	35.422	0.191	0.086	0.723	Un-modified Lys
Q8CNY0	105	K	38.363	0.056	0.142	0.802	Un-modified Lys
Q8CNY0	115	K	39.515	0.278	0.093	0.628	Un-modified Lys
Q8CNY0	116	K	37.972	0.191	0.086	0.723	Un-modified Lys
Q8CNY0	124	K	59.180	0.184	0.043	0.773	Un-modified Lys
Q8CNY0	133	K	45.089	0.199	0.152	0.649	Un-modified Lys
Q8CNY0	163	K	45.419	0.278	0.093	0.628	Un-modified Lys
Q8CNY0	168	K	34.393	0.191	0.086	0.723	Un-modified Lys
Q8CNY0	187	K	35.895	0.191	0.086	0.723	Un-modified Lys
Q8CNY0	194	K	28.345	0.191	0.086	0.723	Modified Lys
Q8CNY0	215	K	41.551	0.622	0.015	0.363	Un-modified Lys
Q8CNY0	218	K	25.569	0.522	0.016	0.462	Un-modified Lys
Q8CNY0	227	K	45.028	0.278	0.093	0.628	Un-modified Lys
Q8CNY0	238	K	60.414	0.113	0.087	0.800	Un-modified Lys
Q8CNY0	263	K	36.553	0.191	0.086	0.723	Un-modified Lys
Q8CNY0	304	K	40.297	0.118	0.150	0.732	Un-modified Lys
Q8CNY0	306	K	24.005	0.064	0.216	0.721	Un-modified Lys
Q8CNY0	327	K	36.121	0.191	0.086	0.723	Un-modified Lys
Q8CNY0	335	K	55.066	0.184	0.043	0.773	Un-modified Lys
Q8CNY0	339	K	91.125	0.113	0.043	0.844	Un-modified Lys
A0A0H2VGC6	13	K	39.104	0.113	0.087	0.800	Un-modified Lys
A0A0H2VGC6	58	K	30.896	0.353	0.048	0.598	Un-modified Lys
A0A0H2VGC6	64	K	23.388	0.386	0.097	0.517	Un-modified Lys
A0A0H2VGC6	66	K	18.410	0.386	0.097	0.517	Un-modified Lys
A0A0H2VGC6	68	K	25.363	0.278	0.093	0.628	Un-modified Lys
A0A0H2VGC6	86	K	31.081	0.056	0.142	0.802	Un-modified Lys
A0A0H2VGC6	110	K	35.915	0.113	0.087	0.800	Un-modified Lys
A0A0H2VGC6	121	K	25.445	0.353	0.048	0.598	Un-modified Lys
A0A0H2VGC6	135	K	18.122	0.717	0.014	0.269	Un-modified Lys
A0A0H2VGC6	142	K	39.844	0.353	0.048	0.598	Un-modified Lys
A0A0H2VGC6	164	K	38.445	0.278	0.093	0.628	Modified Lys
A0A0H2VGC6	174	K	36.615	0.191	0.086	0.723	Un-modified Lys
A0A0H2VGC6	197	K	17.094	0.802	0.014	0.185	Un-modified Lys
A0A0H2VGC6	199	K	12.033	0.782	0.003	0.215	Un-modified Lys
A0A0H2VGC6	204	K	24.375	0.622	0.015	0.363	Un-modified Lys
A0A0H2VGC6	206	K	32.645	0.717	0.014	0.269	Un-modified Lys
A0A0H2VGC6	208	K	37.170	0.522	0.016	0.462	Modified Lys
A0A0H2VGC6	214	K	32.706	0.052	0.084	0.864	Un-modified Lys
A0A0H2VGC6	240	K	25.095	0.278	0.093	0.628	Un-modified Lys
A0A0H2VGC6	241	K	33.858	0.278	0.093	0.628	Un-modified Lys
A0A0H2VGC6	248	K	26.453	0.278	0.093	0.628	Modified Lys
A0A0H2VGC6	255	K	32.048	0.622	0.015	0.363	Un-modified Lys
A0A0H2VGC6	266	K	30.546	0.191	0.086	0.723	Un-modified Lys
A0A0H2VGC6	276	K	159.459	0.003	0.003	0.994	Un-modified Lys
A0A0H2VG99	8	K	35.010	0.561	0.047	0.393	Un-modified Lys
A0A0H2VG99	14	K	42.374	0.184	0.043	0.773	Un-modified Lys
A0A0H2VG99	31	K	33.138	0.191	0.086	0.723	Un-modified Lys
A0A0H2VG99	60	K	25.959	0.118	0.150	0.732	Un-modified Lys
A0A0H2VG99	67	K	37.293	0.191	0.086	0.723	Un-modified Lys
A0A0H2VG99	92	K	51.404	0.268	0.043	0.689	Un-modified Lys
A0A0H2VG99	99	K	36.594	0.353	0.048	0.598	Un-modified Lys
A0A0H2VG99	107	K	36.573	0.386	0.097	0.517	Un-modified Lys
A0A0H2VG99	130	K	30.300	0.278	0.093	0.628	Un-modified Lys
A0A0H2VG99	136	K	18.534	0.660	0.049	0.291	Un-modified Lys
A0A0H2VG99	142	K	51.219	0.184	0.043	0.773	Un-modified Lys
A0A0H2VG99	165	K	38.754	0.191	0.086	0.723	Un-modified Lys
A0A0H2VG99	175	K	37.335	0.113	0.043	0.844	Un-modified Lys
A0A0H2VG99	180	K	37.787	0.278	0.093	0.628	Modified Lys
A0A0H2VG99	187	K	47.270	0.181	0.017	0.803	Un-modified Lys
A0A0H2VG99	198	K	35.195	0.353	0.048	0.598	Un-modified Lys
A0A0H2VG99	205	K	36.327	0.052	0.084	0.864	Un-modified Lys
A0A0H2VG99	212	K	32.768	0.113	0.087	0.800	Un-modified Lys
A0A0H2VG99	219	K	59.632	0.053	0.043	0.903	Un-modified Lys
A0A0H2VEN7	6	K	66.852	0.053	0.043	0.903	Un-modified Lys
A0A0H2VEN7	41	K	31.822	0.278	0.093	0.628	Un-modified Lys
A0A0H2VEN7	45	K	48.771	0.184	0.043	0.773	Un-modified Lys
A0A0H2VEN7	62	K	30.423	0.113	0.087	0.800	Modified Lys
A0A0H2VEN7	76	K	21.763	0.125	0.227	0.648	Un-modified Lys
A0A0H2VEN7	133	K	40.235	0.622	0.015	0.363	Un-modified Lys
A0A0H2VEN7	137	K	23.943	0.113	0.043	0.844	Un-modified Lys
A0A0H2VEN7	145	K	21.228	0.622	0.015	0.363	Un-modified Lys
A0A0H2VEN7	148	K	19.192	0.622	0.015	0.363	Un-modified Lys
A0A0H2VEN7	152	K	13.350	0.859	0.002	0.139	Un-modified Lys
A0A0H2VEN7	157	K	21.455	0.782	0.003	0.215	Un-modified Lys
A0A0H2VEN7	160	K	33.591	0.782	0.003	0.215	Un-modified Lys
A0A0H2VEN7	163	K	45.748	0.257	0.016	0.727	Un-modified Lys
A0A0H2VEN7	166	K	40.852	0.113	0.087	0.800	Un-modified Lys
A0A0H2VEN7	177	K	40.667	0.184	0.043	0.773	Un-modified Lys
A0A0H2VEN7	184	K	30.814	0.353	0.048	0.598	Un-modified Lys
A0A0H2VEN7	188	K	29.970	0.113	0.043	0.844	Un-modified Lys
A0A0H2VEN7	197	K	40.173	0.113	0.087	0.800	Un-modified Lys
A0A0H2VEN7	220	K	43.218	0.184	0.043	0.773	Un-modified Lys
A0A0H2VEN7	263	K	160.117	0.003	0.003	0.994	Un-modified Lys
Q8CNI2	3	K	94.252	0.018	0.047	0.935	Un-modified Lys
Q8CNI2	17	K	51.055	0.113	0.087	0.800	Un-modified Lys
Q8CNI2	34	K	34.948	0.278	0.093	0.628	Un-modified Lys
Q8CNI2	39	K	34.105	0.191	0.086	0.723	Un-modified Lys
Q8CNI2	85	K	54.428	0.052	0.084	0.864	Un-modified Lys
Q8CNI2	93	K	36.964	0.191	0.086	0.723	Un-modified Lys
Q8CNI2	100	K	30.135	0.622	0.015	0.363	Modified Lys
Q8CNI2	101	K	22.010	0.622	0.015	0.363	Un-modified Lys
Q8CNI2	182	K	33.858	0.353	0.048	0.598	Un-modified Lys
Q8CNI2	188	K	34.352	0.278	0.093	0.628	Un-modified Lys
Q8CNI2	190	K	44.431	0.184	0.043	0.773	Un-modified Lys
Q8CNI2	197	K	33.570	0.191	0.086	0.723	Un-modified Lys
Q8CNI2	222	K	36.944	0.278	0.093	0.628	Un-modified Lys
Q8CNI2	224	K	32.809	0.113	0.087	0.800	Un-modified Lys
Q8CNI2	232	K	44.061	0.268	0.043	0.689	Modified Lys
Q8CNI2	233	K	36.923	0.184	0.043	0.773	Un-modified Lys
Q8CNI2	254	K	53.791	0.184	0.043	0.773	Un-modified Lys
Q8CNI2	270	K	40.729	0.184	0.043	0.773	Un-modified Lys
Q8CNI2	279	K	42.888	0.191	0.086	0.723	Un-modified Lys
Q8CNI2	291	K	48.586	0.118	0.150	0.732	Un-modified Lys
Q8CNI2	299	K	45.995	0.191	0.086	0.723	Un-modified Lys
Q8CNI2	315	K	38.054	0.184	0.043	0.773	Un-modified Lys
Q8CNI2	322	K	24.499	0.199	0.152	0.649	Modified Lys
Q8CNI2	323	K	29.724	0.118	0.150	0.732	Un-modified Lys
Q8CNI2	328	K	36.141	0.056	0.142	0.802	Un-modified Lys
Q8CNI2	364	K	39.186	0.191	0.086	0.723	Un-modified Lys
Q8CNI2	423	K	43.218	0.191	0.086	0.723	Un-modified Lys
Q8CNI2	442	K	30.711	0.191	0.086	0.723	Un-modified Lys
Q8CNI2	449	K	36.471	0.278	0.093	0.628	Un-modified Lys
Q8CNI2	453	K	25.815	0.268	0.043	0.689	Modified Lys
Q8CNI2	498	K	29.148	0.113	0.087	0.800	Un-modified Lys
Q8CNI2	523	K	30.156	0.113	0.043	0.844	Un-modified Lys
Q8CNI2	535	K	173.158	0.003	0.003	0.994	Un-modified Lys
A0A0H2VI04	3	K	84.481	0.053	0.043	0.903	Un-modified Lys
A0A0H2VI04	31	K	37.293	0.199	0.152	0.649	Un-modified Lys
A0A0H2VI04	45	K	41.839	0.184	0.043	0.773	Modified Lys
A0A0H2VI04	57	K	30.300	0.113	0.043	0.844	Un-modified Lys
A0A0H2VI04	83	K	41.243	0.113	0.043	0.844	Un-modified Lys
A0A0H2VI04	90	K	38.672	0.113	0.043	0.844	Un-modified Lys
A0A0H2VI04	116	K	31.287	0.191	0.086	0.723	Un-modified Lys
A0A0H2VI04	120	K	35.175	0.191	0.086	0.723	Un-modified Lys
A0A0H2VI04	138	K	42.724	0.199	0.152	0.649	Un-modified Lys
A0A0H2VI04	140	K	47.640	0.118	0.150	0.732	Un-modified Lys
A0A0H2VI04	166	K	42.703	0.278	0.093	0.628	Un-modified Lys
A0A0H2VI04	168	K	50.952	0.113	0.087	0.800	Un-modified Lys
A0A0H2VI04	203	K	40.873	0.113	0.087	0.800	Un-modified Lys
A0A0H2VI04	214	K	38.281	0.278	0.093	0.628	Un-modified Lys
A0A0H2VI04	216	K	50.047	0.053	0.043	0.903	Modified Lys
A0A0H2VI04	226	K	156.702	0.003	0.003	0.994	Un-modified Lys
Q8CPF4	7	K	62.409	0.113	0.087	0.800	Un-modified Lys
Q8CPF4	18	K	36.779	0.184	0.043	0.773	Un-modified Lys
Q8CPF4	22	K	41.675	0.278	0.093	0.628	Un-modified Lys
Q8CPF4	27	K	42.354	0.278	0.093	0.628	Un-modified Lys
Q8CPF4	32	K	43.752	0.386	0.097	0.517	Un-modified Lys
Q8CPF4	57	K	33.611	0.307	0.165	0.527	Un-modified Lys
Q8CPF4	71	K	37.540	0.053	0.043	0.903	Un-modified Lys
Q8CPF4	84	K	39.104	0.113	0.087	0.800	Un-modified Lys
Q8CPF4	151	K	38.548	0.184	0.043	0.773	Un-modified Lys
Q8CPF4	176	K	55.045	0.268	0.043	0.689	Un-modified Lys
Q8CPF4	183	K	54.181	0.058	0.017	0.925	Un-modified Lys
Q8CPF4	197	K	40.996	0.278	0.093	0.628	Un-modified Lys
Q8CPF4	215	K	49.224	0.268	0.043	0.689	Un-modified Lys
Q8CPF4	231	K	40.441	0.353	0.048	0.598	Un-modified Lys
Q8CPF4	242	K	35.956	0.278	0.093	0.628	Un-modified Lys
Q8CPF4	244	K	31.822	0.386	0.097	0.517	Un-modified Lys
Q8CPF4	247	K	29.477	0.353	0.048	0.598	Un-modified Lys
Q8CPF4	249	K	29.189	0.278	0.093	0.628	Un-modified Lys
Q8CPF4	269	K	50.396	0.191	0.086	0.723	Un-modified Lys
Q8CPF4	285	K	24.026	0.018	0.088	0.893	Un-modified Lys
Q8CPF4	305	K	21.784	0.561	0.047	0.393	Un-modified Lys
Q8CPF4	309	K	27.564	0.522	0.016	0.462	Un-modified Lys
Q8CPF4	315	K	19.254	0.561	0.047	0.393	Un-modified Lys
Q8CPF4	321	K	29.065	0.717	0.014	0.269	Un-modified Lys
Q8CPF4	325	K	33.961	0.184	0.043	0.773	Un-modified Lys
Q8CPF4	344	K	48.093	0.018	0.047	0.935	Un-modified Lys
Q8CTN9	8	K	35.175	0.278	0.093	0.628	Un-modified Lys
Q8CTN9	21	K	39.515	0.268	0.043	0.689	Modified Lys
Q8CTN9	32	K	19.356	0.199	0.152	0.649	Un-modified Lys
Q8CTN9	37	K	24.972	0.113	0.087	0.800	Modified Lys
Q8CTN9	40	K	34.064	0.113	0.087	0.800	Un-modified Lys
Q8CTN9	54	K	28.592	0.522	0.016	0.462	Un-modified Lys
Q8CTN9	57	K	31.431	0.622	0.015	0.363	Un-modified Lys
Q8CTN9	75	K	40.235	0.113	0.043	0.844	Un-modified Lys
Q8CTN9	79	K	34.126	0.064	0.216	0.721	Un-modified Lys
Q8CTN9	108	K	28.777	0.191	0.086	0.723	Un-modified Lys
Q8CTN9	119	K	55.086	0.053	0.043	0.903	Un-modified Lys
Q8CTN9	204	K	34.804	0.118	0.150	0.732	Un-modified Lys
Q8CTN9	211	K	24.828	0.199	0.152	0.649	Un-modified Lys
Q8CTN9	216	K	33.118	0.113	0.043	0.844	Un-modified Lys
Q8CTN9	221	K	21.722	0.118	0.150	0.732	Modified Lys
Q8CTN9	243	K	31.020	0.502	0.102	0.396	Un-modified Lys
Q8CTN9	245	K	31.925	0.353	0.048	0.598	Un-modified Lys
Q8CTN9	246	K	33.899	0.184	0.043	0.773	Un-modified Lys
Q8CTN9	271	K	35.586	0.353	0.048	0.598	Un-modified Lys
Q8CTN9	276	K	51.651	0.257	0.016	0.727	Un-modified Lys
Q8CTN9	278	K	33.776	0.268	0.043	0.689	Un-modified Lys
Q8CTN9	298	K	26.823	0.353	0.048	0.598	Modified Lys
Q8CTN9	301	K	25.795	0.278	0.093	0.628	Modified Lys
Q8CTN9	307	K	25.198	0.199	0.152	0.649	Un-modified Lys
Q8CTN9	308	K	29.436	0.113	0.087	0.800	Un-modified Lys
Q8CTN9	325	K	23.409	0.066	0.296	0.638	Un-modified Lys
Q8CTN9	349	K	33.879	0.118	0.150	0.732	Un-modified Lys
Q8CTN9	380	K	44.287	0.278	0.093	0.628	Un-modified Lys
Q8CTN9	383	K	55.745	0.184	0.043	0.773	Un-modified Lys
Q8CTN9	424	K	38.219	0.184	0.043	0.773	Un-modified Lys
Q8CTN9	447	K	31.698	0.522	0.016	0.462	Un-modified Lys
Q8CTN9	450	K	39.926	0.268	0.043	0.689	Un-modified Lys
Q8CTN9	464	K	36.429	0.191	0.086	0.723	Un-modified Lys
Q8CTN9	469	K	33.200	0.191	0.086	0.723	Un-modified Lys
Q8CTN9	475	K	24.869	0.386	0.097	0.517	Modified Lys
Q8CTN9	476	K	31.719	0.278	0.093	0.628	Un-modified Lys
Q8CTN9	509	K	30.156	0.113	0.043	0.844	Un-modified Lys
Q8CTN9	515	K	24.849	0.064	0.216	0.721	Un-modified Lys
Q8CTN9	523	K	32.830	0.113	0.043	0.844	Un-modified Lys
Q8CTN9	525	K	48.895	0.184	0.043	0.773	Un-modified Lys
Q8CRN6	3	K	87.731	0.052	0.084	0.864	Un-modified Lys
Q8CRN6	22	K	43.444	0.191	0.086	0.723	Un-modified Lys
Q8CRN6	41	K	45.789	0.064	0.216	0.721	Un-modified Lys
Q8CRN6	69	K	34.167	0.118	0.150	0.732	Un-modified Lys
Q8CRN6	71	K	29.847	0.118	0.150	0.732	Un-modified Lys
Q8CRN6	75	K	34.969	0.118	0.150	0.732	Un-modified Lys
Q8CRN6	80	K	50.170	0.113	0.087	0.800	Un-modified Lys
Q8CRN6	93	K	48.031	0.268	0.043	0.689	Un-modified Lys
Q8CRN6	131	K	38.569	0.118	0.150	0.732	Un-modified Lys
Q8CRN6	152	K	36.429	0.191	0.086	0.723	Un-modified Lys
Q8CRN6	156	K	40.276	0.199	0.152	0.649	Un-modified Lys
Q8CRN6	183	K	43.670	0.268	0.043	0.689	Un-modified Lys
Q8CRN6	191	K	49.677	0.184	0.043	0.773	Un-modified Lys
Q8CRN6	208	K	49.286	0.056	0.142	0.802	Un-modified Lys
Q8CRN6	224	K	30.629	0.199	0.152	0.649	Un-modified Lys
Q8CRN6	260	K	51.302	0.268	0.043	0.689	Un-modified Lys
Q8CRN6	269	K	37.026	0.278	0.093	0.628	Un-modified Lys
Q8CRN6	298	K	30.917	0.056	0.142	0.802	Un-modified Lys
Q8CRN6	324	K	43.835	0.113	0.087	0.800	Un-modified Lys
Q8CRN6	356	K	45.501	0.278	0.093	0.628	Un-modified Lys
Q8CRN6	360	K	44.431	0.191	0.086	0.723	Un-modified Lys
Q8CRN6	369	K	49.841	0.113	0.087	0.800	Un-modified Lys
Q8CRN6	396	K	51.302	0.191	0.086	0.723	Un-modified Lys
Q8CRN6	408	K	41.305	0.118	0.150	0.732	Un-modified Lys
Q8CRN6	410	K	37.417	0.118	0.150	0.732	Un-modified Lys
A0A0H2VH55	5	K	66.174	0.184	0.043	0.773	Un-modified Lys
A0A0H2VH55	18	K	36.656	0.191	0.086	0.723	Un-modified Lys
A0A0H2VH55	53	K	31.205	0.191	0.086	0.723	Un-modified Lys
A0A0H2VH55	74	K	30.444	0.268	0.043	0.689	Un-modified Lys
A0A0H2VH55	83	K	18.863	0.191	0.086	0.723	Un-modified Lys
A0A0H2VH55	87	K	19.212	0.125	0.227	0.648	Un-modified Lys
A0A0H2VH55	94	K	26.741	0.056	0.142	0.802	Un-modified Lys
A0A0H2VH55	101	K	27.091	0.199	0.152	0.649	Un-modified Lys
A0A0H2VH55	103	K	31.554	0.118	0.150	0.732	Un-modified Lys
A0A0H2VH55	116	K	25.733	0.268	0.043	0.689	Un-modified Lys
A0A0H2VH55	137	K	27.934	0.278	0.093	0.628	Un-modified Lys
A0A0H2VH55	138	K	30.485	0.278	0.093	0.628	Un-modified Lys
A0A0H2VH55	149	K	33.653	0.125	0.227	0.648	Un-modified Lys
A0A0H2VH55	151	K	45.542	0.118	0.150	0.732	Un-modified Lys
A0A0H2VH55	170	K	30.238	0.113	0.087	0.800	Un-modified Lys
A0A0H2VH55	180	K	16.271	0.066	0.296	0.638	Un-modified Lys
A0A0H2VH55	191	K	16.806	0.118	0.150	0.732	Un-modified Lys
A0A0H2VH55	194	K	20.303	0.191	0.086	0.723	Un-modified Lys
A0A0H2VH55	198	K	31.081	0.191	0.086	0.723	Un-modified Lys
A0A0H2VH55	211	K	33.755	0.056	0.142	0.802	Un-modified Lys
A0A0H2VH55	247	K	26.556	0.268	0.043	0.689	Un-modified Lys
A0A0H2VH55	258	K	30.958	0.191	0.086	0.723	Un-modified Lys
A0A0H2VH55	264	K	35.380	0.113	0.087	0.800	Un-modified Lys
A0A0H2VH55	280	K	22.997	0.056	0.142	0.802	Un-modified Lys
A0A0H2VH55	294	K	28.551	0.522	0.016	0.462	Un-modified Lys
A0A0H2VH55	313	K	51.404	0.052	0.084	0.864	Un-modified Lys
A0A0H2VH55	345	K	17.526	0.353	0.048	0.598	Un-modified Lys
A0A0H2VH55	346	K	21.372	0.268	0.043	0.689	Un-modified Lys
A0A0H2VH55	351	K	54.942	0.053	0.043	0.903	Modified Lys
Q8CR67	2	K	94.190	0.113	0.043	0.844	Un-modified Lys
Q8CR67	3	K	73.517	0.113	0.043	0.844	Un-modified Lys
Q8CR67	5	K	65.145	0.184	0.043	0.773	Un-modified Lys
Q8CR67	6	K	56.074	0.184	0.043	0.773	Un-modified Lys
Q8CR67	23	K	37.993	0.522	0.016	0.462	Un-modified Lys
Q8CR67	27	K	36.594	0.430	0.016	0.555	Un-modified Lys
Q8CR67	35	K	24.993	0.113	0.087	0.800	Un-modified Lys
Q8CR67	47	K	40.523	0.113	0.043	0.844	Un-modified Lys
Q8CR67	59	K	42.127	0.339	0.016	0.645	Un-modified Lys
Q8CR67	61	K	31.534	0.268	0.043	0.689	Un-modified Lys
Q8CR67	72	K	31.102	0.278	0.093	0.628	Un-modified Lys
Q8CR67	81	K	32.768	0.353	0.048	0.598	Un-modified Lys
Q8CR67	83	K	29.785	0.353	0.048	0.598	Modified Lys
Q8CR67	89	K	32.850	0.191	0.086	0.723	Un-modified Lys
Q8CR67	105	K	37.787	0.522	0.016	0.462	Un-modified Lys
Q8CR67	108	K	37.725	0.184	0.043	0.773	Un-modified Lys
Q8CR67	118	K	25.507	0.113	0.087	0.800	Un-modified Lys
Q8CR67	143	K	35.072	0.278	0.093	0.628	Un-modified Lys
Q8CR67	178	K	26.926	0.353	0.048	0.598	Un-modified Lys
Q8CR67	191	K	28.407	0.278	0.093	0.628	Modified Lys
Q8CR67	193	K	32.727	0.191	0.086	0.723	Un-modified Lys
Q8CR67	240	K	48.319	0.116	0.016	0.868	Un-modified Lys
Q8CR67	258	K	24.807	0.199	0.152	0.649	Un-modified Lys
Q8CR67	263	K	27.667	0.191	0.086	0.723	Un-modified Lys
Q8CR67	271	K	29.312	0.353	0.048	0.598	Un-modified Lys
Q8CR67	280	K	37.849	0.278	0.093	0.628	Un-modified Lys
Q8CR67	284	K	68.539	0.184	0.043	0.773	Modified Lys
A0A0H2VGD7	2	K	103.159	0.053	0.043	0.903	Un-modified Lys
A0A0H2VGD7	3	K	86.785	0.113	0.043	0.844	Un-modified Lys
A0A0H2VGD7	8	K	59.591	0.113	0.087	0.800	Un-modified Lys
A0A0H2VGD7	19	K	57.843	0.184	0.043	0.773	Un-modified Lys
A0A0H2VGD7	27	K	46.200	0.184	0.043	0.773	Un-modified Lys
A0A0H2VGD7	35	K	53.297	0.113	0.043	0.844	Un-modified Lys
A0A0H2VGD7	43	K	32.809	0.660	0.049	0.291	Un-modified Lys
A0A0H2VGD7	55	K	44.822	0.522	0.016	0.462	Un-modified Lys
A0A0H2VGD7	59	K	51.014	0.339	0.016	0.645	Un-modified Lys
A0A0H2VGD7	101	K	36.450	0.052	0.084	0.864	Un-modified Lys
A0A0H2VGD7	107	K	26.597	0.125	0.227	0.648	Un-modified Lys
A0A0H2VGD7	118	K	56.197	0.184	0.043	0.773	Un-modified Lys
A0A0H2VGD7	134	K	33.838	0.184	0.043	0.773	Un-modified Lys
A0A0H2VGD7	139	K	48.463	0.353	0.048	0.598	Un-modified Lys
A0A0H2VGD7	143	K	61.731	0.113	0.043	0.844	Un-modified Lys
A0A0H2VGD7	163	K	38.651	0.268	0.043	0.689	Un-modified Lys
A0A0H2VGD7	177	K	37.026	0.052	0.084	0.864	Un-modified Lys
A0A0H2VGD7	201	K	40.687	0.191	0.086	0.723	Un-modified Lys
A0A0H2VGD7	217	K	28.016	0.118	0.150	0.732	Un-modified Lys
A0A0H2VGD7	229	K	43.958	0.191	0.086	0.723	Un-modified Lys
A0A0H2VGD7	232	K	47.126	0.191	0.086	0.723	Un-modified Lys
A0A0H2VGD7	233	K	45.748	0.191	0.086	0.723	Un-modified Lys
A0A0H2VGD7	242	K	39.824	0.053	0.043	0.903	Un-modified Lys
A0A0H2VGD7	251	K	35.175	0.430	0.016	0.555	Un-modified Lys
A0A0H2VGD7	257	K	48.113	0.278	0.093	0.628	Un-modified Lys
Q8CN01	4	K	78.577	0.113	0.043	0.844	Un-modified Lys
Q8CN01	7	K	60.764	0.191	0.086	0.723	Modified Lys
Q8CN01	26	K	53.852	0.184	0.043	0.773	Un-modified Lys
Q8CN01	50	K	37.396	0.113	0.087	0.800	Un-modified Lys
Q8CN01	68	K	166.843	0.003	0.003	0.994	Un-modified Lys
A0A0H2VGA0	20	K	38.178	0.386	0.097	0.517	Un-modified Lys
A0A0H2VGA0	22	K	39.453	0.353	0.048	0.598	Un-modified Lys
A0A0H2VGA0	26	K	55.004	0.268	0.043	0.689	Un-modified Lys
A0A0H2VGA0	36	K	35.833	0.113	0.043	0.844	Un-modified Lys
A0A0H2VGA0	47	K	29.456	0.278	0.093	0.628	Un-modified Lys
A0A0H2VGA0	49	K	42.683	0.191	0.086	0.723	Modified Lys
A0A0H2VGA0	88	K	38.240	0.018	0.088	0.893	Un-modified Lys
A0A0H2VGA0	106	K	35.154	0.064	0.216	0.721	Un-modified Lys
A0A0H2VGA0	122	K	37.252	0.184	0.043	0.773	Un-modified Lys
A0A0H2VGA0	127	K	45.377	0.184	0.043	0.773	Un-modified Lys
A0A0H2VGA0	150	K	26.515	0.020	0.205	0.775	Un-modified Lys
A0A0H2VGA0	160	K	48.052	0.278	0.093	0.628	Un-modified Lys
A0A0H2VGA0	162	K	64.055	0.278	0.093	0.628	Un-modified Lys
A0A0H2VGA0	165	K	108.918	0.113	0.043	0.844	Un-modified Lys
A0A0H2VFW3	5	K	75.307	0.053	0.043	0.903	Un-modified Lys
A0A0H2VFW3	13	K	27.872	0.113	0.087	0.800	Un-modified Lys
A0A0H2VFW3	25	K	41.901	0.064	0.216	0.721	Un-modified Lys
A0A0H2VFW3	38	K	51.487	0.113	0.087	0.800	Un-modified Lys
A0A0H2VFW3	46	K	36.450	0.113	0.087	0.800	Un-modified Lys
A0A0H2VFW3	55	K	42.888	0.339	0.016	0.645	Un-modified Lys
A0A0H2VFW3	61	K	54.511	0.268	0.043	0.689	Un-modified Lys
A0A0H2VFW3	74	K	44.493	0.278	0.093	0.628	Un-modified Lys
A0A0H2VFW3	82	K	26.864	0.216	0.235	0.548	Un-modified Lys
A0A0H2VFW3	84	K	33.694	0.199	0.152	0.649	Modified Lys
A0A0H2VFW3	91	K	40.317	0.064	0.216	0.721	Un-modified Lys
A0A0H2VFW3	123	K	47.023	0.278	0.093	0.628	Un-modified Lys
A0A0H2VFW3	136	K	55.333	0.191	0.086	0.723	Un-modified Lys
A0A0H2VFW3	154	K	37.540	0.561	0.047	0.393	Un-modified Lys
A0A0H2VFW3	170	K	24.684	0.878	0.010	0.111	Un-modified Lys
A0A0H2VFW3	172	K	21.619	0.802	0.014	0.185	Un-modified Lys
A0A0H2VFW3	173	K	36.697	0.782	0.003	0.215	Un-modified Lys
A0A0H2VFW3	175	K	46.776	0.502	0.002	0.495	Un-modified Lys
A0A0H2VFW3	181	K	37.314	0.118	0.150	0.732	Un-modified Lys
A0A0H2VFW3	207	K	41.078	0.353	0.048	0.598	Un-modified Lys
A0A0H2VFW3	214	K	39.597	0.622	0.015	0.363	Un-modified Lys
A0A0H2VFW3	217	K	38.754	0.522	0.016	0.462	Un-modified Lys
A0A0H2VFW3	221	K	60.064	0.339	0.016	0.645	Un-modified Lys
A0A0H2VFW3	253	K	46.838	0.353	0.048	0.598	Un-modified Lys
A0A0H2VFW3	259	K	43.752	0.353	0.048	0.598	Un-modified Lys
A0A0H2VFW3	272	K	29.765	0.622	0.015	0.363	Un-modified Lys
A0A0H2VFW3	274	K	34.743	0.717	0.014	0.269	Un-modified Lys
A0A0H2VFW3	276	K	38.342	0.622	0.015	0.363	Un-modified Lys
A0A0H2VFW3	286	K	29.641	0.066	0.296	0.638	Un-modified Lys
A0A0H2VFW3	293	K	34.290	0.191	0.086	0.723	Un-modified Lys
A0A0H2VFW3	304	K	21.619	0.522	0.016	0.462	Un-modified Lys
A0A0H2VFW3	312	K	53.009	0.622	0.015	0.363	Un-modified Lys
A0A0H2VFW3	313	K	64.446	0.522	0.016	0.462	Un-modified Lys
A0A0H2VFW3	337	K	34.990	0.522	0.016	0.462	Un-modified Lys
A0A0H2VFW3	345	K	37.005	0.268	0.043	0.689	Un-modified Lys
A0A0H2VFW3	351	K	35.134	0.802	0.014	0.185	Un-modified Lys
A0A0H2VFW3	353	K	34.146	0.717	0.014	0.269	Un-modified Lys
A0A0H2VFW3	355	K	46.797	0.622	0.015	0.363	Un-modified Lys
A0A0H2VFW3	359	K	55.416	0.353	0.048	0.598	Un-modified Lys
A0A0H2VFW3	378	K	26.988	0.066	0.296	0.638	Un-modified Lys
A0A0H2VFW3	383	K	36.471	0.118	0.150	0.732	Un-modified Lys
A0A0H2VFW3	414	K	38.096	0.339	0.016	0.645	Un-modified Lys
A0A0H2VFW3	429	K	41.737	0.353	0.048	0.598	Un-modified Lys
A0A0H2VFW3	440	K	55.169	0.339	0.016	0.645	Un-modified Lys
A0A0H2VFW3	446	K	51.960	0.430	0.016	0.555	Un-modified Lys
A0A0H2VFW3	447	K	50.561	0.430	0.016	0.555	Un-modified Lys
A0A0H2VFW3	451	K	51.363	0.353	0.048	0.598	Un-modified Lys
A0A0H2VFW3	467	K	51.260	0.339	0.016	0.645	Un-modified Lys
A0A0H2VFW3	476	K	25.548	0.268	0.043	0.689	Un-modified Lys
A0A0H2VFW3	486	K	44.863	0.353	0.048	0.598	Un-modified Lys
A0A0H2VFW3	488	K	35.730	0.268	0.043	0.689	Un-modified Lys
A0A0H2VFW3	513	K	39.577	0.660	0.049	0.291	Un-modified Lys
A0A0H2VFW3	515	K	45.583	0.522	0.016	0.462	Un-modified Lys
A0A0H2VFW3	517	K	43.938	0.268	0.043	0.689	Un-modified Lys
A0A0H2VFW3	592	K	36.388	0.191	0.086	0.723	Un-modified Lys
A0A0H2VFW3	614	K	62.862	0.113	0.043	0.844	Un-modified Lys
A0A0H2VFW3	633	K	55.560	0.268	0.043	0.689	Un-modified Lys
A0A0H2VFW3	669	K	59.797	0.268	0.043	0.689	Un-modified Lys
A0A0H2VFW3	671	K	52.166	0.184	0.043	0.773	Un-modified Lys
A0A0H2VFW3	677	K	45.768	0.257	0.016	0.727	Un-modified Lys
A0A0H2VFW3	702	K	30.197	0.717	0.014	0.269	Un-modified Lys
A0A0H2VFW3	705	K	41.140	0.339	0.016	0.645	Un-modified Lys
A0A0H2VFW3	726	K	22.750	0.278	0.093	0.628	Un-modified Lys
A0A0H2VFW3	740	K	30.773	0.278	0.093	0.628	Un-modified Lys
A0A0H2VFW3	747	K	43.156	0.191	0.086	0.723	Un-modified Lys
A0A0H2VFW3	757	K	20.858	0.064	0.216	0.721	Un-modified Lys
A0A0H2VFW3	765	K	35.072	0.184	0.043	0.773	Un-modified Lys
A0A0H2VFW3	767	K	35.010	0.257	0.016	0.727	Un-modified Lys
A0A0H2VFW3	771	K	35.298	0.622	0.015	0.363	Un-modified Lys
A0A0H2VFW3	773	K	59.962	0.522	0.016	0.462	Un-modified Lys
A0A0H2VFW3	785	K	44.287	0.353	0.048	0.598	Un-modified Lys
A0A0H2VFW3	799	K	49.450	0.184	0.043	0.773	Un-modified Lys
A0A0H2VFW3	802	K	49.368	0.191	0.086	0.723	Un-modified Lys
A0A0H2VFW3	815	K	53.729	0.113	0.087	0.800	Un-modified Lys
A0A0H2VFW3	823	K	22.853	0.802	0.014	0.185	Un-modified Lys
A0A0H2VFW3	827	K	32.994	0.717	0.014	0.269	Un-modified Lys
A0A0H2VFW3	830	K	39.165	0.522	0.016	0.462	Un-modified Lys
A0A0H2VFW3	838	K	38.754	0.191	0.086	0.723	Un-modified Lys
A0A0H2VFW3	847	K	44.513	0.386	0.097	0.517	Un-modified Lys
A0A0H2VFW3	853	K	29.539	0.113	0.087	0.800	Un-modified Lys
A0A0H2VFW3	855	K	45.521	0.199	0.152	0.649	Un-modified Lys
A0A0H2VFW3	865	K	27.194	0.561	0.047	0.393	Un-modified Lys
A0A0H2VFW3	870	K	31.266	0.802	0.014	0.185	Un-modified Lys
A0A0H2VFW3	872	K	19.788	0.802	0.014	0.185	Un-modified Lys
A0A0H2VFW3	893	K	34.270	0.717	0.014	0.269	Un-modified Lys
A0A0H2VFW3	897	K	52.227	0.522	0.016	0.462	Un-modified Lys
A0A0H2VFW3	902	K	38.116	0.113	0.087	0.800	Un-modified Lys
A0A0H2VFW3	912	K	68.292	0.053	0.043	0.903	Un-modified Lys
A0A0H2VFW3	928	K	37.890	0.386	0.097	0.517	Un-modified Lys
A0A0H2VFW3	930	K	48.093	0.268	0.043	0.689	Un-modified Lys
A0A0H2VFW3	933	K	45.768	0.053	0.043	0.903	Un-modified Lys
A0A0H2VFW3	971	K	36.841	0.802	0.014	0.185	Un-modified Lys
A0A0H2VFW3	972	K	47.229	0.622	0.015	0.363	Un-modified Lys
A0A0H2VFW3	974	K	46.776	0.339	0.016	0.645	Un-modified Lys
A0A0H2VFW3	977	K	58.830	0.184	0.043	0.773	Un-modified Lys
A0A0H2VFW3	1015	K	37.643	0.522	0.016	0.462	Un-modified Lys
A0A0H2VFW3	1027	K	35.031	0.278	0.093	0.628	Un-modified Lys
A0A0H2VFW3	1034	K	31.308	0.118	0.150	0.732	Un-modified Lys
A0A0H2VFW3	1049	K	25.239	0.118	0.150	0.732	Un-modified Lys
A0A0H2VFW3	1081	K	48.381	0.430	0.016	0.555	Un-modified Lys
A0A0H2VFW3	1150	K	45.851	0.268	0.043	0.689	Un-modified Lys
A0A0H2VFW3	1171	K	61.833	0.113	0.087	0.800	Un-modified Lys
A0A0H2VFW3	1185	K	81.251	0.353	0.048	0.598	Un-modified Lys
A0A0H2VIT6	3	K	77.611	0.522	0.016	0.462	Un-modified Lys
A0A0H2VIT6	4	K	75.348	0.502	0.002	0.495	Un-modified Lys
A0A0H2VIT6	6	K	61.916	0.522	0.016	0.462	Un-modified Lys
A0A0H2VIT6	9	K	34.475	0.622	0.015	0.363	Un-modified Lys
A0A0H2VIT6	10	K	40.811	0.622	0.015	0.363	Un-modified Lys
A0A0H2VIT6	16	K	35.627	0.522	0.016	0.462	Un-modified Lys
A0A0H2VIT6	23	K	49.245	0.268	0.043	0.689	Un-modified Lys
A0A0H2VIT6	26	K	48.010	0.184	0.043	0.773	Un-modified Lys
A0A0H2VIT6	30	K	54.840	0.184	0.043	0.773	Un-modified Lys
A0A0H2VIT6	40	K	56.156	0.191	0.086	0.723	Un-modified Lys
A0A0H2VIT6	49	K	52.824	0.268	0.043	0.689	Un-modified Lys
A0A0H2VIT6	59	K	45.624	0.191	0.086	0.723	Un-modified Lys
A0A0H2VIT6	64	K	40.914	0.278	0.093	0.628	Un-modified Lys
A0A0H2VIT6	66	K	48.113	0.278	0.093	0.628	Un-modified Lys
A0A0H2VIT6	67	K	50.191	0.184	0.043	0.773	Un-modified Lys
A0A0H2VIT6	71	K	60.476	0.058	0.017	0.925	Un-modified Lys
A0A0H2VIT6	118	K	62.615	0.268	0.043	0.689	Un-modified Lys
A0A0H2VIT6	122	K	62.718	0.113	0.043	0.844	Un-modified Lys
A0A0H2VIT6	140	K	72.859	0.052	0.084	0.864	Un-modified Lys
A0A0H2VIT6	155	K	54.552	0.113	0.043	0.844	Un-modified Lys
A0A0H2VIT6	171	K	57.637	0.053	0.043	0.903	Un-modified Lys
A0A0H2VIT6	198	K	55.333	0.018	0.088	0.893	Un-modified Lys
A0A0H2VIT6	205	K	72.427	0.058	0.017	0.925	Un-modified Lys
A0A0H2VIT6	216	K	62.841	0.052	0.084	0.864	Un-modified Lys
A0A0H2VIT6	229	K	70.596	0.053	0.043	0.903	Un-modified Lys
A0A0H2VIT6	301	K	50.417	0.191	0.086	0.723	Un-modified Lys
A0A0H2VIT6	319	K	49.697	0.056	0.142	0.802	Un-modified Lys
A0A0H2VIT6	333	K	55.045	0.113	0.087	0.800	Un-modified Lys
A0A0H2VIT6	353	K	40.831	0.278	0.093	0.628	Un-modified Lys
A0A0H2VIT6	388	K	63.767	0.191	0.086	0.723	Un-modified Lys
A0A0H2VIT6	405	K	26.638	0.125	0.227	0.648	Un-modified Lys
A0A0H2VIT6	416	K	53.996	0.113	0.043	0.844	Un-modified Lys
A0A0H2VIT6	420	K	48.586	0.191	0.086	0.723	Un-modified Lys
A0A0H2VIT6	422	K	47.866	0.268	0.043	0.689	Un-modified Lys
A0A0H2VIT6	455	K	53.647	0.113	0.087	0.800	Un-modified Lys
A0A0H2VIT6	477	K	65.721	0.064	0.216	0.721	Un-modified Lys
A0A0H2VIT6	497	K	61.401	0.052	0.084	0.864	Un-modified Lys
A0A0H2VIT6	535	K	48.052	0.191	0.086	0.723	Un-modified Lys
A0A0H2VIT6	545	K	44.760	0.191	0.086	0.723	Un-modified Lys
A0A0H2VIT6	551	K	42.827	0.052	0.084	0.864	Un-modified Lys
A0A0H2VIT6	565	K	55.909	0.278	0.093	0.628	Un-modified Lys
A0A0H2VIT6	571	K	38.219	0.118	0.150	0.732	Un-modified Lys
A0A0H2VIT6	584	K	49.450	0.113	0.087	0.800	Un-modified Lys
A0A0H2VIT6	598	K	63.582	0.118	0.150	0.732	Un-modified Lys
A0A0H2VIT6	609	K	46.797	0.278	0.093	0.628	Un-modified Lys
A0A0H2VIT6	611	K	32.418	0.191	0.086	0.723	Modified Lys
A0A0H2VIT6	629	K	56.794	0.113	0.087	0.800	Un-modified Lys
A0A0H2VIT6	643	K	60.085	0.052	0.084	0.864	Un-modified Lys
A0A0H2VIT6	692	K	70.699	0.053	0.043	0.903	Un-modified Lys
A0A0H2VIT6	733	K	52.844	0.064	0.216	0.721	Un-modified Lys
A0A0H2VIT6	747	K	45.501	0.191	0.086	0.723	Un-modified Lys
A0A0H2VIT6	778	K	53.173	0.052	0.084	0.864	Un-modified Lys
A0A0H2VIT6	782	K	59.262	0.052	0.084	0.864	Un-modified Lys
A0A0H2VIT6	819	K	63.746	0.184	0.043	0.773	Un-modified Lys
A0A0H2VIT6	827	K	73.394	0.116	0.016	0.868	Un-modified Lys
A0A0H2VIT6	832	K	70.761	0.058	0.017	0.925	Un-modified Lys
A0A0H2VIT6	858	K	67.182	0.113	0.043	0.844	Un-modified Lys
A0A0H2VIT6	859	K	67.449	0.113	0.043	0.844	Un-modified Lys
A0A0H2VIT6	875	K	62.163	0.113	0.043	0.844	Un-modified Lys
A0A0H2VIT6	884	K	68.498	0.113	0.043	0.844	Un-modified Lys
A0A0H2VIT6	885	K	66.976	0.113	0.043	0.844	Un-modified Lys
A0A0H2VIT6	901	K	61.957	0.113	0.043	0.844	Un-modified Lys
A0A0H2VIT6	910	K	68.498	0.113	0.043	0.844	Un-modified Lys
A0A0H2VIT6	911	K	66.976	0.113	0.043	0.844	Un-modified Lys
A0A0H2VIT6	936	K	68.519	0.113	0.043	0.844	Un-modified Lys
A0A0H2VIT6	937	K	67.140	0.113	0.043	0.844	Un-modified Lys
A0A0H2VIT6	953	K	62.163	0.113	0.043	0.844	Un-modified Lys
A0A0H2VIT6	962	K	68.498	0.113	0.043	0.844	Un-modified Lys
A0A0H2VIT6	963	K	66.976	0.113	0.043	0.844	Un-modified Lys
A0A0H2VIT6	988	K	69.465	0.113	0.043	0.844	Un-modified Lys
A0A0H2VIT6	989	K	67.099	0.113	0.043	0.844	Un-modified Lys
A0A0H2VIT6	1318	K	61.443	0.018	0.047	0.935	Un-modified Lys
A0A0H2VIT6	1550	K	68.354	0.113	0.043	0.844	Un-modified Lys
A0A0H2VIT6	1551	K	67.099	0.113	0.043	0.844	Un-modified Lys
A0A0H2VIT6	1734	K	68.436	0.113	0.043	0.844	Un-modified Lys
A0A0H2VIT6	1735	K	67.140	0.113	0.043	0.844	Un-modified Lys
A0A0H2VIT6	2150	K	65.639	0.058	0.017	0.925	Un-modified Lys
A0A0H2VIT6	2213	K	70.185	0.113	0.043	0.844	Un-modified Lys
A0A0H2VIT6	2220	K	50.870	0.118	0.150	0.732	Un-modified Lys
A0A0H2VIT6	2223	K	57.843	0.191	0.086	0.723	Un-modified Lys
A0A0H2VIT6	2265	K	47.167	0.307	0.165	0.527	Un-modified Lys
A0A0H2VIT6	2268	K	46.529	0.191	0.086	0.723	Un-modified Lys
A0A0H2VIT6	2272	K	58.110	0.113	0.087	0.800	Un-modified Lys
A0A0H2VIT6	2297	K	46.673	0.522	0.016	0.462	Un-modified Lys
A0A0H2VIT6	2298	K	48.360	0.522	0.016	0.462	Un-modified Lys
A0A0H2VIT6	2301	K	50.438	0.339	0.016	0.645	Un-modified Lys
A0A0H2VIT6	2310	K	170.176	0.003	0.003	0.994	Un-modified Lys
Q8CRU3	10	K	34.722	0.353	0.048	0.598	Un-modified Lys
Q8CRU3	16	K	35.442	0.561	0.047	0.393	Un-modified Lys
Q8CRU3	18	K	30.773	0.353	0.048	0.598	Un-modified Lys
Q8CRU3	21	K	38.692	0.113	0.043	0.844	Modified Lys
Q8CRU3	27	K	25.877	0.113	0.087	0.800	Un-modified Lys
Q8CRU3	41	K	35.195	0.113	0.043	0.844	Un-modified Lys
Q8CRU3	48	K	29.230	0.430	0.016	0.555	Modified Lys
Q8CRU3	53	K	33.056	0.561	0.047	0.393	Un-modified Lys
Q8CRU3	54	K	44.493	0.430	0.016	0.555	Modified Lys
Q8CRU3	64	K	36.265	0.184	0.043	0.773	Un-modified Lys
Q8CRU3	70	K	39.001	0.118	0.150	0.732	Un-modified Lys
Q8CRU3	79	K	32.645	0.191	0.086	0.723	Un-modified Lys
Q8CRU3	85	K	44.308	0.052	0.084	0.864	Un-modified Lys
Q8CRU3	94	K	49.677	0.184	0.043	0.773	Un-modified Lys
Q8CRU3	110	K	47.558	0.191	0.086	0.723	Un-modified Lys
Q8CRU3	121	K	34.064	0.199	0.152	0.649	Un-modified Lys
Q8CRU3	139	K	30.526	0.118	0.150	0.732	Un-modified Lys
Q8CRU3	140	K	27.194	0.118	0.150	0.732	Un-modified Lys
Q8CRU3	192	K	36.203	0.268	0.043	0.689	Modified Lys
Q8CRU3	221	K	44.349	0.191	0.086	0.723	Un-modified Lys
Q8CRU3	254	K	27.502	0.353	0.048	0.598	Un-modified Lys
Q8CRU3	257	K	36.573	0.502	0.102	0.396	Un-modified Lys
Q8CRU3	260	K	24.561	0.386	0.097	0.517	Un-modified Lys
Q8CRU3	265	K	27.893	0.268	0.043	0.689	Un-modified Lys
Q8CRU3	277	K	33.755	0.191	0.086	0.723	Un-modified Lys
Q8CRU3	281	K	33.858	0.339	0.016	0.645	Un-modified Lys
Q8CRU3	288	K	42.600	0.184	0.043	0.773	Un-modified Lys
Q8CRU3	303	K	28.777	0.113	0.087	0.800	Un-modified Lys
Q8CRU3	334	K	41.922	0.113	0.087	0.800	Un-modified Lys
Q8CRU3	344	K	35.422	0.191	0.086	0.723	Un-modified Lys
Q8CRU3	356	K	26.391	0.660	0.049	0.291	Un-modified Lys
Q8CRU3	376	K	24.663	0.522	0.016	0.462	Un-modified Lys
Q8CRU3	377	K	28.057	0.522	0.016	0.462	Un-modified Lys
Q8CRU3	380	K	32.686	0.257	0.016	0.727	Un-modified Lys
Q8CRU3	386	K	31.904	0.191	0.086	0.723	Modified Lys
Q8CRU3	391	K	27.564	0.118	0.150	0.732	Un-modified Lys
Q8CRU3	458	K	28.037	0.278	0.093	0.628	Un-modified Lys
Q8CRU3	463	K	22.894	0.268	0.043	0.689	Un-modified Lys
A0A0H2VJV8	4	K	68.951	0.191	0.086	0.723	Un-modified Lys
A0A0H2VJV8	22	K	27.646	0.052	0.084	0.864	Un-modified Lys
A0A0H2VJV8	52	K	23.738	0.191	0.086	0.723	Un-modified Lys
A0A0H2VJV8	63	K	38.733	0.191	0.086	0.723	Un-modified Lys
A0A0H2VJV8	70	K	46.488	0.113	0.087	0.800	Un-modified Lys
A0A0H2VJV8	96	K	26.844	0.199	0.152	0.649	Un-modified Lys
A0A0H2VJV8	104	K	17.958	0.191	0.086	0.723	Un-modified Lys
A0A0H2VJV8	117	K	36.697	0.191	0.086	0.723	Un-modified Lys
A0A0H2VJV8	130	K	19.706	0.199	0.152	0.649	Un-modified Lys
A0A0H2VJV8	132	K	28.757	0.118	0.150	0.732	Un-modified Lys
A0A0H2VJV8	180	K	33.138	0.113	0.087	0.800	Un-modified Lys
A0A0H2VJV8	189	K	20.591	0.125	0.227	0.648	Un-modified Lys
A0A0H2VJV8	195	K	28.387	0.278	0.093	0.628	Un-modified Lys
A0A0H2VJV8	214	K	23.285	0.118	0.150	0.732	Un-modified Lys
A0A0H2VJV8	242	K	34.002	0.184	0.043	0.773	Un-modified Lys
A0A0H2VJV8	244	K	41.942	0.278	0.093	0.628	Un-modified Lys
A0A0H2VJV8	246	K	39.556	0.191	0.086	0.723	Un-modified Lys
A0A0H2VJV8	256	K	34.064	0.353	0.048	0.598	Un-modified Lys
A0A0H2VJV8	271	K	30.279	0.353	0.048	0.598	Un-modified Lys
A0A0H2VJV8	278	K	16.312	0.113	0.087	0.800	Un-modified Lys
A0A0H2VJV8	291	K	16.250	0.118	0.150	0.732	Un-modified Lys
A0A0H2VJV8	314	K	29.477	0.717	0.014	0.269	Un-modified Lys
A0A0H2VJV8	346	K	34.619	0.353	0.048	0.598	Un-modified Lys
A0A0H2VJV8	380	K	35.545	0.191	0.086	0.723	Un-modified Lys
A0A0H2VJV8	390	K	36.717	0.191	0.086	0.723	Un-modified Lys
A0A0H2VJV8	403	K	27.852	0.278	0.093	0.628	Un-modified Lys
A0A0H2VJV8	427	K	40.831	0.052	0.084	0.864	Un-modified Lys
A0A0H2VJV8	438	K	26.762	0.066	0.296	0.638	Un-modified Lys
A0A0H2VJV8	462	K	13.288	0.118	0.150	0.732	Un-modified Lys
A0A0H2VJV8	474	K	48.998	0.268	0.043	0.689	Un-modified Lys
A0A0H2VJV8	482	K	28.716	0.268	0.043	0.689	Un-modified Lys
A0A0H2VH59	22	K	45.604	0.184	0.043	0.773	Un-modified Lys
A0A0H2VH59	46	K	18.719	0.113	0.087	0.800	Un-modified Lys
A0A0H2VH59	52	K	29.148	0.278	0.093	0.628	Modified Lys
A0A0H2VH59	55	K	42.148	0.199	0.152	0.649	Un-modified Lys
A0A0H2VGB8	5	K	55.683	0.113	0.043	0.844	Un-modified Lys
A0A0H2VGB8	15	K	21.290	0.561	0.047	0.393	Modified Lys
A0A0H2VGB8	16	K	22.606	0.561	0.047	0.393	Un-modified Lys
A0A0H2VGB8	19	K	25.116	0.268	0.043	0.689	Un-modified Lys
A0A0H2VGB8	39	K	32.686	0.191	0.086	0.723	Un-modified Lys
A0A0H2VGB8	62	K	29.621	0.113	0.087	0.800	Un-modified Lys
A0A0H2VGB8	102	K	34.722	0.191	0.086	0.723	Un-modified Lys
A0A0H2VGB8	111	K	25.774	0.056	0.142	0.802	Un-modified Lys
A0A0H2VGB8	113	K	28.675	0.056	0.142	0.802	Un-modified Lys
A0A0H2VGB8	137	K	38.548	0.353	0.048	0.598	Un-modified Lys
A0A0H2VGB8	141	K	32.562	0.113	0.043	0.844	Un-modified Lys
A0A0H2VGB8	170	K	25.980	0.052	0.084	0.864	Un-modified Lys
A0A0H2VGB8	181	K	36.717	0.113	0.087	0.800	Un-modified Lys
A0A0H2VGB8	196	K	35.936	0.184	0.043	0.773	Un-modified Lys
A0A0H2VGB8	221	K	17.114	0.717	0.014	0.269	Un-modified Lys
A0A0H2VGB8	224	K	21.557	0.717	0.014	0.269	Un-modified Lys
A0A0H2VGB8	267	K	29.004	0.278	0.093	0.628	Modified Lys
A0A0H2VGB8	274	K	24.396	0.113	0.087	0.800	Un-modified Lys
A0A0H2VGB8	276	K	22.915	0.113	0.087	0.800	Un-modified Lys
A0A0H2VGB8	298	K	28.016	0.056	0.142	0.802	Un-modified Lys
A0A0H2VGB8	306	K	39.124	0.053	0.043	0.903	Un-modified Lys
Q8CNW5	27	K	33.838	0.622	0.015	0.363	Un-modified Lys
Q8CNW5	33	K	41.469	0.522	0.016	0.462	Un-modified Lys
Q8CNW5	38	K	38.486	0.622	0.015	0.363	Modified Lys
Q8CNW5	52	K	42.950	0.191	0.086	0.723	Un-modified Lys
Q8CNW5	59	K	40.009	0.278	0.093	0.628	Un-modified Lys
Q8CNW5	63	K	41.593	0.278	0.093	0.628	Un-modified Lys
Q8CNW5	65	K	45.439	0.184	0.043	0.773	Modified Lys
Q8CNW5	70	K	45.871	0.191	0.086	0.723	Un-modified Lys
Q8CNW5	71	K	42.210	0.184	0.043	0.773	Un-modified Lys
Q8CNW5	79	K	34.948	0.113	0.087	0.800	Un-modified Lys
Q8CNW5	87	K	29.580	0.268	0.043	0.689	Un-modified Lys
Q8CNW5	97	K	31.020	0.353	0.048	0.598	Un-modified Lys
Q8CNW5	99	K	28.284	0.191	0.086	0.723	Un-modified Lys
Q8CNW5	136	K	32.583	0.118	0.150	0.732	Un-modified Lys
Q8CNW5	144	K	20.303	0.268	0.043	0.689	Un-modified Lys
Q8CNW5	146	K	16.929	0.622	0.015	0.363	Un-modified Lys
Q8CNW5	153	K	29.600	0.622	0.015	0.363	Un-modified Lys
Q8CNW5	180	K	26.618	0.191	0.086	0.723	Un-modified Lys
Q8CNW5	188	K	33.426	0.118	0.150	0.732	Un-modified Lys
Q8CNW5	211	K	37.437	0.339	0.016	0.645	Un-modified Lys
Q8CNW5	226	K	30.958	0.339	0.016	0.645	Modified Lys
Q8CNW5	236	K	35.339	0.191	0.086	0.723	Un-modified Lys
Q8CNW5	243	K	30.814	0.199	0.152	0.649	Un-modified Lys
Q8CNW5	253	K	30.958	0.066	0.296	0.638	Un-modified Lys
Q8CNW5	262	K	42.456	0.184	0.043	0.773	Un-modified Lys
Q8CNW5	283	K	40.667	0.191	0.086	0.723	Un-modified Lys
Q8CNW5	290	K	34.743	0.191	0.086	0.723	Un-modified Lys
Q8CNW5	303	K	32.665	0.386	0.097	0.517	Un-modified Lys
Q8CNW5	305	K	31.925	0.430	0.016	0.555	Un-modified Lys
Q8CNW5	312	K	32.048	0.052	0.084	0.864	Un-modified Lys
Q8CNW5	321	K	32.542	0.278	0.093	0.628	Un-modified Lys
Q8CNW5	323	K	43.629	0.278	0.093	0.628	Un-modified Lys
Q8CNW5	369	K	37.499	0.184	0.043	0.773	Un-modified Lys
Q8CNW5	373	K	39.248	0.058	0.017	0.925	Un-modified Lys
Q8CNW5	397	K	45.563	0.353	0.048	0.598	Un-modified Lys
Q8CNW5	401	K	44.513	0.278	0.093	0.628	Un-modified Lys
Q8CNW5	426	K	40.729	0.622	0.015	0.363	Un-modified Lys
Q8CNW5	427	K	25.651	0.522	0.016	0.462	Un-modified Lys
Q8CNW5	450	K	36.121	0.353	0.048	0.598	Un-modified Lys
Q8CNW5	472	K	26.432	0.561	0.047	0.393	Modified Lys
Q8CNW5	477	K	40.050	0.268	0.043	0.689	Un-modified Lys
Q8CNW5	480	K	41.078	0.184	0.043	0.773	Un-modified Lys
Q8CNW5	504	K	19.110	0.268	0.043	0.689	Un-modified Lys
Q8CNW5	514	K	54.305	0.278	0.093	0.628	Un-modified Lys
Q8CNW5	521	K	26.227	0.056	0.142	0.802	Un-modified Lys
Q8CNW5	531	K	20.652	0.717	0.014	0.269	Un-modified Lys
Q8CNW5	555	K	48.833	0.191	0.086	0.723	Un-modified Lys
Q8CNW5	563	K	101.019	0.053	0.043	0.903	Modified Lys
Q8CMW2	2	K	94.149	0.113	0.043	0.844	Un-modified Lys
Q8CMW2	5	K	56.794	0.278	0.093	0.628	Un-modified Lys
Q8CMW2	6	K	59.159	0.268	0.043	0.689	Un-modified Lys
Q8CMW2	11	K	33.323	0.386	0.097	0.517	Un-modified Lys
Q8CMW2	13	K	26.083	0.278	0.093	0.628	Un-modified Lys
Q8CMW2	17	K	39.350	0.278	0.093	0.628	Un-modified Lys
Q8CMW2	37	K	33.385	0.622	0.015	0.363	Un-modified Lys
Q8CMW2	38	K	39.700	0.522	0.016	0.462	Un-modified Lys
Q8CMW2	40	K	25.198	0.430	0.016	0.555	Modified Lys
Q8CMW2	52	K	29.415	0.199	0.152	0.649	Un-modified Lys
Q8CMW2	60	K	38.630	0.113	0.043	0.844	Un-modified Lys
Q8CMW2	85	K	24.005	0.199	0.152	0.649	Un-modified Lys
Q8CMW2	92	K	38.507	0.353	0.048	0.598	Un-modified Lys
Q8CMW2	93	K	38.404	0.268	0.043	0.689	Un-modified Lys
Q8CMW2	101	K	30.176	0.268	0.043	0.689	Un-modified Lys
Q8CMW2	118	K	43.835	0.184	0.043	0.773	Un-modified Lys
Q8CMW2	152	K	26.659	0.268	0.043	0.689	Un-modified Lys
Q8CMW2	159	K	32.768	0.125	0.227	0.648	Un-modified Lys
Q8CMW2	207	K	31.308	0.113	0.087	0.800	Un-modified Lys
Q8CMW2	218	K	42.415	0.064	0.216	0.721	Un-modified Lys
Q8CMW2	228	K	37.479	0.056	0.142	0.802	Un-modified Lys
Q8CMW2	262	K	49.533	0.386	0.097	0.517	Un-modified Lys
Q8CMW2	269	K	38.589	0.113	0.087	0.800	Un-modified Lys
Q8CMW2	294	K	19.706	0.278	0.093	0.628	Un-modified Lys
Q8CMW2	295	K	23.676	0.191	0.086	0.723	Un-modified Lys
Q8CMW2	327	K	53.153	0.113	0.087	0.800	Un-modified Lys
A0A0H2VI85	17	K	29.477	0.125	0.227	0.648	Un-modified Lys
A0A0H2VI85	25	K	37.787	0.278	0.093	0.628	Un-modified Lys
A0A0H2VI85	29	K	54.202	0.184	0.043	0.773	Un-modified Lys
A0A0H2VI85	45	K	37.129	0.184	0.043	0.773	Un-modified Lys
A0A0H2VI85	53	K	22.236	0.113	0.087	0.800	Un-modified Lys
A0A0H2VI85	60	K	35.730	0.056	0.142	0.802	Un-modified Lys
A0A0H2VI85	91	K	34.866	0.191	0.086	0.723	Un-modified Lys
A0A0H2VI85	96	K	37.437	0.184	0.043	0.773	Un-modified Lys
A0A0H2VI85	118	K	39.042	0.278	0.093	0.628	Un-modified Lys
A0A0H2VI85	121	K	27.440	0.191	0.086	0.723	Un-modified Lys
A0A0H2VI85	148	K	35.627	0.353	0.048	0.598	Un-modified Lys
A0A0H2VI85	149	K	44.781	0.268	0.043	0.689	Un-modified Lys
A0A0H2VI85	176	K	37.849	0.386	0.097	0.517	Un-modified Lys
A0A0H2VI85	180	K	38.054	0.268	0.043	0.689	Un-modified Lys
[truncated: 22,516 more rows]
