# Supplementary material for: Comprehensive Succinylome Profiling Reveals the Pivotal Role of Lysine Succinylation in Energy Metabolism and Quorum Sensing of Staphylococcus epidermidis
Source: Front Microbiol. 2021 Feb 1;11:632367. doi: 10.3389/fmicb.2020.632367 (PMC7882547; doi:10.3389/fmicb.2020.632367)
Supplement: Supplementary file 11 [file Table_11.XLSX]

## Sheet: network.nodes
ID	Degree	No.Sites	Log2Ratio	Protein accession	Position	Amino acid	Protein names	Gene names	KEGG pathway
0	26	6	1	Q8CTN9	221	K	Arginine--tRNA ligase	argS	map00970 Aminoacyl-tRNA biosynthesis
1	4	2	1	Q8CSW1	49	K	Methionyl-tRNA formyltransferase	fmt	map00970 Aminoacyl-tRNA biosynthesis
2	52	13	1	Q8CTX6	384	K	Formate acetyltransferase	pflB	map00620 Pyruvate metabolism
3	42	12	1	Q8CPN2	109	K	Pyruvate dehydrogenase E1 component subunit beta	pdhB	map00010 Glycolysis / Gluconeogenesis
4	22	9	1	Q8CU95	84	K	Serine--tRNA ligase	serS	map00970 Aminoacyl-tRNA biosynthesis
5	62	4	1	A0A0H2VFY4	405	K	Putative 2-oxoacid ferredoxin oxidoreductase alpha subunit	SE_0967	map00010 Glycolysis / Gluconeogenesis
6	34	21	1	Q8CT13	274	K	Dihydrolipoyllysine-residue acetyltransferase component of pyruvate dehydrogenase complex	pdhC	map00010 Glycolysis / Gluconeogenesis
7	28	21	1	A0A0H2VI31	161	K	Dihydrolipoyl dehydrogenase	SE_0794	map00010 Glycolysis / Gluconeogenesis
8	12	1	1	A0A0H2VIT7	22	K	Glucokinase	SE_1233	map00010 Glycolysis / Gluconeogenesis
9	18	1	1	Q8CN61	98	K	2,3-bisphosphoglycerate-dependent phosphoglycerate mutase	gpmA	map00010 Glycolysis / Gluconeogenesis
10	44	5	1	Q8CNI3	269	K	Fructose-bisphosphate aldolase	fba	map00010 Glycolysis / Gluconeogenesis
11	32	9	1	A0A0H2VEM3	152	K	Dihydrolipoamide acetyltransferase component of pyruvate dehydrogenase complex	SE_0256	map00010 Glycolysis / Gluconeogenesis
12	10	3	1	A0A0H2VJ66	27	K	Uncharacterized protein	SE_1950	map00010 Glycolysis / Gluconeogenesis
13	26	3	1	Q8CNR1	172	K	Fumarate hydratase class II	fumC	map00020 Citrate cycle (TCA cycle)
14	24	1	1	Q8CTU1	12	K	Cysteine--tRNA ligase	cysS	map00970 Aminoacyl-tRNA biosynthesis
15	32	12	1	Q8CMZ0	42	K	L-lactate dehydrogenase	ldh	map00010 Glycolysis / Gluconeogenesis
16	38	6	1	Q8CPN3	315	K	Pyruvate dehydrogenase E1 component subunit alpha	pdhA	map00010 Glycolysis / Gluconeogenesis
17	24	3	1	Q8CTU3	438	K	Glutamate--tRNA ligase	gltX	map00970 Aminoacyl-tRNA biosynthesis
18	28	3	1	Q8CS83	854	K	Valine--tRNA ligase	valS	map00970 Aminoacyl-tRNA biosynthesis
19	44	8	1	A0A0H2VGU2	760	K	Aldehyde-alcohol dehydrogenase	SE_0506	map00010 Glycolysis / Gluconeogenesis
20	10	2	1	Q8CQ96	196	K	Probable malate:quinone oxidoreductase 2	mqo2	map00020 Citrate cycle (TCA cycle)
21	20	4	1	Q8CS67	6	K	Acetyl-coenzyme A carboxylase carboxyl transferase subunit alpha	accA	map00620 Pyruvate metabolism
22	40	3	1	A0A0H2VFQ9	634	K	Pyruvate carboxylase	SE_0813	map00020 Citrate cycle (TCA cycle)
23	4	1	1	Q8CNV9	368	K	Formate--tetrahydrofolate ligase	fhs	map00720 Carbon fixation pathways in prokaryotes
24	46	18	1	A0A0H2VIL4	137	K	Acetate-CoA ligase	SE_2161	map00010 Glycolysis / Gluconeogenesis
25	14	4	1	A0A0H2VI57	7	K	Succinate dehydrogenase iron-sulfur protein subunit	SE_0842	map00020 Citrate cycle (TCA cycle)
26	34	2	1	Q8CPY3	406	K	Enolase	eno	map00010 Glycolysis / Gluconeogenesis
27	18	4	1	Q8CPY5	124	K	Glyceraldehyde-3-phosphate dehydrogenase 1	gapA1	map00010 Glycolysis / Gluconeogenesis
28	38	10	1	Q8CPH5	61	K	Succinate--CoA ligase [ADP-forming] subunit beta	sucC	map00020 Citrate cycle (TCA cycle)
29	10	4	1	Q8CQE8	488	K	Probable malate:quinone oxidoreductase 3	mqo3	map00020 Citrate cycle (TCA cycle)
30	20	4	1	Q8CSL9	239	K	Dihydrolipoyllysine-residue succinyltransferase component of 2-oxoglutarate dehydrogenase complex	odhB	map00020 Citrate cycle (TCA cycle)
31	20	8	1	Q8CN24	354	K	Putative aldehyde dehydrogenase AldA	aldA	map00010 Glycolysis / Gluconeogenesis
32	18	2	1	Q8CNY0	194	K	Glyceraldehyde-3-phosphate dehydrogenase 2	gapA2	map00010 Glycolysis / Gluconeogenesis
33	24	4	1	Q8CTD5	217	K	Triosephosphate isomerase	tpiA	map00010 Glycolysis / Gluconeogenesis
34	20	6	1	Q8CNI5	292	K	Putative aldehyde dehydrogenase SE_1720	SE_1720	map00010 Glycolysis / Gluconeogenesis
35	20	2	1	Q8CS68	212	K	ATP-dependent 6-phosphofructokinase	pfkA	map00010 Glycolysis / Gluconeogenesis
36	34	5	1	Q8CQU3	618	K	Methionine--tRNA ligase	metG	map00970 Aminoacyl-tRNA biosynthesis
37	58	6	1	A0A0H2VI54	30	K	Phosphoenolpyruvate-protein phosphatase	SE_2160	map00620 Pyruvate metabolism
38	20	2	1	A0A0H2VJG4	257	K	Aldehyde dehydrogenase	SE_1603	map00010 Glycolysis / Gluconeogenesis
39	12	12	1	Q8CNX4	163	K	Isocitrate dehydrogenase [NADP]	icd	map00020 Citrate cycle (TCA cycle)
40	44	6	1	Q8CT80	163	K	Glucose-6-phosphate isomerase	pgi	map00010 Glycolysis / Gluconeogenesis
41	30	8	1	Q8CP83	572	K	2-oxoglutarate dehydrogenase E1 component	odhA	map00020 Citrate cycle (TCA cycle)
42	6	2	1	Q8CRU4	261	K	Aspartyl/glutamyl-tRNA(Asn/Gln) amidotransferase subunit B	gatB	map00970 Aminoacyl-tRNA biosynthesis
43	20	3	1	Q8CS99	315	K	Aspartate--tRNA ligase	aspS	map00970 Aminoacyl-tRNA biosynthesis
44	18	2	1	A0A0H2VGL1	34	K	Acetyl-CoA carboxylase biotin carboxyl carrier subunit	SE_1208	map00620 Pyruvate metabolism
45	10	14	1	Q8CN91	401	K	Probable malate:quinone oxidoreductase 1	mqo1	map00020 Citrate cycle (TCA cycle)
46	42	2	1	Q8CQ62	210	K	Phosphate acetyltransferase	pta	map00620 Pyruvate metabolism
47	40	11	1	Q8CMY5	104	K	Fructose-bisphosphate aldolase class 1	fda	map00010 Glycolysis / Gluconeogenesis
48	26	8	1	Q8CTD6	27	K	Phosphoglycerate kinase	pgk	map00010 Glycolysis / Gluconeogenesis
49	14	2	1	Q8CN38	413	K	Phosphoglucomutase	pgcA	map00010 Glycolysis / Gluconeogenesis
50	32	6	1	Q8CS25	513	K	Phosphoenolpyruvate carboxykinase [ATP]	pckA	map00010 Glycolysis / Gluconeogenesis
51	36	1	1	A0A0H2VI85	341	K	Malate dehydrogenase-like protein	SE_1377	map00620 Pyruvate metabolism
52	20	1	1	Q8CSA7	735	K	Alanine--tRNA ligase	alaS	map00970 Aminoacyl-tRNA biosynthesis
53	24	5	1	A0A0H2VIA5	205	K	Pyruvate oxidase	SE_2103	map00620 Pyruvate metabolism
54	22	6	1	Q8CS60	357	K	Acetate kinase	ackA	map00620 Pyruvate metabolism
55	20	2	1	Q8CT69	192	K	Tryptophan--tRNA ligase	trpS	map00970 Aminoacyl-tRNA biosynthesis
56	12	3	1	Q8CPP4	240	K	Bifunctional protein FolD	folD	map00720 Carbon fixation pathways in prokaryotes
57	18	3	1	A0A0H2VEG1	393	K	Dihydrolipoyl dehydrogenase	SE_0253	map00010 Glycolysis / Gluconeogenesis
58	30	1	1	Q8CSY8	793	K	Phenylalanine--tRNA ligase beta subunit	pheT	map00970 Aminoacyl-tRNA biosynthesis
59	12	2	1	Q8CP79	70	K	PTS system glucose-specific EIIA component	crr	map00010 Glycolysis / Gluconeogenesis
60	40	10	1	Q8CPH4	243	K	Succinate--CoA ligase [ADP-forming] subunit alpha	sucD	map00020 Citrate cycle (TCA cycle)
61	30	3	1	Q8CNU8	643	K	Leucine--tRNA ligase	leuS	map00970 Aminoacyl-tRNA biosynthesis
62	12	7	1	Q8CQ56	8	K	Alcohol dehydrogenase	adh	map00010 Glycolysis / Gluconeogenesis
63	48	12	1	Q8CS69	563	K	Pyruvate kinase	pyk	map00010 Glycolysis / Gluconeogenesis
64	16	12	1	Q8CPC2	391	K	Aconitate hydratase A	acnA	map00020 Citrate cycle (TCA cycle)
65	20	2	1	A0A0H2VGC2	174	K	Acetyl-CoA carboxylase (Biotin carboxylase subunit) accC	SE_1207	map00620 Pyruvate metabolism
66	20	2	1	Q8CS66	188	K	Acetyl-coenzyme A carboxylase carboxyl transferase subunit beta	accD	map00620 Pyruvate metabolism
67	8	1	1	Q8CN27	292	K	Fructose-1,6-bisphosphatase class 3	fbp	map00010 Glycolysis / Gluconeogenesis
68	62	5	1	A0A0H2VJ27	365	K	Citrate synthase	SE_1371	map00020 Citrate cycle (TCA cycle)
69	12	1	1	A0A0H2VG48	4	K	Acylphosphatase	SE_1087	map00620 Pyruvate metabolism
70	22	2	1	Q8CS48	286	K	Tyrosine--tRNA ligase	tyrS	map00970 Aminoacyl-tRNA biosynthesis
71	6	5	1	Q8CRU3	21	K	Glutamyl-tRNA(Gln) amidotransferase subunit A	gatA	map00970 Aminoacyl-tRNA biosynthesis
72	14	2	1	Q7CCJ4	493	K	PTS system glucose-specific EIICBA component	ptsG	map00010 Glycolysis / Gluconeogenesis
73	10	18	1	Q8CMY4	189	K	Probable malate:quinone oxidoreductase 4	mqo4	map00020 Citrate cycle (TCA cycle)
74	20	3	1	Q8CSD5	381	K	Glycine--tRNA ligase	glyQS	map00970 Aminoacyl-tRNA biosynthesis
75	22	4	1	Q8CQV5	237	K	Lysine--tRNA ligase	lysS	map00970 Aminoacyl-tRNA biosynthesis
76	14	5	1	Q8CPY4	170	K	2,3-bisphosphoglycerate-independent phosphoglycerate mutase	gpmI	map00010 Glycolysis / Gluconeogenesis
77	16	8	1	A0A0H2VG08	38	K	Succinate dehydrogenase flavoprotein subunit	SE_0841	map00020 Citrate cycle (TCA cycle)
78	28	1	1	Q8CS74	225	K	Threonine--tRNA ligase	thrS	map00970 Aminoacyl-tRNA biosynthesis
79	30	5	1	Q8CSX1	819	K	Isoleucine--tRNA ligase	ileS	map00970 Aminoacyl-tRNA biosynthesis

## Sheet: network. links
Source	Target	Value
53	15	915
3	6	999
16	11	986
62	34	915
63	2	927
35	67	912
8	49	951
40	67	972
46	65	909
3	47	812
22	20	908
40	35	992
10	47	831
6	2	944
21	24	914
46	5	988
14	78	779
27	26	977
79	61	913
58	74	746
76	47	913
16	57	926
55	61	730
10	37	788
63	47	950
75	17	865
22	53	905
16	5	946
19	31	921
0	79	876
75	74	732
26	13	738
19	60	841
46	7	912
26	47	973
65	24	936
77	13	974
22	37	976
5	68	965
27	40	967
17	42	972
36	61	767
63	10	978
28	5	979
33	26	990
7	57	831
26	60	704
36	79	722
40	15	910
60	64	727
51	45	909
60	5	978
16	47	804
48	40	963
5	63	960
16	63	911
68	21	807
68	13	971
68	11	960
43	61	825
51	13	963
3	7	993
40	3	837
46	38	831
76	10	905
13	73	914
50	37	962
32	63	885
36	58	859
19	77	701
49	47	814
28	30	982
51	29	909
59	72	989
36	37	777
6	68	959
19	28	872
26	15	801
36	78	860
14	18	850
22	21	767
79	18	863
39	68	955
30	41	999
19	12	873
14	4	912
69	38	901
28	39	735
62	12	822
19	11	916
53	2	945
18	78	837
36	55	851
13	45	918
3	10	832
48	76	989
10	72	929
0	70	864
28	65	720
48	35	872
17	61	845
46	34	915
3	37	961
40	8	964
34	2	915
6	7	999
7	2	814
16	7	991
7	5	835
6	60	947
68	37	718
36	75	894
21	66	999
58	52	925
3	15	927
22	15	935
22	45	908
36	0	921
63	35	987
75	78	908
36	1	990
77	64	716
40	10	973
72	47	800
5	35	770
17	78	755
65	44	999
36	70	888
0	18	897
38	2	830
50	45	910
79	78	836
13	20	914
24	11	912
52	61	822
62	31	915
50	20	910
64	68	997
48	63	948
48	10	937
5	37	976
23	50	705
40	63	982
44	68	816
42	71	999
68	15	730
68	73	935
75	18	818
10	49	819
6	10	724
63	15	968
28	37	717
79	74	859
76	26	988
46	69	949
57	2	814
72	37	877
25	41	888
5	30	925
59	8	916
3	57	953
74	52	887
5	15	975
22	29	908
46	28	866
0	74	758
38	31	843
46	66	910
24	2	921
36	17	882
62	38	915
51	53	921
78	61	862
65	21	968
0	78	746
14	61	863
40	9	973
3	24	826
27	48	998
15	47	897
68	29	935
50	11	830
28	68	829
56	1	966
25	28	986
76	9	859
36	4	867
79	63	719
78	4	879
17	0	866
48	32	993
34	24	942
5	54	798
16	10	825
58	61	848
22	68	954
49	37	746
55	37	732
75	79	880
35	10	968
55	4	739
79	4	784
55	70	807
19	37	775
22	50	947
79	52	930
26	35	918
6	11	838
11	2	916
37	24	766
28	2	816
22	66	756
35	37	724
36	52	865
78	70	749
77	41	740
28	60	999
32	37	726
43	71	838
19	66	900
77	28	986
16	50	812
14	70	819
6	24	912
34	31	828
60	41	938
64	41	812
50	24	928
33	10	993
60	68	839
16	37	943
51	2	914
7	63	916
16	22	945
64	13	807
6	50	838
5	2	920
55	58	877
51	20	909
68	51	902
36	14	864
3	60	740
18	70	778
14	52	840
16	15	910
5	24	965
0	55	794
43	78	715
65	68	843
3	50	828
21	2	900
77	68	808
5	65	810
0	58	929
40	72	965
65	2	911
41	68	871
15	37	971
68	50	935
27	33	997
48	33	999
67	47	956
9	47	896
50	73	910
18	61	881
40	32	969
7	30	989
68	66	839
8	72	988
17	14	935
31	2	827
46	44	911
33	47	957
46	51	964
28	64	703
16	51	911
3	5	946
75	55	761
14	74	719
30	13	736
5	39	960
19	34	921
7	68	924
38	24	942
36	18	739
26	9	992
68	20	935
41	57	949
41	13	851
19	2	988
22	51	958
69	24	911
40	37	788
51	73	909
60	13	875
5	50	840
25	60	993
0	4	719
75	61	810
70	4	793
14	79	864
33	76	944
10	67	914
33	37	777
22	2	913
26	32	944
63	9	849
69	53	900
3	53	939
7	11	977
22	63	949
65	66	991
5	41	916
19	21	900
60	24	849
60	30	982
75	70	828
3	30	869
6	22	910
68	24	883
8	10	846
19	65	902
54	34	923
28	24	890
16	6	999
6	57	975
19	6	916
14	0	717
22	73	908
22	5	959
61	4	720
63	37	922
40	59	918
6	41	895
36	43	833
68	2	923
52	4	797
19	58	706
46	24	959
41	11	826
40	47	958
16	30	842
55	43	737
56	37	775
54	31	923
43	42	924
48	37	789
77	60	989
33	35	941
43	18	882
18	4	735
44	24	914
60	39	736
77	25	999
9	37	765
46	19	964
44	21	985
38	34	844
25	5	733
46	60	860
66	51	723
69	34	901
74	61	701
5	53	919
60	15	728
40	68	788
33	63	933
7	28	731
58	18	791
17	71	971
27	10	981
53	37	945
48	15	719
5	10	920
37	2	947
75	0	925
48	26	993
48	47	791
56	60	731
69	31	901
3	51	913
79	43	787
64	37	775
56	23	995
7	41	973
52	78	894
17	79	870
50	29	910
19	5	978
75	58	874
3	41	798
32	47	963
12	31	919
38	12	919
58	70	933
33	40	992
68	45	935
19	24	966
8	47	800
56	7	916
74	18	728
58	79	962
40	49	969
10	9	951
52	18	763
19	26	744
62	63	702
33	32	998
6	28	946
30	57	974
54	53	981
5	44	858
22	24	859
27	47	963
46	2	958
5	51	959
60	11	916
41	39	976
36	26	711
21	51	716
34	12	919
46	54	999
54	38	923
30	68	757
51	37	964
59	47	800
6	5	925
3	22	906
79	70	754
63	50	947
66	2	903
70	61	913
62	19	963
16	3	999
13	29	914
56	28	716
54	24	965
46	11	918
58	43	753
33	9	923
16	53	912
31	24	940
19	54	791
26	50	948
44	2	900
46	31	831
46	21	908
16	24	834
35	47	972
60	2	800
25	68	894
27	37	726
27	63	870
16	2	904
11	57	992
15	2	968
28	41	935
17	52	750
40	16	825
40	5	938
68	54	822
5	47	825
26	10	975
49	72	945
0	61	868
19	38	920
27	32	809
5	57	835
59	10	837
64	39	982
74	4	844
46	53	955
76	40	903
26	40	990
66	24	926
55	18	737
59	49	915
5	11	925
44	66	997
19	44	914
32	10	989
17	58	811
46	68	730
58	78	937
17	43	709
51	15	944
46	6	948
63	54	785
74	78	882
63	53	923
25	13	972
28	11	915
3	11	986
48	9	995
10	15	861
54	37	876
26	63	997
14	58	786
3	63	916
63	51	977
22	11	835
3	2	900
