# Supplementary material for: Comprehensive Succinylome Profiling Reveals the Pivotal Role of Lysine Succinylation in Energy Metabolism and Quorum Sensing of Staphylococcus epidermidis
Source: Front Microbiol. 2021 Feb 1;11:632367. doi: 10.3389/fmicb.2020.632367 (PMC7882547; doi:10.3389/fmicb.2020.632367)
Supplement: Supplementary file 12 [file Table_12.XLSX]

## Sheet: Sheet1
Family	Gene name	Protein accession
GNAT family	KAT2A	Q92830
GNAT family	KAT2B	Q92831
GNAT family	KAT9
GNAT family	ATAT1	Q5SQI0
p300/CBP family	CBP	Q92793
p301/CBP family	p300	Q09472
MYST family	KAT5	Q92993
MYST family	KAT6A	Q92794
MYST family	KAT6B	Q8WYB5
MYST family	KAT7	O95251
MYST family	KAT8	Q9H7Z6
Basal TF family	KAT4
Basal TF family	KAT12
NCoA famliy	NCoA1	Q15788
NCoA famliy	NCoA2	Q15596
NCoA famliy	NCoA3	Q9Y6Q9
Type B	KAT1	O14929
Type B	NAA60	Q9H7X0
Class I HDACs	HDAC1	Q13547
Class I HDACs	HDAC2	Q92769
Class I HDACs	HDAC3	O15379
Class I HDACs	HDAC8	Q9BY41
Class IIa HDACs	HDAC4	P56524
Class IIa HDACs	HDAC5	Q9UQL6
Class IIa HDACs	HDAC7	Q8WUI4
Class IIa HDACs	HDAC9	Q9UKV0
Class IIb HDACs	HDAC6	Q9UBN7
Class IIb HDACs	HDAC10	Q969S8
Class III HDACs	SIRT1	Q96EB6
Class III HDACs	SIRT2	Q8IXJ6
Class III HDACs	SIRT3	Q9NTG7
Class III HDACs	SIRT4	Q9Y6E7
Class III HDACs	SIRT5	Q9NXA8
Class III HDACs	SIRT6	Q8N6T7
Class III HDACs	SIRT7	Q9NRC8
Class IV HDACs	HDAC11	Q96DB2
